# Supplementary material for: Task-related functional connectivity in autism spectrum conditions: an EEG study using wavelet transform coherence
Source: Mol Autism. 2013 Jan 12;4:1. doi: 10.1186/2040-2392-4-1 (PMC3558480; doi:10.1186/2040-2392-4-1)
Supplement: Additional file 4 — Raw EEG data for the face task (part 2). [file 2040-2392-4-1-S4.zip › ID30_faces_attending_faces.dat]

[Subject]	
[Date]	03/11/2009
[Time]	14:07:20
[Channels]	10
[Rate]	1000.000000
[Type]	Epoch
[Headers]	Yes
[Points]	401
[Xmin]	0.00000
[Sweeps]	86
[Accepted]	86
[Rejected]	0
[Domain]	Time
[Rows]	Points
[Electrode Labels]
[      P8]	[     TP8]	[      T8]	[      P7]	[     FT8]	[     TP7]	[      F8]	[      T7]	[     FT7]	[      F7]	
[Electrode XUnits]
[ Default]	[ Default]	[ Default]	[ Default]	[ Default]	[ Default]	[ Default]	[ Default]	[ Default]	[ Default]	
[Electrode YUnits]
[ Default]	[ Default]	[ Default]	[ Default]	[ Default]	[ Default]	[ Default]	[ Default]	[ Default]	[ Default]	
[Epoch Header]
[Trial Type]	21
[Accept]	1
[Correct]	0
[RT]	 0.000
[Resp]	0
[Epoch Data]
    21.9879	    15.9454	    14.6027	    18.5471	     1.5106	    16.0294	     2.9373	     9.4833	     4.4479	    -2.7695	
    22.9111	    16.7007	    14.4348	    18.8828	     0.8392	    15.9454	     1.5106	     9.2316	     3.6926	    -3.6926	
    23.6664	    17.3721	    14.1830	    19.1345	     0.1678	    15.6937	     0.1678	     8.9798	     3.0212	    -4.5319	
    24.1699	    17.8757	    13.9313	    19.2184	    -0.5035	    15.3580	    -1.0910	     8.7280	     2.6016	    -5.2032	
    24.5056	    18.0435	    13.5117	    18.9667	    -1.2589	    14.8544	    -2.1820	     8.4763	     2.3499	    -5.6229	
    24.4217	    18.0435	    13.1760	    18.3792	    -1.9302	    14.0991	    -3.0212	     8.2245	     2.2659	    -5.7907	
    24.0860	    17.8757	    12.7563	    17.4561	    -2.6016	    13.0920	    -3.6087	     7.8888	     2.2659	    -5.7068	
    23.4985	    17.4561	    12.3367	    16.2811	    -3.1052	    12.0850	    -3.8605	     7.5531	     2.5177	    -5.3711	
    22.8271	    16.9525	    12.0850	    15.0223	    -3.3569	    10.9940	    -3.6926	     7.2174	     2.9373	    -4.7836	
    22.0718	    16.4490	    12.0010	    13.7634	    -3.3569	    10.1547	    -3.1891	     7.0496	     3.4409	    -4.0283	
    21.4005	    15.9454	    12.0850	    12.7563	    -3.0212	     9.5673	    -2.3499	     7.0496	     4.0283	    -3.1052	
    20.8130	    15.4419	    12.3367	    12.0850	    -2.4338	     9.2316	    -1.1749	     7.2174	     4.6997	    -2.0981	
    20.3934	    14.9384	    12.6724	    11.6653	    -1.7624	     9.1476	     0.0000	     7.4692	     5.3711	    -1.0910	
    20.2255	    14.4348	    13.0920	    11.6653	    -0.9232	     9.3155	     1.2589	     7.8049	     5.9586	    -0.1678	
    20.2255	    14.0991	    13.5956	    11.9171	    -0.0839	     9.6512	     2.3499	     8.1406	     6.3782	     0.5035	
    20.4773	    13.9313	    14.0991	    12.4207	     0.5875	    10.1547	     3.1891	     8.4763	     6.7139	     0.9232	
    20.8969	    13.9313	    14.6027	    13.0920	     1.2589	    10.7422	     3.8605	     8.8120	     6.8817	     1.0910	
    21.5683	    14.2670	    15.0223	    13.8474	     1.6785	    11.3297	     4.1122	     9.0637	     6.8817	     0.9232	
    22.4075	    14.7705	    15.5258	    14.6866	     2.0981	    11.9171	     4.1122	     9.2316	     6.7139	     0.5875	
    23.2468	    15.4419	    15.9454	    15.5258	     2.3499	    12.5046	     3.8605	     9.3994	     6.3782	     0.0000	
    24.0860	    16.3651	    16.3651	    16.2811	     2.5177	    13.0081	     3.4409	     9.3994	     6.0425	    -0.7553	
    24.9252	    17.2043	    16.7847	    16.9525	     2.6855	    13.4277	     3.0212	     9.3994	     5.5389	    -1.5945	
    25.6805	    18.1274	    17.2043	    17.3721	     2.9373	    13.7634	     2.6855	     9.2316	     5.1193	    -2.3499	
    26.4359	    18.8828	    17.6239	    17.7078	     3.1891	    14.0152	     2.5177	     8.9798	     4.6158	    -3.1891	
    27.0233	    19.5541	    18.1274	    17.7917	     3.6087	    14.1830	     2.5177	     8.7280	     4.1962	    -3.8605	
    27.4429	    20.0577	    18.7149	    17.7917	     4.1122	    14.2670	     2.8534	     8.4763	     3.8605	    -4.2801	
    27.8625	    20.4773	    19.4702	    17.7917	     4.8676	    14.4348	     3.6087	     8.3084	     3.6926	    -4.5319	
    28.1143	    20.8969	    20.3934	    17.7917	     5.7068	    14.7705	     4.6158	     8.5602	     3.8605	    -4.4479	
    28.2822	    21.1487	    21.4005	    17.9596	     6.7978	    15.2740	     5.8746	     9.1476	     4.3640	    -3.9444	
    28.4500	    21.4005	    22.4915	    18.2114	     7.8049	    16.1133	     7.3013	    10.2386	     5.2872	    -3.0212	
    28.3661	    21.4844	    23.4146	    18.3792	     8.8120	    16.9525	     8.7280	    11.5814	     6.6299	    -1.6785	
    27.9465	    21.3165	    24.0860	    18.3792	     9.4833	    17.7078	     9.9030	    13.0081	     8.3084	    -0.1678	
    27.1912	    20.8969	    24.3378	    17.9596	     9.8190	    18.1274	    10.7422	    14.1830	    10.0708	     1.5106	
    26.0162	    20.1416	    24.0860	    17.0364	     9.5673	    18.0435	    10.9100	    14.8544	    11.5814	     3.1891	
    24.5056	    19.0506	    23.2468	    15.6937	     8.7280	    17.5400	    10.4904	    15.0223	    12.7563	     4.6158	
    22.6593	    17.6239	    21.9040	    14.0991	     7.3853	    16.5329	     9.4833	    14.5187	    13.2599	     5.7068	
    20.6451	    16.0294	    20.0577	    12.5046	     5.5389	    15.3580	     7.8049	    13.5956	    13.3438	     6.3782	
    18.5471	    14.3509	    17.9596	    10.9100	     3.4409	    14.0991	     5.7907	    12.5046	    12.9242	     6.5460	
    16.6168	    12.7563	    15.8615	     9.7351	     1.0910	    12.9242	     3.5248	    11.2457	    12.2528	     6.4621	
    15.0223	    11.4136	    13.8474	     8.8120	    -1.0910	    12.0010	     1.1749	    10.1547	    11.4975	     6.0425	
    13.9313	    10.4904	    12.1689	     8.3923	    -3.1052	    11.3297	    -0.9232	     9.2316	    10.8261	     5.5389	
    13.3438	     9.9869	    10.9100	     8.2245	    -4.6997	    10.9940	    -2.6016	     8.6441	    10.2386	     4.9515	
    13.2599	     9.9869	    10.1547	     8.3084	    -5.7907	    10.8261	    -3.9444	     8.3084	     9.8190	     4.5319	
    13.5117	    10.2386	     9.7351	     8.5602	    -6.3782	    10.9100	    -4.6997	     8.2245	     9.6512	     4.2801	
    14.0991	    10.8261	     9.7351	     8.7280	    -6.4621	    11.0779	    -5.0354	     8.3923	     9.7351	     4.1122	
    14.8544	    11.4975	    10.0708	     8.8120	    -6.2103	    11.4136	    -4.8676	     8.8120	     9.9030	     4.1962	
    15.6097	    12.1689	    10.5743	     8.8120	    -5.5389	    11.6653	    -4.2801	     9.3155	    10.1547	     4.3640	
    16.1972	    12.7563	    11.0779	     8.6441	    -4.7836	    12.0850	    -3.4409	    10.0708	    10.4904	     4.6997	
    16.6168	    13.1760	    11.5814	     8.4763	    -3.8605	    12.4207	    -2.5177	    10.8261	    10.8261	     5.1193	
    16.8686	    13.3438	    12.0850	     8.2245	    -2.9373	    12.6724	    -1.4267	    11.4975	    11.1618	     5.5389	
    16.8686	    13.4277	    12.3367	     7.8049	    -2.0981	    12.8403	    -0.4196	    12.0010	    11.3297	     6.0425	
    16.8686	    13.2599	    12.4207	     7.3853	    -1.5106	    12.8403	     0.4196	    12.1689	    11.4975	     6.3782	
    16.8686	    13.0920	    12.4207	     6.9656	    -1.0910	    12.5885	     1.0910	    12.0850	    11.4136	     6.5460	
    16.9525	    12.8403	    12.2528	     6.6299	    -0.8392	    12.2528	     1.5106	    11.8332	    11.2457	     6.6299	
    17.3721	    12.7563	    12.0850	     6.4621	    -0.7553	    11.8332	     1.7624	    11.4136	    10.9940	     6.5460	
    17.9596	    12.7563	    11.8332	     6.5460	    -0.8392	    11.4975	     1.7624	    10.9940	    10.5743	     6.2103	
    18.7149	    12.7563	    11.4975	     6.7978	    -1.0071	    11.2457	     1.4267	    10.5743	    10.0708	     5.5389	
    19.6381	    12.6724	    11.1618	     7.2174	    -1.3428	    11.1618	     0.8392	    10.1547	     9.4833	     4.6158	
    20.4773	    12.5885	    10.7422	     7.8888	    -1.8463	    11.2457	    -0.0839	     9.8190	     8.6441	     3.5248	
    21.2326	    12.4207	    10.2386	     8.6441	    -2.3499	    11.4975	    -1.2589	     9.5673	     7.8049	     2.2659	
    21.8201	    12.2528	     9.7351	     9.6512	    -2.9373	    11.9171	    -2.5177	     9.4833	     6.9656	     0.9232	
    22.3236	    12.1689	     9.4833	    10.7422	    -3.3569	    12.5885	    -3.7766	     9.5673	     6.2103	    -0.3357	
    22.7432	    12.2528	     9.3155	    11.8332	    -3.6087	    13.3438	    -4.6997	     9.8190	     5.6229	    -1.2589	
    22.8271	    12.3367	     9.2316	    12.7563	    -3.6926	    14.2670	    -5.2872	    10.1547	     5.2032	    -1.8463	
    22.7432	    12.5046	     9.3994	    13.5117	    -3.6087	    15.0223	    -5.4550	    10.5743	     5.0354	    -2.0981	
    22.4915	    12.5885	     9.5673	    13.7634	    -3.3569	    15.6097	    -5.2032	    10.8261	     5.1193	    -2.0142	
    21.9040	    12.5046	     9.9030	    13.5956	    -2.9373	    15.8615	    -4.6158	    10.9940	     5.2032	    -1.6785	
    21.2326	    12.4207	    10.2386	    12.9242	    -2.4338	    15.7776	    -3.6087	    10.9100	     5.4550	    -1.1749	
    20.5612	    12.2528	    10.6583	    11.9171	    -1.8463	    15.3580	    -2.3499	    10.7422	     5.7907	    -0.5035	
    19.8059	    12.0850	    11.1618	    10.7422	    -1.0910	    14.6866	    -0.9232	    10.4904	     6.2103	     0.2518	
    19.1345	    11.9171	    11.7493	     9.6512	    -0.3357	    13.9313	     0.5875	    10.2386	     6.7978	     1.0071	
    18.6310	    11.8332	    12.4207	     8.7280	     0.5035	    13.1760	     2.0142	    10.0708	     7.4692	     1.7624	
    18.2953	    12.0010	    13.0920	     8.2245	     1.3428	    12.5046	     3.3569	    10.1547	     8.1406	     2.4338	
    18.2114	    12.3367	    13.7634	     8.0566	     2.1820	    12.0850	     4.5319	    10.3226	     8.7280	     2.9373	
    18.4631	    13.0081	    14.5187	     8.3084	     3.0212	    11.8332	     5.4550	    10.6583	     9.3155	     3.2730	
    18.9667	    13.8474	    15.1901	     8.8120	     3.6926	    11.7493	     6.0425	    10.9940	     9.7351	     3.3569	
    19.6381	    14.7705	    15.6937	     9.5673	     4.2801	    11.8332	     6.2943	    11.4136	     9.9030	     3.1052	
    20.4773	    15.7776	    16.1133	    10.4065	     4.6158	    12.0850	     6.1264	    11.6653	     9.9030	     2.6855	
    21.4005	    16.7847	    16.3651	    11.2457	     4.6997	    12.3367	     5.6229	    11.7493	     9.6512	     2.0142	
    22.3236	    17.7917	    16.4490	    12.2528	     4.6997	    12.6724	     4.8676	    11.7493	     9.2316	     1.1749	
    23.2468	    18.7149	    16.4490	    13.2599	     4.6158	    13.0920	     4.0283	    11.6653	     8.7280	     0.3357	
    24.1699	    19.5541	    16.4490	    14.3509	     4.5319	    13.5956	     3.1891	    11.5814	     8.2245	    -0.5035	
    25.0931	    20.3934	    16.4490	    15.4419	     4.5319	    14.1830	     2.4338	    11.5814	     7.8049	    -1.0910	
    25.9323	    21.0648	    16.4490	    16.4490	     4.5319	    14.6866	     1.9302	    11.5814	     7.4692	    -1.5106	
    26.6876	    21.5683	    16.5329	    17.2043	     4.5319	    15.1062	     1.5945	    11.5814	     7.2174	    -1.6785	
    27.2751	    21.9040	    16.6168	    17.6239	     4.6997	    15.4419	     1.5106	    11.5814	     7.0496	    -1.6785	
    27.7786	    22.0718	    16.7847	    17.8757	     4.8676	    15.5258	     1.6785	    11.4136	     6.9656	    -1.3428	
    28.1143	    22.1558	    17.0364	    17.8757	     5.1193	    15.5258	     2.0981	    11.3297	     6.9656	    -0.8392	
    28.4500	    22.0718	    17.3721	    17.7917	     5.4550	    15.5258	     2.6855	    11.2457	     7.1335	    -0.1678	
    28.7018	    21.9879	    17.7917	    17.7917	     5.7907	    15.5258	     3.2730	    11.2457	     7.4692	     0.6714	
    28.9536	    21.8201	    18.2114	    17.7917	     6.2103	    15.6097	     3.9444	    11.3297	     7.9727	     1.6785	
    29.2053	    21.7361	    18.7149	    18.0435	     6.5460	    15.8615	     4.6158	    11.4975	     8.5602	     2.6855	
    29.3732	    21.7361	    19.2184	    18.3792	     6.8817	    16.1133	     5.1193	    11.7493	     9.2316	     3.6926	
    29.5410	    21.7361	    19.8059	    18.9667	     7.2174	    16.6168	     5.6229	    12.0850	     9.9030	     4.6158	
    29.7089	    21.9040	    20.3934	    19.8059	     7.5531	    17.2043	     5.9586	    12.5046	    10.5743	     5.3711	
    29.7928	    22.1558	    20.9808	    20.7291	     7.8049	    17.8757	     6.0425	    13.0081	    11.0779	     5.9586	
    29.6249	    22.4075	    21.4005	    21.6522	     7.9727	    18.6310	     5.8746	    13.5117	    11.4975	     6.2103	
    29.2892	    22.6593	    21.6522	    22.4915	     7.9727	    19.3863	     5.3711	    14.0991	    11.6653	     6.0425	
    28.7857	    22.8271	    21.6522	    22.9950	     7.6370	    19.8898	     4.6158	    14.6866	    11.4975	     5.6229	
    28.0304	    22.9111	    21.3165	    23.0789	     7.1335	    20.3094	     3.5248	    15.2740	    11.2457	     4.8676	
    27.1912	    22.9111	    20.8130	    22.8271	     6.4621	    20.4773	     2.2659	    15.6937	    10.7422	     3.9444	
    26.1841	    22.7432	    20.0577	    22.2397	     5.6229	    20.4773	     0.8392	    15.9454	    10.3226	     2.8534	
    25.1770	    22.4915	    19.1345	    21.4844	     4.6158	    20.2255	    -0.5875	    16.0294	     9.8190	     1.8463	
    23.9182	    21.9879	    18.0435	    20.6451	     3.6087	    19.8059	    -1.9302	    15.8615	     9.3155	     0.9232	
    22.4915	    21.3165	    16.9525	    19.6381	     2.6016	    19.2184	    -3.0212	    15.4419	     8.8959	     0.1678	
    20.8969	    20.3094	    15.7776	    18.4631	     1.6785	    18.2953	    -3.9444	    14.7705	     8.4763	    -0.5035	
    19.0506	    19.0506	    14.6027	    17.1204	     0.8392	    17.2043	    -4.6158	    13.7634	     8.0566	    -1.1749	
    17.0364	    17.5400	    13.4277	    15.4419	     0.0839	    15.8615	    -4.9515	    12.5885	     7.5531	    -1.6785	
    15.0223	    15.9454	    12.2528	    13.6795	    -0.5035	    14.4348	    -5.1193	    11.3297	     6.9656	    -2.0981	
    13.0081	    14.3509	    11.3297	    11.8332	    -0.9232	    12.9242	    -4.9515	    10.0708	     6.4621	    -2.2659	
    11.3297	    12.8403	    10.5743	    10.1547	    -1.0910	    11.6653	    -4.6158	     8.8959	     6.0425	    -2.2659	
     9.9869	    11.6653	    10.1547	     8.8120	    -1.0071	    10.5743	    -4.0283	     7.9727	     5.7068	    -2.0981	
     9.1476	    10.8261	    10.0708	     7.7209	    -0.6714	     9.8190	    -3.2730	     7.3013	     5.5389	    -1.6785	
     8.8120	    10.4904	    10.1547	     7.0496	    -0.1678	     9.3994	    -2.4338	     6.9656	     5.4550	    -1.2589	
     8.9798	    10.5743	    10.5743	     6.7139	     0.4196	     9.3155	    -1.6785	     6.7978	     5.4550	    -0.7553	
     9.6512	    11.0779	    11.0779	     6.7978	     1.0071	     9.4833	    -1.0910	     6.7139	     5.5389	    -0.3357	
    10.8261	    12.0010	    11.7493	     7.1335	     1.5945	     9.9030	    -0.5875	     6.7978	     5.6229	     0.0000	
    12.2528	    13.2599	    12.4207	     7.8049	     2.0981	    10.4065	    -0.2518	     6.8817	     5.7907	     0.2518	
    13.8474	    14.6027	    13.0920	     8.7280	     2.4338	    11.0779	    -0.0839	     6.9656	     5.8746	     0.3357	
    15.3580	    15.9454	    13.5956	     9.5673	     2.5177	    11.5814	    -0.1678	     6.8817	     5.9586	     0.2518	
    16.7007	    17.0364	    13.9313	    10.3226	     2.4338	    12.0010	    -0.4196	     6.6299	     5.7907	     0.0839	
    17.7078	    17.8757	    14.0991	    10.9940	     2.1820	    12.2528	    -0.8392	     6.2943	     5.5389	    -0.2518	
    18.3792	    18.4631	    14.0991	    11.4136	     1.7624	    12.3367	    -1.2589	     6.0425	     5.2032	    -0.7553	
    18.6310	    18.7149	    14.0152	    11.5814	     1.2589	    12.3367	    -1.6785	     5.7907	     4.7836	    -1.2589	
    18.5471	    18.6310	    13.7634	    11.5814	     0.8392	    12.2528	    -1.9302	     5.8746	     4.4479	    -1.8463	
    18.0435	    18.2953	    13.5956	    11.3297	     0.5035	    12.0010	    -2.0142	     6.0425	     4.1962	    -2.2659	
    17.2882	    17.7917	    13.5117	    10.6583	     0.4196	    11.4975	    -1.8463	     6.2103	     3.9444	    -2.6855	
    16.1972	    17.1204	    13.4277	     9.4833	     0.4196	    10.4904	    -1.3428	     6.2103	     3.8605	    -2.9373	
    14.8544	    16.3651	    13.5117	     7.8888	     0.5875	     9.1476	    -0.5875	     6.0425	     3.6926	    -3.1052	
    13.3438	    15.6937	    13.7634	     5.8746	     1.0071	     7.3853	     0.4196	     5.6229	     3.5248	    -3.1052	
    11.9171	    15.1062	    14.1830	     3.7766	     1.6785	     5.6229	     1.5945	     5.0354	     3.4409	    -3.0212	
    10.5743	    14.7705	    14.7705	     1.8463	     2.5177	     4.0283	     2.9373	     4.4479	     3.4409	    -2.8534	
     9.5673	    14.7705	    15.5258	     0.3357	     3.4409	     2.8534	     4.1962	     4.0283	     3.6087	    -2.5177	
     8.8120	    15.1901	    16.5329	    -0.5875	     4.4479	     2.1820	     5.4550	     3.8605	     3.8605	    -2.0981	
     8.5602	    16.0294	    17.5400	    -0.9232	     5.5389	     2.0981	     6.4621	     3.9444	     4.3640	    -1.6785	
     8.8120	    17.2882	    18.7988	    -0.7553	     6.6299	     2.5177	     7.3013	     4.2801	     4.9515	    -1.1749	
     9.6512	    18.9667	    20.0577	    -0.0839	     7.6370	     3.3569	     7.8049	     4.9515	     5.7907	    -0.6714	
    10.9940	    20.8969	    21.3165	     1.1749	     8.6441	     4.5319	     8.0566	     5.8746	     6.7139	    -0.2518	
    12.7563	    23.0789	    22.6593	     2.7695	     9.4833	     6.1264	     8.1406	     7.0496	     7.7209	     0.3357	
    14.9384	    25.2609	    23.9182	     4.7836	    10.2386	     7.9727	     8.0566	     8.5602	     8.8959	     0.9232	
    17.2882	    27.2751	    25.0931	     7.1335	    10.9100	    10.1547	     7.8049	    10.2386	    10.1547	     1.6785	
    19.6381	    28.9536	    26.1002	     9.6512	    11.4975	    12.3367	     7.4692	    12.0010	    11.4975	     2.5177	
    21.8201	    30.2963	    26.9394	    12.0850	    11.9171	    14.5187	     7.0496	    13.7634	    12.6724	     3.3569	
    23.7503	    31.3034	    27.5269	    14.3509	    12.1689	    16.5329	     6.7139	    15.3580	    13.7634	     4.1962	
    25.3448	    31.8069	    27.9465	    16.1972	    12.4207	    18.2114	     6.4621	    16.7847	    14.7705	     5.1193	
    26.4359	    31.9748	    28.1982	    17.4561	    12.5046	    19.3863	     6.4621	    17.8757	    15.6097	     5.8746	
    27.0233	    31.8069	    28.2822	    18.0435	    12.6724	    20.0577	     6.5460	    18.4631	    16.1133	     6.4621	
    26.9394	    31.0516	    28.0304	    17.7078	    12.6724	    20.0577	     6.7978	    18.5471	    16.1972	     6.6299	
    26.1002	    29.7928	    27.5269	    16.4490	    12.5046	    19.3024	     7.1335	    17.8757	    15.8615	     6.3782	
    24.4217	    27.9465	    26.6037	    14.2670	    12.0850	    17.7078	     7.3853	    16.5329	    14.7705	     5.5389	
    21.9040	    25.4288	    25.1770	    11.3297	    11.3297	    15.3580	     7.6370	    14.3509	    13.0081	     4.0283	
    18.8828	    22.4915	    23.2468	     7.8049	    10.2386	    12.4207	     7.6370	    11.5814	    10.5743	     1.9302	
    15.5258	    19.2184	    21.0648	     4.0283	     8.8120	     9.0637	     7.3853	     8.3923	     7.7209	    -0.7553	
    12.0010	    16.0294	    18.6310	     0.4196	     7.1335	     5.7068	     6.8817	     5.0354	     4.6158	    -3.7766	
     8.7280	    13.0081	    16.1972	    -2.8534	     5.3711	     2.6016	     5.9586	     1.8463	     1.5106	    -6.7978	
     5.8746	    10.4065	    13.8474	    -5.5389	     3.6087	    -0.0839	     4.6997	    -0.9232	    -1.3428	    -9.8190	
     3.6926	     8.3923	    11.7493	    -7.4692	     1.7624	    -2.0981	     3.1891	    -3.1052	    -3.7766	   -12.5046	
     2.0981	     6.9656	     9.9030	    -8.6441	     0.0839	    -3.4409	     1.3428	    -4.6997	    -5.7068	   -14.7705	
     1.2589	     6.1264	     8.3084	    -9.1476	    -1.5106	    -4.1962	    -0.6714	    -5.7068	    -7.2174	   -16.7007	
     1.0071	     5.7907	     6.9656	    -9.2316	    -3.1052	    -4.5319	    -2.8534	    -6.2943	    -8.3923	   -18.2953	
     1.0071	     5.6229	     5.7907	    -9.0637	    -4.5319	    -4.6158	    -5.0354	    -6.6299	    -9.3155	   -19.5541	
     1.2589	     5.6229	     4.7836	    -8.8120	    -5.9586	    -4.6158	    -7.2174	    -6.7978	   -10.0708	   -20.6451	
     1.4267	     5.4550	     3.7766	    -8.6441	    -7.3853	    -4.6158	    -9.2316	    -6.9656	   -10.7422	   -21.5683	
     1.4267	     5.0354	     2.7695	    -8.5602	    -8.8120	    -4.6997	   -11.1618	    -7.2174	   -11.4136	   -22.3236	
     1.1749	     4.3640	     1.7624	    -8.6441	   -10.1547	    -5.0354	   -12.8403	    -7.5531	   -12.0850	   -22.9111	
     0.5875	     3.3569	     0.6714	    -8.8959	   -11.4975	    -5.4550	   -14.1830	    -8.0566	   -12.6724	   -23.3307	
    -0.1678	     2.0981	    -0.3357	    -9.3155	   -12.7563	    -5.8746	   -15.1901	    -8.4763	   -13.0920	   -23.4146	
    -1.0910	     0.7553	    -1.2589	    -9.7351	   -13.8474	    -6.3782	   -15.7776	    -8.9798	   -13.4277	   -23.3307	
    -2.0142	    -0.5875	    -2.0142	   -10.2386	   -14.6866	    -6.7978	   -16.0294	    -9.3155	   -13.5117	   -22.9111	
    -2.7695	    -1.8463	    -2.4338	   -10.6583	   -15.1901	    -7.0496	   -16.0294	    -9.5673	   -13.4277	   -22.3236	
    -3.3569	    -2.8534	    -2.6855	   -10.9940	   -15.4419	    -7.2174	   -15.6937	    -9.6512	   -13.1760	   -21.7361	
    -3.5248	    -3.4409	    -2.6016	   -11.0779	   -15.3580	    -7.1335	   -15.1901	    -9.6512	   -12.7563	   -21.0648	
    -3.2730	    -3.5248	    -2.2659	   -10.8261	   -14.8544	    -6.7978	   -14.6027	    -9.3994	   -12.1689	   -20.3094	
    -2.4338	    -3.1891	    -1.5945	   -10.1547	   -14.1830	    -6.2103	   -13.9313	    -8.8120	   -11.5814	   -19.7220	
    -1.1749	    -2.2659	    -0.8392	    -9.0637	   -13.2599	    -5.2032	   -13.2599	    -8.0566	   -10.8261	   -19.1345	
     0.4196	    -0.8392	     0.0000	    -7.7209	   -12.2528	    -4.0283	   -12.8403	    -7.0496	   -10.1547	   -18.6310	
     2.1820	     0.7553	     0.6714	    -6.1264	   -11.3297	    -2.6855	   -12.5885	    -5.9586	    -9.5673	   -18.3792	
     3.9444	     2.4338	     1.0071	    -4.5319	   -10.6583	    -1.4267	   -12.5885	    -5.0354	    -9.1476	   -18.4631	
     5.3711	     4.1122	     0.9232	    -3.1891	   -10.2386	    -0.2518	   -12.9242	    -4.1962	    -9.0637	   -18.7988	
     6.4621	     5.6229	     0.5035	    -2.0142	   -10.2386	     0.6714	   -13.5956	    -3.5248	    -9.1476	   -19.3863	
     7.1335	     6.7978	    -0.3357	    -1.1749	   -10.4065	     1.4267	   -14.4348	    -3.1052	    -9.4833	   -20.0577	
     7.3853	     7.6370	    -1.5106	    -0.4196	   -10.9100	     2.0142	   -15.4419	    -2.7695	    -9.8190	   -20.8969	
     7.2174	     8.2245	    -2.7695	     0.1678	   -11.4975	     2.5177	   -16.3651	    -2.4338	   -10.1547	   -21.5683	
     6.7978	     8.3923	    -4.1962	     0.6714	   -12.0850	     2.9373	   -17.2043	    -2.1820	   -10.4065	   -21.9879	
     6.2103	     8.1406	    -5.4550	     1.2589	   -12.5046	     3.3569	   -17.7917	    -1.8463	   -10.4904	   -22.2397	
     5.4550	     7.5531	    -6.6299	     1.9302	   -12.9242	     3.6926	   -18.2114	    -1.5106	   -10.4065	   -22.3236	
     4.6158	     6.5460	    -7.6370	     2.6855	   -13.0081	     4.0283	   -18.2953	    -1.1749	   -10.2386	   -22.0718	
     3.7766	     5.3711	    -8.3923	     3.4409	   -13.0081	     4.1962	   -18.1274	    -0.8392	    -9.9030	   -21.7361	
     3.0212	     3.9444	    -8.9798	     4.0283	   -12.8403	     4.1962	   -17.6239	    -0.7553	    -9.3994	   -21.2326	
     2.1820	     2.5177	    -9.3994	     4.5319	   -12.5885	     3.9444	   -17.0364	    -0.6714	    -8.8120	   -20.6451	
     1.4267	     1.1749	    -9.7351	     4.6997	   -12.3367	     3.6087	   -16.4490	    -0.8392	    -8.2245	   -19.8898	
     0.8392	     0.0839	    -9.9030	     4.6997	   -12.0850	     3.1052	   -15.8615	    -1.0910	    -7.5531	   -19.2184	
     0.3357	    -0.8392	    -9.9869	     4.5319	   -11.9171	     2.6016	   -15.3580	    -1.4267	    -7.0496	   -18.5471	
     0.0839	    -1.4267	    -9.9869	     4.1122	   -11.7493	     2.1820	   -15.1062	    -1.7624	    -6.7139	   -17.9596	
     0.0839	    -1.5945	    -9.9869	     3.6087	   -11.7493	     1.7624	   -15.0223	    -2.1820	    -6.6299	   -17.5400	
     0.5035	    -1.5945	    -9.9030	     3.1052	   -11.8332	     1.3428	   -15.3580	    -2.6016	    -6.7978	   -17.3721	
     1.1749	    -1.1749	    -9.9030	     2.5177	   -12.0010	     1.0910	   -15.9454	    -3.0212	    -7.2174	   -17.3721	
     2.0142	    -0.6714	    -9.9030	     2.0981	   -12.2528	     1.0071	   -16.8686	    -3.3569	    -7.7209	   -17.6239	
     3.1052	     0.0000	    -9.9869	     1.8463	   -12.6724	     1.0071	   -17.9596	    -3.6926	    -8.3084	   -18.0435	
     4.2801	     0.7553	   -10.0708	     1.7624	   -13.0081	     1.0910	   -19.2184	    -3.9444	    -8.8959	   -18.5471	
     5.3711	     1.5945	   -10.1547	     1.7624	   -13.4277	     1.3428	   -20.3934	    -4.1122	    -9.4833	   -19.1345	
     6.3782	     2.3499	   -10.3226	     1.9302	   -13.7634	     1.5945	   -21.4005	    -4.1122	    -9.9030	   -19.6381	
     7.3013	     3.1052	   -10.4065	     2.0981	   -14.0991	     1.9302	   -22.2397	    -4.1122	   -10.2386	   -19.9738	
     7.9727	     3.6926	   -10.4904	     2.2659	   -14.3509	     2.2659	   -22.7432	    -4.0283	   -10.4065	   -20.2255	
     8.3923	     4.1122	   -10.4904	     2.4338	   -14.5187	     2.6016	   -22.9111	    -3.7766	   -10.4065	   -20.2255	
     8.6441	     4.4479	   -10.4904	     2.6016	   -14.6027	     2.8534	   -22.7432	    -3.4409	   -10.0708	   -20.0577	
     8.8120	     4.6158	   -10.2386	     2.7695	   -14.4348	     3.1891	   -22.2397	    -2.9373	    -9.5673	   -19.5541	
     8.9798	     4.8676	    -9.9030	     2.9373	   -14.0991	     3.4409	   -21.3165	    -2.3499	    -8.7280	   -18.8828	
     9.2316	     5.0354	    -9.3155	     3.1891	   -13.4277	     3.6087	   -20.1416	    -1.6785	    -7.7209	   -17.9596	
     9.4833	     5.3711	    -8.5602	     3.4409	   -12.5046	     3.6087	   -18.7149	    -1.0071	    -6.6299	   -16.8686	
     9.9030	     5.6229	    -7.5531	     3.6087	   -11.4975	     3.4409	   -17.1204	    -0.4196	    -5.5389	   -15.7776	
    10.4065	     6.0425	    -6.5460	     3.7766	   -10.3226	     3.1891	   -15.6097	     0.0000	    -4.6158	   -14.6027	
    10.9940	     6.4621	    -5.4550	     3.9444	    -9.1476	     2.8534	   -14.2670	     0.3357	    -3.7766	   -13.6795	
    11.7493	     6.9656	    -4.4479	     4.1122	    -8.1406	     2.5177	   -13.0920	     0.4196	    -3.2730	   -12.9242	
    12.5046	     7.5531	    -3.4409	     4.1962	    -7.2174	     2.1820	   -12.3367	     0.4196	    -3.1052	   -12.5046	
    13.5117	     8.2245	    -2.6016	     4.1122	    -6.5460	     1.8463	   -11.8332	     0.0839	    -3.2730	   -12.4207	
    14.5187	     8.8959	    -2.0142	     3.7766	    -6.1264	     1.4267	   -11.6653	    -0.5035	    -3.8605	   -12.6724	
    15.6097	     9.6512	    -1.5106	     3.1052	    -5.8746	     0.9232	   -11.9171	    -1.2589	    -4.6158	   -13.2599	
    16.7007	    10.4065	    -1.2589	     2.0981	    -5.8746	     0.3357	   -12.4207	    -2.1820	    -5.3711	   -13.9313	
    17.7917	    11.1618	    -1.1749	     1.0071	    -6.0425	    -0.2518	   -13.0920	    -3.1891	    -6.1264	   -14.6866	
    18.7988	    11.9171	    -1.1749	    -0.0839	    -6.2943	    -0.7553	   -13.8474	    -4.0283	    -6.7139	   -15.2740	
    19.7220	    12.5885	    -1.2589	    -1.0910	    -6.5460	    -1.0910	   -14.6027	    -4.6997	    -7.0496	   -15.6937	
    20.5612	    13.2599	    -1.3428	    -1.7624	    -6.7978	    -1.1749	   -15.1901	    -5.2032	    -7.0496	   -15.8615	
    21.3165	    13.6795	    -1.3428	    -2.0981	    -6.9656	    -1.0910	   -15.6097	    -5.4550	    -6.7978	   -15.6097	
    21.7361	    14.0152	    -1.3428	    -2.0981	    -7.0496	    -0.8392	   -15.7776	    -5.5389	    -6.3782	   -15.1901	
    21.9879	    14.0991	    -1.3428	    -1.6785	    -6.9656	    -0.2518	   -15.6937	    -5.2032	    -5.7068	   -14.4348	
    21.9040	    14.0152	    -1.1749	    -0.7553	    -6.7978	     0.6714	   -15.2740	    -4.6158	    -4.7836	   -13.3438	
    21.4005	    13.6795	    -1.0071	     0.5035	    -6.4621	     1.9302	   -14.5187	    -3.5248	    -3.6926	   -12.1689	
    20.5612	    13.1760	    -0.7553	     2.0981	    -6.1264	     3.5248	   -13.5956	    -2.0142	    -2.4338	   -10.8261	
    19.5541	    12.6724	    -0.5035	     3.8605	    -5.7068	     5.3711	   -12.4207	    -0.0839	    -1.0071	    -9.4833	
    18.3792	    12.0850	    -0.2518	     5.9586	    -5.2032	     7.5531	   -11.2457	     2.1820	     0.5035	    -8.1406	
    17.2882	    11.6653	     0.1678	     8.0566	    -4.7836	     9.6512	   -10.0708	     4.6158	     2.0142	    -7.0496	
    16.4490	    11.4975	     0.5875	    10.2386	    -4.3640	    11.7493	    -8.9798	     6.9656	     3.4409	    -6.1264	
    15.8615	    11.5814	     1.0071	    12.2528	    -3.9444	    13.5117	    -8.1406	     8.9798	     4.6158	    -5.5389	
    15.6937	    12.0010	     1.5106	    14.0991	    -3.5248	    14.7705	    -7.5531	    10.5743	     5.4550	    -5.3711	
    15.9454	    12.6724	     1.9302	    15.5258	    -3.1891	    15.5258	    -7.3013	    11.5814	     5.8746	    -5.6229	
    16.4490	    13.6795	     2.3499	    16.5329	    -3.0212	    15.6937	    -7.3013	    11.9171	     5.7907	    -6.2103	
    17.2043	    14.6866	     2.7695	    16.8686	    -3.0212	    15.3580	    -7.7209	    11.5814	     5.2872	    -7.2174	
    18.2953	    15.7776	     3.0212	    16.7847	    -3.0212	    14.5187	    -8.3084	    10.8261	     4.2801	    -8.3923	
    19.5541	    16.7847	     3.2730	    16.2811	    -3.1891	    13.4277	    -9.0637	     9.8190	     3.1891	    -9.7351	
    20.8969	    17.6239	     3.4409	    15.5258	    -3.3569	    12.3367	    -9.8190	     8.8120	     1.9302	   -10.9940	
    22.3236	    18.2953	     3.5248	    14.7705	    -3.4409	    11.3297	   -10.4904	     7.8049	     0.7553	   -12.0850	
    23.6664	    18.7149	     3.5248	    13.9313	    -3.6087	    10.4065	   -11.0779	     6.8817	    -0.1678	   -13.0081	
    24.8413	    18.8828	     3.4409	    13.2599	    -3.7766	     9.6512	   -11.4975	     6.2103	    -0.9232	   -13.6795	
    25.7645	    18.7988	     3.3569	    12.5885	    -3.8605	     9.1476	   -11.5814	     5.6229	    -1.5106	   -14.0152	
    26.4359	    18.5471	     3.2730	    12.0850	    -3.7766	     8.7280	   -11.4136	     5.2032	    -1.7624	   -14.0991	
    26.6876	    18.2114	     3.2730	    11.5814	    -3.5248	     8.4763	   -10.9940	     4.8676	    -1.6785	   -13.9313	
    26.6876	    17.7078	     3.3569	    11.1618	    -3.1891	     8.3923	   -10.2386	     4.7836	    -1.3428	   -13.3438	
    26.3519	    17.2043	     3.5248	    10.6583	    -2.6855	     8.3923	    -9.2316	     4.7836	    -0.6714	   -12.5885	
    25.9323	    16.7007	     3.7766	    10.1547	    -2.0142	     8.4763	    -8.0566	     4.7836	     0.0839	   -11.5814	
    25.3448	    16.1972	     4.1122	     9.4833	    -1.2589	     8.5602	    -6.7978	     4.8676	     0.9232	   -10.4904	
    24.8413	    15.7776	     4.4479	     8.8959	    -0.5035	     8.7280	    -5.4550	     4.9515	     1.7624	    -9.3155	
    24.5056	    15.6097	     4.9515	     8.4763	     0.2518	     8.9798	    -4.1962	     5.0354	     2.5177	    -8.3084	
    24.4217	    15.5258	     5.4550	     8.3084	     1.0071	     9.3994	    -3.1052	     5.2872	     3.1891	    -7.4692	
    24.5895	    15.7776	     5.9586	     8.5602	     1.6785	     9.9869	    -2.3499	     5.7068	     3.6926	    -6.7978	
    25.0092	    16.2811	     6.5460	     9.3155	     2.1820	    10.7422	    -1.8463	     6.2103	     4.0283	    -6.4621	
    25.7645	    17.0364	     7.1335	    10.4065	     2.6016	    11.4975	    -1.5945	     6.7978	     4.2801	    -6.3782	
    26.6876	    18.0435	     7.7209	    11.8332	     2.9373	    12.2528	    -1.7624	     7.4692	     4.4479	    -6.6299	
    27.8625	    19.2184	     8.3084	    13.4277	     3.1891	    12.9242	    -2.0981	     8.2245	     4.4479	    -7.0496	
    29.0375	    20.5612	     8.8959	    15.1062	     3.4409	    13.5956	    -2.6016	     8.9798	     4.4479	    -7.6370	
    30.2963	    21.9040	     9.4833	    16.7847	     3.6087	    14.2670	    -3.1052	     9.8190	     4.5319	    -8.1406	
    31.6391	    23.2468	    10.0708	    18.2953	     3.9444	    15.1062	    -3.6087	    10.8261	     4.7836	    -8.5602	
    32.8140	    24.5056	    10.6583	    19.7220	     4.3640	    16.1133	    -3.8605	    11.9171	     5.2032	    -8.7280	
    33.9050	    25.5966	    11.3297	    21.0648	     4.8676	    17.2882	    -3.8605	    13.0920	     5.7907	    -8.5602	
    34.7443	    26.5198	    12.0010	    22.3236	     5.4550	    18.5471	    -3.6087	    14.4348	     6.6299	    -8.0566	
    35.2478	    27.2751	    12.5885	    23.5825	     6.1264	    19.8898	    -2.9373	    15.7776	     7.5531	    -7.2174	
    35.5835	    27.6947	    13.2599	    24.7574	     6.8817	    21.2326	    -2.0142	    16.9525	     8.6441	    -5.9586	
    35.6674	    28.0304	    13.8474	    25.9323	     7.6370	    22.5754	    -0.7553	    18.1274	     9.8190	    -4.4479	
    35.4996	    28.1143	    14.4348	    27.1072	     8.4763	    23.7503	     0.6714	    19.2184	    10.9940	    -2.8534	
    35.2478	    28.1143	    15.0223	    28.1143	     9.3155	    24.9252	     2.1820	    20.2255	    12.2528	    -1.0910	
    34.9960	    28.1143	    15.6937	    29.0375	    10.0708	    25.9323	     3.6926	    21.0648	    13.4277	     0.6714	
    34.8282	    28.1982	    16.3651	    29.9606	    10.9100	    26.8555	     5.1193	    21.9040	    14.4348	     2.1820	
    34.9121	    28.2822	    17.0364	    30.7159	    11.5814	    27.7786	     6.2103	    22.6593	    15.1062	     3.5248	
    35.1639	    28.6179	    17.7917	    31.5552	    12.1689	    28.7018	     7.0496	    23.4146	    15.6097	     4.4479	
    35.9192	    29.2053	    18.4631	    32.3105	    12.5885	    29.5410	     7.4692	    24.0860	    15.9454	     5.0354	
    37.0102	    30.1285	    19.2184	    33.0658	    12.8403	    30.3802	     7.5531	    24.6735	    16.1133	     5.3711	
    38.6047	    31.2195	    19.9738	    33.6533	    12.9242	    31.0516	     7.2174	    25.1770	    16.2811	     5.3711	
    40.4510	    32.4783	    20.5612	    33.9050	    12.7563	    31.5552	     6.5460	    25.4288	    16.4490	     5.2032	
    42.4652	    33.7372	    21.0648	    33.8211	    12.4207	    31.7230	     5.5389	    25.5127	    16.7007	     5.0354	
    44.3954	    34.9121	    21.3165	    33.2336	    11.9171	    31.6391	     4.2801	    25.3448	    17.0364	     4.7836	
    46.1578	    36.0031	    21.4844	    32.2266	    11.2457	    31.0516	     2.9373	    24.9252	    17.2043	     4.4479	
    47.5006	    36.8423	    21.4005	    30.8838	    10.4904	    30.2963	     1.6785	    24.3378	    17.2043	     4.0283	
    48.4238	    37.3459	    21.3165	    29.3732	     9.9030	    29.2892	     0.5875	    23.5825	    17.0364	     3.5248	
    48.6755	    37.6816	    21.0648	    27.7786	     9.3155	    28.1982	    -0.1678	    22.7432	    16.7007	     2.9373	
    48.2559	    37.6816	    20.8969	    26.2680	     9.0637	    27.1912	    -0.5875	    21.9879	    16.2811	     2.3499	
    47.3328	    37.5137	    20.8130	    25.0931	     8.9798	    26.2680	    -0.5035	    21.3165	    15.9454	     1.9302	
    45.8221	    37.1780	    20.7291	    24.0860	     9.2316	    25.4288	    -0.0839	    20.6451	    15.6097	     1.5106	
    43.9758	    36.6745	    20.8130	    23.4146	     9.5673	    24.6735	     0.6714	    20.0577	    15.3580	     1.3428	
    41.9617	    36.0031	    20.8130	    22.9950	    10.0708	    24.0021	     1.6785	    19.5541	    15.1901	     1.2589	
    39.9475	    35.3317	    20.9808	    22.5754	    10.5743	    23.4146	     2.7695	    19.0506	    15.1062	     1.3428	
    38.1012	    34.6603	    21.0648	    22.2397	    11.0779	    22.9111	     3.7766	    18.7149	    15.1062	     1.5945	
    36.4227	    34.0729	    21.1487	    21.9040	    11.5814	    22.4075	     4.6997	    18.3792	    15.1901	     1.8463	
    35.1639	    33.5693	    21.4005	    21.5683	    11.9171	    22.0718	     5.4550	    18.1274	    15.2740	     2.1820	
    34.2407	    33.4015	    21.6522	    21.2326	    12.3367	    21.7361	     6.0425	    17.9596	    15.3580	     2.5177	
    33.6533	    33.4015	    21.9040	    20.8969	    12.5885	    21.4844	     6.3782	    17.8757	    15.2740	     2.7695	
    33.4015	    33.6533	    22.1558	    20.5612	    12.8403	    21.2326	     6.4621	    17.6239	    15.1062	     2.8534	
    33.4015	    34.0729	    22.3236	    20.1416	    12.8403	    20.8969	     6.1264	    17.2882	    14.7705	     2.6855	
    33.4854	    34.6603	    22.3236	    19.5541	    12.7563	    20.3934	     5.4550	    16.7007	    14.0991	     2.2659	
    33.7372	    35.2478	    22.1558	    18.8828	    12.3367	    19.8059	     4.6158	    15.9454	    13.2599	     1.5106	
    33.9050	    35.7513	    21.8201	    18.0435	    11.8332	    18.9667	     3.5248	    15.0223	    12.2528	     0.6714	
    34.1568	    36.1710	    21.3165	    17.1204	    11.1618	    18.1274	     2.4338	    13.8474	    11.0779	    -0.2518	
    34.3246	    36.4227	    20.8130	    16.1972	    10.5743	    17.1204	     1.4267	    12.6724	     9.9869	    -1.1749	
    34.3246	    36.4227	    20.1416	    15.1901	     9.9030	    16.1972	     0.4196	    11.4975	     8.9798	    -2.0981	
    34.1568	    36.0870	    19.3863	    14.0991	     9.2316	    15.1901	    -0.4196	    10.3226	     8.0566	    -2.8534	
    33.8211	    35.2478	    18.6310	    12.9242	     8.6441	    14.1830	    -1.1749	     9.3994	     7.3853	    -3.4409	
    33.1497	    34.1568	    17.7917	    11.6653	     8.1406	    13.3438	    -1.6785	     8.6441	     6.8817	    -3.7766	
    32.3944	    32.7301	    17.0364	    10.4065	     7.7209	    12.5885	    -2.0142	     8.2245	     6.7978	    -3.9444	
    31.3034	    31.1356	    16.2811	     9.3155	     7.3853	    12.0850	    -2.0142	     8.1406	     7.0496	    -3.8605	
    30.1285	    29.4571	    15.6097	     8.3923	     7.1335	    11.8332	    -1.9302	     8.3084	     7.5531	    -3.4409	
    28.8696	    27.6947	    14.9384	     7.6370	     6.8817	    11.7493	    -1.5945	     8.7280	     8.3923	    -2.8534	
    27.4429	    26.0162	    14.4348	     7.2174	     6.6299	    11.9171	    -1.3428	     9.3994	     9.4833	    -2.0981	
    26.1002	    24.4217	    13.9313	     7.0496	     6.4621	    12.4207	    -1.0071	    10.3226	    10.5743	    -1.2589	
    24.8413	    23.1628	    13.5117	     7.1335	     6.2943	    13.1760	    -0.7553	    11.4975	    11.6653	    -0.3357	
    23.6664	    22.0718	    13.0920	     7.5531	     6.0425	    14.0991	    -0.6714	    12.7563	    12.5885	     0.3357	
    22.7432	    21.3165	    12.7563	     8.2245	     5.7068	    15.1901	    -0.8392	    14.0152	    13.3438	     0.8392	
    22.0718	    20.8969	    12.3367	     9.1476	     5.2872	    16.2811	    -1.3428	    15.1901	    13.7634	     1.0910	
    21.6522	    20.8130	    11.9171	    10.0708	     4.6997	    17.2043	    -2.0142	    16.0294	    13.8474	     0.9232	
    21.5683	    20.8969	    11.4975	    11.1618	     4.0283	    17.9596	    -3.0212	    16.5329	    13.6795	     0.4196	
    21.6522	    21.2326	    10.9940	    12.0850	     3.2730	    18.4631	    -4.1962	    16.6168	    13.0920	    -0.3357	
    21.9040	    21.7361	    10.4065	    12.8403	     2.4338	    18.7149	    -5.4550	    16.3651	    12.3367	    -1.3428	
    22.3236	    22.3236	     9.9030	    13.2599	     1.5945	    18.5471	    -6.5460	    15.8615	    11.4136	    -2.5177	
    22.8271	    22.8271	     9.3155	    13.2599	     0.7553	    18.1274	    -7.5531	    15.0223	    10.4065	    -3.6926	
    23.3307	    23.2468	     8.8120	    12.8403	    -0.0839	    17.3721	    -8.3923	    14.0991	     9.3994	    -4.6997	
    23.7503	    23.5825	     8.2245	    12.1689	    -0.9232	    16.4490	    -9.0637	    13.0081	     8.4763	    -5.5389	
    24.0021	    23.6664	     7.6370	    11.3297	    -1.5945	    15.4419	    -9.3994	    12.0850	     7.6370	    -6.2103	
    24.1699	    23.5825	     7.2174	    10.3226	    -2.0981	    14.4348	    -9.3994	    11.2457	     6.9656	    -6.5460	
    24.2538	    23.4146	     6.7978	     9.3994	    -2.4338	    13.4277	    -9.2316	    10.5743	     6.4621	    -6.6299	
    24.1699	    23.0789	     6.6299	     8.3923	    -2.5177	    12.5046	    -8.6441	    10.0708	     6.2943	    -6.3782	
    24.1699	    22.6593	     6.7139	     7.4692	    -2.3499	    11.5814	    -7.8888	     9.7351	     6.4621	    -5.8746	
    24.2538	    22.3236	     6.8817	     6.4621	    -1.9302	    10.7422	    -6.8817	     9.4833	     6.7978	    -5.2032	
    24.4217	    21.9879	     7.2174	     5.4550	    -1.4267	     9.9869	    -5.7907	     9.3994	     7.3853	    -4.3640	
    24.6735	    21.7361	     7.6370	     4.5319	    -0.9232	     9.3155	    -4.6997	     9.3994	     8.1406	    -3.4409	
    25.0092	    21.6522	     8.0566	     3.6087	    -0.4196	     8.6441	    -3.7766	     9.4833	     8.9798	    -2.6855	
    25.3448	    21.5683	     8.4763	     2.9373	     0.0000	     8.2245	    -3.1052	     9.4833	     9.7351	    -2.0142	
    25.5127	    21.6522	     8.7280	     2.5177	     0.2518	     7.8888	    -2.6855	     9.5673	    10.3226	    -1.5945	
    25.5966	    21.8201	     8.9798	     2.4338	     0.3357	     7.8049	    -2.6855	     9.6512	    10.8261	    -1.3428	
    25.5127	    21.9879	     8.9798	     2.6016	     0.2518	     7.8888	    -3.0212	     9.7351	    11.0779	    -1.3428	
    25.1770	    22.1558	     8.8959	     3.1891	     0.0000	     8.0566	    -3.7766	     9.7351	    10.9940	    -1.5945	
    24.5056	    22.2397	     8.5602	     4.0283	    -0.3357	     8.3084	    -4.6997	     9.6512	    10.7422	    -2.0981	
    23.6664	    22.3236	     8.0566	     5.0354	    -0.7553	     8.6441	    -5.7068	     9.4833	    10.2386	    -2.6855	
    22.6593	    22.3236	     7.4692	     6.1264	    -1.2589	     8.8959	    -6.7978	     9.3155	     9.5673	    -3.4409	
    21.4005	    22.1558	     6.7978	     7.1335	    -1.6785	     9.1476	    -7.7209	     9.0637	     8.7280	    -4.1962	
    20.2255	    21.8201	     5.9586	     7.9727	    -2.1820	     9.2316	    -8.5602	     8.8120	     7.8888	    -4.9515	
    18.9667	    21.4005	     5.2032	     8.4763	    -2.5177	     9.2316	    -9.2316	     8.4763	     6.9656	    -5.7068	
    17.8757	    20.8969	     4.5319	     8.6441	    -2.8534	     9.0637	    -9.5673	     7.9727	     6.1264	    -6.2943	
    16.7847	    20.2255	     3.9444	     8.4763	    -3.0212	     8.7280	    -9.7351	     7.5531	     5.2872	    -6.8817	
    15.9454	    19.5541	     3.5248	     8.0566	    -2.9373	     8.3923	    -9.6512	     7.0496	     4.6158	    -7.2174	
    15.1901	    18.9667	     3.3569	     7.3853	    -2.7695	     8.0566	    -9.3994	     6.5460	     4.1962	    -7.3853	
    14.6027	    18.2953	     3.3569	     6.7139	    -2.4338	     7.8049	    -8.9798	     6.2103	     3.8605	    -7.3853	
    14.0991	    17.7917	     3.4409	     5.9586	    -2.0142	     7.6370	    -8.4763	     5.9586	     3.7766	    -7.2174	
    13.7634	    17.2882	     3.6926	     5.2032	    -1.5945	     7.3853	    -7.9727	     5.7068	     3.7766	    -7.0496	
    13.5117	    16.8686	     3.9444	     4.3640	    -1.2589	     7.2174	    -7.4692	     5.5389	     3.8605	    -6.7978	
    13.2599	    16.5329	     4.1962	     3.5248	    -0.9232	     7.0496	    -7.0496	     5.3711	     3.8605	    -6.7139	
    13.2599	    16.4490	     4.5319	     2.9373	    -0.6714	     6.8817	    -6.7139	     5.1193	     3.8605	    -6.7978	
    13.4277	    16.6168	     4.7836	     2.4338	    -0.4196	     6.7139	    -6.4621	     4.9515	     3.7766	    -6.9656	
    13.8474	    16.9525	     5.0354	     2.2659	    -0.2518	     6.5460	    -6.4621	     4.6997	     3.5248	    -7.3853	
    14.4348	    17.6239	     5.1193	     2.2659	    -0.2518	     6.4621	    -6.5460	     4.4479	     3.1891	    -7.9727	
    15.1901	    18.3792	     5.2032	     2.5177	    -0.2518	     6.2943	    -6.8817	     4.1962	     2.6855	    -8.7280	
    16.0294	    19.2184	     5.1193	     2.9373	    -0.3357	     6.2103	    -7.3013	     3.8605	     2.0981	    -9.4833	
    16.7847	    20.1416	     4.9515	     3.3569	    -0.5875	     6.0425	    -7.8049	     3.5248	     1.4267	   -10.3226	
    17.6239	    20.9808	     4.6997	     3.8605	    -0.8392	     5.9586	    -8.3084	     3.1052	     0.7553	   -11.0779	
    18.2953	    21.7361	     4.4479	     4.3640	    -1.1749	     5.7907	    -8.7280	     2.6855	     0.1678	   -11.6653	
    18.8828	    22.4075	     4.1962	     4.7836	    -1.3428	     5.6229	    -8.9798	     2.2659	    -0.4196	   -12.0850	
    19.3024	    22.9111	     3.8605	     5.2032	    -1.5945	     5.4550	    -9.0637	     1.7624	    -0.8392	   -12.3367	
    19.4702	    23.1628	     3.6087	     5.2872	    -1.6785	     5.1193	    -8.8120	     1.2589	    -1.1749	   -12.3367	
    19.5541	    23.1628	     3.3569	     5.1193	    -1.7624	     4.6997	    -8.3923	     0.5875	    -1.5106	   -12.2528	
    19.3024	    22.9950	     3.1891	     4.5319	    -1.6785	     4.1122	    -7.6370	    -0.1678	    -1.6785	   -11.9171	
    18.9667	    22.6593	     3.0212	     3.3569	    -1.5106	     3.2730	    -6.6299	    -1.0071	    -1.8463	   -11.4975	
    18.4631	    22.1558	     2.9373	     1.8463	    -1.1749	     2.2659	    -5.4550	    -2.0981	    -1.9302	   -11.0779	
    17.7917	    21.4005	     2.9373	    -0.0839	    -0.7553	     1.0910	    -4.0283	    -3.2730	    -2.0142	   -10.5743	
    16.9525	    20.4773	     2.9373	    -2.2659	    -0.3357	    -0.2518	    -2.6855	    -4.5319	    -2.0981	   -10.0708	
    16.0294	    19.3024	     2.8534	    -4.3640	     0.0000	    -1.4267	    -1.4267	    -5.7068	    -2.2659	    -9.7351	
    15.1901	    18.0435	     2.7695	    -6.2943	     0.3357	    -2.5177	    -0.4196	    -6.7139	    -2.3499	    -9.5673	
    14.5187	    16.7847	     2.5177	    -7.8049	     0.4196	    -3.2730	     0.2518	    -7.4692	    -2.5177	    -9.6512	
    14.0991	    15.6097	     2.1820	    -8.7280	     0.3357	    -3.6926	     0.6714	    -7.8888	    -2.6016	    -9.9030	
    14.0991	    14.6866	     1.8463	    -9.1476	     0.0839	    -3.8605	     0.6714	    -7.9727	    -2.7695	   -10.4065	
    14.3509	    14.0991	     1.3428	    -9.1476	    -0.4196	    -3.7766	     0.3357	    -7.8049	    -2.9373	   -11.0779	
    14.9384	    13.7634	     0.9232	    -8.7280	    -1.0071	    -3.6926	    -0.2518	    -7.4692	    -3.1052	   -11.8332	
    15.5258	    13.6795	     0.3357	    -8.1406	    -1.7624	    -3.6087	    -1.1749	    -7.0496	    -3.4409	   -12.6724	
    16.1133	    13.7634	    -0.2518	    -7.4692	    -2.6016	    -3.6926	    -2.2659	    -6.8817	    -3.8605	   -13.5956	
    16.5329	    13.8474	    -0.9232	    -6.9656	    -3.5248	    -3.8605	    -3.4409	    -6.7978	    -4.3640	   -14.4348	
    16.6168	    13.8474	    -1.6785	    -6.6299	    -4.5319	    -4.1962	    -4.7836	    -6.9656	    -5.0354	   -15.1901	
    16.3651	    13.6795	    -2.5177	    -6.6299	    -5.6229	    -4.7836	    -6.0425	    -7.3013	    -5.7068	   -15.9454	
    15.7776	    13.3438	    -3.5248	    -7.0496	    -6.7139	    -5.5389	    -7.2174	    -7.8049	    -6.3782	   -16.5329	
    14.7705	    12.6724	    -4.6158	    -7.7209	    -7.8049	    -6.3782	    -8.3084	    -8.2245	    -7.0496	   -16.9525	
    13.5117	    11.8332	    -5.5389	    -8.5602	    -8.8120	    -7.1335	    -9.0637	    -8.6441	    -7.6370	   -17.2043	
    12.1689	    10.9940	    -6.2103	    -9.3994	    -9.4833	    -7.6370	    -9.3994	    -8.7280	    -7.9727	   -17.2043	
    10.9100	    10.2386	    -6.6299	    -9.9869	    -9.7351	    -7.8888	    -9.2316	    -8.4763	    -8.0566	   -16.8686	
     9.9030	     9.6512	    -6.6299	   -10.3226	    -9.4833	    -7.7209	    -8.6441	    -7.8888	    -7.8049	   -16.1133	
     9.1476	     9.3155	    -6.2943	   -10.3226	    -8.8959	    -7.3013	    -7.6370	    -7.0496	    -7.1335	   -15.1062	
     8.8120	     9.2316	    -5.6229	   -10.0708	    -8.0566	    -6.7139	    -6.3782	    -6.1264	    -6.2943	   -13.9313	
     8.8959	     9.3994	    -4.8676	    -9.6512	    -6.8817	    -5.9586	    -5.0354	    -5.2872	    -5.3711	   -12.7563	
     9.3155	     9.8190	    -3.8605	    -9.0637	    -5.7068	    -5.2872	    -3.7766	    -4.6158	    -4.4479	   -11.6653	
    10.2386	    10.4065	    -2.8534	    -8.3084	    -4.6158	    -4.5319	    -2.6855	    -4.0283	    -3.6087	   -10.8261	
    11.4975	    11.2457	    -1.9302	    -7.4692	    -3.6087	    -3.6926	    -1.8463	    -3.5248	    -2.9373	   -10.3226	
    13.0081	    12.2528	    -1.0071	    -6.5460	    -2.9373	    -2.9373	    -1.5106	    -3.1052	    -2.5177	   -10.1547	
    14.6027	    13.1760	    -0.4196	    -5.6229	    -2.6016	    -2.1820	    -1.6785	    -2.7695	    -2.1820	   -10.3226	
    16.1133	    14.0152	    -0.1678	    -4.6997	    -2.7695	    -1.4267	    -2.3499	    -2.5177	    -1.9302	   -10.7422	
    17.5400	    14.7705	    -0.2518	    -3.9444	    -3.3569	    -0.8392	    -3.4409	    -2.3499	    -1.6785	   -11.2457	
    18.5471	    15.1901	    -0.6714	    -3.2730	    -4.4479	    -0.4196	    -4.8676	    -2.1820	    -1.3428	   -11.6653	
    19.3024	    15.4419	    -1.4267	    -2.6855	    -5.7068	     0.0000	    -6.3782	    -2.0981	    -0.9232	   -12.0010	
[Epoch Header]
[Trial Type]	21
[Accept]	1
[Correct]	0
[RT]	 0.000
[Resp]	0
[Epoch Data]
    -6.9656	   -19.9738	   -10.5743	   -20.2255	    -5.6229	   -24.2538	   -16.7007	   -26.6876	   -28.1982	   -16.7007	
    -7.5531	   -20.5612	   -10.8261	   -20.7291	    -5.7068	   -24.3378	   -16.6168	   -25.5127	   -27.4429	   -16.0294	
    -8.2245	   -20.8969	   -10.8261	   -20.9808	    -5.7907	   -23.4985	   -16.3651	   -23.3307	   -25.5127	   -14.9384	
    -8.8959	   -21.0648	   -10.7422	   -21.0648	    -5.8746	   -22.0718	   -16.0294	   -20.3934	   -22.4915	   -13.5956	
    -9.8190	   -21.0648	   -10.4904	   -20.9808	    -6.0425	   -20.3094	   -15.6097	   -17.2882	   -18.8828	   -12.2528	
   -10.9940	   -20.9808	   -10.2386	   -20.4773	    -6.2103	   -18.3792	   -15.1901	   -14.3509	   -15.0223	   -10.9100	
   -12.3367	   -20.7291	    -9.9869	   -19.6381	    -6.2943	   -16.4490	   -14.7705	   -11.7493	   -11.3297	    -9.6512	
   -13.6795	   -20.3934	    -9.6512	   -18.3792	    -6.2943	   -14.6027	   -14.4348	    -9.6512	    -7.9727	    -8.6441	
   -14.9384	   -19.9738	    -9.3994	   -16.7847	    -6.3782	   -12.9242	   -14.1830	    -8.1406	    -5.2032	    -7.8049	
   -15.8615	   -19.4702	    -9.2316	   -15.1062	    -6.3782	   -11.6653	   -14.2670	    -7.2174	    -3.1891	    -7.2174	
   -16.5329	   -19.1345	    -9.3155	   -13.3438	    -6.6299	   -10.5743	   -14.6027	    -6.7978	    -2.0142	    -6.9656	
   -16.8686	   -18.9667	    -9.5673	   -11.5814	    -7.0496	    -9.8190	   -15.3580	    -6.7978	    -1.6785	    -7.0496	
   -16.9525	   -19.0506	   -10.2386	    -9.9869	    -7.7209	    -9.1476	   -16.3651	    -6.9656	    -2.0142	    -7.4692	
   -16.8686	   -19.3863	   -11.0779	    -8.4763	    -8.7280	    -8.6441	   -17.5400	    -7.3853	    -2.7695	    -8.1406	
   -16.7007	   -19.8898	   -12.1689	    -7.3013	    -9.8190	    -8.3084	   -18.8828	    -7.8049	    -3.7766	    -8.8959	
   -16.4490	   -20.4773	   -13.2599	    -6.2943	   -10.9940	    -7.9727	   -20.1416	    -8.2245	    -4.9515	    -9.5673	
   -16.1133	   -21.0648	   -14.2670	    -5.4550	   -12.0850	    -7.8049	   -21.2326	    -8.6441	    -5.9586	   -10.0708	
   -15.6937	   -21.6522	   -15.1062	    -4.8676	   -13.0081	    -7.7209	   -21.9879	    -9.0637	    -6.7978	   -10.3226	
   -15.2740	   -22.0718	   -15.6937	    -4.5319	   -13.5956	    -7.8049	   -22.4075	    -9.3994	    -7.3013	   -10.2386	
   -14.6866	   -22.4075	   -15.9454	    -4.1962	   -13.9313	    -7.8888	   -22.4915	    -9.5673	    -7.4692	    -9.8190	
   -14.0152	   -22.5754	   -15.9454	    -3.9444	   -13.8474	    -7.9727	   -22.0718	    -9.6512	    -7.3853	    -9.0637	
   -13.1760	   -22.6593	   -15.6937	    -3.6926	   -13.4277	    -7.9727	   -21.3165	    -9.3994	    -6.9656	    -7.9727	
   -12.2528	   -22.6593	   -15.1901	    -3.3569	   -12.6724	    -7.7209	   -20.3094	    -8.8120	    -6.2943	    -6.7978	
   -11.2457	   -22.5754	   -14.6027	    -2.9373	   -11.7493	    -7.2174	   -19.0506	    -7.8049	    -5.2872	    -5.4550	
   -10.2386	   -22.4075	   -13.9313	    -2.3499	   -10.7422	    -6.3782	   -17.7917	    -6.4621	    -4.1122	    -4.0283	
    -9.3155	   -22.1558	   -13.1760	    -1.6785	    -9.7351	    -5.1193	   -16.6168	    -4.8676	    -2.6855	    -2.6016	
    -8.4763	   -21.9040	   -12.5046	    -1.1749	    -8.8120	    -3.7766	   -15.5258	    -3.1891	    -1.0910	    -1.2589	
    -7.8049	   -21.4844	   -11.9171	    -0.8392	    -8.0566	    -2.1820	   -14.7705	    -1.4267	     0.5035	    -0.1678	
    -7.3013	   -21.0648	   -11.3297	    -0.6714	    -7.4692	    -0.5875	   -14.2670	     0.3357	     1.8463	     0.7553	
    -7.0496	   -20.5612	   -10.7422	    -0.5875	    -7.0496	     0.8392	   -14.0991	     1.8463	     2.9373	     1.3428	
    -6.8817	   -19.8898	   -10.2386	    -0.4196	    -6.7978	     2.1820	   -14.3509	     3.1052	     3.6087	     1.5106	
    -6.7978	   -19.0506	    -9.7351	     0.0839	    -6.6299	     3.1891	   -14.8544	     4.0283	     3.9444	     1.2589	
    -6.7139	   -18.2114	    -9.2316	     0.9232	    -6.6299	     3.9444	   -15.6097	     4.6158	     3.9444	     0.7553	
    -6.5460	   -17.1204	    -8.8120	     2.0142	    -6.6299	     4.2801	   -16.5329	     4.8676	     3.6087	    -0.0839	
    -6.2103	   -16.0294	    -8.3084	     3.2730	    -6.6299	     4.4479	   -17.3721	     4.8676	     3.1052	    -1.0071	
    -5.7907	   -14.9384	    -7.7209	     4.5319	    -6.5460	     4.3640	   -18.2114	     4.6158	     2.5177	    -1.9302	
    -5.2032	   -13.7634	    -7.1335	     5.7907	    -6.2943	     4.1962	   -18.7988	     4.2801	     1.9302	    -2.6855	
    -4.6158	   -12.5885	    -6.4621	     6.8817	    -5.9586	     4.0283	   -19.1345	     3.8605	     1.3428	    -3.2730	
    -4.1122	   -11.4975	    -5.7907	     7.8888	    -5.5389	     3.8605	   -19.1345	     3.4409	     0.9232	    -3.5248	
    -3.6926	   -10.5743	    -4.9515	     8.6441	    -4.8676	     3.6926	   -18.8828	     3.1052	     0.5875	    -3.4409	
    -3.4409	    -9.8190	    -4.1122	     9.1476	    -4.1122	     3.6087	   -18.2953	     2.8534	     0.5035	    -3.1891	
    -3.3569	    -9.1476	    -3.2730	     9.2316	    -3.1891	     3.4409	   -17.4561	     2.6855	     0.4196	    -2.6855	
    -3.2730	    -8.5602	    -2.3499	     8.9798	    -2.1820	     3.3569	   -16.3651	     2.6016	     0.4196	    -2.0981	
    -3.2730	    -8.1406	    -1.5106	     8.3084	    -1.1749	     3.1052	   -15.1062	     2.6855	     0.3357	    -1.5945	
    -3.1891	    -7.8888	    -0.7553	     7.3013	    -0.1678	     2.9373	   -13.7634	     2.8534	     0.1678	    -1.1749	
    -3.0212	    -7.8049	    -0.1678	     5.9586	     0.6714	     2.6855	   -12.5046	     2.9373	    -0.1678	    -0.9232	
    -2.6855	    -7.9727	     0.3357	     4.6158	     1.3428	     2.4338	   -11.4136	     3.0212	    -0.5875	    -0.8392	
    -2.2659	    -8.2245	     0.6714	     3.4409	     1.7624	     2.2659	   -10.5743	     3.0212	    -1.0071	    -1.0071	
    -1.6785	    -8.5602	     0.8392	     2.3499	     2.0981	     2.0981	    -9.9030	     2.6855	    -1.4267	    -1.3428	
    -1.0071	    -8.8959	     0.8392	     1.5945	     2.2659	     1.9302	    -9.4833	     2.1820	    -1.6785	    -1.6785	
    -0.3357	    -9.1476	     0.8392	     1.0910	     2.2659	     1.6785	    -9.3994	     1.4267	    -1.8463	    -2.0142	
     0.3357	    -9.3994	     0.6714	     0.8392	     2.0981	     1.5106	    -9.5673	     0.5035	    -1.9302	    -2.2659	
     0.8392	    -9.6512	     0.3357	     0.9232	     1.6785	     1.5106	    -9.9869	    -0.4196	    -1.9302	    -2.5177	
     1.1749	    -9.8190	    -0.1678	     1.3428	     1.0910	     1.6785	   -10.6583	    -1.1749	    -2.0981	    -2.7695	
     1.1749	   -10.0708	    -0.7553	     1.9302	     0.3357	     2.0142	   -11.4136	    -1.6785	    -2.2659	    -3.0212	
     0.9232	   -10.4065	    -1.5106	     2.6855	    -0.5035	     2.6855	   -12.2528	    -1.8463	    -2.4338	    -3.4409	
     0.3357	   -10.7422	    -2.3499	     3.5248	    -1.3428	     3.4409	   -13.0081	    -1.5945	    -2.4338	    -3.8605	
    -0.5875	   -11.2457	    -3.1891	     4.1962	    -2.0981	     4.1962	   -13.5956	    -0.7553	    -2.0981	    -4.1122	
    -1.6785	   -11.7493	    -3.9444	     4.6158	    -2.6855	     4.7836	   -13.9313	     0.5875	    -1.4267	    -4.1122	
    -2.8534	   -12.3367	    -4.6158	     4.5319	    -3.1052	     5.0354	   -13.9313	     2.1820	    -0.5035	    -3.9444	
    -4.1122	   -13.0081	    -5.1193	     3.9444	    -3.2730	     4.8676	   -13.5956	     3.7766	     0.4196	    -3.4409	
    -5.2032	   -13.5117	    -5.3711	     3.0212	    -3.1052	     4.1962	   -12.8403	     5.1193	     1.1749	    -2.7695	
    -6.1264	   -13.8474	    -5.3711	     1.8463	    -2.7695	     3.2730	   -11.9171	     5.8746	     1.5945	    -1.9302	
    -6.7978	   -14.0152	    -5.1193	     0.6714	    -2.1820	     2.0981	   -10.6583	     6.1264	     1.5106	    -1.0910	
    -7.3013	   -13.9313	    -4.6997	    -0.5035	    -1.4267	     0.9232	    -9.3994	     5.8746	     1.0910	    -0.2518	
    -7.4692	   -13.6795	    -4.1122	    -1.4267	    -0.6714	    -0.0839	    -8.2245	     5.2872	     0.2518	     0.4196	
    -7.5531	   -13.1760	    -3.5248	    -2.2659	     0.0000	    -1.0071	    -7.1335	     4.5319	    -0.5875	     0.8392	
    -7.3853	   -12.5046	    -2.8534	    -2.8534	     0.5875	    -1.7624	    -6.3782	     3.6087	    -1.3428	     1.0071	
    -7.0496	   -11.7493	    -2.2659	    -3.3569	     1.0071	    -2.4338	    -5.8746	     2.6016	    -1.6785	     0.9232	
    -6.6299	   -10.8261	    -1.7624	    -3.6087	     1.1749	    -2.8534	    -5.8746	     1.5106	    -1.4267	     0.6714	
    -6.0425	    -9.9030	    -1.4267	    -3.6926	     1.0910	    -3.1052	    -6.2103	     0.5875	    -0.6714	     0.2518	
    -5.4550	    -9.0637	    -1.1749	    -3.4409	     0.7553	    -3.1891	    -6.9656	    -0.1678	     0.5875	    -0.2518	
    -4.8676	    -8.3923	    -1.0910	    -3.1052	     0.2518	    -3.1052	    -7.9727	    -0.8392	     1.8463	    -0.9232	
    -4.2801	    -7.8888	    -1.1749	    -2.6016	    -0.3357	    -2.8534	    -9.1476	    -1.2589	     2.7695	    -1.5945	
    -3.7766	    -7.6370	    -1.3428	    -2.0142	    -0.9232	    -2.5177	   -10.3226	    -1.4267	     3.1891	    -2.2659	
    -3.3569	    -7.6370	    -1.6785	    -1.4267	    -1.5106	    -2.0981	   -11.3297	    -1.4267	     3.2730	    -2.9373	
    -3.1052	    -7.8888	    -1.9302	    -0.9232	    -1.9302	    -1.5945	   -12.1689	    -1.0910	     2.9373	    -3.6087	
    -3.1891	    -8.3084	    -2.2659	    -0.3357	    -2.1820	    -1.2589	   -12.5885	    -0.5875	     2.5177	    -4.1122	
    -3.4409	    -8.8959	    -2.5177	     0.1678	    -2.2659	    -1.0071	   -12.7563	     0.0000	     2.1820	    -4.3640	
    -3.7766	    -9.4833	    -2.6855	     0.7553	    -2.0981	    -0.9232	   -12.4207	     0.5875	     2.0142	    -4.2801	
    -4.1962	   -10.0708	    -2.6016	     1.4267	    -1.6785	    -0.9232	   -11.7493	     1.0071	     2.0142	    -3.8605	
    -4.5319	   -10.4065	    -2.3499	     2.3499	    -1.0071	    -0.9232	   -10.6583	     1.3428	     2.1820	    -3.1052	
    -4.6997	   -10.4904	    -1.9302	     3.3569	    -0.0839	    -0.9232	    -9.3994	     1.5945	     2.6016	    -2.0142	
    -4.6997	   -10.4065	    -1.1749	     4.6158	     1.0071	    -0.7553	    -7.8888	     1.9302	     3.1891	    -0.6714	
    -4.4479	   -10.0708	    -0.3357	     5.7907	     2.1820	    -0.4196	    -6.4621	     2.0981	     3.8605	     0.6714	
    -3.8605	    -9.5673	     0.5875	     6.8817	     3.3569	     0.0000	    -5.2032	     2.2659	     4.5319	     2.0142	
    -3.1052	    -8.8120	     1.5106	     7.6370	     4.4479	     0.5035	    -4.1122	     2.3499	     5.2032	     3.1052	
    -2.1820	    -7.9727	     2.4338	     7.8049	     5.2872	     1.0071	    -3.3569	     2.3499	     5.7907	     4.1122	
    -1.1749	    -7.0496	     3.1891	     7.1335	     6.0425	     1.4267	    -2.9373	     2.3499	     6.2103	     4.7836	
    -0.0839	    -6.0425	     3.6926	     5.7907	     6.5460	     1.7624	    -2.7695	     2.5177	     6.5460	     5.2872	
     0.9232	    -5.0354	     4.1122	     3.9444	     6.8817	     2.0142	    -2.9373	     2.7695	     6.7139	     5.4550	
     1.6785	    -4.1962	     4.1962	     1.9302	     6.8817	     2.3499	    -3.4409	     3.3569	     6.7139	     5.3711	
     2.1820	    -3.4409	     4.1122	     0.0839	     6.7978	     2.6855	    -4.1122	     4.1962	     6.7139	     5.0354	
     2.3499	    -2.8534	     3.9444	    -1.2589	     6.4621	     3.1052	    -4.8676	     5.2872	     6.5460	     4.5319	
     2.1820	    -2.4338	     3.6087	    -2.0142	     6.0425	     3.6087	    -5.7907	     6.4621	     6.3782	     3.8605	
     1.6785	    -2.2659	     3.1891	    -2.1820	     5.5389	     4.1122	    -6.6299	     7.6370	     6.1264	     3.2730	
     0.8392	    -2.2659	     2.6855	    -2.0142	     5.0354	     4.6158	    -7.3853	     8.5602	     5.7907	     2.6016	
    -0.2518	    -2.4338	     2.2659	    -1.5106	     4.6158	     4.9515	    -7.8888	     9.1476	     5.3711	     2.0981	
    -1.6785	    -2.8534	     1.8463	    -0.7553	     4.1962	     5.1193	    -8.2245	     9.3155	     4.8676	     1.5945	
    -3.3569	    -3.5248	     1.4267	     0.0839	     3.9444	     5.0354	    -8.2245	     9.1476	     4.3640	     1.2589	
    -5.2032	    -4.3640	     1.0910	     0.7553	     3.8605	     4.8676	    -7.8888	     8.6441	     3.8605	     1.0071	
    -7.1335	    -5.3711	     0.8392	     1.2589	     3.9444	     4.5319	    -7.3013	     7.9727	     3.4409	     1.0071	
    -9.1476	    -6.4621	     0.5875	     1.4267	     4.1122	     4.0283	    -6.3782	     7.3013	     3.1891	     1.0910	
   -11.0779	    -7.6370	     0.4196	     1.0910	     4.4479	     3.4409	    -5.2872	     6.5460	     3.1052	     1.3428	
   -12.8403	    -8.8120	     0.2518	     0.4196	     4.7836	     2.7695	    -4.1962	     5.7907	     3.1052	     1.6785	
   -14.5187	    -9.9030	     0.0000	    -0.5875	     5.0354	     2.0142	    -3.1052	     4.9515	     3.2730	     2.0981	
   -16.0294	   -11.0779	    -0.3357	    -1.7624	     5.1193	     1.1749	    -2.2659	     4.1122	     3.4409	     2.4338	
   -17.3721	   -12.0850	    -0.8392	    -3.1052	     5.1193	     0.2518	    -1.7624	     3.2730	     3.4409	     2.6855	
   -18.4631	   -13.0081	    -1.2589	    -4.3640	     4.9515	    -0.6714	    -1.5945	     2.3499	     3.2730	     2.6855	
   -19.3024	   -13.7634	    -1.8463	    -5.6229	     4.6158	    -1.5945	    -1.8463	     1.4267	     2.7695	     2.5177	
   -19.8898	   -14.3509	    -2.5177	    -6.7139	     4.0283	    -2.6016	    -2.5177	     0.3357	     1.8463	     2.0142	
   -20.1416	   -14.7705	    -3.1891	    -7.8888	     3.3569	    -3.6926	    -3.4409	    -0.8392	     0.5875	     1.2589	
   -20.1416	   -15.1062	    -3.8605	    -8.8959	     2.6016	    -4.7836	    -4.5319	    -2.0142	    -0.9232	     0.3357	
   -19.8059	   -15.1901	    -4.5319	    -9.8190	     1.7624	    -5.8746	    -5.7068	    -3.1052	    -2.6016	    -0.8392	
   -19.3863	   -15.1901	    -5.2032	   -10.6583	     0.9232	    -6.7978	    -6.8817	    -4.1962	    -4.3640	    -2.0981	
   -18.7988	   -15.1901	    -5.7907	   -11.3297	     0.2518	    -7.6370	    -7.8049	    -5.1193	    -6.0425	    -3.2730	
   -18.2114	   -15.1062	    -6.2943	   -11.9171	    -0.4196	    -8.3923	    -8.6441	    -5.9586	    -7.3853	    -4.2801	
   -17.5400	   -15.1062	    -6.7978	   -12.5885	    -1.0071	    -9.0637	    -9.1476	    -6.4621	    -8.2245	    -4.9515	
   -16.9525	   -15.0223	    -7.2174	   -13.2599	    -1.4267	    -9.6512	    -9.3155	    -6.8817	    -8.3923	    -5.1193	
   -16.4490	   -15.1062	    -7.4692	   -14.1830	    -1.7624	   -10.1547	    -9.2316	    -7.1335	    -7.9727	    -4.6997	
   -16.0294	   -15.1901	    -7.6370	   -15.2740	    -1.8463	   -10.6583	    -8.8959	    -7.3013	    -6.8817	    -3.8605	
   -15.8615	   -15.2740	    -7.7209	   -16.6168	    -1.8463	   -11.2457	    -8.3084	    -7.4692	    -5.4550	    -2.6855	
   -15.7776	   -15.5258	    -7.8049	   -18.2114	    -1.5945	   -11.8332	    -7.4692	    -7.7209	    -3.7766	    -1.2589	
   -15.9454	   -15.7776	    -7.7209	   -19.8898	    -1.2589	   -12.4207	    -6.5460	    -8.1406	    -2.1820	     0.1678	
   -16.1972	   -16.1133	    -7.7209	   -21.5683	    -0.8392	   -13.0081	    -5.6229	    -8.5602	    -0.8392	     1.4267	
   -16.6168	   -16.4490	    -7.6370	   -22.9950	    -0.4196	   -13.5117	    -4.7836	    -9.1476	     0.1678	     2.5177	
   -17.1204	   -16.7847	    -7.6370	   -24.1699	    -0.0839	   -13.9313	    -4.0283	    -9.7351	     0.8392	     3.3569	
   -17.7078	   -17.0364	    -7.5531	   -24.8413	     0.1678	   -14.1830	    -3.5248	   -10.1547	     1.1749	     3.8605	
   -18.2953	   -17.1204	    -7.5531	   -25.0931	     0.3357	   -14.1830	    -3.2730	   -10.3226	     1.1749	     3.9444	
   -18.8828	   -17.2043	    -7.6370	   -24.7574	     0.4196	   -13.9313	    -3.4409	   -10.3226	     1.0910	     3.7766	
   -19.3863	   -17.2882	    -7.8049	   -24.0021	     0.2518	   -13.5117	    -3.8605	   -10.0708	     0.7553	     3.2730	
   -19.9738	   -17.3721	    -8.0566	   -22.8271	     0.0000	   -13.0081	    -4.6997	    -9.6512	     0.3357	     2.5177	
   -20.4773	   -17.7078	    -8.4763	   -21.3165	    -0.5875	   -12.5046	    -5.8746	    -9.3155	    -0.2518	     1.5945	
   -20.9808	   -18.1274	    -8.9798	   -19.7220	    -1.2589	   -12.0850	    -7.3013	    -8.8959	    -0.9232	     0.5875	
   -21.4005	   -18.7149	    -9.7351	   -18.1274	    -2.1820	   -11.7493	    -8.9798	    -8.4763	    -1.6785	    -0.4196	
   -21.8201	   -19.3863	   -10.4065	   -16.4490	    -3.1891	   -11.4136	   -10.7422	    -7.8888	    -2.4338	    -1.2589	
   -22.1558	   -20.0577	   -11.1618	   -14.9384	    -4.1962	   -10.9940	   -12.3367	    -7.1335	    -3.1052	    -2.0142	
   -22.4075	   -20.7291	   -11.7493	   -13.5117	    -5.2032	   -10.5743	   -13.8474	    -6.2943	    -3.5248	    -2.6016	
   -22.6593	   -21.3165	   -12.2528	   -12.0850	    -6.0425	   -10.0708	   -14.8544	    -5.3711	    -3.7766	    -2.9373	
   -22.9111	   -21.9040	   -12.5885	   -10.8261	    -6.6299	    -9.6512	   -15.5258	    -4.5319	    -3.8605	    -3.0212	
   -23.1628	   -22.4075	   -12.7563	    -9.7351	    -7.0496	    -9.1476	   -15.6937	    -3.8605	    -3.7766	    -2.8534	
   -23.4146	   -22.8271	   -12.5885	    -8.7280	    -7.1335	    -8.7280	   -15.2740	    -3.4409	    -3.4409	    -2.5177	
   -23.6664	   -23.1628	   -12.3367	    -8.1406	    -6.9656	    -8.3084	   -14.5187	    -3.1891	    -3.0212	    -1.9302	
   -23.9182	   -23.4146	   -11.8332	    -7.8888	    -6.6299	    -8.0566	   -13.4277	    -3.1891	    -2.6016	    -1.2589	
   -24.1699	   -23.4985	   -11.2457	    -8.3084	    -6.0425	    -7.8888	   -12.1689	    -3.2730	    -2.0142	    -0.5035	
   -24.2538	   -23.4146	   -10.5743	    -9.2316	    -5.4550	    -7.8049	   -10.9940	    -3.5248	    -1.5106	     0.2518	
   -24.1699	   -23.0789	    -9.8190	   -10.6583	    -4.8676	    -7.6370	    -9.9869	    -3.6926	    -0.9232	     0.9232	
   -23.6664	   -22.4915	    -8.9798	   -12.2528	    -4.1962	    -7.4692	    -9.1476	    -3.8605	    -0.4196	     1.5106	
   -22.7432	   -21.5683	    -8.1406	   -13.6795	    -3.6087	    -7.1335	    -8.5602	    -4.0283	     0.0839	     1.8463	
   -21.6522	   -20.3934	    -7.3853	   -14.6866	    -3.1052	    -6.7978	    -8.3923	    -4.2801	     0.4196	     2.0142	
   -20.2255	   -19.1345	    -6.7139	   -15.0223	    -2.6855	    -6.4621	    -8.4763	    -4.7836	     0.5035	     1.9302	
   -18.7988	   -17.7917	    -6.2103	   -14.5187	    -2.4338	    -6.2103	    -8.8959	    -5.6229	     0.2518	     1.5945	
   -17.2882	   -16.4490	    -5.9586	   -13.4277	    -2.3499	    -6.0425	    -9.4833	    -6.7139	    -0.0839	     1.0071	
   -15.8615	   -15.2740	    -5.8746	   -11.7493	    -2.3499	    -6.0425	   -10.2386	    -8.0566	    -0.5875	     0.2518	
   -14.5187	   -14.0991	    -5.8746	    -9.6512	    -2.4338	    -6.0425	   -10.9100	    -9.5673	    -1.0910	    -0.3357	
   -13.1760	   -12.9242	    -5.7907	    -7.3013	    -2.3499	    -6.0425	   -11.4136	   -10.8261	    -1.3428	    -0.8392	
   -11.9171	   -11.7493	    -5.5389	    -4.7836	    -2.1820	    -5.7907	   -11.5814	   -11.7493	    -1.3428	    -1.0071	
   -10.6583	   -10.5743	    -5.1193	    -2.0981	    -1.7624	    -5.1193	   -11.4975	   -12.0010	    -0.9232	    -0.7553	
    -9.4833	    -9.3994	    -4.4479	     0.5035	    -1.1749	    -3.8605	   -10.9100	   -11.0779	     0.0839	    -0.0839	
    -8.3923	    -8.2245	    -3.5248	     3.1891	    -0.3357	    -1.7624	    -9.9869	    -8.7280	     1.7624	     1.0910	
    -7.3013	    -6.9656	    -2.4338	     5.8746	     0.7553	     1.0910	    -8.5602	    -4.8676	     4.1122	     2.7695	
    -6.1264	    -5.7907	    -1.0910	     8.3923	     2.0981	     4.7836	    -6.7139	     0.3357	     7.1335	     4.8676	
    -4.9515	    -4.5319	     0.4196	    10.7422	     3.6087	     8.9798	    -4.6158	     6.6299	    10.5743	     7.3853	
    -3.8605	    -3.2730	     2.0142	    12.5885	     5.2872	    13.2599	    -2.3499	    13.1760	    14.1830	     9.9030	
    -2.8534	    -2.1820	     3.6926	    14.0152	     6.8817	    17.2043	    -0.0839	    19.2184	    17.3721	    12.2528	
    -2.0142	    -1.3428	     5.2032	    14.7705	     8.4763	    20.3094	     2.0142	    24.1699	    19.8898	    14.0991	
    -1.4267	    -0.7553	     6.4621	    14.8544	     9.8190	    22.3236	     3.8605	    27.4429	    21.3165	    15.1901	
    -1.2589	    -0.5875	     7.3013	    14.0991	    10.8261	    22.9950	     5.2872	    28.7857	    21.4844	    15.2740	
    -1.3428	    -0.9232	     7.7209	    12.5885	    11.4136	    22.3236	     6.0425	    28.1982	    20.4773	    14.3509	
    -1.9302	    -1.6785	     7.5531	    10.2386	    11.4136	    20.3094	     6.2103	    25.9323	    18.2953	    12.4207	
    -2.7695	    -2.8534	     6.7978	     7.2174	    10.9100	    17.2043	     5.7068	    22.2397	    15.1901	     9.6512	
    -3.8605	    -4.3640	     5.4550	     3.7766	     9.7351	    13.2599	     4.4479	    17.6239	    11.4136	     6.2943	
    -5.2032	    -6.0425	     3.6926	     0.2518	     8.0566	     8.9798	     2.6855	    12.4207	     7.2174	     2.6016	
    -6.5460	    -7.7209	     1.5945	    -3.1891	     5.9586	     4.6158	     0.4196	     7.2174	     3.0212	    -1.0910	
    -7.8888	    -9.4833	    -0.6714	    -6.1264	     3.6926	     0.6714	    -2.1820	     2.2659	    -0.9232	    -4.6158	
    -9.0637	   -11.0779	    -2.8534	    -8.4763	     1.3428	    -2.7695	    -4.7836	    -2.1820	    -4.4479	    -7.7209	
   -10.2386	   -12.5885	    -4.9515	   -10.3226	    -0.9232	    -5.6229	    -7.3853	    -5.8746	    -7.4692	   -10.2386	
   -11.3297	   -14.0152	    -6.7978	   -11.4975	    -3.0212	    -7.7209	    -9.8190	    -8.7280	    -9.9030	   -12.1689	
   -12.3367	   -15.2740	    -8.3923	   -12.2528	    -4.8676	    -9.2316	   -11.8332	   -10.8261	   -11.7493	   -13.5117	
   -13.2599	   -16.3651	    -9.7351	   -12.6724	    -6.3782	   -10.0708	   -13.5117	   -12.1689	   -13.0081	   -14.2670	
   -14.0152	   -17.2043	   -10.6583	   -12.6724	    -7.4692	   -10.5743	   -14.6866	   -12.5885	   -13.7634	   -14.6027	
   -14.6866	   -17.7917	   -11.1618	   -12.5046	    -8.2245	   -10.5743	   -15.3580	   -12.4207	   -13.8474	   -14.4348	
   -15.0223	   -18.2114	   -11.3297	   -12.0850	    -8.4763	   -10.4065	   -15.6097	   -11.6653	   -13.3438	   -13.8474	
   -15.1901	   -18.2953	   -11.1618	   -11.6653	    -8.4763	   -10.1547	   -15.4419	   -10.5743	   -12.3367	   -13.0081	
   -15.0223	   -18.1274	   -10.8261	   -11.0779	    -8.2245	    -9.8190	   -15.1062	    -9.2316	   -10.9100	   -11.9171	
   -14.5187	   -17.8757	   -10.3226	   -10.5743	    -7.8888	    -9.4833	   -14.6027	    -7.9727	    -9.3994	   -10.7422	
   -13.8474	   -17.4561	    -9.7351	   -10.0708	    -7.4692	    -9.0637	   -14.1830	    -6.8817	    -7.7209	    -9.4833	
   -12.7563	   -16.8686	    -9.1476	    -9.4833	    -7.0496	    -8.7280	   -13.7634	    -6.0425	    -6.2943	    -8.3084	
   -11.4975	   -16.1133	    -8.4763	    -8.9798	    -6.6299	    -8.3923	   -13.5117	    -5.4550	    -5.1193	    -7.3853	
    -9.9030	   -15.1901	    -7.8049	    -8.2245	    -6.2943	    -8.0566	   -13.3438	    -5.2872	    -4.2801	    -6.7139	
    -8.0566	   -14.0991	    -7.1335	    -7.3013	    -6.0425	    -7.7209	   -13.1760	    -5.2872	    -3.8605	    -6.3782	
    -6.1264	   -12.8403	    -6.4621	    -6.1264	    -5.7068	    -7.3013	   -13.1760	    -5.6229	    -3.9444	    -6.3782	
    -4.1962	   -11.4975	    -5.7907	    -4.6997	    -5.4550	    -6.8817	   -13.1760	    -6.0425	    -4.2801	    -6.7978	
    -2.4338	   -10.2386	    -5.1193	    -3.0212	    -5.2032	    -6.3782	   -13.2599	    -6.4621	    -4.8676	    -7.3853	
    -1.0910	    -9.0637	    -4.5319	    -1.3428	    -5.0354	    -5.7907	   -13.3438	    -6.9656	    -5.5389	    -7.9727	
    -0.1678	    -8.1406	    -4.1122	     0.3357	    -4.9515	    -5.2872	   -13.5117	    -7.3853	    -6.1264	    -8.6441	
     0.1678	    -7.5531	    -3.8605	     1.6785	    -4.9515	    -4.7836	   -13.6795	    -7.7209	    -6.5460	    -9.1476	
    -0.0839	    -7.2174	    -3.7766	     2.6855	    -4.9515	    -4.2801	   -13.8474	    -7.8049	    -6.7139	    -9.3994	
    -0.9232	    -7.3013	    -3.8605	     3.1052	    -5.1193	    -3.8605	   -13.8474	    -7.6370	    -6.6299	    -9.3155	
    -2.1820	    -7.5531	    -4.1122	     2.9373	    -5.2872	    -3.3569	   -13.7634	    -7.1335	    -6.1264	    -8.9798	
    -3.6087	    -8.0566	    -4.4479	     2.0981	    -5.4550	    -2.8534	   -13.5117	    -6.2103	    -5.3711	    -8.3084	
    -5.2032	    -8.5602	    -4.8676	     0.9232	    -5.5389	    -2.1820	   -13.0081	    -4.9515	    -4.3640	    -7.3853	
    -6.6299	    -9.1476	    -5.2032	    -0.5035	    -5.7068	    -1.5106	   -12.5046	    -3.4409	    -3.1052	    -6.2103	
    -7.9727	    -9.6512	    -5.6229	    -1.5945	    -5.7907	    -0.7553	   -11.9171	    -1.9302	    -1.9302	    -4.8676	
    -9.1476	   -10.0708	    -5.9586	    -2.1820	    -5.8746	     0.1678	   -11.4136	    -0.5035	    -0.8392	    -3.6926	
    -9.9869	   -10.4065	    -6.3782	    -2.0981	    -6.1264	     1.0910	   -11.0779	     0.8392	     0.0839	    -2.6016	
   -10.5743	   -10.5743	    -6.7978	    -1.4267	    -6.3782	     2.0981	   -11.0779	     2.0142	     0.6714	    -1.8463	
   -10.8261	   -10.6583	    -7.1335	    -0.2518	    -6.7978	     3.1052	   -11.2457	     2.9373	     0.9232	    -1.5106	
   -10.5743	   -10.6583	    -7.4692	     1.3428	    -7.2174	     4.0283	   -11.7493	     3.6926	     0.9232	    -1.4267	
    -9.9030	   -10.6583	    -7.7209	     3.1891	    -7.6370	     4.8676	   -12.3367	     4.1962	     0.6714	    -1.7624	
    -8.8120	   -10.6583	    -7.9727	     5.0354	    -8.0566	     5.6229	   -13.1760	     4.5319	     0.2518	    -2.3499	
    -7.5531	   -10.7422	    -8.2245	     6.7139	    -8.4763	     6.0425	   -14.0991	     4.5319	    -0.4196	    -3.1891	
    -6.1264	   -10.9940	    -8.4763	     7.9727	    -8.9798	     6.2103	   -15.1062	     4.2801	    -1.2589	    -4.2801	
    -4.6997	   -11.3297	    -8.8120	     8.6441	    -9.3994	     5.8746	   -16.1133	     3.6926	    -2.3499	    -5.4550	
    -3.3569	   -11.6653	    -9.1476	     8.5602	    -9.8190	     5.2032	   -16.9525	     2.8534	    -3.3569	    -6.7139	
    -2.2659	   -12.0850	    -9.3994	     7.6370	   -10.1547	     4.0283	   -17.6239	     1.6785	    -4.3640	    -7.8049	
    -1.5106	   -12.5046	    -9.6512	     6.0425	   -10.4065	     2.5177	   -17.9596	     0.3357	    -5.0354	    -8.6441	
    -1.1749	   -12.9242	    -9.8190	     4.0283	   -10.4904	     0.8392	   -18.0435	    -1.0910	    -5.2872	    -9.0637	
    -1.4267	   -13.3438	    -9.8190	     1.9302	   -10.4904	    -0.7553	   -17.7917	    -2.4338	    -5.2032	    -9.0637	
    -2.0981	   -13.8474	    -9.8190	     0.0000	   -10.2386	    -2.1820	   -17.1204	    -3.6087	    -4.6997	    -8.6441	
    -3.1891	   -14.3509	    -9.5673	    -1.6785	    -9.7351	    -3.1891	   -16.1972	    -4.5319	    -3.9444	    -7.8049	
    -4.6158	   -14.7705	    -9.1476	    -2.9373	    -8.9798	    -3.8605	   -14.8544	    -5.1193	    -2.9373	    -6.6299	
    -6.1264	   -15.2740	    -8.6441	    -3.7766	    -8.0566	    -4.2801	   -13.3438	    -5.4550	    -1.9302	    -5.2872	
    -7.4692	   -15.5258	    -7.8888	    -4.1962	    -6.9656	    -4.2801	   -11.5814	    -5.5389	    -1.0910	    -3.9444	
    -8.7280	   -15.6937	    -6.9656	    -4.3640	    -5.6229	    -4.1122	    -9.8190	    -5.4550	    -0.4196	    -2.6855	
    -9.5673	   -15.6937	    -5.8746	    -4.2801	    -4.2801	    -3.7766	    -8.0566	    -5.1193	    -0.0839	    -1.6785	
    -9.9869	   -15.3580	    -4.6997	    -3.9444	    -2.9373	    -3.2730	    -6.4621	    -4.6997	     0.0000	    -0.9232	
   -10.1547	   -14.9384	    -3.6087	    -3.6087	    -1.5945	    -2.7695	    -5.1193	    -4.1962	    -0.0839	    -0.5875	
    -9.9030	   -14.2670	    -2.5177	    -3.1052	    -0.5035	    -2.3499	    -4.1122	    -3.7766	    -0.4196	    -0.5875	
    -9.4833	   -13.4277	    -1.5106	    -2.6016	     0.4196	    -1.9302	    -3.4409	    -3.5248	    -0.9232	    -0.9232	
    -8.8959	   -12.5046	    -0.8392	    -2.0981	     1.0071	    -1.6785	    -3.2730	    -3.4409	    -1.5106	    -1.6785	
    -8.2245	   -11.5814	    -0.4196	    -1.5945	     1.2589	    -1.5945	    -3.4409	    -3.5248	    -2.2659	    -2.6016	
    -7.5531	   -10.6583	    -0.2518	    -1.0910	     1.2589	    -1.5945	    -4.0283	    -3.6087	    -3.1052	    -3.6926	
    -6.9656	    -9.7351	    -0.3357	    -0.5875	     1.0910	    -1.7624	    -4.7836	    -3.6926	    -3.8605	    -4.8676	
    -6.4621	    -8.9798	    -0.5875	    -0.2518	     0.5875	    -1.9302	    -5.7068	    -3.6087	    -4.6158	    -5.8746	
    -6.1264	    -8.2245	    -1.0071	     0.0000	     0.0000	    -2.1820	    -6.7978	    -3.4409	    -5.1193	    -6.7139	
    -5.8746	    -7.6370	    -1.5106	     0.0839	    -0.6714	    -2.4338	    -7.7209	    -3.1052	    -5.4550	    -7.3013	
    -5.7907	    -7.2174	    -2.0142	     0.0839	    -1.3428	    -2.5177	    -8.6441	    -2.6855	    -5.5389	    -7.6370	
    -5.7907	    -6.8817	    -2.5177	    -0.0839	    -2.0981	    -2.6855	    -9.3994	    -2.3499	    -5.4550	    -7.6370	
    -5.8746	    -6.7139	    -3.0212	    -0.4196	    -2.6855	    -2.6855	    -9.9869	    -2.0142	    -5.2032	    -7.3013	
    -5.9586	    -6.6299	    -3.4409	    -0.6714	    -3.1052	    -2.6855	   -10.3226	    -1.7624	    -4.8676	    -6.7978	
    -5.8746	    -6.5460	    -3.6087	    -0.8392	    -3.2730	    -2.5177	   -10.3226	    -1.5106	    -4.3640	    -5.9586	
    -5.6229	    -6.5460	    -3.6087	    -0.9232	    -3.2730	    -2.2659	   -10.1547	    -1.2589	    -3.7766	    -5.0354	
    -4.9515	    -6.3782	    -3.4409	    -0.7553	    -2.9373	    -1.9302	    -9.7351	    -0.8392	    -3.1052	    -3.8605	
    -3.9444	    -6.2103	    -2.9373	    -0.3357	    -2.4338	    -1.3428	    -9.1476	    -0.2518	    -2.4338	    -2.6016	
    -2.5177	    -6.0425	    -2.3499	     0.5035	    -1.6785	    -0.5875	    -8.3923	     0.4196	    -1.6785	    -1.2589	
    -0.7553	    -5.7907	    -1.5945	     1.5945	    -0.9232	     0.3357	    -7.6370	     1.1749	    -1.0071	     0.0000	
     1.1749	    -5.6229	    -0.8392	     3.0212	    -0.1678	     1.5106	    -6.9656	     2.0981	    -0.4196	     1.0071	
     3.1052	    -5.2872	    -0.0839	     4.7836	     0.5875	     2.7695	    -6.3782	     3.0212	     0.0000	     1.6785	
     4.9515	    -4.9515	     0.5875	     6.6299	     1.2589	     4.1122	    -5.9586	     3.8605	     0.3357	     2.0981	
     6.5460	    -4.5319	     1.1749	     8.5602	     1.7624	     5.3711	    -5.7068	     4.6158	     0.5035	     2.0142	
     7.7209	    -4.0283	     1.5945	    10.4065	     2.0981	     6.4621	    -5.7068	     5.2032	     0.6714	     1.5945	
     8.3084	    -3.4409	     1.9302	    12.0850	     2.3499	     7.3853	    -5.9586	     5.7068	     0.6714	     0.8392	
     8.3084	    -2.9373	     2.1820	    13.3438	     2.3499	     8.1406	    -6.2943	     5.9586	     0.6714	    -0.2518	
     7.8049	    -2.4338	     2.2659	    14.1830	     2.2659	     8.6441	    -6.7978	     6.1264	     0.5875	    -1.5106	
     6.9656	    -2.1820	     2.0981	    14.4348	     2.0142	     8.8959	    -7.4692	     6.2103	     0.4196	    -2.7695	
     5.8746	    -2.0981	     1.7624	    13.9313	     1.5106	     8.9798	    -8.1406	     6.2103	     0.4196	    -3.8605	
     4.6158	    -2.3499	     1.1749	    12.7563	     0.9232	     8.9798	    -8.8959	     6.0425	     0.5035	    -4.6997	
     3.3569	    -2.9373	     0.3357	    11.1618	     0.0839	     8.7280	    -9.6512	     5.8746	     0.8392	    -5.1193	
     2.0142	    -3.8605	    -0.5875	     9.3994	    -0.7553	     8.3084	   -10.4065	     5.5389	     1.3428	    -5.2032	
     0.7553	    -5.0354	    -1.5945	     7.8049	    -1.6785	     7.8049	   -10.9100	     5.1193	     2.0142	    -4.8676	
    -0.5035	    -6.2103	    -2.5177	     6.6299	    -2.4338	     7.3013	   -11.2457	     4.6997	     2.7695	    -4.1962	
    -1.5945	    -7.3013	    -3.1891	     5.7907	    -2.9373	     6.8817	   -11.3297	     4.3640	     3.6087	    -3.2730	
    -2.5177	    -8.2245	    -3.5248	     5.4550	    -3.1891	     6.6299	   -11.0779	     4.1962	     4.5319	    -2.2659	
    -3.1891	    -8.8959	    -3.6087	     5.5389	    -3.1891	     6.5460	   -10.6583	     4.2801	     5.4550	    -1.0910	
    -3.5248	    -9.2316	    -3.3569	     5.9586	    -2.9373	     6.6299	    -9.9869	     4.5319	     6.4621	     0.0839	
    -3.5248	    -9.3155	    -2.9373	     6.6299	    -2.5177	     6.8817	    -9.3155	     4.7836	     7.3013	     1.2589	
    -3.1891	    -8.9798	    -2.2659	     7.6370	    -1.8463	     7.3013	    -8.5602	     4.9515	     7.9727	     2.1820	
    -2.5177	    -8.3084	    -1.4267	     8.7280	    -1.1749	     7.7209	    -7.8049	     5.1193	     8.3923	     2.9373	
    -1.4267	    -7.3013	    -0.5035	    10.0708	    -0.5035	     8.2245	    -7.2174	     5.2032	     8.6441	     3.4409	
     0.0000	    -5.9586	     0.5035	    11.3297	     0.1678	     8.7280	    -6.7139	     5.2032	     8.6441	     3.6926	
     1.5945	    -4.5319	     1.4267	    12.4207	     0.7553	     9.0637	    -6.3782	     4.9515	     8.3084	     3.6926	
     3.3569	    -3.0212	     2.1820	    13.2599	     1.0910	     9.3155	    -6.2943	     4.6158	     7.7209	     3.4409	
     5.2032	    -1.4267	     2.8534	    13.8474	     1.2589	     9.3155	    -6.3782	     4.1122	     6.9656	     2.9373	
     7.0496	     0.0839	     3.5248	    14.0991	     1.3428	     9.2316	    -6.5460	     3.6926	     6.2103	     2.2659	
     8.8959	     1.6785	     4.1122	    14.0991	     1.3428	     9.1476	    -6.6299	     3.5248	     5.5389	     1.6785	
    10.6583	     3.1891	     4.7836	    14.0991	     1.2589	     9.2316	    -6.7139	     3.8605	     5.1193	     1.1749	
    12.3367	     4.6158	     5.4550	    14.0991	     1.3428	     9.6512	    -6.5460	     4.7836	     5.1193	     0.8392	
    13.8474	     5.9586	     6.2103	    14.2670	     1.4267	    10.4065	    -6.2103	     6.3782	     5.3711	     0.8392	
    15.0223	     7.0496	     6.9656	    14.6027	     1.6785	    11.3297	    -5.6229	     8.3923	     6.1264	     1.1749	
    15.8615	     8.0566	     7.8049	    14.9384	     2.0142	    12.3367	    -4.8676	    10.6583	     7.3013	     1.8463	
    16.1133	     8.7280	     8.5602	    15.3580	     2.4338	    13.1760	    -3.8605	    12.8403	     8.7280	     2.8534	
    15.9454	     9.0637	     9.3155	    15.7776	     2.9373	    13.8474	    -2.7695	    14.6866	    10.2386	     4.1122	
    15.1901	     9.0637	     9.8190	    16.1972	     3.4409	    14.2670	    -1.7624	    16.0294	    11.6653	     5.4550	
    14.0991	     8.6441	    10.2386	    16.5329	     3.8605	    14.5187	    -0.7553	    16.8686	    12.9242	     6.7978	
    12.7563	     7.9727	    10.4904	    16.9525	     4.1962	    14.6027	     0.0839	    17.2882	    13.9313	     7.9727	
    11.2457	     6.9656	    10.4904	    17.4561	     4.3640	    14.6027	     0.6714	    17.3721	    14.6027	     8.9798	
     9.7351	     5.7907	    10.4065	    17.8757	     4.4479	    14.6866	     0.9232	    17.2882	    14.8544	     9.6512	
     8.4763	     4.6997	    10.0708	    18.2114	     4.4479	    14.7705	     0.9232	    17.0364	    14.8544	    10.0708	
     7.4692	     3.7766	     9.7351	    18.2953	     4.1962	    14.8544	     0.6714	    16.7007	    14.6027	    10.2386	
     6.8817	     3.0212	     9.2316	    18.2114	     3.9444	    14.8544	     0.1678	    16.2811	    14.0991	     9.9869	
     6.7139	     2.6016	     8.7280	    17.7078	     3.5248	    14.7705	    -0.5875	    15.7776	    13.4277	     9.5673	
     6.7139	     2.3499	     8.1406	    16.9525	     3.0212	    14.5187	    -1.4267	    15.2740	    12.5885	     8.8959	
     6.9656	     2.3499	     7.5531	    15.8615	     2.4338	    14.1830	    -2.3499	    14.6866	    11.5814	     7.9727	
     7.1335	     2.3499	     6.8817	    14.6027	     1.8463	    13.8474	    -3.2730	    14.0991	    10.5743	     6.9656	
     7.2174	     2.3499	     6.2103	    13.2599	     1.1749	    13.3438	    -4.1962	    13.5117	     9.5673	     5.9586	
     7.0496	     2.1820	     5.5389	    11.9171	     0.5035	    12.7563	    -5.0354	    12.9242	     8.4763	     4.8676	
     6.6299	     1.8463	     4.9515	    10.6583	    -0.1678	    12.1689	    -5.6229	    12.2528	     7.4692	     3.7766	
     6.0425	     1.3428	     4.3640	     9.4833	    -0.5875	    11.4136	    -6.1264	    11.4975	     6.4621	     2.8534	
     5.2872	     0.7553	     3.8605	     8.5602	    -0.9232	    10.6583	    -6.2943	    10.7422	     5.5389	     2.0142	
     4.4479	     0.0000	     3.5248	     7.8888	    -1.0071	     9.7351	    -6.1264	     9.9030	     4.7836	     1.3428	
     3.5248	    -0.7553	     3.4409	     7.3853	    -0.7553	     8.8959	    -5.7068	     9.1476	     4.2801	     1.0071	
     2.6855	    -1.3428	     3.5248	     6.9656	    -0.2518	     8.1406	    -5.0354	     8.4763	     4.1122	     0.9232	
     1.9302	    -1.9302	     3.8605	     6.7978	     0.4196	     7.3853	    -4.1962	     7.9727	     4.2801	     1.1749	
     1.4267	    -2.2659	     4.3640	     6.7139	     1.2589	     6.8817	    -3.1891	     7.7209	     4.6997	     1.5945	
     1.0071	    -2.4338	     5.1193	     6.5460	     2.2659	     6.5460	    -2.2659	     7.5531	     5.3711	     2.1820	
     0.9232	    -2.2659	     5.8746	     6.2943	     3.1891	     6.4621	    -1.5106	     7.6370	     6.0425	     2.7695	
     1.1749	    -1.9302	     6.7978	     5.7907	     4.0283	     6.6299	    -0.9232	     7.8888	     6.7978	     3.2730	
     1.6785	    -1.2589	     7.6370	     5.1193	     4.6997	     6.8817	    -0.5875	     8.2245	     7.4692	     3.6087	
     2.4338	    -0.5035	     8.4763	     4.3640	     5.2872	     7.3013	    -0.5035	     8.7280	     8.0566	     3.8605	
     3.4409	     0.4196	     9.2316	     3.8605	     5.6229	     7.8888	    -0.5875	     9.3155	     8.3923	     3.8605	
     4.6158	     1.4267	     9.8190	     3.6087	     5.8746	     8.4763	    -0.8392	     9.7351	     8.5602	     3.7766	
     5.8746	     2.2659	    10.2386	     3.9444	     5.8746	     9.0637	    -1.2589	    10.1547	     8.3084	     3.4409	
     7.0496	     3.0212	    10.4065	     4.6158	     5.7068	     9.5673	    -1.7624	    10.2386	     7.8049	     3.0212	
     8.1406	     3.5248	    10.4065	     5.5389	     5.4550	     9.9869	    -2.2659	    10.1547	     7.0496	     2.4338	
     8.8959	     3.8605	    10.1547	     6.5460	     5.0354	    10.2386	    -2.7695	     9.7351	     6.1264	     1.8463	
     9.3155	     3.8605	     9.9030	     7.3853	     4.6997	    10.3226	    -3.2730	     9.0637	     5.2032	     1.2589	
     9.2316	     3.6087	     9.4833	     8.0566	     4.4479	    10.1547	    -3.6087	     8.2245	     4.3640	     0.7553	
     8.5602	     3.0212	     9.0637	     8.3084	     4.1962	     9.8190	    -3.8605	     7.1335	     3.6926	     0.4196	
     7.4692	     2.1820	     8.5602	     8.3084	     4.0283	     9.3155	    -3.9444	     5.9586	     3.2730	     0.1678	
     5.7907	     1.0071	     7.9727	     8.0566	     3.8605	     8.6441	    -3.9444	     4.5319	     3.0212	     0.0839	
     3.8605	    -0.2518	     7.5531	     7.7209	     3.7766	     7.9727	    -3.8605	     3.0212	     3.0212	     0.2518	
     1.7624	    -1.5945	     7.0496	     7.3853	     3.7766	     7.3013	    -3.6926	     1.5106	     3.1891	     0.5875	
    -0.3357	    -2.9373	     6.7139	     7.2174	     3.7766	     6.7978	    -3.5248	     0.0839	     3.6926	     1.0910	
    -2.2659	    -4.1122	     6.4621	     7.2174	     3.7766	     6.2943	    -3.2730	    -1.2589	     4.3640	     1.8463	
    -3.9444	    -5.0354	     6.2103	     7.3013	     3.7766	     5.9586	    -3.1052	    -2.2659	     5.1193	     2.6855	
    -5.1193	    -5.7068	     6.1264	     7.4692	     3.6926	     5.7068	    -3.1052	    -2.7695	     5.8746	     3.6087	
    -5.7907	    -5.8746	     6.0425	     7.6370	     3.6087	     5.5389	    -3.1891	    -2.6855	     6.4621	     4.2801	
    -5.9586	    -5.6229	     6.1264	     7.8888	     3.5248	     5.7068	    -3.5248	    -1.6785	     7.0496	     4.7836	
    -5.5389	    -5.0354	     6.2103	     8.0566	     3.3569	     6.1264	    -4.0283	     0.1678	     7.6370	     5.0354	
    -4.6997	    -4.1122	     6.3782	     8.3084	     3.1052	     6.7139	    -4.6997	     2.7695	     8.3923	     5.0354	
    -3.6087	    -3.0212	     6.4621	     8.5602	     2.7695	     7.3853	    -5.6229	     5.7907	     9.2316	     4.9515	
    -2.2659	    -2.0142	     6.5460	     8.8120	     2.5177	     8.1406	    -6.6299	     9.0637	    10.0708	     4.6997	
    -1.0910	    -1.1749	     6.4621	     8.8959	     2.0981	     8.7280	    -7.8049	    12.0010	    10.7422	     4.4479	
    -0.1678	    -0.5875	     6.2943	     8.8959	     1.7624	     9.1476	    -8.9798	    14.3509	    11.0779	     4.1122	
     0.3357	    -0.4196	     5.9586	     8.7280	     1.4267	     9.3155	   -10.1547	    15.9454	    10.9100	     3.6926	
     0.3357	    -0.6714	     5.4550	     8.3923	     1.0910	     9.3155	   -11.1618	    16.7007	    10.4904	     3.3569	
    -0.0839	    -1.1749	     4.8676	     7.9727	     0.8392	     9.1476	   -12.0010	    16.7007	     9.9030	     3.1052	
    -0.8392	    -2.0142	     4.2801	     7.4692	     0.6714	     8.8959	   -12.5046	    16.1133	     9.3994	     3.0212	
    -1.6785	    -2.8534	     3.8605	     6.7139	     0.5875	     8.6441	   -12.6724	    15.3580	     9.0637	     3.2730	
    -2.6016	    -3.7766	     3.5248	     5.8746	     0.6714	     8.3084	   -12.5046	    14.4348	     8.8959	     3.7766	
    -3.4409	    -4.6158	     3.4409	     4.7836	     0.8392	     7.8888	   -11.9171	    13.5117	     8.9798	     4.5319	
    -4.1962	    -5.3711	     3.6087	     3.4409	     1.2589	     7.4692	   -11.0779	    12.5885	     9.2316	     5.5389	
    -4.9515	    -6.1264	     3.7766	     2.0142	     1.6785	     6.8817	   -10.0708	    11.6653	     9.6512	     6.5460	
    -5.5389	    -6.7139	     4.1122	     0.5035	     2.1820	     6.2943	    -8.8959	    10.8261	    10.0708	     7.4692	
    -6.0425	    -7.2174	     4.4479	    -0.8392	     2.6855	     5.7068	    -7.7209	     9.9030	    10.4065	     8.1406	
    -6.2103	    -7.4692	     4.6997	    -1.9302	     3.1052	     5.0354	    -6.7978	     8.9798	    10.6583	     8.5602	
    -5.9586	    -7.4692	     4.9515	    -2.6855	     3.4409	     4.3640	    -6.0425	     7.9727	    10.5743	     8.6441	
    -5.3711	    -7.2174	     5.2032	    -3.1052	     3.6087	     3.7766	    -5.7068	     6.8817	    10.3226	     8.3084	
    -4.4479	    -6.7139	     5.3711	    -3.2730	     3.6926	     3.1891	    -5.7068	     5.7907	     9.7351	     7.6370	
    -3.4409	    -6.0425	     5.4550	    -3.1891	     3.6087	     2.6016	    -6.0425	     4.7836	     8.8959	     6.7139	
    -2.5177	    -5.2872	     5.4550	    -2.8534	     3.4409	     2.0981	    -6.7978	     3.7766	     7.8049	     5.5389	
    -1.6785	    -4.6158	     5.2872	    -2.4338	     3.1891	     1.7624	    -7.8049	     2.9373	     6.6299	     4.1962	
    -1.1749	    -3.9444	     5.1193	    -1.7624	     2.7695	     1.5106	    -8.8959	     2.1820	     5.4550	     2.8534	
    -0.9232	    -3.5248	     4.6997	    -1.0910	     2.3499	     1.4267	   -10.1547	     1.7624	     4.2801	     1.5945	
    -0.9232	    -3.1891	     4.2801	    -0.3357	     1.8463	     1.3428	   -11.2457	     1.4267	     3.2730	     0.5035	
    -1.1749	    -3.1052	     3.8605	     0.3357	     1.3428	     1.3428	   -12.2528	     1.2589	     2.4338	    -0.3357	
    -1.4267	    -3.1052	     3.3569	     0.9232	     0.9232	     1.3428	   -13.0081	     1.0910	     1.8463	    -0.9232	
    -1.7624	    -3.3569	     2.9373	     1.3428	     0.5035	     1.2589	   -13.5117	     1.0910	     1.5945	    -1.0910	
    -2.1820	    -3.7766	     2.5177	     1.7624	     0.3357	     1.2589	   -13.6795	     1.1749	     1.5945	    -0.9232	
    -2.5177	    -4.1962	     2.3499	     2.1820	     0.2518	     1.1749	   -13.5117	     1.3428	     1.9302	    -0.5035	
    -2.8534	    -4.6997	     2.2659	     2.6016	     0.3357	     1.1749	   -13.0081	     1.5106	     2.4338	     0.2518	
    -3.2730	    -5.2872	     2.2659	     3.1891	     0.5875	     1.3428	   -12.2528	     1.7624	     3.0212	     1.1749	
    -3.6926	    -5.7907	     2.4338	     3.8605	     1.0071	     1.5106	   -11.4136	     2.0142	     3.6926	     2.2659	
    -4.1962	    -6.3782	     2.6016	     4.6997	     1.4267	     1.7624	   -10.4904	     2.1820	     4.1962	     3.1891	
    -4.6997	    -6.8817	     2.8534	     5.6229	     1.8463	     2.0142	    -9.6512	     2.2659	     4.4479	     4.0283	
    -5.1193	    -7.3013	     3.1052	     6.5460	     2.1820	     2.2659	    -8.9798	     2.0981	     4.4479	     4.5319	
    -5.4550	    -7.5531	     3.2730	     7.3013	     2.3499	     2.6016	    -8.5602	     1.9302	     4.1962	     4.6997	
    -5.7068	    -7.6370	     3.3569	     7.8049	     2.5177	     2.8534	    -8.3923	     1.5945	     3.8605	     4.5319	
    -5.7907	    -7.5531	     3.3569	     7.8888	     2.4338	     3.1052	    -8.6441	     1.3428	     3.3569	     4.0283	
    -5.7907	    -7.3013	     3.2730	     7.3853	     2.1820	     3.1891	    -9.2316	     1.0910	     2.9373	     3.4409	
    -5.5389	    -6.7978	     3.1052	     6.2943	     1.7624	     3.1891	    -9.9869	     0.7553	     2.5177	     2.7695	
    -5.2032	    -6.2103	     2.9373	     4.8676	     1.3428	     3.0212	   -10.9940	     0.5035	     2.1820	     2.0142	
    -4.6997	    -5.5389	     2.7695	     3.3569	     0.9232	     2.6855	   -12.0850	     0.1678	     1.8463	     1.3428	
    -4.0283	    -4.6158	     2.6855	     2.0142	     0.5875	     2.1820	   -13.0920	    -0.2518	     1.5945	     0.8392	
    -3.3569	    -3.6926	     2.6855	     1.1749	     0.4196	     1.7624	   -14.0152	    -0.5035	     1.4267	     0.4196	
    -2.6855	    -2.7695	     2.6855	     0.8392	     0.3357	     1.4267	   -14.7705	    -0.6714	     1.4267	     0.2518	
    -2.1820	    -1.9302	     2.8534	     1.0071	     0.3357	     1.4267	   -15.2740	    -0.5875	     1.5106	     0.3357	
    -1.6785	    -1.2589	     3.0212	     1.5106	     0.5035	     1.5945	   -15.4419	    -0.0839	     1.8463	     0.6714	
    -1.3428	    -0.8392	     3.1891	     2.1820	     0.8392	     2.2659	   -15.3580	     0.9232	     2.4338	     1.1749	
    -1.1749	    -0.7553	     3.4409	     3.0212	     1.2589	     3.1891	   -14.9384	     2.2659	     3.1891	     1.8463	
    -1.0071	    -0.8392	     3.7766	     3.8605	     1.8463	     4.4479	   -14.2670	     4.0283	     4.1122	     2.7695	
    -0.9232	    -1.2589	     4.0283	     4.6158	     2.4338	     5.7068	   -13.4277	     6.0425	     5.2872	     3.6926	
    -0.9232	    -1.9302	     4.2801	     5.2872	     2.9373	     6.9656	   -12.5046	     7.8888	     6.4621	     4.7836	
    -0.9232	    -2.7695	     4.3640	     5.7068	     3.4409	     7.8888	   -11.6653	     9.4833	     7.6370	     5.7907	
    -0.8392	    -3.6926	     4.4479	     5.7068	     3.6926	     8.3084	   -11.0779	    10.5743	     8.7280	     6.6299	
    -0.6714	    -4.5319	     4.4479	     5.2872	     3.7766	     8.2245	   -10.6583	    11.0779	     9.4833	     7.3013	
    -0.4196	    -5.2872	     4.4479	     4.4479	     3.7766	     7.7209	   -10.5743	    10.9940	     9.9030	     7.7209	
     0.0839	    -5.7068	     4.3640	     3.4409	     3.6087	     6.9656	   -10.7422	    10.4904	     9.9869	     7.8049	
     0.6714	    -5.9586	     4.2801	     2.5177	     3.2730	     6.1264	   -11.2457	     9.7351	     9.7351	     7.5531	
     1.1749	    -5.8746	     4.1962	     1.6785	     2.9373	     5.2872	   -12.0010	     8.8959	     9.1476	     6.9656	
     1.5945	    -5.7068	     3.9444	     1.0910	     2.4338	     4.4479	   -13.0081	     7.8888	     8.3084	     6.1264	
     1.7624	    -5.4550	     3.6926	     0.7553	     1.8463	     3.7766	   -14.0991	     6.7978	     7.3013	     4.9515	
     1.6785	    -5.2032	     3.3569	     0.6714	     1.2589	     3.1052	   -15.3580	     5.6229	     6.1264	     3.6087	
     1.1749	    -5.0354	     2.9373	     0.7553	     0.6714	     2.6016	   -16.6168	     4.5319	     4.8676	     2.0981	
     0.4196	    -5.0354	     2.4338	     0.9232	     0.0000	     2.0981	   -17.7917	     3.6087	     3.6926	     0.6714	
    -0.5875	    -5.1193	     1.9302	     1.1749	    -0.5035	     1.6785	   -18.8828	     2.7695	     2.6016	    -0.5875	
    -1.6785	    -5.3711	     1.4267	     1.4267	    -1.0071	     1.3428	   -19.7220	     2.0981	     1.9302	    -1.5945	
    -2.8534	    -5.8746	     0.9232	     1.5106	    -1.4267	     1.0910	   -20.3094	     1.5945	     1.6785	    -2.0981	
    -4.0283	    -6.5460	     0.5035	     1.4267	    -1.6785	     0.8392	   -20.6451	     1.2589	     1.8463	    -2.0981	
    -5.1193	    -7.3013	     0.1678	     1.0910	    -1.8463	     0.5035	   -20.7291	     1.0910	     2.2659	    -1.6785	
[Epoch Header]
[Trial Type]	21
[Accept]	1
[Correct]	0
[RT]	 0.000
[Resp]	0
[Epoch Data]
    -4.7836	    -9.2316	    -7.3853	   -11.2457	    -3.9444	   -11.4975	     1.6785	   -14.9384	   -14.1830	   -11.4136	
    -4.0283	    -8.4763	    -7.2174	   -12.0010	    -4.0283	   -12.5046	     1.2589	   -16.0294	   -14.0152	   -11.4975	
    -3.1052	    -7.8049	    -7.1335	   -12.8403	    -4.4479	   -13.5956	     0.5035	   -17.1204	   -14.0152	   -11.7493	
    -2.0981	    -7.1335	    -7.1335	   -13.3438	    -5.0354	   -14.4348	    -0.6714	   -18.1274	   -14.0991	   -12.0850	
    -1.0910	    -6.5460	    -7.3013	   -13.3438	    -5.7068	   -15.0223	    -2.0981	   -18.8828	   -14.3509	   -12.5046	
    -0.1678	    -6.1264	    -7.5531	   -12.6724	    -6.5460	   -15.1062	    -3.5248	   -19.3863	   -14.7705	   -13.0081	
     0.5035	    -6.0425	    -7.8888	   -11.4975	    -7.3013	   -14.9384	    -4.9515	   -19.5541	   -15.1901	   -13.5117	
     0.8392	    -6.1264	    -8.2245	    -9.9030	    -8.0566	   -14.4348	    -6.2103	   -19.3863	   -15.5258	   -14.0152	
     0.8392	    -6.4621	    -8.5602	    -7.9727	    -8.5602	   -13.8474	    -7.0496	   -18.9667	   -15.6937	   -14.2670	
     0.5035	    -6.9656	    -8.7280	    -5.8746	    -8.8959	   -13.2599	    -7.5531	   -18.2953	   -15.6097	   -14.2670	
     0.0000	    -7.3853	    -8.8959	    -3.7766	    -8.9798	   -12.5885	    -7.5531	   -17.3721	   -15.1901	   -14.0152	
    -0.6714	    -7.8049	    -8.8120	    -1.9302	    -8.8120	   -12.0010	    -7.0496	   -16.2811	   -14.3509	   -13.3438	
    -1.5106	    -8.1406	    -8.6441	    -0.5035	    -8.3084	   -11.4136	    -6.0425	   -14.9384	   -13.2599	   -12.4207	
    -2.3499	    -8.3923	    -8.3923	     0.3357	    -7.7209	   -10.7422	    -4.7836	   -13.4277	   -12.0010	   -11.3297	
    -3.1891	    -8.5602	    -8.0566	     0.3357	    -6.9656	    -9.9869	    -3.3569	   -11.7493	   -10.5743	   -10.0708	
    -4.0283	    -8.8120	    -7.8049	    -0.5035	    -6.2943	    -9.3155	    -1.9302	   -10.0708	    -9.1476	    -8.8120	
    -4.8676	    -9.0637	    -7.7209	    -2.2659	    -5.7068	    -8.6441	    -0.5875	    -8.6441	    -7.9727	    -7.6370	
    -5.5389	    -9.3155	    -7.6370	    -4.6997	    -5.2032	    -8.3084	     0.4196	    -7.5531	    -6.9656	    -6.7139	
    -5.9586	    -9.4833	    -7.7209	    -7.5531	    -4.8676	    -8.1406	     1.1749	    -6.9656	    -6.2943	    -6.1264	
    -6.2103	    -9.5673	    -7.8049	   -10.2386	    -4.6997	    -8.2245	     1.6785	    -6.8817	    -6.1264	    -5.8746	
    -6.0425	    -9.4833	    -7.9727	   -12.5885	    -4.6158	    -8.4763	     1.7624	    -7.3853	    -6.2943	    -6.0425	
    -5.6229	    -9.1476	    -8.0566	   -14.1830	    -4.6158	    -8.8959	     1.6785	    -8.2245	    -6.7978	    -6.6299	
    -4.7836	    -8.5602	    -8.1406	   -15.1901	    -4.7836	    -9.4833	     1.1749	    -9.3155	    -7.7209	    -7.4692	
    -3.6087	    -7.8049	    -8.3084	   -15.6097	    -5.0354	   -10.0708	     0.5035	   -10.6583	    -8.8959	    -8.6441	
    -2.2659	    -6.9656	    -8.3923	   -15.6097	    -5.4550	   -10.5743	    -0.4196	   -11.9171	   -10.1547	   -10.0708	
    -0.7553	    -6.0425	    -8.4763	   -15.2740	    -5.8746	   -11.0779	    -1.5106	   -12.9242	   -11.4975	   -11.5814	
     0.8392	    -5.0354	    -8.5602	   -14.6866	    -6.2943	   -11.2457	    -2.6855	   -13.6795	   -12.6724	   -12.9242	
     2.4338	    -4.0283	    -8.5602	   -13.8474	    -6.5460	   -11.1618	    -3.7766	   -13.9313	   -13.6795	   -14.1830	
     3.9444	    -3.1052	    -8.4763	   -12.8403	    -6.7978	   -10.8261	    -4.6997	   -13.6795	   -14.2670	   -15.0223	
     5.1193	    -2.3499	    -8.3084	   -11.6653	    -6.8817	   -10.3226	    -5.3711	   -13.1760	   -14.4348	   -15.5258	
     5.7068	    -1.9302	    -8.2245	   -10.5743	    -6.8817	    -9.6512	    -5.8746	   -12.5046	   -14.2670	   -15.6937	
     5.7907	    -1.8463	    -8.1406	    -9.4833	    -6.8817	    -9.0637	    -6.0425	   -11.7493	   -13.7634	   -15.4419	
     5.2032	    -2.0142	    -8.1406	    -8.4763	    -6.7978	    -8.3084	    -5.9586	   -10.9100	   -13.0920	   -14.7705	
     4.1962	    -2.5177	    -8.0566	    -7.4692	    -6.6299	    -7.6370	    -5.5389	   -10.1547	   -12.2528	   -13.9313	
     2.8534	    -3.1052	    -7.9727	    -6.5460	    -6.3782	    -6.8817	    -4.8676	    -9.3155	   -11.3297	   -12.7563	
     1.3428	    -3.8605	    -7.8049	    -5.6229	    -5.9586	    -6.2103	    -3.9444	    -8.6441	   -10.3226	   -11.4136	
    -0.0839	    -4.6158	    -7.5531	    -4.6997	    -5.5389	    -5.6229	    -2.8534	    -7.9727	    -9.3155	    -9.9030	
    -1.3428	    -5.4550	    -7.2174	    -3.8605	    -5.0354	    -5.0354	    -1.7624	    -7.4692	    -8.3923	    -8.4763	
    -2.2659	    -6.2103	    -6.9656	    -3.0212	    -4.5319	    -4.6997	    -0.8392	    -7.2174	    -7.5531	    -7.1335	
    -2.8534	    -7.0496	    -6.8817	    -2.4338	    -4.1962	    -4.5319	    -0.2518	    -7.1335	    -6.8817	    -6.0425	
    -3.1052	    -7.8049	    -6.8817	    -2.0981	    -4.0283	    -4.6158	    -0.0839	    -7.3013	    -6.4621	    -5.3711	
    -3.1052	    -8.4763	    -7.1335	    -2.1820	    -4.1122	    -5.0354	    -0.3357	    -7.8049	    -6.4621	    -5.2032	
    -2.8534	    -9.0637	    -7.5531	    -2.6016	    -4.4479	    -5.7068	    -0.9232	    -8.4763	    -6.8817	    -5.4550	
    -2.2659	    -9.3994	    -8.0566	    -3.2730	    -4.9515	    -6.5460	    -1.9302	    -9.2316	    -7.6370	    -6.2103	
    -1.5106	    -9.4833	    -8.5602	    -3.9444	    -5.5389	    -7.3013	    -2.9373	   -10.0708	    -8.4763	    -7.2174	
    -0.5875	    -9.2316	    -8.8959	    -4.5319	    -6.1264	    -7.9727	    -4.0283	   -10.8261	    -9.3994	    -8.3923	
     0.5035	    -8.7280	    -9.1476	    -4.9515	    -6.5460	    -8.5602	    -4.8676	   -11.4136	   -10.2386	    -9.5673	
     1.6785	    -8.0566	    -9.1476	    -5.2032	    -6.8817	    -8.9798	    -5.5389	   -11.9171	   -10.9100	   -10.6583	
     2.6855	    -7.3853	    -9.0637	    -5.3711	    -7.0496	    -9.2316	    -5.8746	   -12.2528	   -11.4975	   -11.4975	
     3.5248	    -6.7139	    -8.8120	    -5.6229	    -6.9656	    -9.5673	    -5.7907	   -12.5885	   -12.0010	   -12.1689	
     4.0283	    -6.2103	    -8.4763	    -5.8746	    -6.7978	    -9.8190	    -5.3711	   -12.8403	   -12.3367	   -12.6724	
     4.2801	    -5.8746	    -8.0566	    -6.2103	    -6.4621	   -10.0708	    -4.6997	   -13.0920	   -12.5885	   -12.8403	
     4.1962	    -5.7907	    -7.6370	    -6.6299	    -6.0425	   -10.2386	    -3.6087	   -13.3438	   -12.6724	   -12.7563	
     4.0283	    -5.7907	    -7.2174	    -7.1335	    -5.4550	   -10.4065	    -2.3499	   -13.4277	   -12.5885	   -12.5046	
     3.6087	    -5.9586	    -6.7978	    -7.6370	    -4.8676	   -10.5743	    -0.9232	   -13.5117	   -12.3367	   -11.9171	
     3.2730	    -6.2103	    -6.3782	    -8.3084	    -4.1962	   -10.6583	     0.5035	   -13.5117	   -11.9171	   -11.2457	
     2.8534	    -6.5460	    -6.0425	    -9.1476	    -3.6087	   -10.7422	     1.9302	   -13.5117	   -11.4975	   -10.4065	
     2.3499	    -6.8817	    -5.7907	   -10.0708	    -2.9373	   -10.8261	     3.2730	   -13.5956	   -10.9100	    -9.5673	
     1.8463	    -7.1335	    -5.6229	   -11.0779	    -2.3499	   -10.9100	     4.4479	   -13.5956	   -10.4065	    -8.6441	
     1.2589	    -7.3853	    -5.4550	   -12.0010	    -1.7624	   -10.9100	     5.2872	   -13.5956	    -9.9030	    -7.8888	
     0.6714	    -7.5531	    -5.4550	   -12.7563	    -1.3428	   -10.9100	     5.7907	   -13.5956	    -9.5673	    -7.3013	
    -0.0839	    -7.6370	    -5.6229	   -13.2599	    -1.0910	   -10.8261	     5.8746	   -13.6795	    -9.3994	    -7.1335	
    -0.7553	    -7.7209	    -5.8746	   -13.3438	    -1.0071	   -10.7422	     5.4550	   -13.7634	    -9.4833	    -7.2174	
    -1.4267	    -7.8049	    -6.2943	   -13.0920	    -1.2589	   -10.7422	     4.5319	   -13.9313	    -9.8190	    -7.7209	
    -2.0142	    -7.7209	    -6.7139	   -12.4207	    -1.6785	   -10.7422	     3.3569	   -14.1830	   -10.3226	    -8.4763	
    -2.2659	    -7.4692	    -7.0496	   -11.3297	    -2.0981	   -10.8261	     2.0142	   -14.2670	   -10.9100	    -9.3155	
    -2.0981	    -7.0496	    -7.2174	    -9.9869	    -2.5177	   -10.7422	     0.7553	   -14.2670	   -11.4975	   -10.0708	
    -1.5945	    -6.4621	    -7.2174	    -8.3084	    -2.7695	   -10.4904	    -0.3357	   -14.0152	   -11.8332	   -10.6583	
    -0.8392	    -5.7907	    -6.9656	    -6.6299	    -2.9373	    -9.9869	    -1.0910	   -13.3438	   -12.0850	   -10.9940	
     0.0839	    -5.1193	    -6.6299	    -4.9515	    -3.0212	    -9.3155	    -1.5945	   -12.3367	   -12.0850	   -11.0779	
     0.9232	    -4.5319	    -6.1264	    -3.6087	    -2.9373	    -8.4763	    -1.6785	   -10.9940	   -11.9171	   -10.8261	
     1.6785	    -4.0283	    -5.6229	    -2.5177	    -2.7695	    -7.6370	    -1.5106	    -9.5673	   -11.5814	   -10.4065	
     2.2659	    -3.6926	    -5.0354	    -1.8463	    -2.5177	    -6.8817	    -1.0071	    -8.1406	   -11.2457	    -9.6512	
     2.6016	    -3.5248	    -4.5319	    -1.5106	    -2.1820	    -6.2103	    -0.2518	    -6.7978	   -10.6583	    -8.7280	
     2.8534	    -3.3569	    -3.8605	    -1.4267	    -1.7624	    -5.6229	     0.6714	    -5.7907	   -10.0708	    -7.7209	
     3.0212	    -3.1891	    -3.2730	    -1.4267	    -1.2589	    -5.1193	     1.7624	    -4.9515	    -9.2316	    -6.6299	
     3.1891	    -3.0212	    -2.6016	    -1.3428	    -0.6714	    -4.6158	     2.7695	    -4.3640	    -8.3923	    -5.6229	
     3.4409	    -2.6855	    -1.9302	    -1.0910	    -0.1678	    -4.1122	     3.7766	    -3.9444	    -7.4692	    -4.6997	
     3.7766	    -2.2659	    -1.3428	    -0.6714	     0.3357	    -3.4409	     4.5319	    -3.6926	    -6.5460	    -3.9444	
     4.1962	    -1.7624	    -0.8392	     0.0000	     0.5875	    -2.7695	     5.0354	    -3.5248	    -5.7068	    -3.5248	
     4.9515	    -1.0910	    -0.3357	     0.9232	     0.7553	    -2.0981	     5.1193	    -3.3569	    -4.8676	    -3.2730	
     5.8746	    -0.3357	    -0.0839	     1.9302	     0.5875	    -1.2589	     4.7836	    -3.1891	    -4.1122	    -3.2730	
     7.0496	     0.5035	     0.0839	     3.1052	     0.2518	    -0.5035	     4.1122	    -3.1052	    -3.2730	    -3.3569	
     8.3923	     1.4267	     0.0839	     4.1962	    -0.2518	     0.2518	     2.9373	    -3.1052	    -2.6016	    -3.4409	
     9.8190	     2.3499	     0.0000	     5.1193	    -0.9232	     0.7553	     1.5945	    -3.1052	    -2.0981	    -3.6087	
    11.1618	     3.1891	    -0.2518	     5.7068	    -1.6785	     1.0910	     0.0000	    -3.2730	    -1.8463	    -3.8605	
    12.4207	     4.0283	    -0.5035	     5.8746	    -2.4338	     1.0910	    -1.5106	    -3.4409	    -2.0981	    -4.2801	
    13.2599	     4.6997	    -0.8392	     5.5389	    -3.0212	     0.8392	    -2.7695	    -3.6926	    -2.6016	    -4.6997	
    13.7634	     5.2032	    -1.1749	     4.6158	    -3.5248	     0.1678	    -3.8605	    -4.0283	    -3.3569	    -5.2872	
    13.6795	     5.4550	    -1.5106	     3.2730	    -3.8605	    -0.6714	    -4.6158	    -4.3640	    -4.1122	    -5.7907	
    13.0081	     5.3711	    -1.9302	     1.5945	    -4.1122	    -1.7624	    -4.9515	    -4.7836	    -4.8676	    -6.2103	
    11.9171	     4.9515	    -2.2659	    -0.0839	    -4.1962	    -2.9373	    -4.9515	    -5.2032	    -5.3711	    -6.3782	
    10.4065	     4.1962	    -2.5177	    -1.8463	    -4.1962	    -4.1122	    -4.6158	    -5.6229	    -5.6229	    -6.2943	
     8.7280	     3.1891	    -2.6855	    -3.2730	    -3.8605	    -5.2032	    -3.8605	    -6.0425	    -5.7068	    -5.8746	
     6.9656	     2.0142	    -2.6855	    -4.5319	    -3.3569	    -6.0425	    -2.8534	    -6.4621	    -5.6229	    -5.2872	
     5.2872	     0.6714	    -2.6016	    -5.3711	    -2.6855	    -6.7139	    -1.5106	    -6.7978	    -5.4550	    -4.4479	
     3.6926	    -0.8392	    -2.5177	    -5.7907	    -1.8463	    -7.1335	    -0.1678	    -7.0496	    -5.2872	    -3.6087	
     2.2659	    -2.1820	    -2.3499	    -5.9586	    -1.0071	    -7.4692	     1.2589	    -7.3853	    -5.2032	    -2.8534	
     0.9232	    -3.5248	    -2.1820	    -5.9586	    -0.3357	    -7.6370	     2.4338	    -7.6370	    -5.2032	    -2.3499	
    -0.2518	    -4.6997	    -2.0981	    -5.7068	     0.2518	    -7.7209	     3.2730	    -8.0566	    -5.3711	    -2.0981	
    -1.2589	    -5.5389	    -2.0981	    -5.3711	     0.6714	    -7.7209	     3.8605	    -8.3923	    -5.7068	    -2.0981	
    -1.9302	    -6.1264	    -2.0981	    -4.9515	     0.8392	    -7.6370	     4.1122	    -8.8120	    -6.1264	    -2.4338	
    -2.4338	    -6.3782	    -2.0981	    -4.6997	     0.9232	    -7.5531	     4.0283	    -9.2316	    -6.7978	    -3.0212	
    -2.6016	    -6.2943	    -2.1820	    -4.5319	     0.8392	    -7.3853	     3.5248	    -9.6512	    -7.4692	    -3.8605	
    -2.5177	    -6.0425	    -2.4338	    -4.6997	     0.5875	    -7.3853	     2.8534	   -10.1547	    -8.3923	    -4.8676	
    -2.2659	    -5.6229	    -2.7695	    -5.2872	     0.0839	    -7.4692	     1.9302	   -10.7422	    -9.3994	    -6.0425	
    -1.8463	    -5.2032	    -3.2730	    -6.3782	    -0.5035	    -7.8049	     0.7553	   -11.4975	   -10.6583	    -7.4692	
    -1.4267	    -4.8676	    -4.0283	    -7.8888	    -1.4267	    -8.4763	    -0.5035	   -12.4207	   -11.9171	    -8.9798	
    -1.1749	    -4.7836	    -4.9515	    -9.7351	    -2.4338	    -9.3994	    -1.7624	   -13.4277	   -13.2599	   -10.4904	
    -1.2589	    -4.8676	    -6.0425	   -11.8332	    -3.5248	   -10.6583	    -2.9373	   -14.5187	   -14.5187	   -12.0010	
    -1.5945	    -5.3711	    -7.1335	   -14.0152	    -4.5319	   -12.0850	    -3.8605	   -15.6937	   -15.6097	   -13.3438	
    -2.3499	    -6.1264	    -8.2245	   -16.1133	    -5.4550	   -13.6795	    -4.6158	   -16.8686	   -16.4490	   -14.3509	
    -3.4409	    -7.2174	    -9.1476	   -17.9596	    -6.2103	   -15.2740	    -4.8676	   -17.8757	   -17.0364	   -15.1062	
    -4.9515	    -8.6441	    -9.9030	   -19.5541	    -6.7139	   -16.7847	    -4.8676	   -18.7149	   -17.2043	   -15.4419	
    -6.6299	   -10.2386	   -10.4904	   -20.7291	    -6.9656	   -17.9596	    -4.5319	   -19.3024	   -17.1204	   -15.3580	
    -8.4763	   -11.8332	   -10.9100	   -21.4844	    -7.0496	   -18.7149	    -3.8605	   -19.6381	   -16.7847	   -15.0223	
   -10.1547	   -13.2599	   -11.0779	   -21.7361	    -6.8817	   -19.0506	    -3.1052	   -19.5541	   -16.1972	   -14.4348	
   -11.6653	   -14.4348	   -10.9940	   -21.4844	    -6.5460	   -18.9667	    -2.0981	   -19.2184	   -15.3580	   -13.5117	
   -12.5885	   -15.1062	   -10.6583	   -20.8969	    -6.0425	   -18.5471	    -1.1749	   -18.7149	   -14.3509	   -12.5046	
   -13.0920	   -15.3580	   -10.1547	   -19.8898	    -5.5389	   -17.7078	    -0.3357	   -17.9596	   -13.3438	   -11.4975	
   -13.0081	   -15.1062	    -9.5673	   -18.6310	    -5.0354	   -16.7847	     0.3357	   -17.2043	   -12.5046	   -10.6583	
   -12.4207	   -14.6027	    -8.9798	   -17.2043	    -4.6997	   -15.7776	     0.6714	   -16.5329	   -11.8332	    -9.9869	
   -11.4975	   -13.9313	    -8.6441	   -15.7776	    -4.6997	   -14.9384	     0.5035	   -16.0294	   -11.4975	    -9.6512	
   -10.4065	   -13.1760	    -8.4763	   -14.4348	    -4.9515	   -14.1830	    -0.0839	   -15.6937	   -11.5814	    -9.7351	
    -9.1476	   -12.4207	    -8.4763	   -13.2599	    -5.4550	   -13.5956	    -1.0910	   -15.4419	   -11.9171	   -10.0708	
    -7.8049	   -11.6653	    -8.7280	   -12.2528	    -6.2103	   -13.1760	    -2.4338	   -15.2740	   -12.5885	   -10.6583	
    -6.4621	   -10.9940	    -8.9798	   -11.5814	    -7.0496	   -12.9242	    -3.7766	   -15.1062	   -13.3438	   -11.3297	
    -5.2872	   -10.3226	    -9.2316	   -11.3297	    -7.8888	   -12.9242	    -5.1193	   -15.0223	   -14.1830	   -12.0850	
    -4.4479	    -9.7351	    -9.3994	   -11.4975	    -8.5602	   -13.1760	    -6.2943	   -15.0223	   -14.9384	   -12.5885	
    -4.0283	    -9.3994	    -9.5673	   -12.0850	    -9.0637	   -13.5956	    -7.0496	   -15.1901	   -15.4419	   -13.0081	
    -4.2801	    -9.1476	    -9.5673	   -12.9242	    -9.3155	   -14.1830	    -7.4692	   -15.3580	   -15.6937	   -13.0081	
    -5.0354	    -9.2316	    -9.4833	   -14.1830	    -9.3994	   -14.7705	    -7.3853	   -15.6097	   -15.6097	   -12.7563	
    -6.2943	    -9.3994	    -9.3994	   -15.6937	    -9.1476	   -15.4419	    -6.7978	   -15.9454	   -15.1062	   -12.1689	
    -7.8049	    -9.8190	    -9.1476	   -17.7078	    -8.6441	   -15.9454	    -5.8746	   -16.1972	   -14.4348	   -11.2457	
    -9.3994	   -10.1547	    -8.8120	   -19.9738	    -8.0566	   -16.5329	    -4.6997	   -16.4490	   -13.4277	   -10.1547	
   -10.7422	   -10.4904	    -8.3923	   -22.4915	    -7.2174	   -16.8686	    -3.2730	   -16.6168	   -12.5046	    -8.9798	
   -11.6653	   -10.4904	    -7.8049	   -24.7574	    -6.2943	   -17.2043	    -1.7624	   -16.7847	   -11.4975	    -7.8049	
   -12.1689	   -10.2386	    -7.1335	   -26.6876	    -5.2872	   -17.3721	    -0.3357	   -16.9525	   -10.7422	    -6.7139	
   -12.2528	    -9.7351	    -6.3782	   -28.1982	    -4.3640	   -17.5400	     0.9232	   -17.2043	   -10.2386	    -5.9586	
   -11.9171	    -9.0637	    -5.7068	   -29.2892	    -3.6926	   -17.7917	     1.9302	   -17.6239	   -10.1547	    -5.4550	
   -11.4136	    -8.2245	    -5.2032	   -30.0446	    -3.1891	   -18.0435	     2.4338	   -18.0435	   -10.3226	    -5.4550	
   -10.8261	    -7.3013	    -4.9515	   -30.6320	    -3.0212	   -18.2953	     2.5177	   -18.4631	   -10.9940	    -5.8746	
   -10.0708	    -6.3782	    -4.8676	   -30.8838	    -3.1891	   -18.4631	     2.1820	   -18.7149	   -11.8332	    -6.6299	
    -9.1476	    -5.3711	    -4.9515	   -30.7159	    -3.6087	   -18.5471	     1.5106	   -18.7149	   -12.9242	    -7.6370	
    -8.2245	    -4.4479	    -5.2032	   -30.0446	    -4.1962	   -18.4631	     0.5875	   -18.6310	   -13.9313	    -8.8120	
    -7.2174	    -3.6926	    -5.5389	   -29.0375	    -4.8676	   -18.2114	    -0.5035	   -18.4631	   -14.8544	    -9.9869	
    -6.2103	    -3.1052	    -6.0425	   -27.7786	    -5.7068	   -17.9596	    -1.6785	   -18.2953	   -15.6097	   -11.1618	
    -5.4550	    -2.9373	    -6.7139	   -26.5198	    -6.7139	   -17.7078	    -2.8534	   -18.2953	   -16.1133	   -12.1689	
    -5.0354	    -3.3569	    -7.5531	   -25.3448	    -7.7209	   -17.6239	    -3.9444	   -18.3792	   -16.4490	   -13.0920	
    -4.8676	    -4.1962	    -8.6441	   -24.3378	    -8.8120	   -17.7078	    -4.9515	   -18.5471	   -16.5329	   -13.6795	
    -4.9515	    -5.4550	    -9.7351	   -23.5825	    -9.9030	   -17.8757	    -5.7907	   -18.7988	   -16.3651	   -13.9313	
    -5.2032	    -6.8817	   -10.9100	   -22.9950	   -10.9100	   -18.0435	    -6.3782	   -18.9667	   -15.8615	   -13.7634	
    -5.3711	    -8.3084	   -11.8332	   -22.4075	   -11.5814	   -18.1274	    -6.5460	   -19.0506	   -15.1901	   -13.0920	
    -5.4550	    -9.5673	   -12.5046	   -21.8201	   -12.0850	   -18.0435	    -6.4621	   -18.9667	   -14.2670	   -12.0850	
    -5.3711	   -10.5743	   -12.9242	   -21.0648	   -12.2528	   -17.7078	    -6.2103	   -18.7149	   -13.2599	   -10.8261	
    -5.0354	   -11.3297	   -13.0081	   -20.2255	   -12.1689	   -17.2043	    -5.7068	   -18.2953	   -12.4207	    -9.4833	
    -4.5319	   -11.6653	   -12.9242	   -19.1345	   -11.9171	   -16.3651	    -5.1193	   -17.6239	   -11.5814	    -8.1406	
    -3.6926	   -11.6653	   -12.5885	   -17.9596	   -11.4975	   -15.3580	    -4.5319	   -16.7847	   -10.9100	    -6.9656	
    -2.7695	   -11.3297	   -12.0850	   -16.4490	   -10.9100	   -14.0152	    -4.0283	   -15.6937	   -10.2386	    -5.8746	
    -1.5945	   -10.6583	   -11.4136	   -14.7705	   -10.2386	   -12.5046	    -3.6087	   -14.5187	    -9.6512	    -5.0354	
    -0.3357	    -9.6512	   -10.6583	   -12.7563	    -9.5673	   -10.7422	    -3.3569	   -13.0920	    -8.9798	    -4.2801	
     0.8392	    -8.4763	    -9.9030	   -10.7422	    -8.9798	    -9.0637	    -3.2730	   -11.7493	    -8.3923	    -3.8605	
     1.7624	    -7.3013	    -9.3155	    -8.6441	    -8.5602	    -7.4692	    -3.4409	   -10.4065	    -7.8888	    -3.6926	
     2.5177	    -6.2103	    -8.8120	    -6.7139	    -8.3084	    -6.1264	    -3.8605	    -9.2316	    -7.4692	    -3.8605	
     2.8534	    -5.2032	    -8.4763	    -5.0354	    -8.3084	    -5.1193	    -4.4479	    -8.3084	    -7.3013	    -4.1962	
     3.0212	    -4.3640	    -8.2245	    -3.5248	    -8.3084	    -4.4479	    -5.1193	    -7.5531	    -7.2174	    -4.6997	
     3.0212	    -3.5248	    -7.9727	    -2.4338	    -8.3923	    -4.0283	    -5.7068	    -7.0496	    -7.2174	    -5.2872	
     3.0212	    -2.8534	    -7.7209	    -1.5945	    -8.4763	    -3.8605	    -6.0425	    -6.7139	    -7.2174	    -5.7907	
     3.0212	    -2.1820	    -7.3853	    -1.0910	    -8.3923	    -4.0283	    -6.2103	    -6.7139	    -7.2174	    -6.2943	
     3.1052	    -1.5106	    -6.9656	    -1.0071	    -8.3084	    -4.3640	    -6.1264	    -6.8817	    -7.2174	    -6.6299	
     3.1891	    -1.0910	    -6.5460	    -1.2589	    -8.0566	    -5.0354	    -5.7907	    -7.3853	    -7.3013	    -6.8817	
     3.2730	    -0.6714	    -6.0425	    -1.6785	    -7.8049	    -5.8746	    -5.2872	    -8.2245	    -7.5531	    -7.0496	
     3.2730	    -0.5035	    -5.6229	    -2.1820	    -7.4692	    -6.7139	    -4.6158	    -9.1476	    -7.7209	    -7.2174	
     3.1891	    -0.4196	    -5.2872	    -2.5177	    -7.2174	    -7.5531	    -3.8605	   -10.0708	    -7.9727	    -7.3013	
     2.9373	    -0.5035	    -4.9515	    -2.7695	    -6.8817	    -8.1406	    -3.0212	   -10.9940	    -8.2245	    -7.3013	
     2.6016	    -0.5875	    -4.6997	    -2.8534	    -6.6299	    -8.5602	    -2.1820	   -11.6653	    -8.3084	    -7.2174	
     2.2659	    -0.6714	    -4.4479	    -2.9373	    -6.3782	    -8.8120	    -1.4267	   -12.0850	    -8.2245	    -6.9656	
     1.9302	    -0.6714	    -4.1962	    -2.9373	    -6.1264	    -8.7280	    -0.6714	   -12.0850	    -8.0566	    -6.6299	
     1.7624	    -0.5875	    -4.0283	    -3.1052	    -5.9586	    -8.4763	    -0.0839	   -11.8332	    -7.7209	    -6.2103	
     1.6785	    -0.3357	    -3.9444	    -3.4409	    -5.7907	    -7.9727	     0.2518	   -11.1618	    -7.4692	    -5.7907	
     1.7624	     0.0839	    -3.8605	    -3.7766	    -5.7068	    -7.3013	     0.4196	   -10.2386	    -7.1335	    -5.4550	
     2.1820	     0.5875	    -3.7766	    -4.1962	    -5.7907	    -6.4621	     0.3357	    -9.0637	    -6.7978	    -5.2872	
     2.8534	     1.0910	    -3.8605	    -4.5319	    -5.8746	    -5.5389	    -0.0839	    -7.9727	    -6.5460	    -5.2032	
     3.6926	     1.5106	    -4.0283	    -4.6997	    -6.1264	    -4.6997	    -0.6714	    -6.9656	    -6.3782	    -5.2872	
     4.7836	     1.8463	    -4.2801	    -4.6997	    -6.4621	    -4.1122	    -1.4267	    -6.2103	    -6.2943	    -5.5389	
     6.0425	     1.9302	    -4.6158	    -4.6158	    -6.7978	    -3.6926	    -2.3499	    -5.8746	    -6.3782	    -5.8746	
     7.2174	     1.9302	    -4.9515	    -4.3640	    -7.1335	    -3.4409	    -3.1891	    -5.7907	    -6.4621	    -6.2103	
     8.3923	     1.8463	    -5.1193	    -4.1122	    -7.3853	    -3.3569	    -3.8605	    -5.8746	    -6.5460	    -6.5460	
     9.3155	     1.7624	    -5.2872	    -3.7766	    -7.5531	    -3.3569	    -4.2801	    -5.9586	    -6.7139	    -6.7139	
     9.9869	     1.5945	    -5.2872	    -3.3569	    -7.6370	    -3.1891	    -4.4479	    -6.0425	    -6.7139	    -6.7978	
    10.0708	     1.3428	    -5.2032	    -2.8534	    -7.4692	    -3.0212	    -4.2801	    -6.0425	    -6.6299	    -6.6299	
     9.8190	     1.1749	    -4.9515	    -2.4338	    -7.2174	    -2.7695	    -3.6926	    -5.9586	    -6.3782	    -6.1264	
     8.9798	     0.8392	    -4.6158	    -1.9302	    -6.7978	    -2.4338	    -2.8534	    -5.7907	    -5.8746	    -5.4550	
     7.8888	     0.5875	    -4.1962	    -1.3428	    -6.2943	    -2.0142	    -1.7624	    -5.5389	    -5.1193	    -4.4479	
     6.7139	     0.3357	    -3.6087	    -0.7553	    -5.5389	    -1.4267	    -0.5035	    -5.1193	    -4.1962	    -3.1891	
     5.5389	     0.2518	    -2.8534	     0.0839	    -4.7836	    -0.7553	     0.9232	    -4.5319	    -3.1052	    -1.6785	
     4.6997	     0.2518	    -2.0981	     1.0071	    -3.9444	     0.0000	     2.3499	    -3.8605	    -2.0142	    -0.0839	
     4.1962	     0.4196	    -1.2589	     2.0142	    -3.1052	     0.9232	     3.7766	    -3.1052	    -0.8392	     1.5106	
     4.3640	     0.9232	    -0.3357	     3.1891	    -2.1820	     1.8463	     5.1193	    -2.1820	     0.3357	     3.0212	
     5.1193	     1.7624	     0.5875	     4.4479	    -1.2589	     2.9373	     6.2943	    -1.1749	     1.3428	     4.2801	
     6.2943	     2.7695	     1.5106	     5.7907	    -0.3357	     4.1122	     7.2174	    -0.0839	     2.1820	     5.2872	
     7.8888	     4.0283	     2.3499	     7.0496	     0.4196	     5.2032	     7.8049	     1.0910	     2.9373	     5.7907	
     9.7351	     5.4550	     3.0212	     8.2245	     0.9232	     6.2943	     7.9727	     2.1820	     3.3569	     5.7907	
    11.5814	     6.7978	     3.5248	     9.1476	     1.2589	     7.2174	     7.7209	     3.1891	     3.4409	     5.2872	
    13.4277	     8.1406	     3.9444	     9.9030	     1.4267	     7.8888	     7.2174	     4.0283	     3.2730	     4.4479	
    15.1901	     9.3994	     4.2801	    10.3226	     1.4267	     8.3923	     6.3782	     4.6158	     2.8534	     3.3569	
    16.7847	    10.5743	     4.5319	    10.6583	     1.3428	     8.6441	     5.5389	     4.8676	     2.2659	     2.1820	
    18.0435	    11.4975	     4.6997	    10.7422	     1.3428	     8.7280	     4.6997	     4.7836	     1.5106	     1.0071	
    18.8828	    12.1689	     4.7836	    10.5743	     1.2589	     8.5602	     3.9444	     4.5319	     0.5875	    -0.0839	
    19.3024	    12.4207	     4.6997	    10.1547	     1.0910	     8.1406	     3.2730	     4.0283	    -0.3357	    -0.9232	
    19.1345	    12.2528	     4.5319	     9.4833	     0.9232	     7.5531	     2.8534	     3.3569	    -1.1749	    -1.5945	
    18.5471	    11.6653	     4.1962	     8.4763	     0.7553	     6.7978	     2.6855	     2.6855	    -1.9302	    -1.9302	
    17.4561	    10.8261	     3.8605	     7.3013	     0.5035	     5.9586	     2.7695	     2.0142	    -2.4338	    -1.9302	
    16.1972	     9.8190	     3.4409	     6.1264	     0.3357	     5.2032	     3.1052	     1.5106	    -2.5177	    -1.5945	
    14.7705	     8.6441	     3.1052	     4.9515	     0.3357	     4.5319	     3.8605	     1.2589	    -2.2659	    -0.8392	
    13.3438	     7.5531	     2.8534	     3.9444	     0.4196	     4.0283	     4.7836	     1.1749	    -1.5945	     0.2518	
    12.0010	     6.5460	     2.6016	     3.1891	     0.5875	     3.5248	     5.8746	     1.2589	    -0.7553	     1.5106	
    10.8261	     5.7068	     2.4338	     2.5177	     0.8392	     3.0212	     6.9656	     1.3428	     0.0000	     2.6855	
     9.7351	     5.0354	     2.2659	     2.0981	     1.0071	     2.5177	     7.8888	     1.3428	     0.4196	     3.6926	
     8.7280	     4.4479	     2.0981	     1.6785	     1.2589	     1.8463	     8.5602	     1.0910	     0.4196	     4.2801	
     7.8049	     4.1122	     1.9302	     1.3428	     1.3428	     1.0910	     9.0637	     0.5875	     0.0000	     4.4479	
     7.0496	     3.8605	     1.7624	     0.9232	     1.3428	     0.2518	     9.3155	    -0.0839	    -0.8392	     4.1122	
     6.2943	     3.8605	     1.5945	     0.4196	     1.2589	    -0.6714	     9.2316	    -1.0071	    -2.0981	     3.3569	
     5.5389	     3.9444	     1.2589	    -0.4196	     1.0071	    -1.7624	     8.8959	    -2.1820	    -3.6087	     2.1820	
     4.7836	     4.0283	     1.0071	    -1.7624	     0.5875	    -3.1052	     8.3923	    -3.5248	    -5.2872	     0.7553	
     4.0283	     4.1962	     0.6714	    -3.6087	     0.1678	    -4.6997	     7.7209	    -5.1193	    -6.9656	    -0.8392	
     3.2730	     4.3640	     0.4196	    -5.7068	    -0.3357	    -6.3782	     7.0496	    -6.7978	    -8.3923	    -2.3499	
     2.6016	     4.3640	     0.1678	    -7.8888	    -0.7553	    -7.8888	     6.3782	    -8.3084	    -9.3155	    -3.6926	
     1.9302	     4.1962	    -0.0839	    -9.9869	    -1.0071	    -9.2316	     5.8746	    -9.6512	    -9.8190	    -4.5319	
     1.4267	     3.8605	    -0.1678	   -11.7493	    -1.1749	   -10.3226	     5.5389	   -10.6583	    -9.7351	    -4.8676	
     0.8392	     3.3569	    -0.1678	   -13.1760	    -1.0910	   -11.0779	     5.3711	   -11.4136	    -9.2316	    -4.6997	
     0.3357	     2.7695	    -0.0839	   -14.1830	    -0.9232	   -11.6653	     5.5389	   -11.9171	    -8.4763	    -4.1962	
    -0.2518	     2.0142	     0.0839	   -14.7705	    -0.5875	   -12.0850	     5.9586	   -12.2528	    -7.7209	    -3.5248	
    -0.9232	     1.1749	     0.2518	   -15.2740	    -0.1678	   -12.5046	     6.6299	   -12.4207	    -7.0496	    -2.8534	
    -1.6785	     0.1678	     0.3357	   -15.6097	     0.1678	   -12.9242	     7.4692	   -12.5885	    -6.6299	    -2.1820	
    -2.6855	    -1.0071	     0.2518	   -16.0294	     0.4196	   -13.3438	     8.3084	   -12.7563	    -6.5460	    -1.8463	
    -3.9444	    -2.4338	    -0.1678	   -16.5329	     0.3357	   -13.9313	     8.9798	   -12.9242	    -6.7139	    -1.6785	
    -5.4550	    -4.1962	    -0.9232	   -17.1204	    -0.0839	   -14.6866	     9.3155	   -13.2599	    -7.3853	    -1.9302	
    -7.1335	    -6.0425	    -2.0981	   -17.7917	    -0.9232	   -15.4419	     9.3155	   -13.7634	    -8.3923	    -2.6016	
    -8.9798	    -8.0566	    -3.6087	   -18.4631	    -2.0142	   -16.3651	     8.8120	   -14.6027	    -9.6512	    -3.5248	
   -10.8261	    -9.9869	    -5.3711	   -19.1345	    -3.4409	   -17.3721	     7.8888	   -15.5258	   -11.0779	    -4.6997	
   -12.4207	   -11.6653	    -7.2174	   -19.7220	    -4.9515	   -18.2953	     6.6299	   -16.6168	   -12.5885	    -5.9586	
   -13.6795	   -13.1760	    -9.0637	   -20.3934	    -6.5460	   -19.0506	     5.1193	   -17.6239	   -14.0152	    -7.3853	
   -14.6866	   -14.2670	   -10.8261	   -21.1487	    -8.2245	   -19.6381	     3.3569	   -18.4631	   -15.2740	    -8.7280	
   -15.2740	   -15.1062	   -12.4207	   -22.2397	    -9.8190	   -19.9738	     1.4267	   -19.1345	   -16.2811	    -9.9030	
   -15.6937	   -15.6097	   -13.8474	   -23.4985	   -11.2457	   -20.0577	    -0.4196	   -19.4702	   -17.0364	   -10.9940	
   -15.9454	   -15.9454	   -15.1062	   -24.7574	   -12.5885	   -19.8898	    -2.2659	   -19.6381	   -17.6239	   -11.8332	
   -16.1133	   -16.1133	   -16.1972	   -25.8484	   -13.7634	   -19.5541	    -3.8605	   -19.6381	   -17.9596	   -12.4207	
   -16.2811	   -16.1972	   -16.9525	   -26.5198	   -14.6027	   -18.9667	    -5.1193	   -19.4702	   -18.0435	   -12.7563	
   -16.4490	   -16.1972	   -17.4561	   -26.4359	   -15.1901	   -18.1274	    -5.8746	   -19.0506	   -17.9596	   -12.6724	
   -16.6168	   -16.1972	   -17.6239	   -25.8484	   -15.3580	   -17.2043	    -6.1264	   -18.5471	   -17.4561	   -12.2528	
   -16.8686	   -16.1133	   -17.5400	   -24.6735	   -15.2740	   -16.1972	    -5.8746	   -17.8757	   -16.7007	   -11.4975	
   -17.0364	   -16.0294	   -17.2043	   -23.2468	   -14.8544	   -15.1062	    -5.1193	   -17.1204	   -15.6937	   -10.4065	
   -17.1204	   -16.0294	   -16.7007	   -21.5683	   -14.0991	   -13.9313	    -3.9444	   -16.1972	   -14.4348	    -9.0637	
   -17.1204	   -15.9454	   -16.0294	   -19.8059	   -13.1760	   -12.8403	    -2.5177	   -15.1901	   -13.0081	    -7.4692	
   -17.0364	   -15.8615	   -15.1901	   -18.0435	   -12.1689	   -11.6653	    -0.9232	   -14.0152	   -11.4136	    -5.7907	
   -16.7847	   -15.6097	   -14.3509	   -16.2811	   -10.9940	   -10.4065	     0.7553	   -12.6724	    -9.8190	    -4.1122	
   -16.3651	   -15.3580	   -13.4277	   -14.6866	    -9.9030	    -9.1476	     2.2659	   -11.1618	    -8.3084	    -2.6016	
   -15.7776	   -14.8544	   -12.5885	   -13.1760	    -8.9798	    -7.8049	     3.5248	    -9.5673	    -6.8817	    -1.3428	
   -15.1901	   -14.3509	   -11.9171	   -11.7493	    -8.3084	    -6.5460	     4.3640	    -7.8888	    -5.6229	    -0.5035	
   -14.4348	   -13.8474	   -11.4136	   -10.6583	    -7.8888	    -5.3711	     4.6997	    -6.4621	    -4.5319	     0.0000	
   -13.6795	   -13.2599	   -11.2457	    -9.7351	    -7.9727	    -4.6158	     4.3640	    -5.2872	    -3.8605	     0.0000	
   -12.9242	   -12.6724	   -11.2457	    -9.3155	    -8.3923	    -4.2801	     3.5248	    -4.6158	    -3.5248	    -0.3357	
   -12.2528	   -12.1689	   -11.5814	    -9.1476	    -9.1476	    -4.3640	     2.2659	    -4.2801	    -3.5248	    -1.0071	
   -11.4975	   -11.6653	   -12.0010	    -9.3994	   -10.0708	    -4.8676	     0.7553	    -4.3640	    -3.9444	    -1.9302	
   -10.8261	   -11.0779	   -12.5046	    -9.9030	   -11.0779	    -5.5389	    -0.8392	    -4.6997	    -4.6997	    -3.1052	
   -10.2386	   -10.5743	   -13.0081	   -10.5743	   -12.0010	    -6.4621	    -2.2659	    -5.2872	    -5.6229	    -4.2801	
    -9.8190	   -10.1547	   -13.5117	   -11.4136	   -12.8403	    -7.4692	    -3.5248	    -5.9586	    -6.7139	    -5.4550	
    -9.7351	    -9.9030	   -13.9313	   -12.5046	   -13.4277	    -8.4763	    -4.4479	    -6.7139	    -7.8888	    -6.5460	
    -9.9869	    -9.9030	   -14.2670	   -13.7634	   -13.9313	    -9.5673	    -5.0354	    -7.6370	    -9.0637	    -7.5531	
   -10.6583	   -10.3226	   -14.6866	   -15.1901	   -14.2670	   -10.7422	    -5.2872	    -8.6441	   -10.0708	    -8.3084	
   -11.6653	   -11.1618	   -15.0223	   -16.7007	   -14.3509	   -11.8332	    -5.2872	    -9.5673	   -10.9940	    -8.8120	
   -13.0081	   -12.2528	   -15.2740	   -18.1274	   -14.3509	   -12.7563	    -5.0354	   -10.3226	   -11.5814	    -8.9798	
   -14.5187	   -13.5956	   -15.4419	   -19.3024	   -14.0991	   -13.5117	    -4.5319	   -10.9100	   -11.7493	    -8.7280	
   -15.8615	   -14.9384	   -15.4419	   -20.0577	   -13.7634	   -13.8474	    -3.8605	   -11.2457	   -11.5814	    -8.2245	
   -16.9525	   -16.1133	   -15.2740	   -20.3934	   -13.1760	   -14.0152	    -3.1052	   -11.2457	   -10.9100	    -7.3853	
   -17.7917	   -17.0364	   -14.8544	   -20.2255	   -12.5046	   -13.7634	    -2.2659	   -11.1618	    -9.9030	    -6.2943	
   -18.1274	   -17.5400	   -14.3509	   -19.6381	   -11.8332	   -13.4277	    -1.5106	   -10.9100	    -8.8120	    -5.2032	
   -18.0435	   -17.7917	   -13.7634	   -18.7149	   -11.0779	   -12.8403	    -0.8392	   -10.7422	    -7.7209	    -4.1962	
   -17.5400	   -17.6239	   -13.0920	   -17.5400	   -10.4904	   -12.1689	    -0.2518	   -10.6583	    -6.8817	    -3.3569	
   -16.7007	   -17.1204	   -12.4207	   -16.1972	    -9.9030	   -11.4975	     0.1678	   -10.6583	    -6.3782	    -3.0212	
   -15.4419	   -16.2811	   -11.8332	   -14.8544	    -9.4833	   -10.9940	     0.4196	   -10.9100	    -6.2943	    -3.0212	
   -13.9313	   -15.3580	   -11.3297	   -13.6795	    -9.2316	   -10.6583	     0.4196	   -11.3297	    -6.6299	    -3.4409	
   -12.0850	   -14.1830	   -10.9100	   -13.0081	    -9.0637	   -10.6583	     0.1678	   -12.0010	    -7.3013	    -4.2801	
   -10.0708	   -12.8403	   -10.4904	   -12.9242	    -8.9798	   -11.0779	    -0.1678	   -13.0081	    -8.3084	    -5.2872	
    -7.8888	   -11.4136	   -10.0708	   -13.4277	    -8.8959	   -11.9171	    -0.5875	   -14.2670	    -9.4833	    -6.4621	
    -5.6229	    -9.9030	    -9.4833	   -14.4348	    -8.7280	   -13.0920	    -1.0071	   -15.6097	   -10.6583	    -7.6370	
    -3.4409	    -8.3923	    -8.8120	   -15.6937	    -8.4763	   -14.3509	    -1.2589	   -16.8686	   -11.8332	    -8.7280	
    -1.5106	    -6.8817	    -8.1406	   -17.0364	    -8.0566	   -15.5258	    -1.3428	   -17.8757	   -12.7563	    -9.5673	
     0.0000	    -5.6229	    -7.3853	   -18.1274	    -7.5531	   -16.3651	    -1.2589	   -18.3792	   -13.3438	   -10.0708	
     1.0071	    -4.6997	    -6.6299	   -18.9667	    -7.0496	   -16.7847	    -0.9232	   -18.3792	   -13.5956	   -10.2386	
     1.4267	    -4.1122	    -6.0425	   -19.6381	    -6.4621	   -16.8686	    -0.3357	   -17.7917	   -13.4277	    -9.9869	
     1.2589	    -3.8605	    -5.6229	   -20.0577	    -5.9586	   -16.5329	     0.3357	   -16.8686	   -13.0081	    -9.5673	
     0.5875	    -4.0283	    -5.2872	   -20.3094	    -5.3711	   -16.0294	     1.1749	   -15.7776	   -12.3367	    -8.8959	
    -0.5875	    -4.4479	    -5.2032	   -20.6451	    -4.8676	   -15.5258	     2.0981	   -14.6866	   -11.5814	    -8.0566	
    -2.0142	    -5.0354	    -5.1193	   -20.8969	    -4.3640	   -15.1062	     3.0212	   -13.7634	   -10.9100	    -7.1335	
    -3.5248	    -5.7068	    -5.0354	   -21.1487	    -3.9444	   -14.6866	     3.9444	   -13.0081	   -10.2386	    -6.2103	
    -4.8676	    -6.2103	    -5.0354	   -21.2326	    -3.5248	   -14.3509	     4.8676	   -12.5885	    -9.7351	    -5.2872	
    -6.0425	    -6.6299	    -4.9515	   -21.2326	    -3.1052	   -14.0152	     5.6229	   -12.4207	    -9.4833	    -4.6158	
    -6.7978	    -6.7139	    -4.7836	   -20.9808	    -2.8534	   -13.5956	     6.2943	   -12.3367	    -9.4833	    -4.1122	
    -7.1335	    -6.5460	    -4.6997	   -20.4773	    -2.6016	   -13.0920	     6.6299	   -12.4207	    -9.6512	    -3.7766	
    -7.0496	    -6.0425	    -4.6158	   -19.7220	    -2.5177	   -12.5046	     6.7139	   -12.4207	    -9.9030	    -3.7766	
    -6.6299	    -5.3711	    -4.5319	   -18.7149	    -2.5177	   -11.6653	     6.5460	   -12.5046	   -10.2386	    -3.9444	
    -5.8746	    -4.6158	    -4.6158	   -17.5400	    -2.6855	   -10.7422	     6.0425	   -12.4207	   -10.5743	    -4.2801	
    -5.0354	    -3.6926	    -4.6997	   -16.1972	    -2.9373	    -9.7351	     5.3711	   -12.1689	   -10.7422	    -4.6997	
    -4.1122	    -2.7695	    -4.8676	   -14.9384	    -3.2730	    -8.6441	     4.5319	   -11.9171	   -10.7422	    -5.1193	
    -3.2730	    -1.9302	    -5.1193	   -13.7634	    -3.5248	    -7.5531	     3.6926	   -11.4136	   -10.4065	    -5.4550	
    -2.5177	    -1.1749	    -5.2872	   -12.8403	    -3.7766	    -6.6299	     3.0212	   -10.7422	    -9.7351	    -5.4550	
    -1.9302	    -0.5875	    -5.4550	   -12.3367	    -3.9444	    -5.7907	     2.5177	    -9.9869	    -8.7280	    -5.1193	
    -1.6785	    -0.1678	    -5.5389	   -12.1689	    -3.9444	    -5.1193	     2.2659	    -8.9798	    -7.5531	    -4.5319	
    -1.5945	     0.1678	    -5.5389	   -12.4207	    -3.8605	    -4.6997	     2.4338	    -7.8049	    -6.2103	    -3.6926	
    -1.7624	     0.4196	    -5.2032	   -12.7563	    -3.4409	    -4.3640	     3.1052	    -6.3782	    -4.7836	    -2.6855	
    -1.9302	     0.7553	    -4.6158	   -13.1760	    -2.8534	    -4.1122	     4.1122	    -4.9515	    -3.3569	    -1.5945	
    -2.0981	     1.0910	    -3.6926	   -13.4277	    -1.8463	    -3.9444	     5.6229	    -3.6087	    -1.9302	    -0.4196	
    -2.1820	     1.5945	    -2.4338	   -13.5117	    -0.7553	    -3.8605	     7.4692	    -2.3499	    -0.5875	     0.7553	
    -2.1820	     2.1820	    -1.0910	   -13.2599	     0.5875	    -3.7766	     9.3994	    -1.3428	     0.6714	     2.0142	
    -1.8463	     2.8534	     0.3357	   -12.6724	     2.0142	    -3.4409	    11.3297	    -0.5035	     1.7624	     3.1891	
    -1.2589	     3.4409	     1.6785	   -11.7493	     3.3569	    -3.0212	    13.1760	     0.2518	     2.5177	     4.1962	
    -0.5035	     4.1122	     3.0212	   -10.4904	     4.6158	    -2.3499	    14.6866	     0.7553	     3.1052	     4.9515	
     0.5875	     4.6158	     4.1962	    -8.8120	     5.7907	    -1.5106	    15.8615	     1.1749	     3.3569	     5.4550	
     1.7624	     5.1193	     5.2032	    -6.8817	     6.7139	    -0.5875	    16.7007	     1.3428	     3.3569	     5.6229	
     3.1891	     5.5389	     5.8746	    -4.8676	     7.3853	     0.2518	    17.0364	     1.4267	     3.1891	     5.4550	
     4.5319	     5.9586	     6.2943	    -2.6855	     7.8049	     1.0910	    17.0364	     1.2589	     2.7695	     5.1193	
     5.9586	     6.2943	     6.4621	    -0.5875	     7.8888	     1.6785	    16.6168	     0.9232	     2.2659	     4.5319	
     7.3013	     6.7139	     6.4621	     1.2589	     7.7209	     2.0142	    15.8615	     0.3357	     1.5945	     3.7766	
     8.5602	     6.9656	     6.2103	     2.8534	     7.3013	     2.0981	    14.9384	    -0.3357	     0.8392	     2.8534	
     9.4833	     7.2174	     5.7068	     4.1962	     6.6299	     2.0981	    13.9313	    -1.0071	     0.0000	     2.0142	
    10.1547	     7.3013	     5.2032	     5.1193	     5.8746	     1.9302	    12.8403	    -1.5106	    -0.9232	     1.1749	
    10.4065	     7.2174	     4.4479	     5.7907	     5.1193	     1.7624	    11.8332	    -1.9302	    -1.7624	     0.5035	
    10.1547	     6.7978	     3.6087	     6.2943	     4.2801	     1.6785	    10.9940	    -2.1820	    -2.5177	     0.0000	
     9.4833	     6.1264	     2.7695	     6.3782	     3.4409	     1.6785	    10.3226	    -2.2659	    -2.9373	    -0.2518	
     8.2245	     5.2032	     1.8463	     6.1264	     2.7695	     1.6785	     9.9030	    -2.2659	    -3.1891	    -0.1678	
     6.6299	     4.0283	     1.0071	     5.2872	     2.0981	     1.6785	     9.7351	    -2.2659	    -3.2730	     0.0839	
     4.7836	     2.7695	     0.1678	     3.9444	     1.5945	     1.5106	     9.7351	    -2.2659	    -3.1052	     0.5035	
     2.6855	     1.4267	    -0.5875	     2.0142	     1.1749	     1.1749	     9.9030	    -2.4338	    -2.7695	     1.0071	
     0.5875	     0.2518	    -1.1749	    -0.2518	     0.9232	     0.6714	    10.1547	    -2.6855	    -2.3499	     1.5945	
    -1.2589	    -0.8392	    -1.5945	    -2.5177	     0.7553	    -0.0839	    10.4904	    -3.2730	    -1.9302	     2.1820	
    -2.7695	    -1.5945	    -1.7624	    -4.6158	     0.6714	    -1.0071	    10.7422	    -4.0283	    -1.5945	     2.6016	
    -3.9444	    -2.0981	    -1.6785	    -6.4621	     0.7553	    -2.0981	    10.9100	    -4.9515	    -1.3428	     3.0212	
    -4.6158	    -2.1820	    -1.5106	    -7.9727	     0.9232	    -3.2730	    10.9940	    -5.9586	    -1.2589	     3.1891	
    -4.9515	    -2.0142	    -1.1749	    -9.1476	     1.0910	    -4.3640	    10.8261	    -6.7978	    -1.4267	     3.1052	
    -4.8676	    -1.5106	    -0.9232	    -9.9030	     1.1749	    -5.1193	    10.4065	    -7.3853	    -1.6785	     2.7695	
    -4.4479	    -0.9232	    -0.7553	   -10.2386	     1.0910	    -5.5389	     9.5673	    -7.6370	    -2.1820	     2.0981	
    -3.9444	    -0.3357	    -0.7553	   -10.3226	     0.6714	    -5.6229	     8.3084	    -7.4692	    -2.8534	     1.2589	
    -3.3569	     0.2518	    -1.0071	   -10.2386	     0.0839	    -5.4550	     6.7978	    -7.1335	    -3.6087	     0.2518	
    -2.7695	     0.6714	    -1.4267	    -9.9030	    -0.6714	    -5.0354	     5.2032	    -6.5460	    -4.3640	    -0.8392	
    -2.3499	     0.9232	    -1.9302	    -9.4833	    -1.5106	    -4.5319	     3.6087	    -5.9586	    -5.1193	    -1.9302	
    -1.9302	     1.0910	    -2.5177	    -9.0637	    -2.3499	    -4.1122	     2.1820	    -5.4550	    -5.7907	    -2.7695	
    -1.7624	     1.0910	    -2.9373	    -8.6441	    -3.1052	    -3.7766	     1.1749	    -5.2032	    -6.2943	    -3.3569	
    -1.5945	     1.0910	    -3.2730	    -8.2245	    -3.6087	    -3.5248	     0.5875	    -5.0354	    -6.6299	    -3.6087	
    -1.5945	     1.0071	    -3.4409	    -7.8049	    -3.8605	    -3.3569	     0.5035	    -4.9515	    -6.7978	    -3.6087	
    -1.5106	     1.0071	    -3.3569	    -7.3853	    -3.9444	    -3.1052	     0.9232	    -4.8676	    -6.6299	    -3.1891	
    -1.3428	     1.0071	    -3.0212	    -6.9656	    -3.6087	    -2.7695	     1.8463	    -4.6158	    -6.1264	    -2.4338	
    -1.0071	     1.1749	    -2.4338	    -6.4621	    -3.1052	    -2.2659	     3.1891	    -4.1962	    -5.2032	    -1.4267	
    -0.5035	     1.4267	    -1.5945	    -6.0425	    -2.2659	    -1.6785	     4.8676	    -3.5248	    -4.0283	    -0.0839	
     0.3357	     1.8463	    -0.5875	    -5.6229	    -1.1749	    -1.0071	     6.7978	    -2.7695	    -2.6855	     1.3428	
     1.3428	     2.5177	     0.5035	    -5.4550	     0.0000	    -0.4196	     8.7280	    -1.9302	    -1.2589	     2.7695	
     2.6016	     3.2730	     1.5945	    -5.3711	     1.1749	     0.0000	    10.6583	    -1.0910	     0.0839	     4.1122	
     3.9444	     4.1122	     2.6016	    -5.6229	     2.4338	     0.0839	    12.2528	    -0.5035	     1.2589	     5.2872	
     5.4550	     5.0354	     3.4409	    -5.9586	     3.4409	     0.0000	    13.5117	    -0.1678	     2.0142	     6.1264	
     6.8817	     5.8746	     4.1122	    -6.4621	     4.2801	    -0.4196	    14.4348	     0.0000	     2.5177	     6.7139	
     8.1406	     6.7139	     4.4479	    -6.9656	     4.9515	    -0.8392	    14.8544	    -0.0839	     2.6855	     6.7978	
     9.0637	     7.3853	     4.5319	    -7.4692	     5.2032	    -1.4267	    14.8544	    -0.3357	     2.5177	     6.6299	
     9.5673	     7.8888	     4.3640	    -7.8888	     5.2032	    -1.9302	    14.4348	    -0.6714	     2.0981	     6.0425	
     9.7351	     8.2245	     4.0283	    -8.2245	     4.9515	    -2.3499	    13.7634	    -1.0071	     1.5106	     5.2872	
     9.3994	     8.3923	     3.6087	    -8.3923	     4.5319	    -2.6855	    13.0081	    -1.4267	     0.7553	     4.3640	
     8.8120	     8.4763	     3.0212	    -8.3084	     4.1122	    -2.9373	    12.1689	    -1.6785	     0.0000	     3.4409	
     7.9727	     8.3923	     2.6016	    -8.1406	     3.6087	    -3.0212	    11.4975	    -1.7624	    -0.6714	     2.6855	
     6.8817	     8.2245	     2.0981	    -7.8049	     3.1052	    -3.0212	    10.9940	    -1.6785	    -1.0910	     2.0142	
     5.6229	     7.8888	     1.5945	    -7.3853	     2.6855	    -3.0212	    10.6583	    -1.5945	    -1.4267	     1.5945	
     4.2801	     7.3013	     1.2589	    -7.0496	     2.2659	    -3.1052	    10.5743	    -1.5106	    -1.5106	     1.4267	
     2.8534	     6.6299	     0.8392	    -6.7139	     2.0142	    -3.2730	    10.6583	    -1.5106	    -1.5106	     1.5106	
     1.5106	     5.7068	     0.5875	    -6.5460	     1.8463	    -3.4409	    10.9940	    -1.5945	    -1.3428	     1.8463	
     0.1678	     4.6158	     0.3357	    -6.5460	     1.8463	    -3.6087	    11.5814	    -1.7624	    -1.1749	     2.4338	
    -1.0071	     3.3569	     0.1678	    -6.8817	     1.9302	    -3.8605	    12.1689	    -1.9302	    -1.0071	     3.1052	
    -2.1820	     1.9302	     0.0000	    -7.3853	     2.0981	    -4.1122	    12.9242	    -2.1820	    -0.8392	     3.7766	
    -3.1052	     0.5875	    -0.1678	    -7.9727	     2.2659	    -4.2801	    13.5956	    -2.4338	    -0.7553	     4.3640	
    -3.7766	    -0.5875	    -0.2518	    -8.6441	     2.4338	    -4.4479	    14.1830	    -2.6016	    -0.6714	     4.8676	
    -4.1962	    -1.5106	    -0.3357	    -9.0637	     2.6016	    -4.3640	    14.6866	    -2.7695	    -0.7553	     5.2032	
    -4.2801	    -2.0981	    -0.2518	    -9.2316	     2.7695	    -4.1962	    15.0223	    -2.7695	    -0.8392	     5.2872	
    -4.0283	    -2.3499	    -0.1678	    -9.1476	     2.8534	    -3.8605	    15.1901	    -2.6855	    -0.9232	     5.0354	
    -3.5248	    -2.1820	    -0.0839	    -8.8120	     2.8534	    -3.4409	    15.1062	    -2.6016	    -1.0910	     4.6158	
    -2.7695	    -1.7624	     0.0000	    -8.3923	     2.7695	    -3.0212	    14.7705	    -2.5177	    -1.1749	     4.0283	
    -1.8463	    -1.0910	     0.0839	    -7.8888	     2.5177	    -2.6016	    14.1830	    -2.3499	    -1.0910	     3.2730	
    -0.7553	    -0.2518	     0.0839	    -7.3013	     2.0981	    -2.3499	    13.4277	    -2.3499	    -1.0071	     2.6855	
     0.4196	     0.6714	     0.0000	    -6.7139	     1.5945	    -2.0981	    12.5046	    -2.4338	    -0.9232	     2.0981	
     1.5106	     1.5106	    -0.0839	    -6.1264	     1.0910	    -2.0142	    11.5814	    -2.6016	    -0.8392	     1.5945	
     2.5177	     2.2659	    -0.1678	    -5.6229	     0.5035	    -2.0142	    10.6583	    -2.9373	    -0.8392	     1.0910	
     3.2730	     2.8534	    -0.3357	    -5.1193	    -0.0839	    -2.1820	     9.7351	    -3.3569	    -1.0071	     0.5875	
     3.8605	     3.1891	    -0.4196	    -4.6997	    -0.5035	    -2.3499	     9.0637	    -3.7766	    -1.1749	     0.2518	
     4.1962	     3.3569	    -0.4196	    -4.3640	    -0.7553	    -2.5177	     8.7280	    -4.1122	    -1.3428	     0.0839	
     4.3640	     3.2730	    -0.3357	    -4.0283	    -0.8392	    -2.6855	     8.6441	    -4.4479	    -1.3428	     0.1678	
     4.4479	     3.1891	     0.0000	    -3.7766	    -0.5875	    -2.7695	     8.9798	    -4.5319	    -1.1749	     0.5035	
     4.5319	     3.1052	     0.5875	    -3.5248	     0.0000	    -2.7695	     9.5673	    -4.2801	    -0.7553	     1.1749	
     4.6158	     3.1052	     1.3428	    -3.3569	     0.7553	    -2.4338	    10.5743	    -3.7766	    -0.0839	     2.0142	
     4.7836	     3.2730	     2.2659	    -3.1052	     1.7624	    -1.8463	    11.7493	    -2.8534	     0.6714	     2.9373	
     5.1193	     3.5248	     3.2730	    -2.9373	     2.7695	    -1.0071	    12.9242	    -1.6785	     1.5106	     3.8605	
     5.6229	     3.9444	     4.2801	    -2.7695	     3.6926	     0.0839	    14.0991	    -0.2518	     2.3499	     4.6997	
     6.3782	     4.4479	     5.2032	    -2.5177	     4.5319	     1.1749	    15.0223	     1.0910	     3.1052	     5.2872	
     7.2174	     5.1193	     6.0425	    -2.1820	     5.2032	     2.3499	    15.6097	     2.3499	     3.7766	     5.7068	
     8.3923	     5.9586	     6.7139	    -1.5945	     5.6229	     3.4409	    15.8615	     3.2730	     4.1962	     5.8746	
[Epoch Header]
[Trial Type]	21
[Accept]	1
[Correct]	0
[RT]	 0.000
[Resp]	0
[Epoch Data]
    -3.2730	    -6.9656	     0.2518	    -9.6512	     5.7068	    -3.4409	    -2.7695	     1.3428	     4.6997	     4.6997	
    -2.5177	    -6.2103	     0.2518	   -10.4904	     5.3711	    -4.0283	    -3.4409	     0.4196	     3.9444	     3.9444	
    -1.5945	    -5.2872	     0.2518	   -11.0779	     5.0354	    -4.6158	    -4.1962	    -0.5035	     3.1891	     3.1052	
    -0.8392	    -4.3640	     0.3357	   -11.4136	     4.6997	    -5.1193	    -5.1193	    -1.4267	     2.3499	     2.1820	
    -0.2518	    -3.4409	     0.4196	   -11.6653	     4.2801	    -5.7068	    -6.0425	    -2.2659	     1.5106	     1.3428	
    -0.0839	    -2.6016	     0.4196	   -11.7493	     3.8605	    -6.1264	    -6.8817	    -3.0212	     0.8392	     0.5875	
    -0.3357	    -2.0142	     0.3357	   -11.6653	     3.4409	    -6.3782	    -7.6370	    -3.4409	     0.2518	     0.0839	
    -1.0910	    -1.7624	     0.2518	   -11.5814	     2.9373	    -6.4621	    -8.1406	    -3.5248	     0.0000	    -0.2518	
    -2.3499	    -1.8463	     0.0000	   -11.4136	     2.5177	    -6.2943	    -8.4763	    -3.2730	     0.0839	    -0.1678	
    -4.0283	    -2.2659	    -0.3357	   -11.1618	     2.0981	    -6.0425	    -8.5602	    -2.6855	     0.5875	     0.1678	
    -6.0425	    -3.1052	    -0.6714	   -10.9100	     1.7624	    -5.6229	    -8.3084	    -2.0142	     1.4267	     0.8392	
    -8.1406	    -4.1122	    -0.9232	   -10.6583	     1.5945	    -5.2032	    -7.8888	    -1.1749	     2.6855	     1.9302	
   -10.1547	    -5.4550	    -1.0910	   -10.4065	     1.5945	    -4.7836	    -7.2174	    -0.3357	     4.1122	     3.1891	
   -12.0850	    -6.7139	    -1.2589	   -10.1547	     1.6785	    -4.3640	    -6.4621	     0.5875	     5.7068	     4.6158	
   -13.5956	    -7.9727	    -1.3428	    -9.9869	     1.8463	    -4.0283	    -5.7068	     1.3428	     7.2174	     6.1264	
   -14.7705	    -9.0637	    -1.2589	    -9.8190	     2.0142	    -3.8605	    -4.9515	     2.0981	     8.5602	     7.3853	
   -15.4419	    -9.7351	    -1.0071	    -9.7351	     2.2659	    -3.9444	    -4.4479	     2.7695	     9.4833	     8.3084	
   -15.6097	   -10.0708	    -0.6714	    -9.6512	     2.6016	    -4.1962	    -4.0283	     3.2730	    10.1547	     8.8959	
   -15.3580	    -9.9030	    -0.2518	    -9.4833	     2.8534	    -4.3640	    -3.9444	     3.8605	    10.4904	     9.1476	
   -14.6866	    -9.3994	     0.2518	    -9.2316	     3.0212	    -4.3640	    -4.1962	     4.4479	    10.5743	     9.0637	
   -13.8474	    -8.7280	     0.5875	    -8.8959	     3.1052	    -4.2801	    -4.6997	     5.0354	    10.3226	     8.7280	
   -12.9242	    -7.9727	     0.7553	    -8.5602	     2.9373	    -4.1962	    -5.6229	     5.5389	     9.8190	     7.9727	
   -12.0850	    -7.3853	     0.5875	    -8.3923	     2.4338	    -4.1962	    -6.7978	     5.6229	     9.0637	     7.0496	
   -11.4975	    -6.8817	     0.1678	    -8.3923	     1.7624	    -4.2801	    -8.3084	     5.3711	     7.9727	     5.8746	
   -11.1618	    -6.6299	    -0.5875	    -8.6441	     0.8392	    -4.6158	    -9.9030	     4.7836	     6.7139	     4.6158	
   -10.9940	    -6.6299	    -1.5106	    -9.0637	    -0.2518	    -5.0354	   -11.4975	     3.9444	     5.2032	     3.3569	
   -10.9100	    -6.7978	    -2.6016	    -9.6512	    -1.3428	    -5.5389	   -13.0081	     2.8534	     3.6926	     2.1820	
   -10.9940	    -7.0496	    -3.6926	   -10.3226	    -2.3499	    -6.1264	   -14.2670	     1.8463	     2.2659	     1.1749	
   -11.0779	    -7.3013	    -4.6158	   -10.9100	    -3.1052	    -6.4621	   -15.1062	     1.0071	     1.2589	     0.5035	
   -11.1618	    -7.4692	    -5.2872	   -11.2457	    -3.5248	    -6.6299	   -15.6097	     0.5875	     0.8392	     0.1678	
   -11.1618	    -7.4692	    -5.6229	   -11.3297	    -3.6926	    -6.4621	   -15.6097	     0.5875	     0.9232	     0.3357	
   -11.1618	    -7.3013	    -5.6229	   -10.9100	    -3.4409	    -5.9586	   -15.1901	     1.0071	     1.7624	     1.0071	
   -10.9940	    -6.8817	    -5.2032	   -10.0708	    -2.8534	    -5.0354	   -14.4348	     1.8463	     3.1891	     2.1820	
   -10.6583	    -6.2103	    -4.3640	    -8.7280	    -2.0142	    -3.7766	   -13.3438	     3.1052	     5.2872	     3.8605	
   -10.0708	    -5.2032	    -3.2730	    -6.9656	    -0.9232	    -2.1820	   -12.1689	     4.6158	     7.7209	     5.9586	
    -9.0637	    -3.9444	    -1.9302	    -4.9515	     0.3357	    -0.4196	   -10.9100	     6.2943	    10.3226	     8.3923	
    -7.8049	    -2.5177	    -0.3357	    -2.6855	     1.6785	     1.4267	    -9.5673	     7.9727	    12.9242	    10.8261	
    -6.2103	    -1.0071	     1.2589	    -0.3357	     3.1052	     3.2730	    -8.3923	     9.5673	    15.0223	    13.0081	
    -4.4479	     0.4196	     2.7695	     1.7624	     4.3640	     4.8676	    -7.3013	    10.8261	    16.6168	    14.6866	
    -2.7695	     1.5106	     4.0283	     3.6087	     5.4550	     6.0425	    -6.5460	    11.6653	    17.2882	    15.5258	
    -1.2589	     2.2659	     4.9515	     5.0354	     6.3782	     6.7139	    -5.9586	    11.9171	    17.2043	    15.5258	
    -0.0839	     2.5177	     5.4550	     5.8746	     6.9656	     6.7978	    -5.7068	    11.4975	    16.1972	    14.6027	
     0.7553	     2.3499	     5.5389	     6.1264	     7.2174	     6.2943	    -5.6229	    10.4904	    14.4348	    12.9242	
     1.0910	     1.7624	     5.2032	     5.7068	     7.2174	     5.2032	    -5.7068	     8.8959	    12.0850	    10.6583	
     1.0910	     0.8392	     4.5319	     4.8676	     7.0496	     3.6926	    -5.8746	     6.8817	     9.3155	     7.8888	
     0.6714	    -0.3357	     3.5248	     3.6087	     6.6299	     1.8463	    -6.2103	     4.6158	     6.3782	     5.0354	
     0.0000	    -1.5106	     2.5177	     2.0981	     6.2103	    -0.0839	    -6.4621	     2.1820	     3.5248	     2.1820	
    -0.7553	    -2.7695	     1.4267	     0.5875	     5.7068	    -2.0142	    -6.6299	    -0.0839	     1.0071	    -0.3357	
    -1.4267	    -3.8605	     0.5875	    -0.6714	     5.2872	    -3.6087	    -6.6299	    -2.0142	    -1.0071	    -2.3499	
    -1.9302	    -4.6997	     0.0839	    -1.6785	     5.0354	    -4.8676	    -6.2943	    -3.5248	    -2.4338	    -3.6087	
    -2.3499	    -5.2872	    -0.1678	    -2.3499	     5.0354	    -5.6229	    -5.7907	    -4.4479	    -3.1052	    -4.1122	
    -2.6855	    -5.6229	    -0.1678	    -2.6016	     5.1193	    -5.8746	    -5.1193	    -4.9515	    -3.1052	    -4.0283	
    -3.1052	    -5.8746	     0.0000	    -2.6855	     5.2872	    -5.7907	    -4.3640	    -5.0354	    -2.6016	    -3.3569	
    -3.6087	    -6.1264	     0.1678	    -2.6016	     5.4550	    -5.4550	    -3.6926	    -4.8676	    -1.7624	    -2.2659	
    -4.3640	    -6.2943	     0.3357	    -2.5177	     5.4550	    -5.1193	    -3.1891	    -4.6158	    -0.7553	    -1.0910	
    -5.2872	    -6.6299	     0.3357	    -2.5177	     5.2872	    -4.8676	    -2.9373	    -4.4479	     0.2518	     0.0839	
    -6.3782	    -6.9656	     0.1678	    -2.6855	     4.8676	    -4.6997	    -3.1052	    -4.3640	     1.0071	     1.0071	
    -7.5531	    -7.3853	    -0.1678	    -2.9373	     4.1962	    -4.6158	    -3.6926	    -4.2801	     1.5945	     1.7624	
    -8.6441	    -7.8049	    -0.6714	    -3.2730	     3.3569	    -4.5319	    -4.6158	    -4.1122	     1.9302	     2.0981	
    -9.5673	    -8.1406	    -1.2589	    -3.4409	     2.2659	    -4.3640	    -5.9586	    -3.7766	     2.0142	     2.1820	
   -10.2386	    -8.3923	    -1.9302	    -3.5248	     1.0910	    -4.0283	    -7.3853	    -3.1891	     2.0142	     2.0142	
   -10.6583	    -8.3923	    -2.5177	    -3.2730	    -0.0839	    -3.6087	    -8.9798	    -2.3499	     2.0142	     1.5945	
   -10.7422	    -8.2245	    -3.0212	    -2.9373	    -1.0910	    -3.1052	   -10.4065	    -1.5106	     2.0142	     1.0910	
   -10.5743	    -7.8049	    -3.4409	    -2.3499	    -2.0142	    -2.6016	   -11.7493	    -0.5875	     2.0981	     0.5875	
   -10.4065	    -7.1335	    -3.6087	    -1.5945	    -2.6016	    -2.1820	   -12.8403	     0.4196	     2.2659	     0.1678	
   -10.1547	    -6.3782	    -3.6087	    -0.7553	    -3.0212	    -1.6785	   -13.6795	     1.4267	     2.3499	    -0.0839	
    -9.9869	    -5.5389	    -3.3569	     0.1678	    -3.1052	    -1.1749	   -14.1830	     2.5177	     2.5177	    -0.1678	
    -9.9030	    -4.6158	    -2.9373	     1.2589	    -2.9373	    -0.5875	   -14.2670	     3.6087	     2.6016	    -0.0839	
    -9.7351	    -3.7766	    -2.2659	     2.3499	    -2.5177	     0.0839	   -14.0991	     4.7836	     2.7695	     0.2518	
    -9.6512	    -2.8534	    -1.4267	     3.6087	    -1.7624	     0.8392	   -13.5117	     5.7907	     3.0212	     0.7553	
    -9.4833	    -2.1820	    -0.5875	     4.8676	    -0.8392	     1.4267	   -12.6724	     6.4621	     3.2730	     1.3428	
    -9.2316	    -1.5945	     0.2518	     6.2103	     0.0839	     1.9302	   -11.6653	     6.8817	     3.6087	     1.9302	
    -9.1476	    -1.3428	     1.0071	     7.4692	     1.0910	     2.1820	   -10.5743	     6.9656	     3.8605	     2.6016	
    -9.0637	    -1.2589	     1.6785	     8.7280	     1.9302	     2.2659	    -9.5673	     6.7978	     4.1962	     3.2730	
    -8.9798	    -1.5106	     2.2659	    10.0708	     2.7695	     2.3499	    -8.5602	     6.6299	     4.6997	     3.9444	
    -8.8120	    -1.8463	     2.6855	    11.4136	     3.4409	     2.5177	    -7.7209	     6.3782	     5.2872	     4.6158	
    -8.6441	    -2.2659	     3.1891	    12.6724	     4.1122	     2.7695	    -7.0496	     6.2943	     5.9586	     5.2032	
    -8.3923	    -2.6016	     3.6087	    13.8474	     4.5319	     3.1052	    -6.5460	     6.2103	     6.5460	     5.5389	
    -7.9727	    -2.7695	     3.9444	    14.6027	     4.8676	     3.4409	    -6.3782	     6.1264	     6.9656	     5.6229	
    -7.3853	    -2.6855	     4.2801	    14.8544	     5.1193	     3.8605	    -6.5460	     6.1264	     7.1335	     5.4550	
    -6.6299	    -2.4338	     4.5319	    14.4348	     5.1193	     4.2801	    -6.9656	     6.1264	     7.0496	     4.8676	
    -5.7068	    -1.8463	     4.7836	    13.3438	     5.0354	     4.6158	    -7.5531	     6.2103	     6.7978	     4.1122	
    -4.6158	    -1.0910	     5.0354	    11.6653	     4.9515	     5.0354	    -8.3084	     6.3782	     6.3782	     3.1052	
    -3.4409	    -0.0839	     5.3711	     9.8190	     4.8676	     5.2872	    -9.0637	     6.6299	     5.8746	     2.0981	
    -2.0981	     0.9232	     5.7068	     7.9727	     4.8676	     5.5389	    -9.6512	     6.7978	     5.3711	     1.1749	
    -0.6714	     2.0981	     6.2103	     6.4621	     5.0354	     5.7068	   -10.0708	     6.9656	     4.9515	     0.5035	
     0.8392	     3.1891	     6.7139	     5.2032	     5.3711	     5.7068	   -10.1547	     7.0496	     4.6158	     0.0000	
     2.1820	     4.1962	     7.3853	     4.2801	     5.9586	     5.6229	    -9.9869	     7.1335	     4.6158	     0.0000	
     3.4409	     5.0354	     8.0566	     3.5248	     6.6299	     5.5389	    -9.4833	     7.2174	     4.7836	     0.3357	
     4.3640	     5.6229	     8.7280	     3.0212	     7.5531	     5.2872	    -8.6441	     7.3013	     5.2872	     1.0071	
     4.8676	     5.7907	     9.3994	     2.5177	     8.4763	     5.1193	    -7.5531	     7.4692	     5.8746	     1.9302	
     4.7836	     5.7068	     9.9869	     2.0981	     9.3994	     4.9515	    -6.2943	     7.6370	     6.7139	     3.1052	
     4.1962	     5.2032	    10.4065	     1.6785	    10.3226	     4.8676	    -4.9515	     7.8888	     7.5531	     4.2801	
     3.1052	     4.4479	    10.6583	     1.3428	    11.1618	     4.8676	    -3.5248	     8.2245	     8.3923	     5.3711	
     1.7624	     3.6087	    10.8261	     1.1749	    11.9171	     5.0354	    -2.2659	     8.7280	     9.1476	     6.3782	
     0.1678	     2.7695	    10.9940	     1.2589	    12.5046	     5.3711	    -1.0910	     9.2316	     9.9030	     7.3013	
    -1.3428	     2.0142	    11.1618	     1.5106	    13.0081	     5.9586	    -0.2518	     9.8190	    10.6583	     7.9727	
    -2.6016	     1.5106	    11.2457	     2.0142	    13.3438	     6.5460	     0.2518	    10.4065	    11.2457	     8.4763	
    -3.6087	     1.1749	    11.4136	     2.4338	    13.5117	     7.2174	     0.3357	    10.9100	    11.7493	     8.7280	
    -4.3640	     1.0071	    11.3297	     2.8534	    13.5117	     7.7209	     0.0839	    11.2457	    11.9171	     8.7280	
    -4.8676	     0.8392	    11.1618	     3.0212	    13.0920	     8.0566	    -0.6714	    11.3297	    11.8332	     8.4763	
    -5.2872	     0.7553	    10.7422	     3.0212	    12.4207	     8.1406	    -1.8463	    11.1618	    11.4136	     8.0566	
    -5.6229	     0.5035	    10.0708	     2.6855	    11.4975	     7.8049	    -3.2730	    10.5743	    10.6583	     7.3013	
    -6.0425	     0.1678	     9.1476	     2.0981	    10.4065	     7.2174	    -4.8676	     9.6512	     9.4833	     6.2943	
    -6.5460	    -0.3357	     8.0566	     1.1749	     9.2316	     6.1264	    -6.4621	     8.4763	     8.1406	     5.2032	
    -7.2174	    -0.9232	     6.8817	    -0.0839	     7.9727	     4.6997	    -7.8888	     7.0496	     6.7139	     4.0283	
    -8.1406	    -1.5945	     5.7068	    -1.6785	     6.7978	     2.9373	    -9.2316	     5.4550	     5.5389	     2.9373	
    -9.2316	    -2.4338	     4.5319	    -3.2730	     5.7068	     1.0071	   -10.2386	     3.9444	     4.6158	     2.0981	
   -10.5743	    -3.3569	     3.3569	    -4.8676	     4.6997	    -0.8392	   -10.9940	     2.8534	     4.2801	     1.5945	
   -12.0010	    -4.3640	     2.3499	    -6.2943	     3.9444	    -2.4338	   -11.3297	     2.0981	     4.4479	     1.5945	
   -13.3438	    -5.2032	     1.5945	    -7.4692	     3.4409	    -3.6087	   -11.3297	     1.8463	     5.1193	     2.0981	
   -14.6027	    -6.0425	     1.0071	    -8.3923	     3.1891	    -4.4479	   -10.9100	     2.0142	     6.0425	     2.8534	
   -15.6937	    -6.7978	     0.5875	    -9.0637	     3.1052	    -4.8676	   -10.2386	     2.3499	     7.1335	     3.9444	
   -16.4490	    -7.3853	     0.4196	    -9.5673	     3.2730	    -5.0354	    -9.2316	     2.9373	     8.0566	     4.9515	
   -16.8686	    -7.8888	     0.4196	    -9.9869	     3.5248	    -4.9515	    -8.1406	     3.6087	     8.7280	     5.8746	
   -17.0364	    -8.3084	     0.4196	   -10.2386	     3.8605	    -4.7836	    -7.1335	     4.1122	     9.0637	     6.6299	
   -16.8686	    -8.6441	     0.5035	   -10.3226	     4.1122	    -4.5319	    -6.1264	     4.5319	     9.0637	     6.9656	
   -16.6168	    -9.0637	     0.4196	   -10.4904	     4.2801	    -4.4479	    -5.5389	     4.5319	     8.7280	     6.9656	
   -16.2811	    -9.4833	     0.3357	   -10.6583	     4.2801	    -4.5319	    -5.2032	     4.2801	     7.9727	     6.4621	
   -15.7776	    -9.8190	     0.0839	   -10.8261	     4.1122	    -4.8676	    -5.3711	     3.6926	     6.8817	     5.7068	
   -15.2740	   -10.1547	    -0.3357	   -11.0779	     3.6926	    -5.3711	    -5.7907	     2.7695	     5.5389	     4.5319	
   -14.5187	   -10.2386	    -0.6714	   -11.4136	     3.1891	    -6.0425	    -6.5460	     1.7624	     3.9444	     3.1891	
   -13.5117	   -10.1547	    -1.0910	   -11.7493	     2.6016	    -6.7978	    -7.3853	     0.6714	     2.3499	     1.6785	
   -12.3367	    -9.8190	    -1.3428	   -12.0850	     2.0981	    -7.5531	    -8.3084	    -0.4196	     0.6714	     0.0839	
   -10.9940	    -9.3155	    -1.5106	   -12.4207	     1.6785	    -8.2245	    -9.0637	    -1.5945	    -0.8392	    -1.4267	
    -9.6512	    -8.7280	    -1.5945	   -12.5885	     1.2589	    -8.8959	    -9.7351	    -2.6855	    -2.3499	    -2.7695	
    -8.4763	    -8.2245	    -1.5945	   -12.6724	     1.0071	    -9.4833	   -10.2386	    -3.6926	    -3.5248	    -3.8605	
    -7.4692	    -7.8049	    -1.5945	   -12.6724	     0.8392	   -10.1547	   -10.4904	    -4.6158	    -4.5319	    -4.6158	
    -6.7978	    -7.6370	    -1.5945	   -12.5046	     0.8392	   -10.6583	   -10.5743	    -5.5389	    -5.1193	    -5.0354	
    -6.6299	    -7.6370	    -1.5945	   -12.1689	     0.8392	   -11.1618	   -10.3226	    -6.2943	    -5.2872	    -5.0354	
    -6.7978	    -7.8888	    -1.5945	   -11.7493	     1.0910	   -11.4136	    -9.8190	    -6.8817	    -5.0354	    -4.6997	
    -7.3853	    -8.3084	    -1.5945	   -11.2457	     1.4267	   -11.5814	    -9.1476	    -7.1335	    -4.3640	    -3.9444	
    -8.3084	    -8.8120	    -1.5945	   -10.8261	     1.7624	   -11.4975	    -8.3923	    -7.1335	    -3.4409	    -2.9373	
    -9.5673	    -9.3994	    -1.6785	   -10.5743	     2.0981	   -11.2457	    -7.7209	    -6.8817	    -2.3499	    -1.9302	
   -11.0779	   -10.0708	    -1.7624	   -10.6583	     2.3499	   -10.9100	    -7.1335	    -6.3782	    -1.1749	    -0.9232	
   -12.5046	   -10.7422	    -2.0142	   -11.3297	     2.3499	   -10.4904	    -6.7978	    -5.7907	    -0.1678	    -0.1678	
   -13.7634	   -11.2457	    -2.3499	   -12.5885	     2.2659	   -10.0708	    -6.7978	    -5.2032	     0.5875	     0.2518	
   -14.7705	   -11.5814	    -2.6855	   -14.2670	     2.0142	    -9.8190	    -7.0496	    -4.6997	     1.1749	     0.4196	
   -15.2740	   -11.6653	    -2.9373	   -16.0294	     1.6785	    -9.5673	    -7.4692	    -4.2801	     1.5106	     0.3357	
   -15.1901	   -11.3297	    -3.1052	   -17.5400	     1.3428	    -9.4833	    -8.1406	    -4.1122	     1.5945	     0.0000	
   -14.6027	   -10.5743	    -3.1891	   -18.6310	     1.0910	    -9.3994	    -8.9798	    -4.1962	     1.4267	    -0.5035	
   -13.5956	    -9.6512	    -3.1052	   -18.8828	     0.9232	    -9.3155	    -9.8190	    -4.2801	     0.9232	    -1.1749	
   -12.2528	    -8.4763	    -3.0212	   -18.5471	     0.7553	    -9.0637	   -10.7422	    -4.5319	     0.2518	    -2.0142	
   -10.8261	    -7.3013	    -2.7695	   -17.4561	     0.5875	    -8.6441	   -11.7493	    -4.6997	    -0.6714	    -2.9373	
    -9.2316	    -6.1264	    -2.6016	   -15.8615	     0.4196	    -8.0566	   -12.7563	    -4.7836	    -1.6785	    -3.8605	
    -7.7209	    -5.1193	    -2.4338	   -13.7634	     0.2518	    -7.3013	   -13.5956	    -4.6997	    -2.5177	    -4.6158	
    -6.2943	    -4.1962	    -2.1820	   -11.4975	     0.0839	    -6.2943	   -14.3509	    -4.4479	    -3.1891	    -5.1193	
    -5.0354	    -3.5248	    -2.0142	    -8.9798	    -0.0839	    -5.2032	   -14.8544	    -3.9444	    -3.4409	    -5.3711	
    -3.8605	    -2.9373	    -1.6785	    -6.5460	    -0.1678	    -4.1122	   -15.1062	    -3.1891	    -3.3569	    -5.1193	
    -2.9373	    -2.6016	    -1.4267	    -4.1122	    -0.1678	    -3.1052	   -15.1062	    -2.2659	    -2.8534	    -4.6158	
    -2.1820	    -2.4338	    -1.0071	    -1.9302	    -0.1678	    -2.2659	   -14.7705	    -1.2589	    -2.0981	    -3.6926	
    -1.6785	    -2.3499	    -0.6714	    -0.0839	    -0.0839	    -1.5945	   -14.2670	    -0.3357	    -1.0910	    -2.4338	
    -1.3428	    -2.2659	    -0.2518	     1.5106	     0.0839	    -1.0910	   -13.5117	     0.5875	     0.0000	    -1.0910	
    -1.0910	    -2.2659	     0.0839	     2.8534	     0.1678	    -0.6714	   -12.6724	     1.3428	     1.1749	     0.4196	
    -0.8392	    -2.0981	     0.5875	     4.0283	     0.4196	    -0.2518	   -11.7493	     2.0981	     2.2659	     1.8463	
    -0.5035	    -1.6785	     1.0910	     5.1193	     0.8392	     0.2518	   -10.6583	     2.7695	     3.4409	     3.2730	
     0.0839	    -1.0071	     1.7624	     6.1264	     1.3428	     0.6714	    -9.5673	     3.2730	     4.3640	     4.5319	
     0.9232	    -0.1678	     2.5177	     6.9656	     1.9302	     1.1749	    -8.4763	     3.6087	     5.1193	     5.4550	
     2.0142	     0.8392	     3.1891	     7.5531	     2.4338	     1.5106	    -7.6370	     3.7766	     5.5389	     6.0425	
     3.2730	     1.8463	     3.6926	     7.8049	     2.8534	     1.7624	    -7.1335	     3.6926	     5.6229	     6.2103	
     4.6997	     2.6016	     4.0283	     7.7209	     3.0212	     1.7624	    -6.9656	     3.3569	     5.3711	     5.9586	
     6.1264	     3.1052	     4.0283	     7.3013	     2.9373	     1.7624	    -7.2174	     3.0212	     4.8676	     5.4550	
     7.5531	     3.3569	     3.7766	     6.7139	     2.6016	     1.6785	    -7.8049	     2.6855	     4.2801	     4.7836	
     8.8959	     3.3569	     3.4409	     6.1264	     2.0981	     1.6785	    -8.4763	     2.6855	     3.6087	     3.9444	
    10.1547	     3.1052	     3.0212	     5.5389	     1.5945	     1.8463	    -9.2316	     3.1052	     3.0212	     3.1052	
    11.2457	     2.8534	     2.6016	     5.1193	     1.0910	     2.1820	    -9.9030	     3.8605	     2.6016	     2.4338	
    12.0010	     2.6016	     2.4338	     4.7836	     0.9232	     2.8534	   -10.2386	     5.0354	     2.5177	     1.9302	
    12.5046	     2.3499	     2.4338	     4.5319	     0.9232	     3.6087	   -10.1547	     6.3782	     2.6855	     1.7624	
    12.6724	     2.1820	     2.6855	     4.4479	     1.3428	     4.6158	    -9.6512	     7.8888	     3.2730	     2.0142	
    12.3367	     2.0981	     3.2730	     4.5319	     2.0981	     5.7907	    -8.6441	     9.4833	     4.1962	     2.6855	
    11.6653	     2.0142	     4.1122	     4.9515	     3.0212	     7.0496	    -7.3013	    11.0779	     5.3711	     3.6926	
    10.6583	     1.9302	     5.0354	     5.7068	     4.1962	     8.3923	    -5.7068	    12.6724	     6.7978	     5.0354	
     9.4833	     1.8463	     6.0425	     6.6299	     5.3711	     9.8190	    -4.0283	    14.1830	     8.3084	     6.5460	
     8.1406	     1.7624	     6.9656	     7.9727	     6.5460	    11.3297	    -2.3499	    15.6097	     9.7351	     8.0566	
     7.0496	     1.6785	     7.8888	     9.4833	     7.6370	    12.8403	    -0.9232	    16.9525	    11.0779	     9.3994	
     6.1264	     1.7624	     8.7280	    11.3297	     8.5602	    14.4348	     0.2518	    18.2114	    12.3367	    10.5743	
     5.6229	     2.0142	     9.5673	    13.4277	     9.3994	    15.9454	     1.1749	    19.2184	    13.3438	    11.4975	
     5.5389	     2.3499	    10.1547	    15.6097	     9.9869	    17.3721	     1.6785	    20.0577	    14.0991	    12.0010	
     5.7907	     2.8534	    10.7422	    17.7917	    10.4065	    18.4631	     1.7624	    20.4773	    14.6866	    12.0850	
     6.3782	     3.4409	    11.0779	    19.6381	    10.5743	    19.2184	     1.5106	    20.6451	    14.9384	    11.8332	
     7.1335	     4.0283	    11.2457	    20.9808	    10.4904	    19.4702	     0.8392	    20.3934	    14.7705	    11.0779	
     8.1406	     4.6997	    11.2457	    21.7361	    10.2386	    19.1345	    -0.0839	    19.7220	    14.2670	    10.0708	
     9.0637	     5.2872	    11.0779	    21.6522	     9.7351	    18.2953	    -1.3428	    18.6310	    13.4277	     8.7280	
     9.9030	     5.7907	    10.8261	    20.9808	     9.2316	    17.0364	    -2.6016	    17.2882	    12.4207	     7.3853	
    10.5743	     6.2103	    10.5743	    19.6381	     8.7280	    15.5258	    -3.7766	    15.9454	    11.2457	     6.0425	
    11.1618	     6.5460	    10.4065	    18.1274	     8.2245	    14.0152	    -4.7836	    14.6027	    10.1547	     4.9515	
    11.4975	     6.7978	    10.3226	    16.5329	     7.9727	    12.6724	    -5.4550	    13.4277	     9.3155	     4.1122	
    11.7493	     6.8817	    10.3226	    14.9384	     7.8049	    11.4975	    -5.8746	    12.5046	     8.7280	     3.6087	
    11.7493	     6.9656	    10.4904	    13.4277	     7.8049	    10.4904	    -6.0425	    11.8332	     8.3084	     3.4409	
    11.6653	     6.7978	    10.5743	    12.1689	     7.8049	     9.7351	    -5.8746	    11.2457	     7.9727	     3.5248	
    11.4975	     6.5460	    10.7422	    11.0779	     7.9727	     9.1476	    -5.4550	    10.9100	     7.8049	     3.8605	
    11.2457	     6.2103	    10.9100	    10.2386	     8.0566	     8.7280	    -4.8676	    10.6583	     7.8049	     4.2801	
    10.9940	     5.7068	    10.9940	     9.7351	     8.2245	     8.5602	    -4.1962	    10.5743	     7.7209	     4.8676	
    10.9940	     5.2032	    10.9940	     9.4833	     8.3084	     8.5602	    -3.4409	    10.6583	     7.8049	     5.4550	
    11.0779	     4.8676	    11.0779	     9.7351	     8.3923	     8.7280	    -2.6855	    10.9940	     7.8888	     6.1264	
    11.4136	     4.6997	    11.0779	    10.3226	     8.5602	     9.0637	    -2.0981	    11.4136	     8.0566	     6.7978	
    12.0010	     4.6997	    11.0779	    11.2457	     8.6441	     9.4833	    -1.5945	    11.9171	     8.2245	     7.3853	
    12.6724	     4.8676	    11.0779	    12.5046	     8.6441	     9.9869	    -1.3428	    12.5885	     8.3084	     7.8049	
    13.2599	     5.2872	    10.9940	    14.0152	     8.5602	    10.5743	    -1.4267	    13.3438	     8.3084	     7.8888	
    13.8474	     5.7907	    10.8261	    15.6937	     8.3084	    11.3297	    -1.8463	    14.0152	     8.1406	     7.7209	
    14.1830	     6.2943	    10.5743	    17.3721	     7.8888	    12.1689	    -2.6016	    14.7705	     7.7209	     7.0496	
    14.1830	     6.7978	    10.1547	    19.1345	     7.3853	    13.0081	    -3.6087	    15.3580	     7.2174	     6.1264	
    13.8474	     7.3013	     9.6512	    20.8130	     6.7978	    13.9313	    -4.7836	    15.7776	     6.7139	     5.0354	
    13.2599	     7.7209	     9.2316	    22.2397	     6.1264	    14.6866	    -6.0425	    16.1133	     6.2103	     3.7766	
    12.4207	     7.9727	     8.7280	    23.4146	     5.5389	    15.3580	    -7.2174	    16.1972	     5.9586	     2.6855	
    11.4975	     8.0566	     8.3084	    24.1699	     4.9515	    15.6937	    -8.3084	    16.1133	     5.9586	     1.9302	
    10.4065	     7.7209	     7.8049	    24.3378	     4.4479	    15.6937	    -9.1476	    15.6937	     6.0425	     1.4267	
     9.1476	     7.0496	     7.3013	    24.0021	     3.9444	    15.3580	    -9.9030	    14.9384	     6.2943	     1.2589	
     7.9727	     5.9586	     6.7978	    23.0789	     3.4409	    14.6027	   -10.2386	    13.9313	     6.5460	     1.2589	
     6.6299	     4.6158	     6.3782	    21.6522	     3.1052	    13.6795	   -10.3226	    12.7563	     6.5460	     1.4267	
     5.3711	     3.0212	     5.9586	    19.8059	     2.8534	    12.5046	   -10.0708	    11.4136	     6.4621	     1.6785	
     4.2801	     1.4267	     5.5389	    17.8757	     2.7695	    11.2457	    -9.3994	    10.0708	     6.2943	     2.0142	
     3.2730	    -0.0839	     5.3711	    15.8615	     2.8534	     9.9869	    -8.4763	     8.7280	     6.0425	     2.3499	
     2.6855	    -1.3428	     5.3711	    13.9313	     3.1052	     8.8120	    -7.3853	     7.4692	     5.9586	     2.8534	
     2.3499	    -2.2659	     5.4550	    12.1689	     3.5248	     7.7209	    -6.1264	     6.2943	     5.9586	     3.4409	
     2.4338	    -2.7695	     5.7907	    10.8261	     4.0283	     6.7139	    -4.9515	     5.2872	     5.9586	     4.1122	
     2.9373	    -2.8534	     6.2943	     9.9030	     4.5319	     6.0425	    -3.9444	     4.4479	     5.9586	     4.6158	
     3.8605	    -2.5177	     6.7978	     9.4833	     5.1193	     5.5389	    -3.1891	     3.8605	     5.8746	     5.0354	
     5.1193	    -1.8463	     7.3853	     9.4833	     5.5389	     5.2872	    -2.8534	     3.6087	     5.6229	     5.2032	
     6.5460	    -1.0071	     7.8888	     9.9030	     5.8746	     5.3711	    -2.8534	     3.5248	     5.2872	     5.0354	
     8.1406	     0.0000	     8.3084	    10.6583	     5.9586	     5.6229	    -3.1891	     3.7766	     4.7836	     4.6997	
     9.9030	     1.1749	     8.7280	    11.7493	     6.0425	     6.2103	    -3.8605	     4.2801	     4.1962	     4.0283	
    11.7493	     2.5177	     9.1476	    13.0920	     6.0425	     7.0496	    -4.5319	     5.0354	     3.6087	     3.2730	
    13.5956	     3.9444	     9.5673	    14.6027	     6.1264	     7.9727	    -5.2872	     6.1264	     3.1052	     2.5177	
    15.3580	     5.4550	     9.9869	    16.1133	     6.1264	     9.0637	    -5.8746	     7.3853	     2.7695	     1.7624	
    16.9525	     6.7978	    10.4904	    17.5400	     6.2103	    10.1547	    -6.3782	     8.6441	     2.6855	     1.1749	
    18.2953	     8.0566	    10.9100	    18.7149	     6.3782	    11.0779	    -6.7139	     9.9030	     2.7695	     0.8392	
    19.1345	     8.9798	    11.2457	    19.4702	     6.4621	    11.7493	    -6.7978	    10.9100	     3.1052	     0.7553	
    19.4702	     9.5673	    11.4975	    19.8059	     6.6299	    12.2528	    -6.6299	    11.7493	     3.6087	     0.9232	
    19.3863	     9.9030	    11.7493	    19.6381	     6.9656	    12.4207	    -6.3782	    12.3367	     4.2801	     1.5106	
    18.7988	     9.8190	    11.9171	    18.8828	     7.3013	    12.3367	    -5.8746	    12.5885	     5.0354	     2.2659	
    17.7078	     9.5673	    12.0010	    17.5400	     7.6370	    12.0010	    -5.2872	    12.6724	     5.8746	     3.2730	
    16.4490	     8.9798	    12.0010	    15.8615	     8.0566	    11.3297	    -4.6997	    12.5046	     6.6299	     4.2801	
    14.9384	     8.2245	    11.8332	    13.7634	     8.3923	    10.4065	    -4.1962	    12.0010	     7.3013	     5.1193	
    13.5117	     7.4692	    11.6653	    11.4136	     8.6441	     9.2316	    -3.8605	    11.1618	     7.8049	     5.8746	
    12.3367	     6.7978	    11.4136	     9.1476	     8.7280	     7.8888	    -3.5248	    10.1547	     8.0566	     6.2943	
    11.4136	     6.2103	    11.2457	     7.0496	     8.8120	     6.4621	    -3.3569	     8.9798	     8.0566	     6.4621	
    10.8261	     5.7907	    11.0779	     5.2872	     8.7280	     5.2872	    -3.3569	     7.7209	     7.7209	     6.2943	
    10.7422	     5.6229	    10.8261	     4.1122	     8.5602	     4.3640	    -3.6926	     6.5460	     7.1335	     5.7907	
    10.9100	     5.7068	    10.6583	     3.3569	     8.2245	     3.6926	    -4.1962	     5.5389	     6.4621	     5.0354	
    11.4975	     5.8746	    10.4065	     3.2730	     7.7209	     3.4409	    -4.9515	     4.8676	     5.7068	     4.1962	
    12.2528	     6.2943	    10.1547	     3.5248	     7.2174	     3.4409	    -5.9586	     4.3640	     5.0354	     3.1891	
    13.1760	     6.7139	     9.9869	     4.2801	     6.5460	     3.6087	    -7.0496	     4.1962	     4.3640	     2.2659	
    14.0152	     7.2174	     9.7351	     5.2872	     5.9586	     3.9444	    -8.1406	     4.1122	     3.7766	     1.3428	
    14.7705	     7.6370	     9.5673	     6.4621	     5.3711	     4.2801	    -9.1476	     4.2801	     3.2730	     0.6714	
    15.2740	     7.8888	     9.3155	     7.5531	     4.7836	     4.5319	    -9.9869	     4.4479	     2.9373	     0.1678	
    15.5258	     8.0566	     9.1476	     8.5602	     4.3640	     4.6158	   -10.4904	     4.7836	     2.7695	    -0.0839	
    15.5258	     8.0566	     8.9798	     9.2316	     4.1122	     4.6158	   -10.7422	     5.1193	     2.7695	     0.0000	
    15.4419	     7.9727	     8.9798	     9.7351	     4.0283	     4.5319	   -10.5743	     5.5389	     3.1052	     0.4196	
    15.1901	     7.8888	     9.0637	     9.9869	     4.1962	     4.6158	    -9.9869	     6.2103	     3.6926	     1.1749	
    15.0223	     7.9727	     9.3994	    10.2386	     4.6158	     4.7836	    -8.9798	     6.9656	     4.6158	     2.2659	
    14.8544	     8.2245	     9.9030	    10.4065	     5.2872	     5.2032	    -7.5531	     7.9727	     5.7907	     3.6087	
    14.6027	     8.5602	    10.5743	    10.4904	     6.1264	     5.7907	    -6.0425	     8.9798	     7.0496	     5.1193	
    14.3509	     9.0637	    11.3297	    10.6583	     7.0496	     6.3782	    -4.3640	     9.9030	     8.3923	     6.6299	
    14.0991	     9.6512	    12.0850	    10.7422	     7.8888	     6.9656	    -2.7695	    10.8261	     9.6512	     8.0566	
    13.9313	    10.4065	    12.9242	    10.7422	     8.7280	     7.5531	    -1.3428	    11.4975	    10.7422	     9.3155	
    13.9313	    11.2457	    13.6795	    10.6583	     9.5673	     7.8888	    -0.2518	    12.0010	    11.6653	    10.1547	
    14.1830	    12.2528	    14.3509	    10.4904	    10.1547	     8.2245	     0.5875	    12.2528	    12.2528	    10.7422	
    14.7705	    13.3438	    14.9384	    10.3226	    10.7422	     8.3084	     1.0910	    12.3367	    12.5885	    10.9940	
    15.6937	    14.4348	    15.4419	    10.0708	    11.0779	     8.3923	     1.0910	    12.3367	    12.6724	    10.9100	
    16.7847	    15.4419	    15.8615	     9.8190	    11.2457	     8.3084	     0.8392	    12.0850	    12.5046	    10.6583	
    18.2114	    16.3651	    16.1133	     9.6512	    11.2457	     8.2245	     0.3357	    11.8332	    12.1689	    10.2386	
    19.7220	    17.0364	    16.1972	     9.6512	    11.1618	     8.1406	    -0.3357	    11.4136	    11.6653	     9.6512	
    21.3165	    17.6239	    16.1972	     9.7351	    10.9940	     7.9727	    -1.0071	    10.8261	    11.0779	     9.0637	
    22.8271	    17.8757	    16.0294	     9.9869	    10.6583	     7.6370	    -1.6785	    10.2386	    10.4904	     8.3923	
    24.0860	    17.8757	    15.6937	    10.1547	    10.3226	     7.3013	    -2.3499	     9.4833	     9.7351	     7.7209	
    24.9252	    17.5400	    15.1062	    10.3226	     9.9030	     6.7139	    -2.8534	     8.6441	     8.9798	     7.0496	
    25.1770	    16.7847	    14.2670	    10.4065	     9.3994	     6.1264	    -3.1052	     7.7209	     8.1406	     6.4621	
    24.7574	    15.6937	    13.3438	    10.4065	     8.8959	     5.3711	    -3.1891	     6.8817	     7.3013	     5.9586	
    23.7503	    14.2670	    12.2528	    10.2386	     8.3923	     4.7836	    -3.0212	     6.2103	     6.5460	     5.6229	
    22.1558	    12.6724	    11.0779	    10.2386	     8.0566	     4.4479	    -2.6855	     5.8746	     6.0425	     5.5389	
    20.0577	    10.9100	    10.0708	    10.2386	     7.7209	     4.4479	    -2.0981	     6.0425	     5.7907	     5.6229	
    17.7917	     9.1476	     9.0637	    10.4904	     7.4692	     4.8676	    -1.4267	     6.6299	     5.7907	     5.8746	
    15.5258	     7.5531	     8.2245	    10.9100	     7.3013	     5.7068	    -0.7553	     7.7209	     6.0425	     6.2943	
    13.5117	     6.2103	     7.6370	    11.6653	     7.1335	     6.8817	    -0.1678	     8.9798	     6.6299	     6.7139	
    11.9171	     5.2872	     7.3853	    12.7563	     7.0496	     8.3084	     0.1678	    10.3226	     7.3853	     7.1335	
    10.9100	     4.7836	     7.3013	    14.0991	     7.0496	     9.8190	     0.4196	    11.6653	     8.3923	     7.6370	
    10.4904	     4.7836	     7.3853	    15.6097	     6.9656	    11.3297	     0.2518	    12.8403	     9.5673	     8.2245	
    10.6583	     5.1193	     7.6370	    17.2882	     6.9656	    12.6724	    -0.1678	    13.7634	    10.7422	     8.7280	
    11.1618	     5.7907	     7.8888	    18.8828	     6.7978	    13.9313	    -0.9232	    14.5187	    11.7493	     9.1476	
    12.0010	     6.6299	     8.2245	    20.3934	     6.6299	    14.9384	    -1.9302	    14.9384	    12.3367	     9.3994	
    13.1760	     7.6370	     8.4763	    21.6522	     6.3782	    15.6937	    -3.1052	    15.2740	    12.4207	     9.3155	
    14.4348	     8.8120	     8.7280	    22.6593	     6.1264	    16.1972	    -4.2801	    15.3580	    12.0850	     8.8959	
    15.8615	     9.9869	     8.8959	    23.2468	     5.8746	    16.2811	    -5.4550	    15.2740	    11.2457	     8.1406	
    17.2043	    11.0779	     9.1476	    23.4985	     5.7068	    16.1133	    -6.4621	    15.1062	    10.1547	     7.2174	
    18.3792	    11.9171	     9.3155	    23.4146	     5.5389	    15.6937	    -7.2174	    14.8544	     9.0637	     6.2943	
    19.2184	    12.6724	     9.3994	    23.2468	     5.4550	    15.1062	    -7.6370	    14.4348	     8.1406	     5.5389	
    19.8059	    13.0920	     9.5673	    23.0789	     5.4550	    14.6027	    -7.7209	    14.0991	     7.3853	     5.0354	
    19.9738	    13.1760	     9.8190	    23.1628	     5.5389	    14.1830	    -7.3853	    13.7634	     7.1335	     4.9515	
    19.8059	    13.0920	    10.0708	    23.4985	     5.7907	    13.9313	    -6.6299	    13.5956	     7.2174	     5.2872	
    19.3024	    12.7563	    10.4065	    24.1699	     6.2103	    13.9313	    -5.5389	    13.5956	     7.8049	     6.0425	
    18.6310	    12.2528	    10.8261	    25.0931	     6.7978	    14.0991	    -4.1962	    13.6795	     8.7280	     7.0496	
    17.8757	    11.5814	    11.3297	    26.0162	     7.4692	    14.1830	    -2.6855	    13.8474	     9.9030	     8.2245	
    17.0364	    10.9940	    11.9171	    26.6876	     8.2245	    14.1830	    -1.1749	    13.9313	    11.1618	     9.4833	
    16.2811	    10.4904	    12.5885	    26.8555	     8.9798	    13.9313	     0.3357	    13.9313	    12.3367	    10.6583	
    15.6937	    10.0708	    13.2599	    26.3519	     9.7351	    13.5117	     1.6785	    13.9313	    13.3438	    11.7493	
    15.2740	     9.9869	    13.8474	    24.9252	    10.4904	    12.8403	     2.6855	    13.7634	    14.0991	    12.5885	
    15.1901	    10.0708	    14.4348	    22.4915	    11.0779	    12.1689	     3.3569	    13.5956	    14.5187	    13.2599	
    15.4419	    10.4065	    14.9384	    19.3863	    11.4975	    11.4136	     3.6926	    13.4277	    14.6866	    13.5956	
    15.9454	    11.0779	    15.3580	    15.9454	    11.6653	    10.8261	     3.5248	    13.1760	    14.5187	    13.6795	
    16.7007	    11.9171	    15.6097	    12.6724	    11.6653	    10.3226	     3.1052	    12.9242	    14.0991	    13.5117	
    17.6239	    13.0081	    15.7776	    10.0708	    11.5814	    10.0708	     2.4338	    12.6724	    13.5117	    13.1760	
    18.7149	    14.1830	    15.9454	     8.3923	    11.3297	    10.0708	     1.6785	    12.5046	    12.9242	    12.6724	
    19.8898	    15.4419	    16.1133	     7.6370	    11.0779	    10.3226	     0.8392	    12.4207	    12.3367	    12.0850	
    21.0648	    16.7007	    16.1972	     7.7209	    10.8261	    10.6583	     0.0839	    12.4207	    11.8332	    11.4975	
    21.9879	    17.8757	    16.2811	     8.2245	    10.5743	    11.0779	    -0.5035	    12.4207	    11.4136	    10.9940	
    22.5754	    18.6310	    16.2811	     8.9798	    10.4065	    11.5814	    -1.0071	    12.5046	    11.2457	    10.6583	
    22.7432	    19.0506	    16.1133	     9.8190	    10.2386	    11.9171	    -1.1749	    12.5885	    11.1618	    10.4904	
    22.4915	    19.0506	    15.9454	    10.5743	    10.0708	    12.1689	    -1.0910	    12.6724	    11.3297	    10.6583	
    21.7361	    18.4631	    15.6097	    11.2457	    10.0708	    12.2528	    -0.6714	    12.7563	    11.6653	    10.9940	
    20.5612	    17.4561	    15.2740	    11.7493	    10.2386	    12.2528	     0.0000	    12.8403	    12.1689	    11.5814	
    18.9667	    16.0294	    15.0223	    12.1689	    10.4065	    12.1689	     0.8392	    12.9242	    12.8403	    12.3367	
    17.2882	    14.3509	    14.6866	    12.5885	    10.7422	    12.0010	     1.9302	    12.9242	    13.5117	    13.1760	
    15.5258	    12.5046	    14.4348	    13.0920	    11.0779	    11.8332	     3.1052	    12.9242	    14.2670	    14.0152	
    13.8474	    10.8261	    14.2670	    13.7634	    11.4975	    11.8332	     4.3640	    12.9242	    14.9384	    14.6866	
    12.4207	     9.3155	    14.1830	    14.6027	    12.0010	    11.9171	     5.5389	    12.9242	    15.5258	    15.2740	
    11.3297	     8.2245	    14.3509	    15.5258	    12.4207	    12.0850	     6.6299	    12.9242	    15.9454	    15.6097	
    10.5743	     7.5531	    14.6027	    16.4490	    12.8403	    12.3367	     7.4692	    13.0081	    16.1972	    15.7776	
    10.2386	     7.3013	    14.8544	    17.2043	    13.1760	    12.6724	     8.1406	    13.1760	    16.3651	    15.6097	
    10.3226	     7.4692	    15.1062	    17.7917	    13.3438	    13.0081	     8.3923	    13.5117	    16.2811	    15.1901	
    10.7422	     7.8049	    15.3580	    18.0435	    13.3438	    13.4277	     8.2245	    13.9313	    16.0294	    14.6027	
    11.4975	     8.4763	    15.5258	    18.1274	    13.1760	    13.9313	     7.6370	    14.6027	    15.6097	    13.8474	
    12.5885	     9.3155	    15.6097	    18.1274	    12.9242	    14.6027	     6.7978	    15.4419	    15.2740	    13.0920	
    13.7634	    10.4065	    15.6937	    18.1274	    12.5885	    15.2740	     5.7907	    16.3651	    14.9384	    12.3367	
    15.0223	    11.4975	    15.8615	    18.2953	    12.3367	    16.0294	     4.6997	    17.2882	    14.6866	    11.7493	
    16.1133	    12.5885	    15.9454	    18.4631	    12.1689	    16.7007	     3.7766	    18.1274	    14.6027	    11.4136	
    16.9525	    13.4277	    16.1133	    18.6310	    12.0850	    17.2043	     3.0212	    18.7149	    14.6866	    11.1618	
    17.4561	    14.0152	    16.1133	    18.8828	    12.0010	    17.5400	     2.4338	    19.1345	    14.8544	    11.2457	
    17.4561	    14.2670	    16.0294	    18.9667	    12.0010	    17.6239	     2.0981	    19.2184	    15.1062	    11.4975	
    17.1204	    14.1830	    15.9454	    19.0506	    12.0850	    17.6239	     2.0142	    19.2184	    15.4419	    11.9171	
    16.5329	    13.7634	    15.7776	    18.9667	    12.1689	    17.5400	     2.1820	    19.0506	    15.8615	    12.5046	
    15.6097	    13.1760	    15.6937	    18.8828	    12.4207	    17.3721	     2.5177	    18.7988	    16.3651	    13.2599	
    14.6866	    12.4207	    15.6937	    18.7988	    12.6724	    17.2882	     2.9373	    18.4631	    16.8686	    14.1830	
    13.7634	    11.6653	    15.6937	    18.7149	    13.0920	    17.2882	     3.5248	    18.2114	    17.4561	    15.1062	
    13.0920	    11.1618	    15.9454	    18.7988	    13.5956	    17.3721	     4.1122	    18.0435	    17.9596	    15.9454	
    12.7563	    10.9100	    16.3651	    18.9667	    14.1830	    17.7078	     4.7836	    18.0435	    18.5471	    16.7847	
    12.7563	    10.9940	    17.0364	    19.3024	    14.9384	    18.2114	     5.3711	    18.2953	    19.0506	    17.4561	
    13.1760	    11.4136	    17.7917	    19.6381	    15.6937	    18.8828	     5.9586	    18.7149	    19.3863	    17.8757	
    13.8474	    12.1689	    18.5471	    20.0577	    16.4490	    19.5541	     6.4621	    19.4702	    19.6381	    17.9596	
    14.9384	    13.1760	    19.3024	    20.3934	    17.1204	    20.2255	     6.7139	    20.3094	    19.7220	    17.7078	
    16.1972	    14.2670	    19.9738	    20.5612	    17.7078	    20.7291	     6.8817	    21.1487	    19.8059	    17.2882	
    17.6239	    15.4419	    20.4773	    20.6451	    18.0435	    21.0648	     6.8817	    21.9040	    19.7220	    16.5329	
    19.2184	    16.7007	    20.8969	    20.4773	    18.2953	    21.0648	     6.7139	    22.4075	    19.4702	    15.7776	
    20.7291	    17.8757	    21.0648	    20.2255	    18.2953	    20.8969	     6.4621	    22.6593	    19.2184	    14.9384	
    22.1558	    18.8828	    21.1487	    19.8898	    18.1274	    20.5612	     6.1264	    22.6593	    18.8828	    14.2670	
    23.2468	    19.8059	    21.0648	    19.6381	    17.9596	    20.1416	     5.8746	    22.5754	    18.4631	    13.6795	
    24.0021	    20.4773	    20.8969	    19.3024	    17.7078	    19.7220	     5.7068	    22.4075	    18.0435	    13.3438	
    24.2538	    20.8969	    20.6451	    18.8828	    17.4561	    19.3024	     5.7068	    22.1558	    17.7917	    13.3438	
    23.9182	    21.1487	    20.4773	    18.2953	    17.3721	    18.8828	     5.8746	    21.9040	    17.5400	    13.5956	
    23.1628	    21.2326	    20.3934	    17.4561	    17.4561	    18.2114	     6.3782	    21.6522	    17.5400	    14.0991	
    21.9040	    20.9808	    20.3934	    16.4490	    17.7078	    17.5400	     7.2174	    21.4005	    17.6239	    14.8544	
    20.3094	    20.6451	    20.5612	    15.2740	    18.2114	    16.7847	     8.2245	    21.1487	    17.7917	    15.6937	
    18.5471	    19.9738	    20.7291	    14.0991	    18.7988	    16.0294	     9.4833	    20.8969	    18.0435	    16.6168	
    16.7847	    19.0506	    20.9808	    13.1760	    19.4702	    15.3580	    10.7422	    20.6451	    18.2953	    17.4561	
    15.1901	    18.1274	    21.2326	    12.7563	    20.2255	    14.9384	    12.0010	    20.4773	    18.6310	    18.2114	
    13.9313	    17.2043	    21.5683	    12.8403	    20.8969	    14.7705	    13.0920	    20.3094	    18.8828	    18.7988	
    13.2599	    16.5329	    21.9040	    13.5956	    21.4844	    15.0223	    13.9313	    20.3094	    19.1345	    19.1345	
    13.0920	    16.1972	    22.3236	    14.7705	    21.9879	    15.4419	    14.4348	    20.2255	    19.2184	    19.2184	
    13.4277	    16.1133	    22.6593	    16.1972	    22.2397	    15.9454	    14.6027	    20.1416	    19.2184	    18.8828	
    14.1830	    16.3651	    22.9111	    17.5400	    22.3236	    16.4490	    14.3509	    19.9738	    18.9667	    18.3792	
    15.1901	    16.7847	    23.0789	    18.7149	    22.0718	    16.7847	    13.6795	    19.6381	    18.7149	    17.5400	
    16.2811	    17.4561	    23.0789	    19.4702	    21.6522	    16.8686	    12.8403	    19.2184	    18.3792	    16.6168	
    17.5400	    18.1274	    22.9950	    19.8059	    21.0648	    16.7847	    11.7493	    18.7149	    18.0435	    15.6937	
    18.7149	    18.8828	    22.8271	    19.8059	    20.3934	    16.5329	    10.7422	    18.0435	    17.8757	    14.9384	
    19.8059	    19.6381	    22.5754	    19.5541	    19.7220	    16.1972	     9.7351	    17.4561	    17.7917	    14.2670	
    20.9808	    20.3934	    22.4075	    19.1345	    19.1345	    15.8615	     8.9798	    16.8686	    17.7078	    13.8474	
    21.9040	    21.0648	    22.2397	    18.7988	    18.7149	    15.4419	     8.4763	    16.2811	    17.6239	    13.5956	
    22.8271	    21.6522	    22.2397	    18.4631	    18.5471	    15.1901	     8.3923	    15.9454	    17.5400	    13.5117	
    23.4146	    22.0718	    22.2397	    18.2953	    18.4631	    14.9384	     8.5602	    15.6937	    17.5400	    13.5956	
    23.8342	    22.3236	    22.4075	    18.2953	    18.5471	    14.8544	     9.1476	    15.6937	    17.7078	    13.9313	
    23.9182	    22.4075	    22.5754	    18.2114	    18.8828	    14.8544	     9.9030	    15.9454	    18.0435	    14.5187	
    23.8342	    22.3236	    22.8271	    18.2114	    19.2184	    15.0223	    10.8261	    16.4490	    18.4631	    15.1901	
    23.4985	    22.0718	    23.0789	    18.2114	    19.6381	    15.3580	    11.9171	    17.1204	    18.9667	    16.0294	
    22.9950	    21.6522	    23.3307	    18.0435	    20.0577	    15.6937	    12.9242	    18.0435	    19.5541	    16.8686	
    22.4075	    21.1487	    23.4985	    17.9596	    20.3934	    16.1972	    13.7634	    19.0506	    20.0577	    17.5400	
    21.8201	    20.6451	    23.5825	    17.7917	    20.6451	    16.7847	    14.4348	    20.0577	    20.4773	    18.2114	
    21.3165	    20.1416	    23.6664	    17.6239	    20.8130	    17.3721	    14.9384	    20.9808	    20.8130	    18.6310	
    20.8130	    19.8059	    23.7503	    17.5400	    20.9808	    17.7917	    15.1901	    21.6522	    20.9808	    18.8828	
    20.5612	    19.5541	    23.7503	    17.6239	    20.9808	    18.2114	    15.2740	    22.1558	    21.0648	    18.9667	
    20.3934	    19.4702	    23.6664	    17.7078	    20.9808	    18.4631	    15.1062	    22.2397	    20.8969	    18.8828	
    20.3934	    19.5541	    23.5825	    17.8757	    20.8969	    18.5471	    14.6866	    22.1558	    20.6451	    18.5471	
    20.4773	    19.6381	    23.3307	    18.0435	    20.8130	    18.4631	    14.1830	    21.8201	    20.0577	    18.1274	
    20.6451	    19.8898	    23.1628	    18.0435	    20.5612	    18.2114	    13.5956	    21.2326	    19.3863	    17.5400	
    20.7291	    20.0577	    22.9111	    17.8757	    20.3094	    17.7917	    13.0081	    20.4773	    18.5471	    16.8686	
    20.8130	    20.1416	    22.5754	    17.5400	    20.0577	    17.2882	    12.4207	    19.4702	    17.7078	    16.1972	
    20.8130	    20.2255	    22.3236	    16.8686	    19.8059	    16.5329	    12.0010	    18.4631	    16.7847	    15.6097	
    20.7291	    20.2255	    21.9879	    16.0294	    19.5541	    15.7776	    11.7493	    17.4561	    15.9454	    15.1901	
    20.4773	    20.1416	    21.9040	    15.0223	    19.4702	    15.0223	    11.7493	    16.4490	    15.3580	    15.0223	
    20.2255	    19.9738	    21.8201	    13.9313	    19.4702	    14.2670	    12.0010	    15.5258	    14.9384	    15.0223	
    19.9738	    19.8898	    21.9879	    12.6724	    19.6381	    13.5956	    12.5046	    14.6866	    14.7705	    15.2740	
    19.8059	    19.8898	    22.3236	    11.5814	    19.9738	    13.0920	    13.1760	    14.0991	    14.8544	    15.7776	
    19.6381	    19.8059	    22.7432	    10.5743	    20.4773	    12.7563	    14.0152	    13.6795	    15.1901	    16.4490	
    19.4702	    19.8898	    23.2468	     9.9030	    21.0648	    12.5046	    14.9384	    13.4277	    15.6937	    17.2043	
    19.4702	    19.8898	    23.7503	     9.4833	    21.7361	    12.2528	    15.7776	    13.2599	    16.2811	    17.8757	
    19.3863	    19.8898	    24.2538	     9.4833	    22.4075	    12.0010	    16.6168	    13.3438	    16.9525	    18.5471	
    19.3863	    19.9738	    24.6735	     9.8190	    22.9950	    11.8332	    17.2882	    13.5117	    17.5400	    18.9667	
    19.3863	    19.9738	    25.0092	    10.4904	    23.4985	    11.6653	    17.7917	    13.8474	    18.0435	    19.2184	
    19.4702	    19.9738	    25.2609	    11.5814	    23.9182	    11.7493	    18.0435	    14.5187	    18.4631	    19.3024	
    19.4702	    19.9738	    25.4288	    13.0081	    24.1699	    12.0010	    18.1274	    15.4419	    18.7988	    19.1345	
    19.3024	    19.8059	    25.4288	    14.6866	    24.3378	    12.5046	    17.8757	    16.3651	    18.9667	    18.7988	
    19.0506	    19.6381	    25.2609	    16.2811	    24.3378	    13.1760	    17.4561	    17.2882	    19.0506	    18.2114	
[Epoch Header]
[Trial Type]	21
[Accept]	1
[Correct]	0
[RT]	 0.000
[Resp]	0
[Epoch Data]
    -0.6714	    -8.2245	    -1.1749	    14.4348	     0.0839	     1.5106	    13.8474	    -1.3428	     0.0000	     1.2589	
    -1.2589	    -8.3923	    -0.6714	    14.8544	     1.0910	     2.2659	    15.2740	    -0.7553	     1.0071	     2.1820	
    -2.0981	    -8.5602	    -0.1678	    14.8544	     2.0142	     3.0212	    16.5329	    -0.1678	     1.9302	     2.8534	
    -2.9373	    -8.7280	     0.2518	    14.3509	     2.9373	     3.8605	    17.5400	     0.3357	     2.6016	     3.4409	
    -3.6926	    -8.6441	     0.6714	    13.4277	     3.6926	     4.5319	    18.2114	     0.6714	     3.0212	     3.6926	
    -4.1962	    -8.3923	     1.0910	    12.1689	     4.2801	     4.9515	    18.5471	     0.8392	     3.1891	     3.6926	
    -4.4479	    -7.9727	     1.4267	    10.8261	     4.7836	     5.1193	    18.4631	     0.6714	     2.9373	     3.4409	
    -4.3640	    -7.3853	     1.7624	     9.5673	     4.9515	     4.9515	    18.0435	     0.2518	     2.3499	     2.8534	
    -3.9444	    -6.6299	     1.9302	     8.3923	     4.9515	     4.5319	    17.1204	    -0.3357	     1.4267	     2.0142	
    -3.2730	    -5.7068	     2.0981	     7.5531	     4.7836	     4.0283	    16.0294	    -0.9232	     0.4196	     1.0071	
    -2.5177	    -4.7836	     2.2659	     7.0496	     4.4479	     3.5248	    14.7705	    -1.3428	    -0.5875	     0.0000	
    -1.6785	    -3.8605	     2.3499	     6.7978	     4.0283	     3.1891	    13.4277	    -1.5106	    -1.4267	    -0.9232	
    -0.9232	    -3.0212	     2.5177	     6.8817	     3.5248	     3.1052	    12.2528	    -1.2589	    -1.8463	    -1.5945	
    -0.2518	    -2.2659	     2.6016	     7.1335	     3.0212	     3.3569	    11.1618	    -0.5875	    -1.8463	    -1.8463	
     0.2518	    -1.7624	     2.7695	     7.6370	     2.6016	     3.6926	    10.3226	     0.3357	    -1.3428	    -1.7624	
     0.5875	    -1.3428	     2.9373	     8.1406	     2.3499	     4.1962	     9.8190	     1.4267	    -0.4196	    -1.0910	
     0.5875	    -1.1749	     3.1052	     8.6441	     2.1820	     4.6158	     9.6512	     2.5177	     0.7553	    -0.0839	
     0.4196	    -1.1749	     3.3569	     9.1476	     2.1820	     5.0354	     9.9030	     3.4409	     1.9302	     1.1749	
     0.0839	    -1.1749	     3.6087	     9.5673	     2.4338	     5.2872	    10.4065	     4.0283	     3.1052	     2.5177	
    -0.3357	    -1.2589	     3.9444	     9.9030	     2.6855	     5.3711	    11.1618	     4.4479	     4.0283	     3.7766	
    -0.9232	    -1.3428	     4.2801	    10.0708	     3.1052	     5.4550	    12.0850	     4.6158	     4.7836	     4.8676	
    -1.3428	    -1.5106	     4.5319	    10.1547	     3.4409	     5.5389	    13.0081	     4.6158	     5.2872	     5.7068	
    -1.6785	    -1.6785	     4.7836	    10.2386	     3.7766	     5.5389	    13.9313	     4.5319	     5.6229	     6.2943	
    -1.8463	    -1.7624	     5.0354	    10.0708	     4.0283	     5.4550	    14.6027	     4.2801	     5.7068	     6.6299	
    -1.6785	    -1.9302	     5.2032	     9.8190	     4.1962	     5.2872	    15.1062	     3.9444	     5.6229	     6.7139	
    -1.1749	    -2.0142	     5.2872	     9.1476	     4.2801	     4.9515	    15.3580	     3.3569	     5.2872	     6.4621	
    -0.5035	    -2.1820	     5.2032	     8.0566	     4.1962	     4.2801	    15.2740	     2.6016	     4.6997	     5.9586	
     0.4196	    -2.2659	     4.9515	     6.5460	     3.9444	     3.4409	    14.9384	     1.5106	     3.8605	     5.2032	
     1.3428	    -2.3499	     4.6158	     4.6997	     3.6087	     2.3499	    14.2670	     0.3357	     2.8534	     4.3640	
     2.3499	    -2.4338	     4.1962	     2.6855	     3.1052	     1.1749	    13.4277	    -0.9232	     1.7624	     3.3569	
     3.2730	    -2.4338	     3.7766	     0.6714	     2.4338	     0.0000	    12.4207	    -2.2659	     0.6714	     2.4338	
     3.9444	    -2.4338	     3.2730	    -1.2589	     1.8463	    -1.0910	    11.4136	    -3.4409	    -0.3357	     1.5106	
     4.2801	    -2.5177	     2.7695	    -2.7695	     1.1749	    -2.0981	    10.4065	    -4.3640	    -1.2589	     0.7553	
     4.1122	    -2.8534	     2.2659	    -3.9444	     0.5035	    -2.7695	     9.5673	    -4.8676	    -2.0142	     0.1678	
     3.6087	    -3.2730	     1.6785	    -4.6997	     0.0000	    -3.1891	     8.8120	    -5.0354	    -2.4338	    -0.2518	
     2.6016	    -3.9444	     1.2589	    -5.0354	    -0.4196	    -3.3569	     8.3923	    -4.7836	    -2.6016	    -0.3357	
     1.4267	    -4.7836	     0.8392	    -5.0354	    -0.6714	    -3.2730	     8.2245	    -4.2801	    -2.3499	    -0.1678	
     0.0000	    -5.6229	     0.5875	    -4.6997	    -0.6714	    -3.1052	     8.4763	    -3.6087	    -1.7624	     0.3357	
    -1.5106	    -6.5460	     0.4196	    -4.2801	    -0.4196	    -2.9373	     9.0637	    -2.9373	    -0.8392	     1.0910	
    -2.8534	    -7.3853	     0.4196	    -3.8605	     0.0000	    -2.9373	     9.9869	    -2.4338	     0.1678	     2.1820	
    -4.1122	    -8.1406	     0.5875	    -3.5248	     0.6714	    -3.1891	    11.0779	    -2.1820	     1.2589	     3.4409	
    -5.2032	    -8.7280	     0.7553	    -3.3569	     1.3428	    -3.6926	    12.3367	    -2.1820	     2.0981	     4.6997	
    -5.9586	    -9.0637	     1.0910	    -3.3569	     2.0981	    -4.2801	    13.5956	    -2.3499	     2.7695	     5.7907	
    -6.4621	    -9.3155	     1.4267	    -3.5248	     2.8534	    -4.8676	    14.7705	    -2.6855	     3.1891	     6.7139	
    -6.7139	    -9.3155	     1.8463	    -3.7766	     3.5248	    -5.4550	    15.6937	    -3.0212	     3.2730	     7.3013	
    -6.7978	    -9.1476	     2.1820	    -4.0283	     4.1122	    -6.0425	    16.4490	    -3.3569	     3.1891	     7.4692	
    -6.6299	    -8.8959	     2.3499	    -4.1962	     4.5319	    -6.4621	    16.8686	    -3.6926	     2.8534	     7.2174	
    -6.3782	    -8.5602	     2.4338	    -4.3640	     4.6158	    -6.7978	    16.8686	    -4.0283	     2.3499	     6.6299	
    -5.9586	    -8.2245	     2.4338	    -4.4479	     4.5319	    -6.9656	    16.5329	    -4.3640	     1.6785	     5.7907	
    -5.3711	    -7.7209	     2.3499	    -4.3640	     4.2801	    -7.1335	    15.8615	    -4.6158	     0.8392	     4.6997	
    -4.5319	    -7.0496	     2.2659	    -4.2801	     4.0283	    -7.2174	    15.1062	    -4.8676	     0.0839	     3.5248	
    -3.3569	    -6.2943	     2.2659	    -4.0283	     3.6926	    -7.0496	    14.3509	    -4.9515	    -0.5875	     2.5177	
    -2.0142	    -5.3711	     2.3499	    -3.6926	     3.5248	    -6.7139	    13.6795	    -4.9515	    -1.1749	     1.5945	
    -0.4196	    -4.4479	     2.6016	    -3.1891	     3.4409	    -6.2943	    13.0920	    -4.7836	    -1.5106	     1.0071	
     1.0910	    -3.6087	     2.9373	    -2.6016	     3.4409	    -5.7068	    12.7563	    -4.5319	    -1.6785	     0.6714	
     2.6016	    -2.9373	     3.2730	    -2.0142	     3.5248	    -5.0354	    12.6724	    -4.1962	    -1.6785	     0.6714	
     3.8605	    -2.4338	     3.6926	    -1.4267	     3.6926	    -4.3640	    12.7563	    -3.8605	    -1.4267	     1.0071	
     4.7836	    -2.1820	     4.0283	    -0.8392	     3.8605	    -3.6926	    13.0920	    -3.5248	    -1.0910	     1.5945	
     5.3711	    -2.0981	     4.3640	    -0.5035	     4.0283	    -3.1052	    13.5956	    -3.2730	    -0.5875	     2.4338	
     5.5389	    -2.2659	     4.6997	    -0.4196	     4.3640	    -2.7695	    14.1830	    -3.1891	    -0.0839	     3.4409	
     5.2032	    -2.6855	     4.9515	    -0.6714	     4.5319	    -2.7695	    14.9384	    -3.2730	     0.5035	     4.3640	
     4.5319	    -3.1891	     5.0354	    -1.5106	     4.7836	    -3.1891	    15.6097	    -3.6926	     0.9232	     5.2032	
     3.4409	    -3.8605	     5.1193	    -2.6855	     4.8676	    -3.9444	    16.1133	    -4.2801	     1.2589	     5.7907	
     2.0981	    -4.4479	     5.0354	    -4.0283	     4.8676	    -4.8676	    16.5329	    -5.0354	     1.5106	     6.1264	
     0.7553	    -4.8676	     5.0354	    -5.2872	     4.8676	    -5.7907	    16.7007	    -5.6229	     1.6785	     6.2103	
    -0.5875	    -5.1193	     4.9515	    -6.2943	     4.6997	    -6.4621	    16.7007	    -5.9586	     1.6785	     6.0425	
    -1.7624	    -5.2032	     4.8676	    -6.9656	     4.5319	    -6.7139	    16.4490	    -6.0425	     1.6785	     5.6229	
    -2.7695	    -5.0354	     4.7836	    -7.2174	     4.2801	    -6.6299	    15.9454	    -5.7907	     1.4267	     4.9515	
    -3.6926	    -4.7836	     4.6997	    -7.2174	     3.8605	    -6.3782	    15.2740	    -5.4550	     0.9232	     4.0283	
    -4.4479	    -4.5319	     4.4479	    -7.1335	     3.2730	    -5.9586	    14.4348	    -5.1193	     0.2518	     2.9373	
    -5.1193	    -4.3640	     4.1122	    -6.8817	     2.6016	    -5.6229	    13.3438	    -4.9515	    -0.5875	     1.5945	
    -5.7907	    -4.3640	     3.6087	    -6.5460	     1.9302	    -5.4550	    12.2528	    -5.0354	    -1.5945	     0.3357	
    -6.3782	    -4.7836	     3.1052	    -6.2103	     1.0910	    -5.4550	    11.1618	    -5.2872	    -2.6016	    -0.9232	
    -7.0496	    -5.4550	     2.4338	    -5.7907	     0.3357	    -5.4550	    10.1547	    -5.6229	    -3.6087	    -2.0142	
    -7.6370	    -6.5460	     1.6785	    -5.4550	    -0.3357	    -5.5389	     9.3994	    -6.0425	    -4.3640	    -2.6855	
    -8.3084	    -7.8049	     1.0071	    -5.0354	    -0.8392	    -5.6229	     8.8120	    -6.2943	    -4.7836	    -3.0212	
    -8.9798	    -9.1476	     0.4196	    -4.6997	    -1.1749	    -5.6229	     8.6441	    -6.4621	    -4.9515	    -2.9373	
    -9.5673	   -10.4065	    -0.0839	    -4.1962	    -1.3428	    -5.5389	     8.7280	    -6.3782	    -4.6158	    -2.4338	
   -10.0708	   -11.7493	    -0.4196	    -3.7766	    -1.2589	    -5.2872	     9.1476	    -6.0425	    -4.0283	    -1.5106	
   -10.6583	   -12.9242	    -0.6714	    -3.3569	    -1.0910	    -4.9515	     9.7351	    -5.6229	    -3.2730	    -0.4196	
   -11.1618	   -14.0152	    -0.9232	    -3.0212	    -0.9232	    -4.6158	    10.4065	    -5.2032	    -2.4338	     0.6714	
   -11.7493	   -15.0223	    -1.0910	    -2.8534	    -0.7553	    -4.2801	    11.0779	    -4.7836	    -1.5106	     1.7624	
   -12.2528	   -15.8615	    -1.2589	    -2.6855	    -0.6714	    -3.8605	    11.5814	    -4.4479	    -0.7553	     2.6855	
   -12.6724	   -16.5329	    -1.5106	    -2.6016	    -0.6714	    -3.5248	    12.0010	    -4.1962	    -0.0839	     3.3569	
   -12.8403	   -17.0364	    -1.6785	    -2.4338	    -0.6714	    -3.1891	    12.1689	    -4.1122	     0.4196	     3.7766	
   -12.8403	   -17.2043	    -1.9302	    -2.2659	    -0.8392	    -2.8534	    12.0850	    -4.1122	     0.8392	     4.0283	
   -12.6724	   -17.2043	    -2.0981	    -2.0142	    -1.0910	    -2.6855	    11.7493	    -4.2801	     1.0071	     4.0283	
   -12.2528	   -16.9525	    -2.4338	    -1.7624	    -1.4267	    -2.6016	    11.2457	    -4.6158	     1.0071	     3.6926	
   -11.6653	   -16.5329	    -2.7695	    -1.3428	    -1.8463	    -2.7695	    10.4904	    -5.0354	     0.8392	     3.2730	
   -10.9100	   -16.0294	    -3.1891	    -0.8392	    -2.4338	    -3.1052	     9.5673	    -5.5389	     0.5035	     2.6855	
   -10.1547	   -15.4419	    -3.6087	    -0.4196	    -2.9373	    -3.4409	     8.5602	    -6.0425	     0.0839	     2.0142	
    -9.3155	   -14.9384	    -3.9444	     0.0839	    -3.5248	    -3.7766	     7.6370	    -6.4621	    -0.5035	     1.4267	
    -8.5602	   -14.5187	    -4.3640	     0.4196	    -4.0283	    -4.0283	     6.7139	    -6.5460	    -1.0910	     0.7553	
    -7.8049	   -14.1830	    -4.6997	     0.7553	    -4.3640	    -4.1122	     6.0425	    -6.3782	    -1.6785	     0.2518	
    -7.3013	   -14.0152	    -4.8676	     1.0071	    -4.5319	    -4.0283	     5.6229	    -5.7907	    -2.0981	    -0.1678	
    -7.0496	   -14.0991	    -5.0354	     1.2589	    -4.5319	    -3.6926	     5.5389	    -4.8676	    -2.1820	    -0.4196	
    -7.0496	   -14.2670	    -4.9515	     1.4267	    -4.2801	    -3.1891	     5.7907	    -3.6926	    -2.0142	    -0.3357	
    -7.3853	   -14.6027	    -4.7836	     1.5106	    -3.7766	    -2.6855	     6.4621	    -2.5177	    -1.4267	    -0.0839	
    -8.1406	   -15.1062	    -4.6158	     1.3428	    -3.1052	    -2.1820	     7.3013	    -1.3428	    -0.4196	     0.5875	
    -9.3155	   -15.7776	    -4.2801	     0.9232	    -2.3499	    -1.8463	     8.3084	    -0.4196	     0.9232	     1.5945	
   -10.8261	   -16.6168	    -4.0283	     0.1678	    -1.6785	    -1.6785	     9.3155	     0.3357	     2.4338	     2.8534	
   -12.7563	   -17.7078	    -3.8605	    -0.9232	    -1.0910	    -1.7624	    10.3226	     0.6714	     3.8605	     4.2801	
   -14.7705	   -18.7988	    -3.7766	    -2.1820	    -0.5875	    -2.0142	    11.0779	     0.7553	     5.0354	     5.7068	
   -16.8686	   -19.8898	    -3.8605	    -3.4409	    -0.3357	    -2.5177	    11.5814	     0.5035	     5.7907	     6.8817	
   -18.7988	   -20.8969	    -3.9444	    -4.6997	    -0.1678	    -3.0212	    11.9171	     0.0839	     6.0425	     7.5531	
   -20.3094	   -21.7361	    -4.1962	    -5.6229	    -0.1678	    -3.5248	    11.9171	    -0.5035	     5.8746	     7.8049	
   -21.4844	   -22.3236	    -4.4479	    -6.2943	    -0.4196	    -3.9444	    11.6653	    -1.1749	     5.3711	     7.6370	
   -22.1558	   -22.6593	    -4.6997	    -6.6299	    -0.7553	    -4.2801	    11.2457	    -1.7624	     4.6997	     7.0496	
   -22.4915	   -22.6593	    -4.9515	    -6.6299	    -1.1749	    -4.4479	    10.5743	    -2.3499	     3.9444	     6.2103	
   -22.3236	   -22.4915	    -5.2032	    -6.4621	    -1.7624	    -4.4479	     9.8190	    -2.7695	     3.2730	     5.3711	
   -21.9879	   -22.1558	    -5.3711	    -6.2103	    -2.2659	    -4.4479	     8.8959	    -3.1891	     2.6016	     4.4479	
   -21.4005	   -21.6522	    -5.5389	    -5.8746	    -2.8534	    -4.4479	     7.8888	    -3.6087	     2.0981	     3.6926	
   -20.8130	   -21.1487	    -5.7068	    -5.6229	    -3.3569	    -4.4479	     6.9656	    -4.0283	     1.6785	     3.1052	
   -20.4773	   -20.8130	    -5.7907	    -5.6229	    -3.8605	    -4.6997	     5.9586	    -4.6158	     1.2589	     2.5177	
   -20.3934	   -20.6451	    -6.0425	    -5.7907	    -4.3640	    -5.2032	     5.2032	    -5.3711	     0.8392	     2.0981	
   -20.6451	   -20.6451	    -6.2103	    -6.2943	    -4.7836	    -5.7907	     4.6158	    -6.2943	     0.4196	     1.7624	
   -21.2326	   -20.8130	    -6.3782	    -6.8817	    -5.0354	    -6.5460	     4.3640	    -7.2174	    -0.0839	     1.4267	
   -22.0718	   -21.0648	    -6.3782	    -7.4692	    -5.1193	    -7.3013	     4.5319	    -8.0566	    -0.4196	     1.2589	
   -22.9111	   -21.2326	    -6.2943	    -8.0566	    -4.9515	    -7.8049	     5.0354	    -8.6441	    -0.6714	     1.2589	
   -23.6664	   -21.4005	    -6.1264	    -8.4763	    -4.6997	    -8.1406	     5.8746	    -8.8120	    -0.7553	     1.4267	
   -24.2538	   -21.4005	    -5.7907	    -8.8959	    -4.2801	    -8.1406	     6.8817	    -8.5602	    -0.7553	     1.6785	
   -24.6735	   -21.4005	    -5.4550	    -9.2316	    -3.8605	    -7.9727	     7.9727	    -7.8888	    -0.5875	     1.9302	
   -24.8413	   -21.3165	    -5.0354	    -9.5673	    -3.4409	    -7.6370	     8.9798	    -7.0496	    -0.5035	     2.1820	
   -24.8413	   -21.2326	    -4.7836	   -10.0708	    -3.0212	    -7.3853	     9.8190	    -6.2943	    -0.5035	     2.4338	
   -24.5056	   -21.2326	    -4.5319	   -10.7422	    -2.7695	    -7.3853	    10.4065	    -5.7068	    -0.6714	     2.4338	
   -24.0860	   -21.3165	    -4.5319	   -11.6653	    -2.6855	    -7.6370	    10.6583	    -5.5389	    -1.0910	     2.3499	
   -23.3307	   -21.4005	    -4.6158	   -12.9242	    -2.7695	    -8.2245	    10.5743	    -5.7907	    -1.7624	     2.0981	
   -22.4915	   -21.4844	    -4.7836	   -14.3509	    -3.0212	    -9.1476	    10.1547	    -6.3782	    -2.6016	     1.5106	
   -21.4844	   -21.5683	    -5.2032	   -15.8615	    -3.4409	   -10.3226	     9.3155	    -7.3853	    -3.6926	     0.7553	
   -20.3934	   -21.7361	    -5.7907	   -17.3721	    -4.1122	   -11.5814	     8.2245	    -8.4763	    -4.9515	    -0.0839	
   -19.3024	   -21.8201	    -6.3782	   -18.7149	    -4.8676	   -12.7563	     7.0496	    -9.7351	    -6.1264	    -1.0910	
   -18.2114	   -21.9040	    -7.0496	   -19.8059	    -5.7068	   -13.9313	     5.7068	   -10.9100	    -7.2174	    -2.0142	
   -17.3721	   -22.0718	    -7.6370	   -20.6451	    -6.5460	   -14.8544	     4.5319	   -12.0850	    -8.0566	    -2.8534	
   -16.7847	   -22.2397	    -8.2245	   -21.3165	    -7.3013	   -15.6937	     3.4409	   -13.0920	    -8.5602	    -3.4409	
   -16.4490	   -22.4915	    -8.7280	   -21.9040	    -7.8049	   -16.3651	     2.6855	   -14.0152	    -8.7280	    -3.7766	
   -16.5329	   -22.7432	    -9.0637	   -22.4075	    -8.2245	   -17.0364	     2.3499	   -14.7705	    -8.6441	    -3.7766	
   -16.9525	   -23.0789	    -9.2316	   -22.9111	    -8.3084	   -17.6239	     2.4338	   -15.3580	    -8.3084	    -3.4409	
   -17.6239	   -23.4146	    -9.2316	   -23.3307	    -8.1406	   -18.1274	     2.8534	   -15.7776	    -7.8049	    -2.9373	
   -18.6310	   -23.7503	    -8.9798	   -23.6664	    -7.7209	   -18.7149	     3.7766	   -16.0294	    -7.1335	    -2.2659	
   -19.6381	   -24.0021	    -8.6441	   -24.0021	    -7.1335	   -19.2184	     4.9515	   -16.1133	    -6.4621	    -1.5106	
   -20.7291	   -24.0860	    -8.2245	   -24.1699	    -6.3782	   -19.6381	     6.3782	   -16.1133	    -5.7068	    -0.7553	
   -21.6522	   -24.0860	    -7.6370	   -24.0860	    -5.4550	   -19.9738	     7.8888	   -15.9454	    -4.9515	     0.0839	
   -22.2397	   -23.9182	    -7.0496	   -23.7503	    -4.6158	   -20.0577	     9.3155	   -15.6097	    -4.2801	     0.7553	
   -22.4915	   -23.4985	    -6.4621	   -23.0789	    -3.7766	   -19.8059	    10.5743	   -15.1062	    -3.6926	     1.3428	
   -22.2397	   -22.9111	    -5.7907	   -21.9879	    -3.0212	   -19.3024	    11.4975	   -14.6027	    -3.2730	     1.7624	
   -21.6522	   -22.0718	    -5.2032	   -20.6451	    -2.4338	   -18.6310	    12.0010	   -14.1830	    -2.9373	     1.9302	
   -20.7291	   -21.1487	    -4.7836	   -18.9667	    -2.0142	   -17.7917	    12.0010	   -13.6795	    -2.7695	     2.0142	
   -19.7220	   -20.2255	    -4.5319	   -17.0364	    -1.8463	   -16.8686	    11.5814	   -13.2599	    -2.7695	     1.8463	
   -18.5471	   -19.3024	    -4.4479	   -15.0223	    -1.9302	   -15.8615	    10.7422	   -12.8403	    -2.8534	     1.5106	
   -17.4561	   -18.5471	    -4.6158	   -13.0081	    -2.2659	   -14.9384	     9.6512	   -12.4207	    -3.1052	     1.0910	
   -16.4490	   -17.7917	    -4.8676	   -10.9940	    -2.6855	   -13.9313	     8.3084	   -11.9171	    -3.4409	     0.5035	
   -15.5258	   -17.2043	    -5.2032	    -9.1476	    -3.2730	   -12.9242	     6.9656	   -11.2457	    -3.7766	    -0.0839	
   -14.7705	   -16.7007	    -5.6229	    -7.7209	    -3.7766	   -12.0850	     5.7068	   -10.5743	    -4.0283	    -0.7553	
   -14.1830	   -16.4490	    -6.0425	    -6.5460	    -4.3640	   -11.4136	     4.6997	    -9.9030	    -4.2801	    -1.3428	
   -13.8474	   -16.2811	    -6.5460	    -5.9586	    -4.8676	   -11.0779	     3.9444	    -9.3994	    -4.3640	    -1.7624	
   -13.6795	   -16.4490	    -6.9656	    -5.9586	    -5.3711	   -10.9940	     3.3569	    -9.1476	    -4.4479	    -2.0142	
   -13.6795	   -16.7847	    -7.3853	    -6.4621	    -5.8746	   -11.2457	     2.9373	    -9.2316	    -4.3640	    -2.0981	
   -13.8474	   -17.2043	    -7.7209	    -7.3853	    -6.2943	   -11.6653	     2.7695	    -9.4833	    -4.3640	    -1.8463	
   -14.0152	   -17.7078	    -7.9727	    -8.7280	    -6.6299	   -12.2528	     2.8534	    -9.9030	    -4.2801	    -1.4267	
   -14.1830	   -18.2953	    -8.0566	   -10.2386	    -6.8817	   -12.8403	     3.1052	   -10.4065	    -4.1122	    -0.7553	
   -14.3509	   -18.7149	    -8.0566	   -11.8332	    -7.0496	   -13.4277	     3.6087	   -10.7422	    -3.8605	     0.0000	
   -14.5187	   -19.1345	    -7.9727	   -13.1760	    -7.0496	   -13.7634	     4.2801	   -11.0779	    -3.5248	     0.8392	
   -14.5187	   -19.3863	    -7.7209	   -14.3509	    -6.9656	   -13.9313	     4.9515	   -11.1618	    -3.0212	     1.5945	
   -14.4348	   -19.3863	    -7.4692	   -15.0223	    -6.8817	   -13.8474	     5.7907	   -11.1618	    -2.5177	     2.3499	
   -14.1830	   -19.1345	    -7.1335	   -15.2740	    -6.7139	   -13.5117	     6.4621	   -10.9940	    -2.0981	     3.0212	
   -13.8474	   -18.6310	    -6.7978	   -15.0223	    -6.5460	   -12.9242	     7.1335	   -10.7422	    -1.6785	     3.4409	
   -13.4277	   -17.9596	    -6.5460	   -14.3509	    -6.3782	   -12.2528	     7.5531	   -10.4065	    -1.3428	     3.6087	
   -13.0920	   -17.1204	    -6.2943	   -13.4277	    -6.3782	   -11.4975	     7.7209	   -10.1547	    -1.2589	     3.6087	
   -12.7563	   -16.3651	    -6.2103	   -12.2528	    -6.5460	   -10.8261	     7.6370	    -9.9030	    -1.2589	     3.3569	
   -12.5885	   -15.6097	    -6.1264	   -10.9940	    -6.7139	   -10.1547	     7.3853	    -9.8190	    -1.4267	     3.0212	
   -12.5046	   -14.9384	    -6.2103	    -9.6512	    -6.9656	    -9.5673	     6.8817	    -9.7351	    -1.6785	     2.5177	
   -12.5046	   -14.5187	    -6.3782	    -8.3923	    -7.3013	    -9.1476	     6.2943	    -9.6512	    -1.9302	     2.0981	
   -12.6724	   -14.3509	    -6.5460	    -7.1335	    -7.5531	    -8.7280	     5.7068	    -9.6512	    -2.1820	     1.6785	
   -12.9242	   -14.3509	    -6.6299	    -5.9586	    -7.8049	    -8.3084	     5.1193	    -9.5673	    -2.2659	     1.4267	
   -13.1760	   -14.5187	    -6.7139	    -4.8676	    -7.8888	    -7.8888	     4.7836	    -9.3994	    -2.2659	     1.3428	
   -13.3438	   -14.8544	    -6.6299	    -3.9444	    -7.8888	    -7.4692	     4.6158	    -9.2316	    -2.1820	     1.4267	
   -13.5956	   -15.1901	    -6.4621	    -3.1052	    -7.7209	    -7.1335	     4.6997	    -8.8120	    -1.8463	     1.7624	
   -13.6795	   -15.5258	    -6.1264	    -2.4338	    -7.3853	    -6.7978	     5.0354	    -8.3923	    -1.4267	     2.2659	
   -13.9313	   -15.8615	    -5.7068	    -2.0142	    -6.9656	    -6.3782	     5.5389	    -7.7209	    -1.0071	     2.8534	
   -14.1830	   -16.3651	    -5.3711	    -1.8463	    -6.4621	    -6.0425	     6.1264	    -6.8817	    -0.5035	     3.5248	
   -14.6866	   -17.0364	    -5.2032	    -1.9302	    -6.2103	    -5.6229	     6.5460	    -6.0425	    -0.1678	     4.1962	
   -15.3580	   -17.8757	    -5.2872	    -2.1820	    -6.1264	    -5.4550	     6.7978	    -5.3711	     0.0000	     4.6158	
   -16.3651	   -18.9667	    -5.7068	    -2.6855	    -6.3782	    -5.4550	     6.7139	    -5.0354	    -0.2518	     4.7836	
   -17.4561	   -20.2255	    -6.5460	    -3.4409	    -6.9656	    -5.7068	     6.2103	    -5.0354	    -0.8392	     4.5319	
   -18.6310	   -21.4844	    -7.6370	    -4.2801	    -7.8888	    -6.2943	     5.3711	    -5.5389	    -1.8463	     3.8605	
   -19.6381	   -22.7432	    -8.9798	    -5.2032	    -9.0637	    -7.1335	     4.1962	    -6.4621	    -3.1891	     2.8534	
   -20.4773	   -23.7503	   -10.4065	    -6.0425	   -10.4065	    -7.9727	     2.7695	    -7.5531	    -4.6997	     1.5945	
   -20.9808	   -24.5056	   -11.7493	    -6.7139	   -11.8332	    -8.8120	     1.3428	    -8.6441	    -6.2103	     0.1678	
   -21.1487	   -24.9252	   -13.0081	    -7.0496	   -13.0920	    -9.3994	    -0.1678	    -9.6512	    -7.5531	    -1.3428	
   -20.9808	   -25.0092	   -14.0152	    -7.2174	   -14.2670	    -9.8190	    -1.5106	   -10.3226	    -8.6441	    -2.7695	
   -20.4773	   -24.7574	   -14.7705	    -7.2174	   -15.1901	    -9.9869	    -2.7695	   -10.8261	    -9.3155	    -4.1122	
   -19.7220	   -24.3378	   -15.3580	    -7.1335	   -15.9454	   -10.0708	    -3.6926	   -11.1618	    -9.5673	    -5.1193	
   -18.8828	   -23.8342	   -15.7776	    -6.9656	   -16.3651	   -10.1547	    -4.2801	   -11.4136	    -9.5673	    -5.7907	
   -18.0435	   -23.3307	   -15.9454	    -6.8817	   -16.5329	   -10.3226	    -4.6158	   -11.5814	    -9.3155	    -6.2103	
   -17.2882	   -22.9111	   -16.0294	    -6.7139	   -16.3651	   -10.6583	    -4.4479	   -11.7493	    -9.0637	    -6.4621	
   -16.6168	   -22.4915	   -15.8615	    -6.7978	   -15.9454	   -11.0779	    -4.0283	   -11.8332	    -8.8959	    -6.4621	
   -16.1133	   -22.1558	   -15.5258	    -6.9656	   -15.2740	   -11.5814	    -3.1052	   -12.0010	    -8.7280	    -6.2943	
   -15.6937	   -21.9879	   -15.0223	    -7.3013	   -14.2670	   -12.1689	    -1.9302	   -12.0850	    -8.6441	    -6.0425	
   -15.5258	   -21.8201	   -14.4348	    -7.8049	   -13.1760	   -12.7563	    -0.4196	   -12.2528	    -8.4763	    -5.5389	
   -15.3580	   -21.7361	   -13.5956	    -8.5602	   -11.9171	   -13.4277	     1.1749	   -12.4207	    -8.2245	    -4.9515	
   -15.1901	   -21.6522	   -12.7563	    -9.3994	   -10.5743	   -14.0152	     2.8534	   -12.6724	    -7.8049	    -4.2801	
   -15.1062	   -21.4844	   -11.9171	   -10.1547	    -9.3994	   -14.6027	     4.4479	   -13.0081	    -7.2174	    -3.4409	
   -14.9384	   -21.2326	   -10.9940	   -10.6583	    -8.3084	   -14.9384	     5.8746	   -13.2599	    -6.5460	    -2.5177	
   -14.6866	   -20.8969	   -10.0708	   -10.6583	    -7.3013	   -14.9384	     6.9656	   -13.3438	    -5.7068	    -1.6785	
   -14.3509	   -20.3094	    -9.3155	   -10.0708	    -6.5460	   -14.6027	     7.8049	   -13.3438	    -4.9515	    -0.8392	
   -13.7634	   -19.5541	    -8.5602	    -8.9798	    -6.0425	   -13.9313	     8.2245	   -13.1760	    -4.2801	    -0.2518	
   -12.9242	   -18.6310	    -7.9727	    -7.4692	    -5.7907	   -13.0081	     8.3084	   -12.8403	    -3.8605	     0.1678	
   -11.8332	   -17.4561	    -7.4692	    -5.7068	    -5.7068	   -11.8332	     7.9727	   -12.4207	    -3.6087	     0.3357	
   -10.4904	   -16.1133	    -7.0496	    -3.8605	    -5.8746	   -10.5743	     7.3013	   -11.6653	    -3.6087	     0.3357	
    -8.9798	   -14.6027	    -6.7978	    -2.0981	    -6.2943	    -9.2316	     6.2943	   -10.7422	    -3.6087	     0.0839	
    -7.3013	   -13.0920	    -6.6299	    -0.5035	    -6.7978	    -7.8888	     5.2032	    -9.6512	    -3.6926	    -0.2518	
    -5.5389	   -11.6653	    -6.5460	     0.7553	    -7.3853	    -6.7139	     4.1122	    -8.3923	    -3.6087	    -0.5875	
    -3.8605	   -10.3226	    -6.4621	     1.6785	    -7.8888	    -5.6229	     3.1052	    -7.1335	    -3.3569	    -0.7553	
    -2.3499	    -9.3155	    -6.4621	     2.2659	    -8.3923	    -4.7836	     2.3499	    -5.8746	    -2.9373	    -0.6714	
    -1.2589	    -8.7280	    -6.5460	     2.4338	    -8.7280	    -4.1122	     1.9302	    -4.7836	    -2.2659	    -0.2518	
    -0.6714	    -8.7280	    -6.7978	     2.1820	    -8.9798	    -3.6926	     1.8463	    -3.8605	    -1.5106	     0.3357	
    -0.7553	    -9.3155	    -7.1335	     1.6785	    -9.1476	    -3.5248	     2.0142	    -3.2730	    -0.7553	     1.0910	
    -1.5106	   -10.5743	    -7.6370	     0.8392	    -9.2316	    -3.5248	     2.5177	    -2.8534	    -0.1678	     1.9302	
    -2.7695	   -12.1689	    -8.1406	    -0.0839	    -9.3155	    -3.6926	     3.1052	    -2.7695	     0.2518	     2.7695	
    -4.5319	   -13.9313	    -8.7280	    -1.0071	    -9.3994	    -4.0283	     3.8605	    -2.8534	     0.5035	     3.4409	
    -6.3782	   -15.7776	    -9.2316	    -1.7624	    -9.3155	    -4.3640	     4.6158	    -3.0212	     0.5875	     4.0283	
    -8.2245	   -17.3721	    -9.5673	    -2.1820	    -9.3155	    -4.5319	     5.2872	    -3.3569	     0.6714	     4.5319	
    -9.8190	   -18.7149	    -9.7351	    -2.2659	    -9.3155	    -4.5319	     5.8746	    -3.5248	     0.6714	     4.7836	
   -10.9940	   -19.5541	    -9.6512	    -1.9302	    -9.2316	    -4.3640	     6.3782	    -3.6926	     0.5875	     4.9515	
   -11.6653	   -19.9738	    -9.4833	    -1.2589	    -9.1476	    -3.9444	     6.6299	    -3.7766	     0.5875	     4.9515	
   -11.6653	   -19.8898	    -9.0637	    -0.3357	    -9.0637	    -3.2730	     6.7139	    -3.7766	     0.5875	     4.8676	
   -11.2457	   -19.4702	    -8.6441	     0.6714	    -9.0637	    -2.5177	     6.6299	    -3.6926	     0.5875	     4.6997	
   -10.4065	   -18.7149	    -8.1406	     1.8463	    -9.0637	    -1.7624	     6.2943	    -3.5248	     0.5035	     4.4479	
    -9.2316	   -17.7917	    -7.7209	     2.9373	    -9.2316	    -1.0071	     5.7907	    -3.5248	     0.3357	     3.9444	
    -7.9727	   -16.7847	    -7.4692	     3.9444	    -9.3994	    -0.4196	     5.1193	    -3.5248	     0.0839	     3.4409	
    -6.6299	   -15.7776	    -7.3013	     4.8676	    -9.6512	     0.0000	     4.4479	    -3.6087	    -0.1678	     2.7695	
    -5.4550	   -14.8544	    -7.2174	     5.7068	    -9.9869	     0.2518	     3.7766	    -3.7766	    -0.5035	     2.0142	
    -4.3640	   -14.0991	    -7.2174	     6.3782	   -10.2386	     0.4196	     3.1891	    -3.8605	    -0.8392	     1.3428	
    -3.5248	   -13.5956	    -7.3013	     6.7139	   -10.4904	     0.4196	     2.8534	    -3.7766	    -1.1749	     0.7553	
    -2.9373	   -13.2599	    -7.3853	     6.5460	   -10.6583	     0.2518	     2.6855	    -3.6087	    -1.4267	     0.3357	
    -2.6855	   -13.1760	    -7.5531	     6.0425	   -10.7422	     0.0839	     2.7695	    -3.2730	    -1.5945	     0.1678	
    -2.7695	   -13.2599	    -7.6370	     5.2032	   -10.6583	    -0.2518	     3.1891	    -2.7695	    -1.5106	     0.2518	
    -3.2730	   -13.5117	    -7.6370	     4.1962	   -10.3226	    -0.4196	     3.8605	    -2.1820	    -1.3428	     0.5875	
    -4.1122	   -13.9313	    -7.5531	     3.1891	    -9.9030	    -0.5875	     4.6997	    -1.5945	    -0.9232	     1.1749	
    -5.2872	   -14.2670	    -7.4692	     2.2659	    -9.3155	    -0.6714	     5.7907	    -1.0910	    -0.4196	     2.0142	
    -6.7139	   -14.6866	    -7.3013	     1.3428	    -8.6441	    -0.7553	     6.8817	    -0.7553	     0.1678	     2.9373	
    -8.2245	   -15.0223	    -7.1335	     0.6714	    -7.8888	    -0.8392	     7.9727	    -0.5035	     0.7553	     3.8605	
    -9.7351	   -15.3580	    -6.9656	     0.0000	    -7.3013	    -0.9232	     8.8959	    -0.3357	     1.2589	     4.6158	
   -11.0779	   -15.6097	    -6.9656	    -0.5035	    -6.7139	    -1.0071	     9.6512	    -0.3357	     1.6785	     5.2872	
   -12.1689	   -15.6937	    -7.0496	    -0.9232	    -6.3782	    -1.0071	    10.0708	    -0.5035	     2.0142	     5.7068	
   -12.9242	   -15.7776	    -7.2174	    -1.1749	    -6.2103	    -1.0910	    10.2386	    -0.6714	     2.0981	     5.7907	
   -13.2599	   -15.7776	    -7.5531	    -1.3428	    -6.2103	    -1.0910	     9.9869	    -0.9232	     2.0981	     5.7068	
   -13.2599	   -15.8615	    -7.9727	    -1.4267	    -6.3782	    -1.1749	     9.4833	    -1.3428	     1.8463	     5.2872	
   -12.7563	   -15.9454	    -8.4763	    -1.4267	    -6.7139	    -1.2589	     8.8120	    -1.6785	     1.5106	     4.6997	
   -12.0010	   -16.1133	    -8.9798	    -1.3428	    -7.1335	    -1.3428	     7.9727	    -2.0142	     1.0910	     4.0283	
   -10.8261	   -16.1133	    -9.4833	    -1.2589	    -7.5531	    -1.3428	     7.1335	    -2.2659	     0.6714	     3.3569	
    -9.3994	   -16.0294	    -9.8190	    -1.0910	    -7.8888	    -1.3428	     6.3782	    -2.3499	     0.1678	     2.6855	
    -7.8049	   -15.8615	    -9.9869	    -0.9232	    -8.1406	    -1.3428	     5.7068	    -2.4338	    -0.1678	     2.1820	
    -6.2103	   -15.6097	   -10.0708	    -0.7553	    -8.2245	    -1.4267	     5.3711	    -2.5177	    -0.5035	     1.7624	
    -4.6997	   -15.3580	    -9.9869	    -0.6714	    -8.2245	    -1.6785	     5.2872	    -2.6016	    -0.7553	     1.5106	
    -3.5248	   -15.1062	    -9.6512	    -0.7553	    -7.9727	    -2.1820	     5.4550	    -2.8534	    -0.8392	     1.5106	
    -2.7695	   -14.8544	    -9.3155	    -0.9232	    -7.6370	    -2.8534	     5.8746	    -3.1891	    -0.9232	     1.8463	
    -2.4338	   -14.6866	    -8.7280	    -1.1749	    -7.1335	    -3.6926	     6.6299	    -3.5248	    -0.8392	     2.2659	
    -2.5177	   -14.6866	    -8.1406	    -1.5106	    -6.4621	    -4.5319	     7.5531	    -3.9444	    -0.7553	     3.0212	
    -3.1052	   -14.6866	    -7.5531	    -1.7624	    -5.7907	    -5.2872	     8.7280	    -4.1962	    -0.5035	     3.7766	
    -3.9444	   -14.8544	    -6.8817	    -1.8463	    -5.0354	    -5.8746	     9.9030	    -4.4479	    -0.2518	     4.6158	
    -4.9515	   -14.9384	    -6.2103	    -1.7624	    -4.2801	    -6.1264	    11.1618	    -4.5319	     0.0839	     5.4550	
    -5.9586	   -14.9384	    -5.4550	    -1.3428	    -3.5248	    -6.0425	    12.4207	    -4.4479	     0.4196	     6.2103	
    -6.7139	   -14.6027	    -4.6158	    -0.5035	    -2.6855	    -5.6229	    13.5956	    -4.1122	     0.6714	     6.7978	
    -7.1335	   -14.0152	    -3.7766	     0.7553	    -1.9302	    -4.8676	    14.5187	    -3.7766	     0.9232	     7.2174	
    -7.2174	   -13.1760	    -2.8534	     2.3499	    -1.1749	    -3.8605	    15.2740	    -3.1891	     1.1749	     7.3013	
    -6.7978	   -11.9171	    -2.0142	     4.1122	    -0.5875	    -2.6855	    15.6097	    -2.6855	     1.2589	     7.2174	
    -6.0425	   -10.5743	    -1.3428	     5.9586	    -0.2518	    -1.5945	    15.5258	    -2.1820	     1.1749	     6.8817	
    -5.1193	    -9.1476	    -0.8392	     7.3853	    -0.0839	    -0.5875	    15.1062	    -1.8463	     0.9232	     6.2103	
    -4.1122	    -7.7209	    -0.5875	     8.3084	    -0.2518	    -0.0839	    14.2670	    -1.9302	     0.4196	     5.2872	
    -3.1052	    -6.3782	    -0.5875	     8.2245	    -0.5875	    -0.0839	    13.1760	    -2.4338	    -0.2518	     4.2801	
    -2.2659	    -5.2872	    -0.7553	     7.2174	    -1.0910	    -0.9232	    12.0010	    -3.5248	    -1.1749	     3.1052	
    -1.5106	    -4.3640	    -1.0071	     5.1193	    -1.6785	    -2.3499	    10.9100	    -5.1193	    -2.1820	     1.9302	
    -0.7553	    -3.5248	    -1.3428	     2.2659	    -2.1820	    -4.3640	     9.9030	    -7.0496	    -3.3569	     0.8392	
    -0.1678	    -2.9373	    -1.5106	    -1.0071	    -2.5177	    -6.7139	     9.1476	    -9.2316	    -4.5319	    -0.1678	
     0.4196	    -2.6016	    -1.5945	    -4.2801	    -2.7695	    -9.0637	     8.8120	   -11.2457	    -5.5389	    -0.8392	
     1.0071	    -2.3499	    -1.5106	    -7.2174	    -2.6855	   -11.0779	     8.8959	   -12.8403	    -6.2103	    -1.1749	
     1.5106	    -2.4338	    -1.1749	    -9.5673	    -2.4338	   -12.6724	     9.4833	   -14.0152	    -6.5460	    -1.2589	
     2.0142	    -2.6855	    -0.7553	   -11.3297	    -1.9302	   -13.8474	    10.4904	   -14.6866	    -6.6299	    -1.0071	
     2.2659	    -3.1052	    -0.2518	   -12.5885	    -1.2589	   -14.5187	    11.7493	   -14.9384	    -6.3782	    -0.4196	
     2.3499	    -3.7766	     0.2518	   -13.3438	    -0.5035	   -14.9384	    13.2599	   -15.1062	    -6.0425	     0.2518	
     2.1820	    -4.6158	     0.6714	   -13.7634	     0.2518	   -15.1901	    14.6866	   -15.1062	    -5.7068	     0.9232	
     1.7624	    -5.5389	     1.0071	   -14.0152	     0.8392	   -15.2740	    15.8615	   -15.0223	    -5.4550	     1.5945	
     1.0071	    -6.4621	     1.1749	   -14.0152	     1.2589	   -15.1062	    16.7007	   -14.9384	    -5.3711	     1.9302	
     0.1678	    -7.3853	     1.1749	   -13.7634	     1.4267	   -14.7705	    17.2043	   -14.6866	    -5.5389	     2.0142	
    -0.7553	    -8.1406	     1.0071	   -13.1760	     1.3428	   -14.0991	    17.2882	   -14.0991	    -5.8746	     1.8463	
    -1.5106	    -8.6441	     0.8392	   -12.3367	     1.0910	   -13.1760	    17.0364	   -13.2599	    -6.2943	     1.3428	
    -2.0142	    -8.8959	     0.5875	   -11.1618	     0.7553	   -12.0010	    16.5329	   -12.1689	    -6.6299	     0.7553	
    -2.2659	    -8.7280	     0.5035	    -9.6512	     0.5035	   -10.4904	    15.9454	   -10.8261	    -6.7978	     0.0839	
    -2.1820	    -8.2245	     0.4196	    -7.8888	     0.2518	    -8.9798	    15.1901	    -9.3994	    -6.6299	    -0.5035	
    -1.9302	    -7.5531	     0.4196	    -6.1264	     0.0000	    -7.4692	    14.3509	    -7.9727	    -6.0425	    -0.8392	
    -1.5945	    -6.7978	     0.5035	    -4.5319	    -0.1678	    -6.1264	    13.5956	    -6.7978	    -5.2032	    -0.9232	
    -1.0910	    -6.1264	     0.5875	    -3.0212	    -0.3357	    -5.0354	    12.9242	    -5.8746	    -4.1122	    -0.7553	
    -0.7553	    -5.4550	     0.5875	    -1.8463	    -0.3357	    -4.1122	    12.3367	    -5.1193	    -2.9373	    -0.4196	
    -0.5035	    -5.1193	     0.5875	    -0.9232	    -0.4196	    -3.5248	    12.0010	    -4.6997	    -1.9302	     0.0000	
    -0.4196	    -4.9515	     0.5875	    -0.2518	    -0.3357	    -3.1891	    11.8332	    -4.3640	    -1.0071	     0.5035	
    -0.5035	    -4.9515	     0.5875	     0.2518	    -0.1678	    -2.9373	    12.0010	    -4.1962	    -0.3357	     0.9232	
    -0.8392	    -5.1193	     0.6714	     0.5035	     0.0839	    -2.9373	    12.4207	    -4.1962	     0.1678	     1.4267	
    -1.2589	    -5.4550	     0.7553	     0.5875	     0.5035	    -2.9373	    13.0081	    -4.1962	     0.5875	     1.8463	
    -1.8463	    -5.8746	     0.9232	     0.5035	     0.9232	    -3.1891	    13.6795	    -4.3640	     0.8392	     2.3499	
    -2.4338	    -6.2943	     1.1749	     0.3357	     1.3428	    -3.4409	    14.4348	    -4.5319	     1.0071	     2.6855	
    -3.0212	    -6.7139	     1.4267	     0.0839	     1.7624	    -3.7766	    15.1901	    -4.6997	     1.0910	     2.8534	
    -3.5248	    -7.0496	     1.6785	    -0.2518	     2.1820	    -4.1122	    15.7776	    -4.9515	     0.9232	     2.9373	
    -3.7766	    -7.2174	     1.9302	    -0.6714	     2.6016	    -4.4479	    16.1972	    -5.1193	     0.6714	     2.8534	
    -3.7766	    -7.3013	     2.2659	    -1.0910	     2.9373	    -4.7836	    16.5329	    -5.3711	     0.3357	     2.6016	
    -3.5248	    -7.0496	     2.5177	    -1.5945	     3.2730	    -4.9515	    16.5329	    -5.5389	    -0.1678	     2.1820	
    -3.0212	    -6.7139	     2.7695	    -2.1820	     3.5248	    -5.1193	    16.3651	    -5.8746	    -0.7553	     1.4267	
    -2.3499	    -6.2943	     2.8534	    -3.0212	     3.5248	    -5.3711	    16.0294	    -6.2103	    -1.5106	     0.5875	
    -1.5106	    -5.7068	     2.7695	    -4.0283	     3.4409	    -5.6229	    15.4419	    -6.6299	    -2.3499	    -0.5035	
    -0.5875	    -5.1193	     2.5177	    -5.2872	     3.1052	    -5.8746	    14.7705	    -7.0496	    -3.2730	    -1.6785	
     0.3357	    -4.4479	     2.0981	    -6.5460	     2.6855	    -6.2943	    14.0991	    -7.5531	    -4.1962	    -2.9373	
     1.2589	    -3.8605	     1.5945	    -7.8049	     2.1820	    -6.7139	    13.3438	    -8.0566	    -5.1193	    -4.1122	
     2.0981	    -3.2730	     1.0910	    -8.8959	     1.5945	    -7.2174	    12.6724	    -8.4763	    -5.8746	    -5.1193	
     2.8534	    -2.8534	     0.5035	    -9.8190	     0.9232	    -7.8049	    12.0850	    -8.8959	    -6.5460	    -5.8746	
     3.4409	    -2.4338	    -0.1678	   -10.5743	     0.3357	    -8.6441	    11.6653	    -9.3155	    -6.9656	    -6.3782	
     3.7766	    -2.2659	    -0.7553	   -11.3297	    -0.1678	    -9.4833	    11.4136	    -9.7351	    -7.2174	    -6.4621	
     3.7766	    -2.3499	    -1.2589	   -12.0010	    -0.5875	   -10.5743	    11.4136	   -10.1547	    -7.3013	    -6.2943	
     3.3569	    -2.7695	    -1.7624	   -12.7563	    -0.8392	   -11.6653	    11.5814	   -10.5743	    -7.2174	    -5.7068	
     2.5177	    -3.5248	    -2.1820	   -13.5117	    -1.0071	   -12.7563	    12.0010	   -10.9940	    -6.8817	    -4.9515	
     1.2589	    -4.5319	    -2.5177	   -14.1830	    -1.0071	   -13.5956	    12.5046	   -11.1618	    -6.3782	    -3.8605	
    -0.2518	    -5.9586	    -2.8534	   -14.5187	    -0.9232	   -14.0991	    13.1760	   -11.1618	    -5.5389	    -2.6016	
    -1.9302	    -7.4692	    -3.1891	   -14.5187	    -0.8392	   -14.1830	    13.8474	   -10.9940	    -4.5319	    -1.0910	
    -3.6087	    -8.8959	    -3.3569	   -14.0152	    -0.5875	   -13.9313	    14.5187	   -10.5743	    -3.4409	     0.5035	
    -5.0354	   -10.2386	    -3.5248	   -13.2599	    -0.4196	   -13.4277	    15.1901	   -10.0708	    -2.2659	     1.9302	
    -6.1264	   -11.1618	    -3.5248	   -12.2528	    -0.1678	   -12.7563	    15.6097	    -9.6512	    -1.1749	     3.2730	
    -6.7139	   -11.6653	    -3.4409	   -11.0779	     0.0000	   -12.0850	    15.8615	    -9.3155	    -0.2518	     4.2801	
    -6.8817	   -11.8332	    -3.2730	    -9.7351	     0.1678	   -11.4136	    15.7776	    -9.1476	     0.4196	     5.0354	
    -6.7139	   -11.6653	    -3.1052	    -8.3084	     0.0839	   -10.8261	    15.3580	    -9.1476	     0.8392	     5.3711	
    -6.2943	   -11.2457	    -3.0212	    -6.8817	    -0.0839	   -10.2386	    14.6866	    -9.2316	     0.9232	     5.3711	
    -5.8746	   -10.7422	    -3.0212	    -5.6229	    -0.4196	    -9.7351	    13.8474	    -9.3155	     0.5875	     5.0354	
    -5.4550	   -10.2386	    -3.1052	    -4.4479	    -0.8392	    -9.3994	    12.8403	    -9.4833	     0.0000	     4.3640	
    -5.1193	    -9.9030	    -3.3569	    -3.6087	    -1.4267	    -9.2316	    11.8332	    -9.6512	    -0.9232	     3.4409	
    -4.8676	    -9.6512	    -3.6087	    -3.1891	    -1.9302	    -9.1476	    10.8261	    -9.8190	    -2.0142	     2.4338	
    -4.9515	    -9.5673	    -3.8605	    -3.1052	    -2.5177	    -9.2316	     9.9869	    -9.8190	    -3.1052	     1.4267	
    -5.1193	    -9.6512	    -4.1122	    -3.3569	    -3.0212	    -9.3994	     9.3155	    -9.7351	    -3.9444	     0.6714	
    -5.4550	    -9.8190	    -4.2801	    -3.7766	    -3.3569	    -9.3994	     8.9798	    -9.3994	    -4.5319	     0.2518	
    -5.8746	   -10.1547	    -4.3640	    -4.4479	    -3.4409	    -9.3994	     8.8959	    -8.8120	    -4.6997	     0.0839	
    -6.3782	   -10.4904	    -4.2801	    -5.0354	    -3.4409	    -9.2316	     9.2316	    -8.0566	    -4.6158	     0.1678	
    -6.9656	   -10.8261	    -4.1962	    -5.7068	    -3.2730	    -9.0637	     9.7351	    -7.3013	    -4.2801	     0.5035	
    -7.5531	   -11.3297	    -4.0283	    -6.3782	    -3.1052	    -8.9798	    10.3226	    -6.6299	    -3.8605	     1.0071	
    -8.1406	   -11.8332	    -4.0283	    -7.0496	    -2.8534	    -9.0637	    10.9100	    -6.2103	    -3.2730	     1.5106	
    -8.6441	   -12.3367	    -4.0283	    -7.6370	    -2.6855	    -9.1476	    11.4975	    -6.0425	    -2.7695	     2.0142	
    -9.0637	   -12.7563	    -4.0283	    -8.0566	    -2.5177	    -9.3155	    11.9171	    -5.9586	    -2.3499	     2.4338	
    -9.2316	   -13.0081	    -4.0283	    -8.4763	    -2.3499	    -9.3155	    12.1689	    -6.0425	    -1.9302	     2.6855	
    -9.0637	   -13.0920	    -4.0283	    -8.7280	    -2.1820	    -9.3155	    12.4207	    -6.1264	    -1.5945	     2.9373	
    -8.6441	   -12.8403	    -3.8605	    -8.7280	    -2.0142	    -9.1476	    12.4207	    -6.2943	    -1.3428	     3.0212	
    -8.0566	   -12.3367	    -3.6926	    -8.5602	    -1.8463	    -8.8120	    12.3367	    -6.3782	    -1.0910	     3.0212	
    -7.2174	   -11.6653	    -3.3569	    -8.1406	    -1.6785	    -8.3923	    12.0850	    -6.3782	    -1.0071	     2.8534	
    -6.4621	   -10.9100	    -3.1052	    -7.3853	    -1.5945	    -7.8888	    11.6653	    -6.3782	    -1.0071	     2.6016	
    -5.6229	   -10.0708	    -2.7695	    -6.5460	    -1.5945	    -7.3013	    11.0779	    -6.2103	    -1.0910	     2.1820	
    -5.0354	    -9.3155	    -2.5177	    -5.5389	    -1.6785	    -6.5460	    10.4065	    -6.0425	    -1.2589	     1.7624	
    -4.6158	    -8.7280	    -2.2659	    -4.5319	    -1.7624	    -5.7907	     9.6512	    -5.7068	    -1.4267	     1.4267	
    -4.4479	    -8.3923	    -2.0981	    -3.6087	    -2.0142	    -5.0354	     8.8120	    -5.2872	    -1.5106	     1.0071	
    -4.6158	    -8.3084	    -2.0981	    -2.8534	    -2.2659	    -4.2801	     8.0566	    -4.9515	    -1.5945	     0.7553	
    -5.0354	    -8.4763	    -2.2659	    -2.2659	    -2.6016	    -3.6087	     7.3013	    -4.4479	    -1.5106	     0.6714	
    -5.5389	    -8.8959	    -2.5177	    -1.7624	    -2.8534	    -2.9373	     6.7978	    -3.9444	    -1.2589	     0.8392	
    -6.2943	    -9.4833	    -2.6855	    -1.4267	    -3.0212	    -2.4338	     6.5460	    -3.3569	    -0.8392	     1.2589	
    -6.9656	   -10.1547	    -2.8534	    -1.1749	    -3.1052	    -2.0142	     6.5460	    -2.6855	    -0.1678	     1.9302	
    -7.4692	   -10.6583	    -2.9373	    -1.0910	    -2.9373	    -1.8463	     6.8817	    -2.0981	     0.5875	     2.8534	
    -7.8888	   -10.9940	    -2.8534	    -1.1749	    -2.6855	    -1.9302	     7.3853	    -1.5106	     1.4267	     3.8605	
    -8.0566	   -11.1618	    -2.6855	    -1.5106	    -2.2659	    -2.3499	     7.9727	    -1.1749	     2.1820	     4.9515	
    -7.9727	   -11.1618	    -2.2659	    -2.0981	    -1.7624	    -3.0212	     8.6441	    -1.0071	     2.7695	     5.8746	
    -7.6370	   -10.8261	    -1.8463	    -2.8534	    -1.2589	    -3.8605	     9.2316	    -0.9232	     3.1052	     6.6299	
    -6.9656	   -10.3226	    -1.3428	    -3.6926	    -0.7553	    -4.6158	     9.8190	    -1.0071	     3.1891	     7.1335	
    -6.0425	    -9.4833	    -0.7553	    -4.3640	    -0.3357	    -5.2032	    10.1547	    -1.0071	     3.1891	     7.3013	
    -4.8676	    -8.5602	    -0.2518	    -4.7836	     0.0839	    -5.5389	    10.3226	    -1.0071	     3.0212	     7.1335	
    -3.5248	    -7.4692	     0.2518	    -4.9515	     0.2518	    -5.6229	    10.2386	    -1.0071	     2.7695	     6.7978	
    -2.0981	    -6.2943	     0.5875	    -4.8676	     0.3357	    -5.5389	     9.9030	    -1.0071	     2.5177	     6.1264	
    -0.6714	    -5.1193	     0.7553	    -4.5319	     0.2518	    -5.2032	     9.3155	    -0.9232	     2.1820	     5.3711	
     0.7553	    -4.0283	     0.8392	    -4.0283	     0.0000	    -4.7836	     8.5602	    -0.8392	     2.0142	     4.6158	
     2.0142	    -2.9373	     0.7553	    -3.5248	    -0.4196	    -4.2801	     7.6370	    -0.7553	     1.8463	     3.8605	
     3.1052	    -2.0142	     0.5875	    -2.9373	    -0.8392	    -3.6926	     6.7139	    -0.6714	     1.7624	     3.1891	
     4.0283	    -1.3428	     0.3357	    -2.3499	    -1.3428	    -3.1891	     5.8746	    -0.5875	     1.6785	     2.6855	
     4.8676	    -0.7553	     0.0839	    -1.8463	    -1.7624	    -2.6855	     5.2032	    -0.4196	     1.6785	     2.4338	
     5.4550	    -0.4196	    -0.0839	    -1.3428	    -2.1820	    -2.2659	     4.8676	    -0.3357	     1.5945	     2.3499	
     5.9586	    -0.0839	    -0.2518	    -0.8392	    -2.3499	    -1.8463	     4.9515	    -0.1678	     1.6785	     2.4338	
     6.2943	     0.1678	    -0.1678	    -0.3357	    -2.2659	    -1.5945	     5.2872	    -0.0839	     1.8463	     2.8534	
     6.5460	     0.2518	     0.0000	     0.1678	    -2.0981	    -1.3428	     5.9586	     0.0000	     2.1820	     3.4409	
     6.5460	     0.2518	     0.2518	     0.5875	    -1.6785	    -1.1749	     6.8817	     0.0839	     2.7695	     4.2801	
     6.2943	     0.0000	     0.5035	     1.0071	    -1.0910	    -1.0910	     7.8888	     0.0839	     3.4409	     5.2872	
     5.7907	    -0.5035	     0.7553	     1.3428	    -0.5035	    -1.0910	     8.8959	     0.0839	     4.1962	     6.3782	
     4.9515	    -1.3428	     1.0071	     1.5945	     0.0839	    -1.0910	     9.9030	     0.0839	     4.9515	     7.4692	
     3.8605	    -2.4338	     1.0910	     1.8463	     0.6714	    -1.0071	    10.8261	     0.0000	     5.6229	     8.4763	
     2.6016	    -3.5248	     1.1749	     2.0981	     1.2589	    -1.0071	    11.6653	    -0.0839	     6.1264	     9.1476	
     1.4267	    -4.5319	     1.1749	     2.2659	     1.8463	    -0.9232	    12.3367	    -0.3357	     6.4621	     9.5673	
     0.4196	    -5.2872	     1.2589	     2.4338	     2.3499	    -0.8392	    12.7563	    -0.6714	     6.4621	     9.6512	
    -0.2518	    -5.6229	     1.4267	     2.3499	     2.7695	    -0.9232	    13.0920	    -1.1749	     6.2103	     9.4833	
    -0.5875	    -5.6229	     1.6785	     2.0981	     3.1891	    -1.1749	    13.1760	    -1.8463	     5.7068	     8.8959	
    -0.5875	    -5.2032	     2.0142	     1.6785	     3.4409	    -1.5106	    13.1760	    -2.6855	     4.9515	     8.2245	
    -0.2518	    -4.5319	     2.4338	     1.2589	     3.6926	    -1.9302	    13.0920	    -3.6087	     4.1122	     7.3013	
     0.2518	    -3.6087	     2.9373	     0.8392	     3.8605	    -2.4338	    13.0081	    -4.4479	     3.2730	     6.3782	
     0.8392	    -2.6855	     3.3569	     0.5875	     3.9444	    -2.8534	    12.9242	    -5.2032	     2.3499	     5.3711	
     1.3428	    -1.9302	     3.7766	     0.3357	     4.0283	    -3.1891	    12.7563	    -5.6229	     1.4267	     4.4479	
     1.7624	    -1.3428	     3.9444	     0.1678	     3.9444	    -3.3569	    12.6724	    -5.7907	     0.5875	     3.5248	
     1.9302	    -1.0910	     4.0283	     0.0000	     3.8605	    -3.4409	    12.5046	    -5.4550	    -0.0839	     2.6016	
     1.8463	    -1.1749	     3.8605	    -0.1678	     3.6087	    -3.3569	    12.4207	    -4.7836	    -0.6714	     1.8463	
     1.5945	    -1.5945	     3.6926	    -0.4196	     3.3569	    -3.1891	    12.3367	    -3.7766	    -0.9232	     1.3428	
     1.1749	    -2.1820	     3.3569	    -0.5875	     3.1891	    -2.8534	    12.3367	    -2.6855	    -0.9232	     1.0071	
     0.6714	    -2.8534	     3.1891	    -0.6714	     3.0212	    -2.5177	    12.5046	    -1.5945	    -0.6714	     0.9232	
     0.0839	    -3.4409	     3.0212	    -0.6714	     2.9373	    -2.1820	    12.7563	    -0.7553	     0.0000	     1.3428	
    -0.5035	    -3.9444	     3.1052	    -0.5035	     3.0212	    -1.8463	    13.1760	    -0.2518	     0.9232	     2.0142	
[Epoch Header]
[Trial Type]	21
[Accept]	1
[Correct]	0
[RT]	 0.000
[Resp]	0
[Epoch Data]
    -8.1406	   -17.8757	    -8.5602	    -0.8392	    -8.2245	    -7.1335	    -3.1052	    -7.7209	    -6.1264	    -2.9373	
    -8.5602	   -18.4631	    -8.8959	    -1.6785	    -8.3923	    -7.8049	    -3.1891	    -7.7209	    -6.5460	    -3.5248	
    -8.7280	   -18.7988	    -9.2316	    -2.0981	    -8.6441	    -8.2245	    -3.4409	    -7.7209	    -7.0496	    -4.3640	
    -8.6441	   -18.8828	    -9.6512	    -2.1820	    -8.9798	    -8.4763	    -3.9444	    -7.7209	    -7.6370	    -5.3711	
    -8.3923	   -18.7149	    -9.9869	    -2.0981	    -9.3155	    -8.5602	    -4.6158	    -7.8049	    -8.3084	    -6.5460	
    -7.9727	   -18.3792	   -10.3226	    -1.7624	    -9.6512	    -8.5602	    -5.3711	    -7.9727	    -8.9798	    -7.7209	
    -7.3853	   -17.9596	   -10.6583	    -1.2589	   -10.0708	    -8.3923	    -6.2103	    -8.2245	    -9.6512	    -8.9798	
    -6.8817	   -17.3721	   -10.9100	    -0.7553	   -10.3226	    -8.3084	    -6.9656	    -8.4763	   -10.4065	   -10.0708	
    -6.3782	   -16.9525	   -11.2457	    -0.3357	   -10.6583	    -8.1406	    -7.7209	    -8.8120	   -11.0779	   -11.0779	
    -6.0425	   -16.6168	   -11.4975	     0.0839	   -10.9940	    -8.0566	    -8.3923	    -9.2316	   -11.6653	   -12.0010	
    -5.7907	   -16.4490	   -11.8332	     0.3357	   -11.2457	    -7.9727	    -8.8959	    -9.5673	   -12.1689	   -12.7563	
    -5.7907	   -16.4490	   -12.1689	     0.5035	   -11.4136	    -7.9727	    -9.2316	    -9.9030	   -12.5885	   -13.2599	
    -5.7907	   -16.5329	   -12.4207	     0.6714	   -11.4975	    -7.9727	    -9.3155	   -10.1547	   -12.8403	   -13.4277	
    -5.8746	   -16.7007	   -12.5885	     0.7553	   -11.4975	    -7.9727	    -9.0637	   -10.4065	   -12.8403	   -13.4277	
    -5.8746	   -16.7847	   -12.5046	     0.9232	   -11.2457	    -7.9727	    -8.5602	   -10.4904	   -12.7563	   -13.1760	
    -5.7907	   -16.8686	   -12.3367	     1.0910	   -10.9100	    -7.9727	    -7.8049	   -10.4904	   -12.5046	   -12.8403	
    -5.7068	   -16.9525	   -12.0850	     1.1749	   -10.4065	    -7.9727	    -6.8817	   -10.4065	   -12.0850	   -12.3367	
    -5.4550	   -16.9525	   -11.6653	     1.2589	    -9.9030	    -7.9727	    -5.8746	   -10.3226	   -11.5814	   -11.7493	
    -5.2032	   -16.8686	   -11.1618	     1.1749	    -9.3155	    -8.0566	    -4.8676	   -10.1547	   -11.1618	   -11.2457	
    -4.8676	   -16.6168	   -10.5743	     1.0910	    -8.7280	    -8.0566	    -3.9444	    -9.9030	   -10.7422	   -10.7422	
    -4.5319	   -16.1972	    -9.9869	     1.0910	    -8.0566	    -7.9727	    -3.2730	    -9.6512	   -10.3226	   -10.3226	
    -4.1122	   -15.6097	    -9.2316	     1.0910	    -7.4692	    -7.7209	    -2.6855	    -9.2316	    -9.9869	   -10.0708	
    -3.6926	   -14.8544	    -8.5602	     1.1749	    -6.9656	    -7.3853	    -2.4338	    -8.8959	    -9.8190	    -9.9030	
    -3.2730	   -13.8474	    -7.8888	     1.4267	    -6.6299	    -6.8817	    -2.3499	    -8.4763	    -9.8190	    -9.9030	
    -2.9373	   -12.8403	    -7.3853	     1.7624	    -6.3782	    -6.3782	    -2.6855	    -8.1406	   -10.0708	    -9.9869	
    -2.6855	   -11.8332	    -6.9656	     2.2659	    -6.3782	    -5.8746	    -3.2730	    -7.9727	   -10.4904	   -10.3226	
    -2.6016	   -10.8261	    -6.7139	     2.8534	    -6.4621	    -5.4550	    -4.0283	    -7.8888	   -10.9940	   -10.7422	
    -2.5177	    -9.9030	    -6.6299	     3.3569	    -6.6299	    -5.1193	    -4.8676	    -7.9727	   -11.6653	   -11.3297	
    -2.5177	    -9.0637	    -6.5460	     3.7766	    -6.8817	    -5.0354	    -5.7068	    -8.2245	   -12.2528	   -11.9171	
    -2.6016	    -8.3923	    -6.5460	     3.9444	    -7.1335	    -5.2032	    -6.4621	    -8.6441	   -12.8403	   -12.5046	
    -2.6855	    -7.9727	    -6.6299	     3.7766	    -7.3853	    -5.5389	    -7.0496	    -9.2316	   -13.3438	   -12.9242	
    -2.8534	    -7.8888	    -6.6299	     3.5248	    -7.5531	    -6.0425	    -7.3853	    -9.8190	   -13.7634	   -13.2599	
    -3.0212	    -8.0566	    -6.7139	     3.0212	    -7.7209	    -6.5460	    -7.3013	   -10.4065	   -14.0152	   -13.4277	
    -3.2730	    -8.6441	    -6.7139	     2.6855	    -7.6370	    -7.0496	    -6.9656	   -10.9100	   -14.0991	   -13.2599	
    -3.5248	    -9.3994	    -6.7139	     2.3499	    -7.5531	    -7.3013	    -6.2943	   -11.2457	   -14.0152	   -12.9242	
    -3.8605	   -10.4904	    -6.7139	     2.1820	    -7.3013	    -7.3853	    -5.2872	   -11.2457	   -13.5956	   -12.2528	
    -4.1122	   -11.5814	    -6.7139	     2.0981	    -7.0496	    -7.2174	    -4.1962	   -10.8261	   -13.0081	   -11.4136	
    -4.2801	   -12.6724	    -6.7139	     2.0981	    -6.7139	    -6.7978	    -3.0212	   -10.0708	   -12.1689	   -10.4065	
    -4.3640	   -13.6795	    -6.7139	     2.0981	    -6.3782	    -6.2103	    -1.8463	    -9.0637	   -11.1618	    -9.3155	
    -4.1962	   -14.2670	    -6.5460	     2.2659	    -6.0425	    -5.3711	    -0.8392	    -7.8049	   -10.1547	    -8.1406	
    -3.7766	   -14.6027	    -6.3782	     2.6016	    -5.6229	    -4.4479	     0.0000	    -6.3782	    -9.1476	    -7.1335	
    -3.0212	   -14.5187	    -6.0425	     3.1891	    -5.2032	    -3.3569	     0.5035	    -5.1193	    -8.2245	    -6.2103	
    -2.0981	   -14.0991	    -5.7068	     3.9444	    -4.8676	    -2.3499	     0.7553	    -4.0283	    -7.5531	    -5.5389	
    -0.9232	   -13.5117	    -5.3711	     4.7836	    -4.6997	    -1.3428	     0.5035	    -3.1891	    -7.3013	    -5.2872	
     0.3357	   -12.8403	    -5.2032	     5.7907	    -4.6158	    -0.5035	    -0.0839	    -2.6016	    -7.3853	    -5.2872	
     1.5945	   -12.0010	    -5.1193	     6.8817	    -4.7836	     0.3357	    -1.0071	    -2.2659	    -7.7209	    -5.6229	
     2.8534	   -11.2457	    -5.1193	     7.8888	    -5.0354	     1.1749	    -2.1820	    -2.0981	    -8.3923	    -6.2943	
     4.1962	   -10.4904	    -5.1193	     8.8959	    -5.3711	     1.9302	    -3.4409	    -2.0142	    -9.2316	    -7.1335	
     5.4550	    -9.7351	    -5.2032	     9.9030	    -5.6229	     2.6855	    -4.6158	    -1.8463	    -9.9030	    -7.9727	
     6.6299	    -9.0637	    -5.2032	    10.7422	    -5.8746	     3.4409	    -5.5389	    -1.5945	   -10.4065	    -8.6441	
     7.7209	    -8.3923	    -5.1193	    11.5814	    -5.9586	     4.2801	    -6.2103	    -1.1749	   -10.4904	    -9.1476	
     8.6441	    -7.8888	    -4.9515	    12.4207	    -5.9586	     5.1193	    -6.3782	    -0.5875	   -10.0708	    -9.1476	
     9.2316	    -7.5531	    -4.6997	    13.1760	    -5.7068	     5.9586	    -6.1264	     0.2518	    -8.9798	    -8.6441	
     9.4833	    -7.2174	    -4.2801	    13.8474	    -5.2872	     6.7978	    -5.4550	     1.1749	    -7.3853	    -7.5531	
     9.4833	    -7.0496	    -3.6087	    14.6027	    -4.6997	     7.4692	    -4.2801	     2.1820	    -5.3711	    -5.8746	
     9.2316	    -6.8817	    -2.8534	    15.1901	    -3.9444	     8.0566	    -2.8534	     3.1891	    -3.1891	    -3.9444	
     8.8120	    -6.6299	    -1.8463	    15.5258	    -3.0212	     8.3923	    -1.2589	     4.0283	    -1.0910	    -1.8463	
     8.3084	    -6.3782	    -0.7553	    15.5258	    -1.9302	     8.3923	     0.4196	     4.6997	     0.6714	     0.1678	
     7.7209	    -6.0425	     0.3357	    15.1062	    -0.9232	     8.1406	     1.9302	     5.1193	     2.1820	     1.9302	
     7.1335	    -5.6229	     1.3428	    14.2670	     0.0839	     7.5531	     3.1891	     5.1193	     3.1891	     3.3569	
     6.7139	    -5.0354	     2.2659	    13.0920	     0.8392	     6.8817	     4.1122	     4.9515	     3.6926	     4.3640	
     6.4621	    -4.3640	     3.0212	    11.9171	     1.4267	     6.1264	     4.5319	     4.6158	     3.9444	     4.9515	
     6.4621	    -3.6087	     3.5248	    10.9100	     1.7624	     5.5389	     4.4479	     4.4479	     3.8605	     5.0354	
     6.7139	    -2.6855	     3.8605	    10.2386	     1.8463	     5.2032	     4.0283	     4.4479	     3.5248	     4.7836	
     7.2174	    -1.6785	     4.0283	     9.9869	     1.7624	     5.2032	     3.2730	     4.6997	     3.1891	     4.1962	
     7.7209	    -0.6714	     4.0283	     9.9869	     1.5106	     5.3711	     2.1820	     5.0354	     2.6855	     3.3569	
     8.3084	     0.0839	     3.8605	    10.2386	     1.0910	     5.5389	     1.0071	     5.3711	     2.0981	     2.2659	
     8.7280	     0.6714	     3.5248	    10.5743	     0.5035	     5.7068	    -0.2518	     5.4550	     1.3428	     1.0071	
     8.9798	     0.7553	     3.0212	    10.9100	    -0.0839	     5.6229	    -1.5106	     5.2872	     0.5875	    -0.3357	
     9.0637	     0.5035	     2.2659	    11.1618	    -0.7553	     5.3711	    -2.6016	     4.8676	    -0.2518	    -1.5945	
     8.8120	    -0.0839	     1.5106	    11.2457	    -1.3428	     4.9515	    -3.3569	     4.1962	    -1.1749	    -2.6855	
     8.3923	    -0.9232	     0.7553	    11.0779	    -1.9302	     4.4479	    -3.8605	     3.4409	    -1.8463	    -3.5248	
     7.8049	    -1.8463	     0.0839	    10.7422	    -2.3499	     3.7766	    -3.9444	     2.7695	    -2.4338	    -3.9444	
     7.0496	    -2.6855	    -0.3357	    10.2386	    -2.5177	     3.1891	    -3.6087	     2.1820	    -2.6855	    -3.9444	
     6.2103	    -3.3569	    -0.5875	     9.6512	    -2.5177	     2.6855	    -2.8534	     1.7624	    -2.6016	    -3.6087	
     5.2872	    -3.7766	    -0.5035	     8.8959	    -2.2659	     2.2659	    -1.8463	     1.4267	    -2.1820	    -2.8534	
     4.3640	    -4.1122	    -0.2518	     8.0566	    -1.8463	     1.9302	    -0.6714	     1.2589	    -1.5945	    -1.9302	
     3.6087	    -4.1962	     0.1678	     7.1335	    -1.3428	     1.5945	     0.5875	     1.2589	    -0.8392	    -0.8392	
     3.0212	    -4.1122	     0.6714	     6.1264	    -0.7553	     1.4267	     1.8463	     1.1749	    -0.1678	     0.1678	
     2.7695	    -4.1122	     1.1749	     5.2872	    -0.0839	     1.2589	     2.9373	     1.1749	     0.4196	     1.0910	
     2.9373	    -4.1962	     1.6785	     4.6158	     0.4196	     1.2589	     3.6926	     1.1749	     0.8392	     1.7624	
     3.5248	    -4.5319	     1.9302	     4.2801	     0.8392	     1.3428	     4.1962	     1.1749	     0.9232	     2.0981	
     4.3640	    -4.9515	     2.0142	     4.0283	     1.0071	     1.5106	     4.1122	     1.0910	     0.7553	     2.0981	
     5.4550	    -5.4550	     1.7624	     4.0283	     0.8392	     1.6785	     3.6926	     1.0071	     0.3357	     1.7624	
     6.6299	    -6.0425	     1.2589	     4.1122	     0.3357	     1.8463	     2.7695	     0.7553	    -0.2518	     1.0910	
     7.8049	    -6.4621	     0.5875	     4.2801	    -0.3357	     1.9302	     1.5106	     0.5035	    -1.0910	     0.1678	
     8.8959	    -6.6299	    -0.0839	     4.5319	    -1.2589	     1.9302	     0.0000	     0.2518	    -1.8463	    -0.8392	
     9.9030	    -6.6299	    -0.7553	     4.7836	    -2.1820	     2.0142	    -1.4267	     0.0000	    -2.6016	    -1.8463	
    10.5743	    -6.4621	    -1.3428	     5.2032	    -3.0212	     2.0981	    -2.6855	    -0.1678	    -3.1891	    -2.6855	
    10.9100	    -6.3782	    -1.7624	     5.7907	    -3.6926	     2.3499	    -3.6926	    -0.2518	    -3.5248	    -3.3569	
    10.8261	    -6.2943	    -2.0981	     6.3782	    -4.1962	     2.6016	    -4.3640	    -0.2518	    -3.5248	    -3.6926	
    10.1547	    -6.3782	    -2.3499	     6.8817	    -4.5319	     2.8534	    -4.6997	    -0.1678	    -3.2730	    -3.6926	
     9.0637	    -6.5460	    -2.5177	     7.3853	    -4.5319	     3.1052	    -4.5319	    -0.0839	    -2.7695	    -3.4409	
     7.6370	    -6.8817	    -2.4338	     7.7209	    -4.3640	     3.3569	    -3.9444	     0.0839	    -2.0981	    -2.9373	
     5.7907	    -7.3853	    -2.3499	     7.8888	    -3.8605	     3.5248	    -3.0212	     0.2518	    -1.1749	    -2.1820	
     3.7766	    -7.9727	    -2.0981	     7.8888	    -3.2730	     3.6926	    -1.8463	     0.5875	    -0.2518	    -1.3428	
     1.5945	    -8.7280	    -1.8463	     7.5531	    -2.6016	     3.8605	    -0.5035	     1.0071	     0.5875	    -0.4196	
    -0.5035	    -9.4833	    -1.6785	     7.0496	    -1.9302	     4.0283	     0.7553	     1.5945	     1.4267	     0.4196	
    -2.5177	   -10.3226	    -1.5106	     6.2943	    -1.2589	     4.1962	     1.9302	     2.2659	     2.0981	     1.0910	
    -4.4479	   -11.1618	    -1.5106	     5.3711	    -0.8392	     4.3640	     2.8534	     2.9373	     2.6016	     1.5945	
    -5.9586	   -11.9171	    -1.5945	     4.4479	    -0.5035	     4.5319	     3.4409	     3.5248	     2.8534	     1.7624	
    -7.2174	   -12.4207	    -1.6785	     3.6087	    -0.3357	     4.6158	     3.7766	     3.9444	     2.9373	     1.7624	
    -8.0566	   -12.6724	    -1.7624	     2.8534	    -0.4196	     4.6158	     3.7766	     4.1122	     2.7695	     1.4267	
    -8.4763	   -12.6724	    -1.9302	     2.2659	    -0.5035	     4.4479	     3.4409	     3.9444	     2.2659	     0.9232	
    -8.5602	   -12.5046	    -2.0142	     1.9302	    -0.7553	     4.2801	     2.9373	     3.5248	     1.5945	     0.1678	
    -8.4763	   -12.0010	    -2.0981	     1.8463	    -1.0910	     3.9444	     2.2659	     3.0212	     0.6714	    -0.7553	
    -8.0566	   -11.3297	    -2.0981	     2.0981	    -1.3428	     3.6087	     1.5106	     2.4338	    -0.3357	    -1.6785	
    -7.5531	   -10.4904	    -2.0142	     2.5177	    -1.5945	     3.2730	     0.7553	     1.9302	    -1.3428	    -2.4338	
    -7.0496	    -9.5673	    -1.8463	     2.9373	    -1.7624	     2.8534	     0.1678	     1.3428	    -2.2659	    -3.1052	
    -6.6299	    -8.8120	    -1.6785	     3.1891	    -1.9302	     2.2659	    -0.2518	     0.8392	    -3.0212	    -3.6087	
    -6.3782	    -8.1406	    -1.5945	     3.2730	    -1.9302	     1.5106	    -0.5035	     0.3357	    -3.5248	    -3.8605	
    -6.2943	    -7.8888	    -1.5945	     3.0212	    -2.0142	     0.5875	    -0.5875	    -0.2518	    -3.9444	    -3.8605	
    -6.4621	    -7.9727	    -1.5945	     2.5177	    -1.9302	    -0.4196	    -0.5035	    -0.8392	    -4.1122	    -3.6926	
    -6.7978	    -8.3923	    -1.6785	     1.6785	    -1.8463	    -1.5106	    -0.0839	    -1.4267	    -4.1122	    -3.3569	
    -7.2174	    -9.2316	    -1.8463	     0.4196	    -1.5945	    -2.6855	     0.5875	    -2.0981	    -3.9444	    -2.7695	
    -7.6370	   -10.2386	    -2.0142	    -1.2589	    -1.3428	    -4.1122	     1.5106	    -2.8534	    -3.7766	    -2.0142	
    -8.0566	   -11.4975	    -2.2659	    -3.4409	    -1.0910	    -5.6229	     2.5177	    -3.7766	    -3.5248	    -1.2589	
    -8.3923	   -12.7563	    -2.5177	    -5.8746	    -0.7553	    -7.3853	     3.6087	    -4.7836	    -3.3569	    -0.5035	
    -8.5602	   -13.9313	    -2.8534	    -8.4763	    -0.5035	    -9.2316	     4.6158	    -5.9586	    -3.2730	     0.1678	
    -8.6441	   -15.0223	    -3.1891	   -11.0779	    -0.3357	   -11.0779	     5.5389	    -7.2174	    -3.3569	     0.6714	
    -8.5602	   -15.7776	    -3.5248	   -13.3438	    -0.1678	   -12.6724	     6.1264	    -8.4763	    -3.5248	     1.0071	
    -8.3084	   -16.3651	    -3.9444	   -15.1062	    -0.1678	   -13.9313	     6.5460	    -9.6512	    -3.8605	     1.0910	
    -8.1406	   -16.7007	    -4.2801	   -16.4490	    -0.2518	   -14.9384	     6.5460	   -10.7422	    -4.2801	     0.9232	
    -8.0566	   -16.9525	    -4.7836	   -17.2882	    -0.5035	   -15.6937	     6.2943	   -11.8332	    -4.8676	     0.5875	
    -8.1406	   -17.1204	    -5.2872	   -17.7917	    -0.8392	   -16.2811	     5.6229	   -12.9242	    -5.5389	     0.0839	
    -8.4763	   -17.2043	    -5.8746	   -18.1274	    -1.3428	   -16.7007	     4.7836	   -13.9313	    -6.2103	    -0.5875	
    -9.1476	   -17.4561	    -6.4621	   -18.2114	    -1.9302	   -17.0364	     3.7766	   -14.9384	    -6.9656	    -1.3428	
   -10.0708	   -17.6239	    -6.9656	   -18.3792	    -2.5177	   -17.3721	     2.7695	   -15.9454	    -7.7209	    -2.0981	
   -11.1618	   -17.9596	    -7.5531	   -18.7149	    -3.1052	   -17.7078	     1.7624	   -16.9525	    -8.4763	    -2.8534	
   -12.5046	   -18.3792	    -8.0566	   -19.3024	    -3.6087	   -18.1274	     0.8392	   -17.8757	    -9.2316	    -3.6087	
   -13.9313	   -18.8828	    -8.5602	   -20.2255	    -4.1122	   -18.6310	     0.1678	   -18.7149	    -9.9869	    -4.1962	
   -15.3580	   -19.3863	    -8.9798	   -21.4844	    -4.5319	   -19.3024	    -0.3357	   -19.4702	   -10.7422	    -4.6997	
   -16.7007	   -19.9738	    -9.2316	   -22.8271	    -4.6997	   -19.8059	    -0.5035	   -19.9738	   -11.3297	    -5.0354	
   -17.8757	   -20.4773	    -9.3155	   -24.1699	    -4.6997	   -20.2255	    -0.3357	   -20.0577	   -11.7493	    -5.2032	
   -18.7988	   -20.8130	    -9.1476	   -25.2609	    -4.4479	   -20.3934	     0.2518	   -19.7220	   -11.8332	    -5.1193	
   -19.5541	   -21.0648	    -8.7280	   -26.0162	    -4.0283	   -20.3094	     1.0910	   -19.0506	   -11.6653	    -4.7836	
   -20.0577	   -21.2326	    -8.1406	   -26.5198	    -3.4409	   -20.1416	     2.0981	   -18.2114	   -11.2457	    -4.2801	
   -20.3934	   -21.2326	    -7.4692	   -26.6876	    -2.7695	   -19.8898	     3.2730	   -17.3721	   -10.6583	    -3.6926	
   -20.3934	   -21.0648	    -6.7139	   -26.7715	    -2.0981	   -19.6381	     4.4479	   -16.7007	   -10.0708	    -3.1891	
   -20.2255	   -20.8130	    -6.0425	   -26.6037	    -1.4267	   -19.3863	     5.4550	   -16.1972	    -9.5673	    -2.7695	
   -19.6381	   -20.3934	    -5.3711	   -26.1841	    -0.9232	   -19.1345	     6.2103	   -15.8615	    -9.3155	    -2.6855	
   -18.7988	   -19.8059	    -4.8676	   -25.5966	    -0.5035	   -18.8828	     6.7978	   -15.7776	    -9.2316	    -2.7695	
   -17.6239	   -19.0506	    -4.5319	   -24.8413	    -0.3357	   -18.7149	     6.9656	   -15.8615	    -9.4833	    -3.1891	
   -16.2811	   -18.2953	    -4.3640	   -24.0860	    -0.4196	   -18.5471	     6.8817	   -16.1972	    -9.9030	    -3.9444	
   -14.8544	   -17.5400	    -4.4479	   -23.4985	    -0.7553	   -18.5471	     6.2943	   -16.6168	   -10.4904	    -4.8676	
   -13.4277	   -16.8686	    -4.7836	   -23.0789	    -1.3428	   -18.7149	     5.4550	   -17.3721	   -11.3297	    -6.0425	
   -12.0850	   -16.1972	    -5.2032	   -22.9950	    -2.0981	   -19.0506	     4.3640	   -18.2114	   -12.3367	    -7.3853	
   -10.7422	   -15.4419	    -5.6229	   -23.2468	    -2.9373	   -19.6381	     3.1891	   -19.2184	   -13.3438	    -8.7280	
    -9.5673	   -14.6866	    -5.9586	   -23.6664	    -3.6926	   -20.3094	     2.0981	   -20.3094	   -14.4348	   -10.0708	
    -8.4763	   -13.8474	    -6.2103	   -24.1699	    -4.3640	   -21.0648	     1.1749	   -21.4005	   -15.5258	   -11.3297	
    -7.5531	   -13.0920	    -6.2943	   -24.7574	    -4.7836	   -21.8201	     0.5035	   -22.4075	   -16.4490	   -12.2528	
    -6.7978	   -12.2528	    -6.2103	   -25.3448	    -5.0354	   -22.4915	     0.2518	   -23.4146	   -17.1204	   -13.0081	
    -6.3782	   -11.5814	    -5.9586	   -25.5966	    -5.0354	   -23.0789	     0.4196	   -24.1699	   -17.5400	   -13.2599	
    -6.2943	   -10.9940	    -5.6229	   -25.5966	    -4.7836	   -23.3307	     0.9232	   -24.6735	   -17.6239	   -13.1760	
    -6.3782	   -10.6583	    -5.1193	   -25.3448	    -4.3640	   -23.3307	     1.6785	   -24.6735	   -17.2882	   -12.6724	
    -6.8817	   -10.6583	    -4.6997	   -24.7574	    -3.9444	   -22.9950	     2.6016	   -24.2538	   -16.6168	   -11.7493	
    -7.6370	   -10.9940	    -4.3640	   -24.0021	    -3.5248	   -22.4075	     3.6087	   -23.4146	   -15.6097	   -10.5743	
    -8.6441	   -11.7493	    -4.1962	   -22.9950	    -3.2730	   -21.4005	     4.6158	   -22.0718	   -14.3509	    -9.2316	
    -9.6512	   -12.7563	    -4.1962	   -21.9040	    -3.0212	   -20.1416	     5.5389	   -20.3934	   -13.0081	    -7.9727	
   -10.6583	   -13.9313	    -4.4479	   -20.5612	    -3.0212	   -18.7149	     6.2103	   -18.5471	   -11.7493	    -6.7139	
   -11.4136	   -15.0223	    -4.7836	   -19.1345	    -3.1052	   -17.1204	     6.5460	   -16.6168	   -10.4904	    -5.6229	
   -11.9171	   -15.9454	    -5.1193	   -17.5400	    -3.3569	   -15.4419	     6.6299	   -14.7705	    -9.4833	    -4.7836	
   -12.0850	   -16.6168	    -5.4550	   -15.8615	    -3.6926	   -13.7634	     6.3782	   -13.1760	    -8.6441	    -4.2801	
   -11.9171	   -16.8686	    -5.7907	   -14.0152	    -4.1122	   -12.0850	     5.7907	   -11.7493	    -8.1406	    -3.9444	
   -11.4975	   -16.8686	    -6.0425	   -12.3367	    -4.6158	   -10.5743	     4.9515	   -10.5743	    -7.8049	    -3.8605	
   -10.9100	   -16.4490	    -6.2103	   -10.7422	    -5.1193	    -9.1476	     3.9444	    -9.6512	    -7.7209	    -4.0283	
   -10.1547	   -15.8615	    -6.2943	    -9.3155	    -5.6229	    -7.8888	     2.7695	    -8.8120	    -7.8049	    -4.2801	
    -9.3155	   -15.1062	    -6.2943	    -8.0566	    -5.9586	    -6.8817	     1.6785	    -8.2245	    -7.9727	    -4.6158	
    -8.5602	   -14.1830	    -6.2103	    -7.0496	    -6.2103	    -6.0425	     0.7553	    -7.8049	    -8.2245	    -4.8676	
    -7.7209	   -13.3438	    -5.9586	    -6.2943	    -6.2103	    -5.5389	     0.0000	    -7.5531	    -8.4763	    -5.1193	
    -6.9656	   -12.4207	    -5.6229	    -5.7907	    -6.0425	    -5.2872	    -0.4196	    -7.4692	    -8.5602	    -5.2872	
    -6.2943	   -11.6653	    -5.2872	    -5.6229	    -5.7068	    -5.2872	    -0.5875	    -7.4692	    -8.6441	    -5.2872	
    -5.7907	   -11.1618	    -4.9515	    -5.7068	    -5.2872	    -5.5389	    -0.4196	    -7.6370	    -8.6441	    -5.2872	
    -5.5389	   -10.9100	    -4.7836	    -5.9586	    -4.8676	    -5.9586	    -0.0839	    -7.8888	    -8.4763	    -5.1193	
    -5.5389	   -10.9100	    -4.6158	    -6.3782	    -4.4479	    -6.5460	     0.4196	    -8.2245	    -8.2245	    -4.9515	
    -5.7068	   -11.1618	    -4.5319	    -6.9656	    -4.1122	    -7.3013	     1.0071	    -8.6441	    -7.8049	    -4.6997	
    -5.9586	   -11.5814	    -4.6158	    -7.7209	    -3.7766	    -8.2245	     1.6785	    -9.0637	    -7.3013	    -4.4479	
    -6.2103	   -12.0010	    -4.6997	    -8.4763	    -3.5248	    -9.2316	     2.3499	    -9.5673	    -6.7139	    -4.1122	
    -6.3782	   -12.4207	    -4.8676	    -8.9798	    -3.3569	   -10.1547	     3.0212	    -9.9030	    -6.1264	    -3.7766	
    -6.2943	   -12.6724	    -4.9515	    -9.1476	    -3.2730	   -10.7422	     3.5248	   -10.0708	    -5.6229	    -3.4409	
    -5.8746	   -12.6724	    -5.0354	    -8.8120	    -3.1052	   -10.9940	     3.8605	    -9.9869	    -5.1193	    -3.1891	
    -5.0354	   -12.5046	    -5.0354	    -8.0566	    -3.0212	   -10.8261	     4.0283	    -9.5673	    -4.8676	    -3.0212	
    -4.0283	   -12.0850	    -5.0354	    -6.9656	    -3.1052	   -10.3226	     3.9444	    -8.9798	    -4.6997	    -3.1891	
    -2.8534	   -11.5814	    -5.1193	    -5.7068	    -3.1891	    -9.5673	     3.6087	    -8.3923	    -4.8676	    -3.6087	
    -1.7624	   -11.0779	    -5.2872	    -4.6997	    -3.4409	    -8.7280	     2.9373	    -7.8049	    -5.2872	    -4.2801	
    -1.0071	   -10.6583	    -5.6229	    -3.8605	    -3.8605	    -7.9727	     2.0981	    -7.4692	    -5.9586	    -5.2872	
    -0.6714	   -10.4904	    -6.1264	    -3.4409	    -4.3640	    -7.4692	     1.0071	    -7.3013	    -6.8817	    -6.4621	
    -0.9232	   -10.4904	    -6.7139	    -3.3569	    -5.0354	    -7.0496	    -0.1678	    -7.4692	    -7.8888	    -7.8049	
    -1.7624	   -10.9100	    -7.3853	    -3.5248	    -5.7068	    -6.7978	    -1.3428	    -7.7209	    -8.8959	    -9.0637	
    -3.1891	   -11.6653	    -8.1406	    -3.7766	    -6.3782	    -6.5460	    -2.3499	    -7.9727	    -9.4833	   -10.0708	
    -4.8676	   -12.6724	    -8.8959	    -4.0283	    -6.9656	    -6.3782	    -3.1891	    -8.2245	    -9.6512	   -10.5743	
    -6.7978	   -14.0991	    -9.6512	    -4.1962	    -7.3853	    -6.2103	    -3.6087	    -8.3084	    -9.3155	   -10.4904	
    -8.7280	   -15.6097	   -10.2386	    -4.2801	    -7.7209	    -5.9586	    -3.7766	    -8.2245	    -8.3923	    -9.9030	
   -10.5743	   -17.2882	   -10.7422	    -4.2801	    -7.8049	    -5.5389	    -3.5248	    -7.8049	    -7.1335	    -8.8120	
   -12.0850	   -18.8828	   -11.0779	    -4.1122	    -7.7209	    -5.0354	    -3.0212	    -7.0496	    -5.7068	    -7.3853	
   -13.3438	   -20.3934	   -11.2457	    -3.7766	    -7.4692	    -4.3640	    -2.0981	    -5.9586	    -4.2801	    -5.8746	
   -14.3509	   -21.5683	   -11.3297	    -3.2730	    -7.0496	    -3.5248	    -1.0071	    -4.6158	    -2.8534	    -4.4479	
   -15.1901	   -22.5754	   -11.2457	    -2.6855	    -6.4621	    -2.6855	     0.1678	    -3.2730	    -1.6785	    -3.1891	
   -15.6937	   -23.3307	   -11.1618	    -1.8463	    -5.8746	    -1.9302	     1.3428	    -2.1820	    -0.7553	    -2.1820	
   -16.1133	   -23.6664	   -10.9940	    -1.0071	    -5.3711	    -1.2589	     2.4338	    -1.2589	     0.0000	    -1.4267	
   -16.1972	   -23.8342	   -10.7422	     0.0000	    -4.8676	    -0.6714	     3.2730	    -0.6714	     0.4196	    -0.9232	
   -16.1133	   -23.6664	   -10.5743	     1.0071	    -4.4479	    -0.1678	     3.9444	    -0.4196	     0.5875	    -0.7553	
   -15.6937	   -23.2468	   -10.4904	     2.0981	    -4.1962	     0.1678	     4.1962	    -0.3357	     0.5875	    -0.8392	
   -15.1062	   -22.5754	   -10.4065	     3.1891	    -4.1122	     0.5035	     4.1962	    -0.5035	     0.3357	    -1.1749	
   -14.2670	   -21.8201	   -10.3226	     4.2801	    -4.1962	     0.6714	     3.9444	    -0.8392	     0.0000	    -1.6785	
   -13.2599	   -20.8969	   -10.3226	     5.2032	    -4.3640	     0.8392	     3.4409	    -1.2589	    -0.5035	    -2.3499	
   -12.1689	   -19.8898	   -10.3226	     6.1264	    -4.6158	     0.9232	     2.9373	    -1.7624	    -1.0910	    -3.1052	
   -10.9100	   -18.8828	   -10.2386	     6.8817	    -4.8676	     0.9232	     2.3499	    -2.3499	    -1.5945	    -3.8605	
    -9.7351	   -17.8757	   -10.1547	     7.3853	    -5.0354	     0.9232	     1.8463	    -2.8534	    -2.0981	    -4.4479	
    -8.7280	   -17.0364	   -10.0708	     7.6370	    -5.2032	     0.8392	     1.5106	    -3.4409	    -2.6016	    -4.9515	
    -7.8049	   -16.3651	    -9.9030	     7.6370	    -5.2032	     0.5875	     1.3428	    -3.8605	    -2.9373	    -5.2032	
    -7.1335	   -15.8615	    -9.5673	     7.3853	    -4.9515	     0.4196	     1.5106	    -4.1962	    -3.1891	    -5.2872	
    -6.6299	   -15.5258	    -9.0637	     6.7978	    -4.5319	     0.1678	     2.0142	    -4.2801	    -3.2730	    -5.0354	
    -6.3782	   -15.3580	    -8.4763	     6.1264	    -3.7766	     0.0839	     2.9373	    -4.1122	    -3.1052	    -4.6158	
    -6.2943	   -15.3580	    -7.7209	     5.2032	    -2.8534	     0.0839	     4.0283	    -3.6087	    -2.8534	    -3.9444	
    -6.4621	   -15.5258	    -6.9656	     4.1122	    -1.7624	     0.1678	     5.3711	    -2.9373	    -2.4338	    -3.1891	
    -6.7978	   -15.8615	    -6.2103	     3.0212	    -0.7553	     0.1678	     6.7139	    -2.2659	    -1.9302	    -2.2659	
    -7.3013	   -16.2811	    -5.5389	     1.8463	     0.0839	     0.1678	     7.9727	    -1.6785	    -1.5106	    -1.4267	
    -7.8049	   -16.7847	    -5.0354	     0.7553	     0.8392	     0.0839	     8.9798	    -1.2589	    -1.0910	    -0.6714	
    -8.2245	   -17.2882	    -4.5319	    -0.3357	     1.3428	    -0.1678	     9.8190	    -1.1749	    -0.8392	     0.0000	
    -8.5602	   -17.7078	    -4.1962	    -1.2589	     1.6785	    -0.5875	    10.2386	    -1.2589	    -0.6714	     0.3357	
    -8.5602	   -17.9596	    -4.0283	    -2.0142	     1.7624	    -1.0071	    10.3226	    -1.5106	    -0.7553	     0.5035	
    -8.3923	   -18.1274	    -3.8605	    -2.6016	     1.6785	    -1.5106	    10.0708	    -1.9302	    -1.0071	     0.3357	
    -7.8888	   -18.0435	    -3.8605	    -3.0212	     1.4267	    -1.9302	     9.4833	    -2.4338	    -1.3428	    -0.0839	
    -7.1335	   -17.7917	    -3.9444	    -3.2730	     1.0071	    -2.3499	     8.8120	    -2.9373	    -1.9302	    -0.6714	
    -6.1264	   -17.3721	    -3.8605	    -3.1891	     0.5875	    -2.6016	     7.9727	    -3.3569	    -2.5177	    -1.4267	
    -4.8676	   -16.7007	    -3.7766	    -2.9373	     0.2518	    -2.6855	     7.1335	    -3.6926	    -3.1052	    -2.2659	
    -3.3569	   -15.7776	    -3.5248	    -2.3499	     0.0839	    -2.6016	     6.3782	    -3.8605	    -3.6926	    -3.0212	
    -1.7624	   -14.7705	    -3.1891	    -1.5945	    -0.0839	    -2.3499	     5.7907	    -3.8605	    -4.1962	    -3.6087	
    -0.2518	   -13.7634	    -2.7695	    -0.6714	    -0.1678	    -2.0142	     5.2032	    -3.7766	    -4.5319	    -4.1122	
     1.1749	   -12.8403	    -2.3499	     0.1678	    -0.2518	    -1.6785	     4.6997	    -3.5248	    -4.6997	    -4.3640	
     2.2659	   -12.1689	    -1.8463	     0.9232	    -0.2518	    -1.5106	     4.3640	    -3.3569	    -4.7836	    -4.4479	
     3.1052	   -11.6653	    -1.4267	     1.5945	    -0.2518	    -1.5106	     4.2801	    -3.1891	    -4.6997	    -4.2801	
     3.6926	   -11.4136	    -0.9232	     2.1820	    -0.0839	    -1.6785	     4.3640	    -2.9373	    -4.5319	    -3.9444	
     4.0283	   -11.2457	    -0.3357	     2.6855	     0.2518	    -1.8463	     4.8676	    -2.6855	    -4.1122	    -3.2730	
     4.1122	   -11.1618	     0.1678	     3.1891	     0.7553	    -1.9302	     5.5389	    -2.3499	    -3.5248	    -2.3499	
     4.0283	   -11.2457	     0.7553	     3.6087	     1.4267	    -1.8463	     6.5460	    -1.7624	    -2.8534	    -1.3428	
     3.6926	   -11.3297	     1.3428	     3.9444	     2.1820	    -1.5945	     7.6370	    -1.0910	    -2.0142	    -0.1678	
     3.2730	   -11.4136	     1.7624	     4.1962	     2.9373	    -1.0071	     8.7280	    -0.3357	    -1.1749	     0.9232	
     2.7695	   -11.4975	     2.1820	     4.4479	     3.6926	    -0.2518	     9.6512	     0.5035	    -0.3357	     1.8463	
     2.1820	   -11.5814	     2.4338	     4.5319	     4.2801	     0.5875	    10.3226	     1.2589	     0.5035	     2.6016	
     1.5106	   -11.4975	     2.6016	     4.6997	     4.7836	     1.4267	    10.6583	     1.9302	     1.1749	     3.1052	
     1.0071	   -11.4136	     2.5177	     4.8676	     4.9515	     2.1820	    10.5743	     2.4338	     1.6785	     3.2730	
     0.7553	   -11.2457	     2.3499	     5.0354	     4.9515	     2.8534	    10.1547	     2.7695	     2.0142	     3.1052	
     0.5875	   -10.9100	     2.0142	     5.1193	     4.6158	     3.1052	     9.3155	     2.9373	     2.0142	     2.6016	
     0.6714	   -10.5743	     1.5106	     5.0354	     4.1122	     3.1052	     8.1406	     2.8534	     1.7624	     1.7624	
     0.9232	   -10.2386	     1.0071	     4.6158	     3.3569	     2.7695	     6.7978	     2.5177	     1.1749	     0.6714	
     1.3428	    -9.7351	     0.5035	     4.0283	     2.6016	     2.1820	     5.4550	     2.0981	     0.5035	    -0.5035	
     1.8463	    -9.2316	     0.0839	     3.5248	     1.8463	     1.5945	     4.1122	     1.5945	    -0.2518	    -1.6785	
     2.4338	    -8.6441	    -0.1678	     3.1052	     1.2589	     1.0910	     3.1052	     1.2589	    -0.9232	    -2.6855	
     3.0212	    -7.9727	    -0.0839	     3.1052	     0.8392	     0.9232	     2.5177	     1.1749	    -1.3428	    -3.3569	
     3.5248	    -7.2174	     0.2518	     3.5248	     0.8392	     1.0910	     2.4338	     1.2589	    -1.5106	    -3.6926	
     4.1122	    -6.4621	     0.8392	     4.1962	     1.0910	     1.5106	     2.9373	     1.5945	    -1.3428	    -3.6087	
     4.5319	    -5.5389	     1.7624	     5.2032	     1.7624	     2.0981	     3.8605	     2.0981	    -0.9232	    -3.1891	
     4.9515	    -4.6997	     2.9373	     6.1264	     2.6855	     2.7695	     5.2872	     2.6016	    -0.4196	    -2.5177	
     5.2872	    -3.8605	     4.2801	     6.9656	     3.8605	     3.4409	     6.9656	     3.0212	     0.2518	    -1.5945	
     5.5389	    -3.1891	     5.6229	     7.5531	     5.1193	     4.0283	     8.7280	     3.4409	     0.8392	    -0.6714	
     5.7068	    -2.6855	     6.8817	     7.7209	     6.2943	     4.3640	    10.4065	     3.6087	     1.3428	     0.3357	
     5.7907	    -2.5177	     7.8888	     7.5531	     7.3853	     4.5319	    11.8332	     3.5248	     1.7624	     1.0910	
     5.8746	    -2.6855	     8.6441	     6.9656	     8.1406	     4.4479	    13.0081	     3.2730	     1.9302	     1.6785	
     5.8746	    -2.9373	     9.0637	     6.2103	     8.7280	     4.1962	    13.6795	     2.8534	     1.9302	     1.9302	
     5.8746	    -3.3569	     9.2316	     5.3711	     8.9798	     3.8605	    13.9313	     2.1820	     1.7624	     1.9302	
     6.1264	    -3.7766	     9.1476	     4.5319	     8.9798	     3.4409	    13.7634	     1.4267	     1.5106	     1.6785	
     6.4621	    -3.9444	     8.8959	     3.7766	     8.8959	     3.0212	    13.2599	     0.6714	     1.2589	     1.1749	
     7.0496	    -3.9444	     8.6441	     3.2730	     8.6441	     2.7695	    12.5885	     0.0000	     1.0071	     0.5875	
     7.8049	    -3.6087	     8.3923	     3.1052	     8.3923	     2.6855	    11.7493	    -0.4196	     0.9232	    -0.0839	
     8.6441	    -3.0212	     8.3084	     3.2730	     8.1406	     2.7695	    10.9100	    -0.5875	     0.9232	    -0.5875	
     9.4833	    -2.3499	     8.2245	     3.7766	     7.9727	     3.1891	    10.1547	    -0.4196	     1.0910	    -1.0910	
    10.3226	    -1.5945	     8.3084	     4.5319	     7.8888	     3.6926	     9.4833	     0.0839	     1.2589	    -1.4267	
    10.9940	    -0.8392	     8.4763	     5.4550	     7.8888	     4.3640	     8.9798	     0.7553	     1.5106	    -1.5106	
    11.4975	    -0.1678	     8.7280	     6.4621	     7.8888	     5.1193	     8.7280	     1.6785	     2.0142	    -1.3428	
    11.9171	     0.4196	     9.0637	     7.4692	     8.1406	     6.0425	     8.8120	     2.8534	     2.6855	    -0.7553	
    12.1689	     0.8392	     9.5673	     8.5602	     8.4763	     7.2174	     9.1476	     4.2801	     3.6926	     0.0839	
    12.2528	     1.2589	    10.2386	     9.7351	     9.0637	     8.5602	     9.8190	     6.1264	     4.9515	     1.3428	
    12.2528	     1.5945	    10.9940	    10.9100	     9.7351	    10.2386	    10.7422	     8.2245	     6.5460	     2.8534	
    12.0850	     1.7624	    11.7493	    12.0850	    10.5743	    12.0010	    11.9171	    10.5743	     8.2245	     4.6158	
    11.8332	     1.8463	    12.5046	    13.1760	    11.3297	    13.7634	    13.0920	    12.7563	     9.9030	     6.2943	
    11.4136	     1.7624	    13.0920	    14.0152	    12.0850	    15.2740	    14.3509	    14.6027	    11.4136	     7.9727	
    10.8261	     1.5945	    13.4277	    14.6027	    12.6724	    16.3651	    15.4419	    16.0294	    12.5885	     9.3994	
    10.1547	     1.1749	    13.4277	    14.7705	    13.0081	    16.9525	    16.2811	    16.7847	    13.4277	    10.4904	
     9.3155	     0.5875	    13.0920	    14.6027	    13.0920	    17.1204	    16.8686	    16.9525	    13.8474	    11.1618	
     8.3923	    -0.0839	    12.4207	    14.0991	    12.9242	    16.7847	    17.1204	    16.6168	    13.7634	    11.3297	
     7.3853	    -0.9232	    11.4136	    13.2599	    12.3367	    16.1133	    17.0364	    15.7776	    13.1760	    10.9940	
     6.2943	    -1.8463	    10.0708	    12.1689	    11.4975	    15.1062	    16.4490	    14.6027	    12.1689	    10.1547	
     5.1193	    -2.9373	     8.5602	    10.8261	    10.4065	    13.9313	    15.6097	    13.2599	    10.9940	     8.9798	
     4.0283	    -3.8605	     7.0496	     9.4833	     9.2316	    12.6724	    14.5187	    11.8332	     9.5673	     7.6370	
     3.1052	    -4.7836	     5.5389	     8.3084	     7.9727	    11.4975	    13.4277	    10.6583	     8.3084	     6.2103	
     2.2659	    -5.4550	     4.2801	     7.3013	     6.8817	    10.4065	    12.3367	     9.5673	     7.2174	     5.0354	
     1.5945	    -6.0425	     3.1891	     6.6299	     5.9586	     9.3994	    11.4975	     8.8120	     6.4621	     4.1122	
     1.0910	    -6.4621	     2.3499	     6.0425	     5.2872	     8.5602	    10.7422	     8.3084	     5.9586	     3.6087	
     0.5035	    -6.8817	     1.6785	     5.6229	     4.7836	     7.8049	    10.3226	     8.0566	     5.7907	     3.4409	
    -0.0839	    -7.3013	     1.2589	     5.2872	     4.4479	     7.2174	    10.2386	     7.8888	     5.7907	     3.6926	
    -0.8392	    -7.7209	     0.9232	     4.9515	     4.3640	     6.7139	    10.4904	     7.9727	     6.1264	     4.2801	
    -1.7624	    -8.3084	     0.7553	     4.5319	     4.3640	     6.3782	    10.9100	     8.1406	     6.6299	     5.1193	
    -2.6855	    -8.8959	     0.6714	     4.1122	     4.5319	     6.0425	    11.6653	     8.3084	     7.2174	     6.1264	
    -3.6926	    -9.4833	     0.6714	     3.6926	     4.7836	     5.8746	    12.5046	     8.4763	     7.9727	     7.3013	
    -4.5319	   -10.1547	     0.8392	     3.2730	     5.1193	     5.6229	    13.4277	     8.6441	     8.8120	     8.5602	
    -5.2872	   -10.5743	     1.0071	     2.9373	     5.4550	     5.4550	    14.3509	     8.8120	     9.6512	     9.7351	
    -5.7068	   -10.8261	     1.2589	     2.6855	     5.8746	     5.3711	    15.2740	     8.8959	    10.4904	    10.9100	
    -5.7068	   -10.9100	     1.5945	     2.6855	     6.2103	     5.3711	    16.0294	     8.9798	    11.2457	    11.8332	
    -5.4550	   -10.5743	     2.0142	     2.8534	     6.6299	     5.5389	    16.6168	     9.0637	    11.8332	    12.5046	
    -4.7836	   -10.0708	     2.4338	     3.1891	     6.9656	     5.7907	    17.0364	     9.1476	    12.1689	    12.9242	
    -3.7766	    -9.2316	     2.9373	     3.6087	     7.3013	     6.0425	    17.2043	     9.1476	    12.1689	    12.9242	
    -2.4338	    -8.2245	     3.3569	     4.1962	     7.4692	     6.3782	    17.2043	     9.0637	    12.0010	    12.6724	
    -0.8392	    -6.9656	     3.7766	     4.7836	     7.5531	     6.7139	    16.9525	     8.9798	    11.5814	    12.0850	
     1.0071	    -5.5389	     4.1962	     5.4550	     7.6370	     6.9656	    16.4490	     8.8120	    11.0779	    11.3297	
     2.9373	    -4.0283	     4.6158	     6.1264	     7.7209	     7.3013	    15.7776	     8.6441	    10.4065	    10.4065	
     5.0354	    -2.4338	     5.1193	     6.7978	     7.8049	     7.5531	    15.1901	     8.5602	     9.6512	     9.3994	
     7.1335	    -0.8392	     5.6229	     7.4692	     7.8888	     7.8888	    14.6027	     8.4763	     9.0637	     8.4763	
     9.0637	     0.6714	     6.1264	     8.0566	     8.0566	     8.1406	    14.0991	     8.4763	     8.4763	     7.6370	
    10.7422	     1.8463	     6.6299	     8.6441	     8.3084	     8.3084	    13.9313	     8.5602	     8.0566	     6.9656	
    12.0850	     2.6855	     7.2174	     9.1476	     8.7280	     8.4763	    13.9313	     8.7280	     7.8888	     6.6299	
    12.8403	     3.0212	     7.8049	     9.5673	     9.2316	     8.6441	    14.3509	     8.9798	     7.8888	     6.6299	
    13.0920	     2.9373	     8.3923	     9.8190	     9.8190	     8.8120	    15.1062	     9.3155	     7.9727	     6.8817	
    12.8403	     2.3499	     8.9798	     9.9869	    10.5743	     8.8959	    16.1133	     9.7351	     8.3084	     7.3013	
    12.0010	     1.4267	     9.4833	     9.9030	    11.3297	     8.9798	    17.3721	    10.2386	     8.6441	     7.9727	
    10.9100	     0.1678	     9.9869	     9.6512	    12.1689	     9.0637	    18.6310	    10.6583	     8.9798	     8.6441	
     9.4833	    -1.1749	    10.4065	     9.1476	    12.9242	     8.9798	    19.8059	    10.9940	     9.2316	     9.2316	
     7.9727	    -2.6016	    10.5743	     8.4763	    13.5117	     8.8959	    20.8130	    11.0779	     9.3155	     9.7351	
     6.5460	    -3.9444	    10.6583	     7.6370	    13.8474	     8.5602	    21.4005	    10.9940	     9.3994	     9.9030	
     5.2872	    -5.0354	    10.5743	     6.7139	    13.9313	     8.2245	    21.4844	    10.6583	     9.3155	     9.8190	
     4.2801	    -5.9586	    10.2386	     5.7907	    13.6795	     7.7209	    21.1487	    10.0708	     9.3155	     9.5673	
     3.5248	    -6.7139	     9.5673	     4.9515	    13.0920	     7.1335	    20.2255	     9.2316	     9.3155	     9.1476	
     3.0212	    -7.2174	     8.7280	     4.2801	    12.2528	     6.4621	    18.8828	     8.3084	     9.3994	     8.7280	
     2.7695	    -7.5531	     7.7209	     3.8605	    11.1618	     5.8746	    17.1204	     7.2174	     9.5673	     8.3923	
     2.6016	    -7.8049	     6.5460	     3.7766	     9.9869	     5.3711	    15.2740	     6.2103	     9.6512	     8.0566	
     2.7695	    -7.8049	     5.4550	     4.0283	     8.7280	     5.0354	    13.3438	     5.2872	     9.5673	     7.7209	
     2.9373	    -7.7209	     4.3640	     4.6997	     7.6370	     5.0354	    11.5814	     4.6158	     9.3155	     7.3013	
     3.3569	    -7.5531	     3.4409	     5.7907	     6.7139	     5.4550	    10.0708	     4.3640	     8.8959	     6.7978	
     3.6926	    -7.3853	     2.6016	     7.2174	     5.8746	     6.1264	     8.8959	     4.5319	     8.4763	     6.3782	
     4.0283	    -7.2174	     2.0142	     8.6441	     5.2872	     7.1335	     8.0566	     5.2032	     8.0566	     6.1264	
     4.1962	    -7.1335	     1.5106	    10.1547	     4.8676	     8.3084	     7.6370	     6.3782	     7.8049	     5.9586	
     4.1122	    -7.3013	     1.1749	    11.4975	     4.6158	     9.5673	     7.6370	     7.7209	     7.7209	     6.0425	
     3.7766	    -7.5531	     0.9232	    12.5885	     4.5319	    10.7422	     7.8888	     9.3155	     7.8888	     6.2103	
     3.2730	    -7.9727	     0.7553	    13.2599	     4.6158	    11.6653	     8.4763	    10.7422	     8.1406	     6.5460	
     2.5177	    -8.5602	     0.7553	    13.5117	     4.7836	    12.0850	     9.2316	    11.9171	     8.5602	     6.9656	
     1.7624	    -9.0637	     0.8392	    13.1760	     5.0354	    12.0850	    10.2386	    12.6724	     8.9798	     7.3853	
     1.0910	    -9.6512	     1.0071	    12.5046	     5.4550	    11.5814	    11.3297	    12.8403	     9.3994	     7.8049	
     0.5875	    -9.9869	     1.2589	    11.4975	     5.9586	    10.7422	    12.5046	    12.5885	     9.7351	     8.2245	
     0.5035	   -10.0708	     1.6785	    10.4065	     6.5460	     9.8190	    13.6795	    12.0850	     9.9869	     8.5602	
     0.7553	    -9.9030	     2.1820	     9.5673	     7.1335	     9.0637	    14.7705	    11.4975	    10.1547	     8.8120	
     1.5106	    -9.4833	     2.7695	     8.9798	     7.8049	     8.4763	    15.7776	    10.9940	    10.2386	     8.9798	
     2.5177	    -8.8959	     3.2730	     8.7280	     8.3084	     8.2245	    16.4490	    10.4904	    10.2386	     8.8959	
     3.7766	    -8.1406	     3.6926	     8.7280	     8.7280	     8.1406	    16.7847	     9.9869	     9.9869	     8.6441	
     5.1193	    -7.4692	     3.9444	     8.8959	     8.8120	     8.1406	    16.7007	     9.4833	     9.5673	     8.1406	
     6.5460	    -6.7978	     3.8605	     8.9798	     8.6441	     8.1406	    16.2811	     8.9798	     8.8959	     7.4692	
     7.9727	    -6.2943	     3.6926	     9.0637	     8.3084	     8.1406	    15.5258	     8.3923	     8.0566	     6.6299	
     9.3155	    -5.9586	     3.3569	     8.9798	     7.8049	     8.0566	    14.6027	     7.7209	     7.2174	     5.7907	
    10.4065	    -5.7068	     2.9373	     8.5602	     7.2174	     7.8049	    13.5956	     7.0496	     6.2943	     4.9515	
    11.2457	    -5.7068	     2.4338	     7.8888	     6.5460	     7.3853	    12.6724	     6.2943	     5.4550	     4.2801	
    11.6653	    -5.9586	     1.9302	     6.7978	     5.8746	     6.7139	    11.7493	     5.5389	     4.6997	     3.7766	
    11.5814	    -6.5460	     1.3428	     5.4550	     5.1193	     5.7068	    11.0779	     4.6997	     4.0283	     3.5248	
    11.0779	    -7.3853	     0.7553	     3.8605	     4.5319	     4.6158	    10.5743	     3.8605	     3.4409	     3.4409	
     9.9869	    -8.3923	     0.2518	     2.3499	     4.0283	     3.3569	    10.4065	     3.1052	     3.1052	     3.6087	
     8.6441	    -9.4833	    -0.0839	     1.0910	     3.7766	     2.3499	    10.5743	     2.6855	     3.0212	     4.1122	
     7.1335	   -10.4065	    -0.1678	     0.2518	     3.7766	     1.5945	    11.1618	     2.5177	     3.1891	     4.8676	
     5.5389	   -11.2457	    -0.0839	    -0.0839	     3.9444	     1.2589	    12.0010	     2.7695	     3.6087	     5.7907	
     4.1122	   -11.8332	     0.1678	    -0.0839	     4.3640	     1.3428	    13.0081	     3.2730	     4.1122	     6.7139	
     2.8534	   -12.2528	     0.5035	     0.2518	     4.8676	     1.5945	    14.0152	     3.9444	     4.6158	     7.6370	
     1.9302	   -12.3367	     0.9232	     0.7553	     5.2872	     2.0142	    14.9384	     4.4479	     5.0354	     8.3084	
     1.3428	   -12.1689	     1.3428	     1.3428	     5.7068	     2.4338	    15.6937	     4.8676	     5.2032	     8.6441	
     1.0910	   -11.7493	     1.6785	     1.7624	     5.9586	     2.7695	    16.1133	     5.1193	     5.2032	     8.7280	
     1.0910	   -11.1618	     1.8463	     2.0981	     6.1264	     3.0212	    16.1133	     5.1193	     5.1193	     8.4763	
     1.4267	   -10.4065	     1.9302	     2.3499	     6.0425	     3.1891	    15.7776	     4.9515	     4.7836	     7.9727	
     2.0142	    -9.4833	     1.8463	     2.5177	     5.7907	     3.2730	    15.0223	     4.6997	     4.5319	     7.3013	
     2.8534	    -8.4763	     1.6785	     2.7695	     5.3711	     3.3569	    14.0991	     4.4479	     4.2801	     6.5460	
     3.8605	    -7.3853	     1.4267	     3.1052	     4.8676	     3.5248	    13.0081	     4.1962	     4.0283	     5.7068	
     4.9515	    -6.2103	     1.1749	     3.5248	     4.3640	     3.7766	    11.8332	     3.9444	     3.8605	     4.9515	
     6.1264	    -5.1193	     0.8392	     4.1962	     3.7766	     4.0283	    10.7422	     3.8605	     3.7766	     4.1962	
     7.1335	    -4.1962	     0.5035	     4.9515	     3.2730	     4.3640	     9.8190	     3.7766	     3.6926	     3.6926	
     8.1406	    -3.5248	     0.1678	     5.7068	     2.8534	     4.6997	     9.1476	     3.7766	     3.6926	     3.1891	
     8.8959	    -3.1891	    -0.0839	     6.4621	     2.6016	     4.8676	     8.6441	     3.7766	     3.6926	     2.9373	
     9.3994	    -3.1891	    -0.3357	     7.1335	     2.3499	     4.8676	     8.5602	     3.6926	     3.7766	     2.8534	
     9.7351	    -3.5248	    -0.5035	     7.5531	     2.3499	     4.8676	     8.7280	     3.6087	     3.9444	     2.9373	
     9.7351	    -4.1962	    -0.5875	     7.8888	     2.5177	     4.7836	     9.1476	     3.5248	     4.1122	     3.1891	
     9.5673	    -5.0354	    -0.5875	     8.0566	     2.7695	     4.6158	     9.8190	     3.5248	     4.3640	     3.6087	
     9.3994	    -5.9586	    -0.5035	     8.1406	     3.1891	     4.6158	    10.5743	     3.5248	     4.6158	     4.1122	
     9.1476	    -6.7978	    -0.2518	     8.3084	     3.6926	     4.6997	    11.4975	     3.6926	     4.9515	     4.6997	
     9.0637	    -7.3853	     0.0000	     8.3923	     4.2801	     4.7836	    12.3367	     3.7766	     5.2032	     5.2032	
     9.1476	    -7.8888	     0.3357	     8.5602	     4.7836	     4.9515	    13.0081	     3.8605	     5.3711	     5.7068	
     9.3155	    -8.1406	     0.6714	     8.6441	     5.2032	     5.0354	    13.4277	     3.8605	     5.3711	     5.9586	
     9.6512	    -8.1406	     0.8392	     8.5602	     5.3711	     4.9515	    13.4277	     3.6087	     5.1193	     5.8746	
    10.1547	    -8.1406	     0.7553	     8.3923	     5.2032	     4.7836	    12.9242	     3.1891	     4.6158	     5.6229	
    10.8261	    -7.9727	     0.5035	     8.1406	     4.6997	     4.5319	    12.0010	     2.6016	     4.0283	     5.0354	
    11.4975	    -7.8049	     0.0000	     7.8049	     3.8605	     4.1122	    10.6583	     1.8463	     3.1891	     4.3640	
    12.0010	    -7.7209	    -0.6714	     7.4692	     2.8534	     3.6926	     9.0637	     1.0071	     2.3499	     3.5248	
    12.4207	    -7.6370	    -1.5106	     7.2174	     1.6785	     3.3569	     7.4692	     0.2518	     1.5945	     2.6016	
    12.4207	    -7.6370	    -2.4338	     6.9656	     0.5035	     3.0212	     5.8746	    -0.5035	     0.8392	     1.7624	
    12.0850	    -7.8888	    -3.4409	     6.7139	    -0.6714	     2.6855	     4.4479	    -1.0910	     0.1678	     1.0071	
    11.1618	    -8.3923	    -4.5319	     6.2943	    -1.8463	     2.4338	     3.2730	    -1.5106	    -0.3357	     0.3357	
     9.7351	    -9.1476	    -5.6229	     5.7068	    -2.7695	     2.3499	     2.4338	    -1.6785	    -0.8392	    -0.2518	
     7.8049	   -10.1547	    -6.6299	     5.1193	    -3.6087	     2.2659	     1.9302	    -1.5945	    -1.1749	    -0.6714	
     5.6229	   -11.2457	    -7.4692	     4.4479	    -4.1122	     2.3499	     1.8463	    -1.3428	    -1.3428	    -0.8392	
     3.1891	   -12.4207	    -8.1406	     3.7766	    -4.3640	     2.6016	     2.1820	    -0.8392	    -1.2589	    -0.8392	
     0.7553	   -13.5117	    -8.4763	     3.1891	    -4.2801	     2.8534	     2.8534	    -0.2518	    -1.0071	    -0.5035	
    -1.4267	   -14.4348	    -8.4763	     2.7695	    -3.8605	     3.1052	     3.9444	     0.4196	    -0.5875	     0.0839	
    -3.3569	   -15.1062	    -8.1406	     2.5177	    -3.1052	     3.2730	     5.2872	     1.2589	     0.1678	     0.8392	
    -4.7836	   -15.3580	    -7.5531	     2.3499	    -2.0981	     3.4409	     6.8817	     2.0981	     1.0071	     1.8463	
    -5.8746	   -15.4419	    -6.6299	     2.3499	    -0.9232	     3.6087	     8.4763	     3.0212	     2.0142	     2.8534	
    -6.4621	   -15.1062	    -5.6229	     2.2659	     0.3357	     3.6087	     9.9869	     3.9444	     3.0212	     3.8605	
    -6.7139	   -14.6027	    -4.5319	     2.2659	     1.5106	     3.5248	    11.2457	     4.6997	     4.0283	     4.7836	
[Epoch Header]
[Trial Type]	21
[Accept]	1
[Correct]	0
[RT]	 0.000
[Resp]	0
[Epoch Data]
    -1.5106	   -13.0081	    -9.9030	   -16.8686	   -16.6168	   -14.4348	    -5.4550	   -15.1901	   -15.2740	   -14.3509	
    -1.4267	   -13.9313	   -10.0708	   -17.6239	   -16.3651	   -14.4348	    -4.6158	   -15.1062	   -15.0223	   -13.6795	
    -1.3428	   -14.7705	   -10.2386	   -18.0435	   -16.1133	   -14.2670	    -3.7766	   -14.9384	   -14.6866	   -12.8403	
    -1.1749	   -15.4419	   -10.2386	   -18.2114	   -15.7776	   -13.9313	    -3.0212	   -14.6027	   -14.3509	   -12.1689	
    -0.9232	   -15.9454	   -10.2386	   -17.9596	   -15.4419	   -13.5117	    -2.5177	   -14.0991	   -13.9313	   -11.4975	
    -0.5035	   -16.1133	   -10.1547	   -17.2882	   -15.0223	   -12.9242	    -2.0981	   -13.4277	   -13.5117	   -10.9940	
    -0.0839	   -15.9454	    -9.9030	   -16.3651	   -14.6866	   -12.3367	    -1.9302	   -12.8403	   -13.1760	   -10.5743	
     0.3357	   -15.5258	    -9.5673	   -15.3580	   -14.2670	   -11.9171	    -1.9302	   -12.2528	   -12.9242	   -10.4904	
     0.7553	   -14.9384	    -9.2316	   -14.3509	   -13.9313	   -11.6653	    -2.1820	   -11.8332	   -12.9242	   -10.5743	
     1.0910	   -14.1830	    -8.8959	   -13.5117	   -13.6795	   -11.7493	    -2.6855	   -11.5814	   -13.1760	   -10.8261	
     1.2589	   -13.4277	    -8.5602	   -12.9242	   -13.5956	   -12.0010	    -3.3569	   -11.5814	   -13.7634	   -11.4136	
     1.2589	   -12.6724	    -8.3923	   -12.7563	   -13.5117	   -12.4207	    -4.1962	   -11.8332	   -14.5187	   -12.2528	
     1.2589	   -11.9171	    -8.2245	   -12.8403	   -13.5956	   -13.0081	    -5.1193	   -12.1689	   -15.4419	   -13.1760	
     1.1749	   -11.2457	    -7.9727	   -13.2599	   -13.6795	   -13.5117	    -5.9586	   -12.6724	   -16.3651	   -14.0991	
     1.0910	   -10.6583	    -7.8049	   -13.7634	   -13.6795	   -14.0152	    -6.7139	   -13.0920	   -17.2043	   -14.9384	
     1.0071	   -10.1547	    -7.6370	   -14.2670	   -13.6795	   -14.4348	    -7.3853	   -13.5956	   -17.7078	   -15.6097	
     0.8392	    -9.8190	    -7.3853	   -14.8544	   -13.5956	   -14.6866	    -7.8888	   -14.0152	   -17.9596	   -15.9454	
     0.5035	    -9.8190	    -7.2174	   -15.3580	   -13.5117	   -14.9384	    -8.1406	   -14.3509	   -17.7078	   -15.9454	
     0.0000	    -9.9869	    -7.0496	   -15.9454	   -13.4277	   -15.1901	    -8.3084	   -14.7705	   -17.1204	   -15.5258	
    -0.7553	   -10.4904	    -7.0496	   -16.5329	   -13.3438	   -15.4419	    -8.3923	   -15.1062	   -16.2811	   -14.6866	
    -1.6785	   -11.1618	    -7.0496	   -17.1204	   -13.2599	   -15.6937	    -8.3084	   -15.4419	   -15.3580	   -13.5956	
    -2.6016	   -11.8332	    -7.0496	   -17.6239	   -13.2599	   -15.8615	    -8.1406	   -15.6937	   -14.4348	   -12.5046	
    -3.4409	   -12.5046	    -7.0496	   -18.0435	   -13.1760	   -16.0294	    -7.8888	   -15.9454	   -13.6795	   -11.4136	
    -4.0283	   -13.0081	    -6.9656	   -18.2114	   -13.0920	   -16.0294	    -7.5531	   -16.1133	   -13.0081	   -10.4065	
    -4.3640	   -13.2599	    -6.7139	   -18.1274	   -13.0081	   -15.9454	    -7.1335	   -16.1972	   -12.4207	    -9.6512	
    -4.2801	   -13.0920	    -6.3782	   -17.9596	   -12.8403	   -15.6937	    -6.7978	   -16.2811	   -12.0850	    -9.0637	
    -3.9444	   -12.6724	    -5.9586	   -17.6239	   -12.8403	   -15.4419	    -6.6299	   -16.2811	   -11.8332	    -8.7280	
    -3.3569	   -12.0010	    -5.5389	   -17.2043	   -12.9242	   -15.2740	    -6.6299	   -16.4490	   -11.8332	    -8.7280	
    -2.6016	   -11.0779	    -5.2872	   -16.7847	   -13.1760	   -15.1901	    -6.8817	   -16.7007	   -12.0850	    -9.0637	
    -1.6785	   -10.1547	    -5.1193	   -16.5329	   -13.5956	   -15.2740	    -7.3853	   -17.1204	   -12.6724	    -9.8190	
    -0.6714	    -9.2316	    -5.1193	   -16.3651	   -14.0991	   -15.5258	    -8.1406	   -17.6239	   -13.5956	   -10.8261	
     0.3357	    -8.3923	    -5.2872	   -16.3651	   -14.6866	   -15.7776	    -8.8959	   -18.1274	   -14.7705	   -12.0010	
     1.3428	    -7.8888	    -5.5389	   -16.3651	   -15.3580	   -16.1133	    -9.7351	   -18.5471	   -16.0294	   -13.3438	
     2.1820	    -7.6370	    -5.9586	   -16.5329	   -16.0294	   -16.2811	   -10.5743	   -18.7988	   -17.2043	   -14.6866	
     2.8534	    -7.7209	    -6.5460	   -16.7007	   -16.6168	   -16.3651	   -11.2457	   -18.7988	   -18.3792	   -15.8615	
     3.3569	    -8.1406	    -7.2174	   -17.0364	   -17.1204	   -16.4490	   -11.6653	   -18.6310	   -19.3024	   -16.8686	
     3.6087	    -8.8959	    -7.8049	   -17.4561	   -17.5400	   -16.4490	   -11.9171	   -18.2953	   -19.9738	   -17.7078	
     3.6087	    -9.7351	    -8.4763	   -17.7917	   -17.7078	   -16.4490	   -11.7493	   -17.9596	   -20.3934	   -18.2114	
     3.5248	   -10.7422	    -8.9798	   -18.2114	   -17.7078	   -16.5329	   -11.3297	   -17.5400	   -20.4773	   -18.3792	
     3.1891	   -11.6653	    -9.3994	   -18.4631	   -17.5400	   -16.5329	   -10.4904	   -17.2043	   -20.2255	   -18.2114	
     2.7695	   -12.5885	    -9.6512	   -18.6310	   -17.1204	   -16.6168	    -9.3994	   -16.9525	   -19.7220	   -17.7917	
     2.1820	   -13.4277	    -9.8190	   -18.6310	   -16.4490	   -16.5329	    -7.9727	   -16.7007	   -19.0506	   -17.0364	
     1.5106	   -14.2670	    -9.8190	   -18.3792	   -15.7776	   -16.3651	    -6.2943	   -16.4490	   -18.2114	   -16.0294	
     0.6714	   -14.9384	    -9.7351	   -17.9596	   -14.9384	   -16.0294	    -4.6997	   -16.1133	   -17.2882	   -14.9384	
    -0.3357	   -15.6097	    -9.5673	   -17.3721	   -14.1830	   -15.6097	    -3.1052	   -15.7776	   -16.4490	   -13.9313	
    -1.4267	   -16.2811	    -9.4833	   -16.7007	   -13.4277	   -15.1901	    -1.6785	   -15.5258	   -15.6937	   -13.0920	
    -2.6016	   -16.7847	    -9.4833	   -16.0294	   -12.9242	   -14.9384	    -0.5875	   -15.3580	   -15.1062	   -12.4207	
    -3.8605	   -17.2043	    -9.5673	   -15.4419	   -12.5046	   -14.7705	     0.0839	   -15.5258	   -14.9384	   -12.1689	
    -4.9515	   -17.4561	    -9.6512	   -15.1901	   -12.2528	   -15.0223	     0.4196	   -15.9454	   -15.0223	   -12.3367	
    -5.8746	   -17.5400	    -9.8190	   -15.1062	   -12.1689	   -15.4419	     0.3357	   -16.7007	   -15.5258	   -12.7563	
    -6.5460	   -17.4561	    -9.9869	   -15.3580	   -12.2528	   -16.1972	     0.0000	   -17.6239	   -16.4490	   -13.4277	
    -6.9656	   -17.2882	   -10.1547	   -15.6937	   -12.4207	   -16.9525	    -0.5875	   -18.6310	   -17.5400	   -14.3509	
    -7.0496	   -16.8686	   -10.3226	   -16.0294	   -12.5885	   -17.6239	    -1.2589	   -19.5541	   -18.6310	   -15.2740	
    -6.9656	   -16.4490	   -10.4065	   -16.3651	   -12.8403	   -18.0435	    -2.0142	   -20.2255	   -19.6381	   -16.1133	
    -6.6299	   -15.9454	   -10.4065	   -16.7007	   -13.0081	   -18.2114	    -2.6855	   -20.6451	   -20.3934	   -16.7847	
    -6.2103	   -15.4419	   -10.4065	   -17.0364	   -13.0920	   -18.2114	    -3.1891	   -20.8969	   -20.8130	   -17.1204	
    -5.7068	   -14.9384	   -10.2386	   -17.2882	   -13.0920	   -17.9596	    -3.5248	   -20.8130	   -20.9808	   -17.2882	
    -5.2872	   -14.5187	    -9.9030	   -17.5400	   -12.9242	   -17.5400	    -3.5248	   -20.5612	   -20.8130	   -17.1204	
    -4.9515	   -14.1830	    -9.3994	   -17.5400	   -12.5885	   -16.9525	    -3.1891	   -20.1416	   -20.3934	   -16.5329	
    -4.6997	   -13.8474	    -8.7280	   -17.2882	   -12.0850	   -16.2811	    -2.5177	   -19.3863	   -19.6381	   -15.6937	
    -4.4479	   -13.4277	    -7.9727	   -16.7847	   -11.4136	   -15.4419	    -1.5945	   -18.4631	   -18.5471	   -14.6027	
    -4.2801	   -13.0081	    -7.1335	   -15.9454	   -10.5743	   -14.6866	    -0.5035	   -17.2882	   -17.2882	   -13.2599	
    -4.1122	   -12.5885	    -6.2103	   -14.9384	    -9.8190	   -13.9313	     0.6714	   -16.1133	   -16.0294	   -11.9171	
    -3.9444	   -12.0850	    -5.3711	   -13.8474	    -9.0637	   -13.3438	     1.6785	   -15.0223	   -14.7705	   -10.5743	
    -3.6087	   -11.4975	    -4.6997	   -12.8403	    -8.3923	   -12.9242	     2.6016	   -14.0152	   -13.6795	    -9.3994	
    -3.1052	   -10.8261	    -4.0283	   -12.0010	    -7.9727	   -12.6724	     3.1052	   -13.2599	   -12.6724	    -8.4763	
    -2.4338	   -10.0708	    -3.6087	   -11.2457	    -7.6370	   -12.5046	     3.2730	   -12.6724	   -11.9171	    -7.8888	
    -1.6785	    -9.4833	    -3.3569	   -10.8261	    -7.5531	   -12.5885	     3.0212	   -12.3367	   -11.4975	    -7.7209	
    -0.9232	    -9.1476	    -3.3569	   -10.6583	    -7.7209	   -12.7563	     2.3499	   -12.2528	   -11.3297	    -7.8888	
    -0.2518	    -9.1476	    -3.7766	   -10.8261	    -8.2245	   -13.1760	     1.1749	   -12.5046	   -11.6653	    -8.4763	
     0.1678	    -9.4833	    -4.3640	   -11.2457	    -8.9798	   -13.7634	    -0.2518	   -12.9242	   -12.3367	    -9.3994	
     0.3357	   -10.0708	    -5.2872	   -11.8332	    -9.9030	   -14.3509	    -1.9302	   -13.4277	   -13.2599	   -10.4904	
     0.4196	   -10.8261	    -6.2943	   -12.5885	   -10.9940	   -14.8544	    -3.6087	   -14.0152	   -14.2670	   -11.7493	
     0.4196	   -11.6653	    -7.3853	   -13.3438	   -12.0850	   -15.2740	    -5.1193	   -14.5187	   -15.1901	   -12.8403	
     0.3357	   -12.5046	    -8.4763	   -14.1830	   -13.0920	   -15.5258	    -6.4621	   -15.0223	   -16.0294	   -13.8474	
     0.0839	   -13.3438	    -9.5673	   -15.0223	   -14.1830	   -15.7776	    -7.5531	   -15.3580	   -16.7847	   -14.6866	
    -0.1678	   -14.2670	   -10.5743	   -15.9454	   -15.1062	   -15.9454	    -8.3084	   -15.6097	   -17.2882	   -15.2740	
    -0.5875	   -15.1062	   -11.4975	   -16.9525	   -15.9454	   -16.1972	    -8.7280	   -15.8615	   -17.6239	   -15.6097	
    -1.0910	   -16.0294	   -12.3367	   -17.7917	   -16.7007	   -16.4490	    -8.8959	   -16.1133	   -17.7078	   -15.6097	
    -1.5945	   -16.8686	   -12.9242	   -18.3792	   -17.1204	   -16.6168	    -8.6441	   -16.2811	   -17.7078	   -15.5258	
    -1.9302	   -17.7078	   -13.2599	   -18.6310	   -17.3721	   -16.6168	    -8.1406	   -16.4490	   -17.4561	   -15.1062	
    -2.0981	   -18.2953	   -13.3438	   -18.4631	   -17.2882	   -16.5329	    -7.3013	   -16.4490	   -16.9525	   -14.5187	
    -2.0142	   -18.7149	   -13.1760	   -17.7917	   -16.9525	   -16.1972	    -6.2943	   -16.2811	   -16.3651	   -13.8474	
    -1.6785	   -18.8828	   -12.8403	   -16.6168	   -16.3651	   -15.6097	    -5.2032	   -16.0294	   -15.6937	   -13.0920	
    -1.0910	   -18.7988	   -12.2528	   -15.1901	   -15.6097	   -14.7705	    -4.0283	   -15.6937	   -14.9384	   -12.3367	
    -0.4196	   -18.4631	   -11.4975	   -13.5117	   -14.7705	   -13.8474	    -3.0212	   -15.2740	   -14.2670	   -11.7493	
     0.4196	   -17.8757	   -10.7422	   -11.7493	   -13.8474	   -12.7563	    -2.2659	   -14.7705	   -13.5956	   -11.2457	
     1.3428	   -17.1204	    -9.9030	   -10.0708	   -13.0920	   -11.6653	    -1.7624	   -14.2670	   -13.0081	   -10.9940	
     2.1820	   -16.1133	    -9.1476	    -8.5602	   -12.4207	   -10.4904	    -1.5106	   -13.5956	   -12.5046	   -10.8261	
     2.9373	   -15.0223	    -8.3923	    -7.3853	   -11.9171	    -9.3994	    -1.4267	   -12.9242	   -12.0850	   -10.8261	
     3.5248	   -13.7634	    -7.6370	    -6.3782	   -11.4136	    -8.3923	    -1.5945	   -12.0010	   -11.7493	   -10.8261	
     4.0283	   -12.5046	    -6.9656	    -5.7068	   -10.9940	    -7.3013	    -1.8463	   -10.9940	   -11.4136	   -10.9100	
     4.3640	   -11.3297	    -6.3782	    -5.2872	   -10.7422	    -6.3782	    -2.1820	    -9.8190	   -11.0779	   -10.9940	
     4.3640	   -10.3226	    -6.0425	    -5.1193	   -10.5743	    -5.4550	    -2.6016	    -8.5602	   -10.8261	   -11.0779	
     4.1122	    -9.7351	    -5.9586	    -5.2032	   -10.6583	    -4.7836	    -3.0212	    -7.5531	   -10.6583	   -11.2457	
     3.5248	    -9.4833	    -6.0425	    -5.6229	   -10.9100	    -4.3640	    -3.4409	    -6.7978	   -10.5743	   -11.3297	
     2.6855	    -9.5673	    -6.3782	    -6.1264	   -11.3297	    -4.2801	    -3.7766	    -6.4621	   -10.4904	   -11.2457	
     1.5106	   -10.0708	    -6.7978	    -6.8817	   -11.7493	    -4.5319	    -3.9444	    -6.5460	   -10.4904	   -11.1618	
     0.1678	   -10.8261	    -7.3013	    -7.6370	   -12.1689	    -5.0354	    -3.8605	    -6.9656	   -10.3226	   -10.7422	
    -1.4267	   -11.7493	    -7.7209	    -8.3923	   -12.4207	    -5.6229	    -3.6087	    -7.6370	   -10.1547	   -10.1547	
    -3.1891	   -12.8403	    -8.1406	    -9.2316	   -12.5885	    -6.2943	    -3.1052	    -8.3923	    -9.8190	    -9.3994	
    -4.9515	   -14.0152	    -8.4763	    -9.9030	   -12.6724	    -6.8817	    -2.5177	    -9.1476	    -9.4833	    -8.4763	
    -6.7139	   -15.1062	    -8.6441	   -10.4904	   -12.5046	    -7.3853	    -1.6785	    -9.6512	    -9.0637	    -7.5531	
    -8.2245	   -16.0294	    -8.8120	   -10.8261	   -12.2528	    -7.5531	    -0.9232	    -9.9869	    -8.6441	    -6.6299	
    -9.3994	   -16.7007	    -8.7280	   -10.9100	   -11.8332	    -7.5531	    -0.0839	    -9.8190	    -8.2245	    -5.8746	
   -10.1547	   -17.0364	    -8.4763	   -10.8261	   -11.2457	    -7.2174	     0.6714	    -9.3994	    -7.8888	    -5.2872	
   -10.4904	   -17.1204	    -8.0566	   -10.4065	   -10.5743	    -6.7139	     1.3428	    -8.7280	    -7.4692	    -4.8676	
   -10.3226	   -16.7847	    -7.6370	    -9.8190	    -9.9869	    -6.2103	     1.8463	    -8.0566	    -7.2174	    -4.7836	
    -9.9030	   -16.2811	    -7.1335	    -9.2316	    -9.3994	    -5.7907	     2.0981	    -7.4692	    -7.1335	    -5.0354	
    -9.1476	   -15.6937	    -6.7139	    -8.8959	    -9.0637	    -5.7068	     2.0142	    -7.3013	    -7.3013	    -5.6229	
    -8.3923	   -15.1062	    -6.5460	    -8.8120	    -8.8959	    -6.1264	     1.6785	    -7.5531	    -7.8049	    -6.5460	
    -7.7209	   -14.6866	    -6.5460	    -9.3155	    -9.0637	    -6.9656	     1.0071	    -8.3084	    -8.7280	    -7.8049	
    -7.0496	   -14.4348	    -6.7139	   -10.2386	    -9.3994	    -8.2245	     0.2518	    -9.4833	    -9.9030	    -9.2316	
    -6.6299	   -14.3509	    -7.1335	   -11.6653	    -9.9869	    -9.9030	    -0.6714	   -10.8261	   -11.2457	   -10.8261	
    -6.3782	   -14.5187	    -7.7209	   -13.2599	   -10.6583	   -11.5814	    -1.5106	   -12.2528	   -12.6724	   -12.3367	
    -6.3782	   -14.9384	    -8.3923	   -15.0223	   -11.4136	   -13.2599	    -2.3499	   -13.6795	   -13.9313	   -13.5956	
    -6.5460	   -15.5258	    -9.0637	   -16.7007	   -12.0850	   -14.7705	    -3.0212	   -14.8544	   -14.9384	   -14.6027	
    -6.7978	   -16.1972	    -9.7351	   -18.2953	   -12.6724	   -16.0294	    -3.3569	   -15.8615	   -15.6937	   -15.2740	
    -7.2174	   -16.9525	   -10.2386	   -19.8898	   -13.1760	   -16.9525	    -3.5248	   -16.5329	   -16.1133	   -15.5258	
    -7.6370	   -17.7078	   -10.5743	   -21.3165	   -13.4277	   -17.6239	    -3.3569	   -17.0364	   -16.1972	   -15.4419	
    -7.9727	   -18.3792	   -10.8261	   -22.6593	   -13.4277	   -18.0435	    -2.9373	   -17.2882	   -16.0294	   -15.1062	
    -8.3923	   -19.0506	   -10.9100	   -23.9182	   -13.3438	   -18.2114	    -2.2659	   -17.3721	   -15.5258	   -14.5187	
    -8.8120	   -19.6381	   -10.8261	   -25.1770	   -13.1760	   -18.2953	    -1.5945	   -17.3721	   -14.9384	   -13.7634	
    -9.3994	   -20.1416	   -10.7422	   -26.2680	   -12.8403	   -18.2953	    -0.9232	   -17.2882	   -14.2670	   -12.9242	
    -9.9869	   -20.6451	   -10.6583	   -27.1072	   -12.5885	   -18.2114	    -0.3357	   -17.2882	   -13.6795	   -12.1689	
   -10.7422	   -20.9808	   -10.5743	   -27.6108	   -12.4207	   -18.2114	     0.0839	   -17.2043	   -13.2599	   -11.5814	
   -11.5814	   -21.3165	   -10.6583	   -27.6947	   -12.3367	   -18.2953	     0.0839	   -17.2043	   -13.0081	   -11.2457	
   -12.4207	   -21.5683	   -10.9100	   -27.3590	   -12.4207	   -18.3792	    -0.1678	   -17.2882	   -13.0920	   -11.2457	
   -13.1760	   -21.8201	   -11.3297	   -26.6876	   -12.7563	   -18.6310	    -0.8392	   -17.3721	   -13.3438	   -11.5814	
   -13.8474	   -21.9879	   -12.0010	   -25.8484	   -13.3438	   -18.9667	    -1.8463	   -17.6239	   -13.8474	   -12.2528	
   -14.2670	   -22.0718	   -12.7563	   -25.0092	   -14.0991	   -19.3024	    -3.1052	   -17.8757	   -14.5187	   -13.0920	
   -14.6027	   -22.2397	   -13.5956	   -24.2538	   -14.9384	   -19.7220	    -4.6158	   -18.1274	   -15.2740	   -14.0991	
   -14.7705	   -22.2397	   -14.4348	   -23.7503	   -15.7776	   -20.0577	    -6.1264	   -18.3792	   -16.0294	   -15.0223	
   -14.6866	   -22.2397	   -15.1062	   -23.4146	   -16.6168	   -20.3094	    -7.5531	   -18.4631	   -16.7007	   -15.7776	
   -14.6027	   -22.1558	   -15.6937	   -23.3307	   -17.2043	   -20.3934	    -8.7280	   -18.5471	   -17.2043	   -16.3651	
   -14.4348	   -22.0718	   -16.0294	   -23.4985	   -17.7078	   -20.3934	    -9.6512	   -18.5471	   -17.4561	   -16.6168	
   -14.2670	   -21.9040	   -16.2811	   -23.8342	   -17.9596	   -20.3094	   -10.2386	   -18.4631	   -17.5400	   -16.5329	
   -14.1830	   -21.9040	   -16.3651	   -24.2538	   -18.2114	   -20.2255	   -10.4904	   -18.2953	   -17.5400	   -16.1972	
   -14.1830	   -21.8201	   -16.3651	   -24.8413	   -18.2953	   -20.1416	   -10.4065	   -18.2114	   -17.3721	   -15.6937	
   -14.2670	   -21.9040	   -16.1972	   -25.5127	   -18.2953	   -20.1416	   -10.1547	   -18.1274	   -17.1204	   -14.9384	
   -14.5187	   -22.0718	   -15.9454	   -26.1841	   -18.2953	   -20.1416	    -9.6512	   -18.1274	   -16.7847	   -14.1830	
   -14.6866	   -22.1558	   -15.6097	   -26.8555	   -18.1274	   -20.1416	    -8.9798	   -18.0435	   -16.3651	   -13.3438	
   -14.8544	   -22.1558	   -15.1901	   -27.3590	   -17.8757	   -20.2255	    -8.3084	   -18.0435	   -15.9454	   -12.5885	
   -14.7705	   -21.9879	   -14.6866	   -27.6108	   -17.5400	   -20.1416	    -7.5531	   -18.0435	   -15.5258	   -11.9171	
   -14.4348	   -21.5683	   -14.0152	   -27.4429	   -17.1204	   -19.8898	    -6.8817	   -17.9596	   -15.0223	   -11.4136	
   -13.9313	   -20.9808	   -13.3438	   -26.8555	   -16.7007	   -19.4702	    -6.2943	   -17.7917	   -14.3509	   -10.9940	
   -13.0081	   -20.3094	   -12.7563	   -25.7645	   -16.2811	   -18.8828	    -5.9586	   -17.6239	   -13.6795	   -10.7422	
   -11.9171	   -19.5541	   -12.2528	   -24.3378	   -15.9454	   -18.1274	    -5.9586	   -17.3721	   -12.8403	   -10.4904	
   -10.6583	   -18.9667	   -12.0010	   -22.5754	   -15.8615	   -17.2882	    -6.2943	   -17.0364	   -12.0850	   -10.3226	
    -9.2316	   -18.4631	   -12.0010	   -20.6451	   -16.0294	   -16.2811	    -7.0496	   -16.6168	   -11.4136	   -10.2386	
    -7.7209	   -18.1274	   -12.2528	   -18.4631	   -16.4490	   -15.1901	    -8.0566	   -15.9454	   -10.9940	   -10.3226	
    -6.0425	   -18.0435	   -12.6724	   -16.2811	   -16.9525	   -13.8474	    -9.3155	   -15.1062	   -10.8261	   -10.5743	
    -4.3640	   -17.9596	   -13.1760	   -13.9313	   -17.6239	   -12.4207	   -10.5743	   -14.0152	   -10.8261	   -10.9100	
    -2.6855	   -17.8757	   -13.6795	   -11.4975	   -18.2114	   -10.7422	   -11.7493	   -12.7563	   -10.9940	   -11.4136	
    -1.0910	   -17.7917	   -14.0991	    -9.1476	   -18.7988	    -9.0637	   -12.7563	   -11.4136	   -11.0779	   -11.7493	
     0.3357	   -17.7917	   -14.4348	    -6.8817	   -19.2184	    -7.3853	   -13.5956	    -9.9869	   -11.0779	   -11.8332	
     1.2589	   -17.7917	   -14.6866	    -4.8676	   -19.6381	    -5.7907	   -14.2670	    -8.8120	   -10.8261	   -11.7493	
     1.5945	   -18.0435	   -14.9384	    -3.3569	   -19.9738	    -4.5319	   -14.6866	    -7.8049	   -10.4065	   -11.4136	
     1.3428	   -18.5471	   -15.1062	    -2.3499	   -20.2255	    -3.6926	   -14.8544	    -7.1335	    -9.8190	   -10.8261	
     0.4196	   -19.3024	   -15.2740	    -2.1820	   -20.4773	    -3.2730	   -14.8544	    -6.7978	    -9.0637	   -10.0708	
    -1.0910	   -20.2255	   -15.5258	    -2.7695	   -20.6451	    -3.4409	   -14.6866	    -6.9656	    -8.3084	    -9.2316	
    -2.8534	   -21.2326	   -15.6937	    -4.1122	   -20.7291	    -4.1122	   -14.2670	    -7.4692	    -7.7209	    -8.2245	
    -4.8676	   -22.3236	   -15.7776	    -5.9586	   -20.7291	    -5.2032	   -13.7634	    -8.2245	    -7.2174	    -7.3013	
    -6.7978	   -23.2468	   -15.9454	    -8.1406	   -20.7291	    -6.4621	   -13.1760	    -9.2316	    -6.9656	    -6.5460	
    -8.3923	   -23.9182	   -15.9454	   -10.1547	   -20.6451	    -7.8049	   -12.5885	   -10.2386	    -6.8817	    -5.8746	
    -9.5673	   -24.4217	   -15.9454	   -11.9171	   -20.5612	    -8.9798	   -12.1689	   -11.1618	    -6.9656	    -5.5389	
   -10.2386	   -24.5056	   -15.9454	   -13.2599	   -20.4773	    -9.8190	   -11.9171	   -11.7493	    -7.2174	    -5.3711	
   -10.3226	   -24.3378	   -15.9454	   -14.1830	   -20.5612	   -10.3226	   -11.9171	   -12.0850	    -7.4692	    -5.5389	
    -9.9030	   -23.8342	   -15.8615	   -14.7705	   -20.6451	   -10.5743	   -12.2528	   -12.0010	    -7.8049	    -5.9586	
    -9.0637	   -23.1628	   -15.9454	   -15.1062	   -20.8969	   -10.6583	   -12.9242	   -11.7493	    -8.1406	    -6.5460	
    -7.8049	   -22.3236	   -16.0294	   -15.3580	   -21.2326	   -10.5743	   -13.8474	   -11.3297	    -8.4763	    -7.3013	
    -6.3782	   -21.4844	   -16.1133	   -15.5258	   -21.7361	   -10.4904	   -14.9384	   -10.9940	    -8.8120	    -8.0566	
    -4.8676	   -20.5612	   -16.2811	   -15.7776	   -22.2397	   -10.4065	   -16.0294	   -10.8261	    -9.0637	    -8.7280	
    -3.3569	   -19.7220	   -16.4490	   -16.0294	   -22.7432	   -10.4904	   -17.0364	   -10.7422	    -9.2316	    -9.3155	
    -1.8463	   -19.0506	   -16.6168	   -16.5329	   -23.1628	   -10.6583	   -17.9596	   -10.9100	    -9.4833	    -9.8190	
    -0.6714	   -18.5471	   -16.7847	   -17.1204	   -23.4985	   -10.9100	   -18.6310	   -11.1618	    -9.7351	   -10.0708	
     0.3357	   -18.2953	   -17.0364	   -17.7917	   -23.7503	   -11.3297	   -19.0506	   -11.6653	   -10.1547	   -10.2386	
     0.9232	   -18.2114	   -17.2882	   -18.5471	   -23.9182	   -11.7493	   -19.2184	   -12.2528	   -10.4904	   -10.2386	
     1.1749	   -18.2953	   -17.4561	   -19.1345	   -23.9182	   -12.2528	   -19.0506	   -12.8403	   -10.8261	   -10.1547	
     1.1749	   -18.3792	   -17.6239	   -19.6381	   -23.7503	   -12.5885	   -18.6310	   -13.3438	   -11.0779	    -9.9030	
     0.8392	   -18.4631	   -17.5400	   -19.8059	   -23.4146	   -12.7563	   -17.8757	   -13.5956	   -11.0779	    -9.5673	
     0.2518	   -18.4631	   -17.3721	   -19.6381	   -22.9111	   -12.6724	   -16.9525	   -13.6795	   -10.9100	    -8.9798	
    -0.5035	   -18.3792	   -17.0364	   -19.2184	   -22.2397	   -12.2528	   -15.8615	   -13.5117	   -10.5743	    -8.3923	
    -1.4267	   -18.1274	   -16.6168	   -18.3792	   -21.5683	   -11.6653	   -14.8544	   -13.0920	    -9.9869	    -7.7209	
    -2.5177	   -17.7917	   -16.1972	   -17.2882	   -20.9808	   -10.8261	   -13.9313	   -12.4207	    -9.3155	    -7.1335	
    -3.5248	   -17.3721	   -15.7776	   -15.8615	   -20.4773	    -9.9030	   -13.2599	   -11.6653	    -8.5602	    -6.7978	
    -4.2801	   -16.7847	   -15.3580	   -14.1830	   -20.1416	    -8.9798	   -12.9242	   -10.9100	    -7.8888	    -6.5460	
    -4.8676	   -16.1972	   -15.0223	   -12.4207	   -19.9738	    -8.2245	   -13.0081	   -10.1547	    -7.3853	    -6.5460	
    -5.0354	   -15.5258	   -14.6866	   -10.7422	   -19.9738	    -7.5531	   -13.4277	    -9.4833	    -7.0496	    -6.7139	
    -4.8676	   -15.0223	   -14.6027	    -9.0637	   -20.2255	    -6.9656	   -14.1830	    -8.8959	    -7.0496	    -7.1335	
    -4.4479	   -14.6866	   -14.6027	    -7.6370	   -20.6451	    -6.5460	   -15.2740	    -8.3923	    -7.3013	    -7.7209	
    -3.9444	   -14.6027	   -14.7705	    -6.5460	   -21.2326	    -6.2943	   -16.6168	    -8.1406	    -7.8888	    -8.5602	
    -3.4409	   -14.8544	   -15.1901	    -5.8746	   -22.0718	    -6.2103	   -18.0435	    -8.1406	    -8.7280	    -9.5673	
    -3.1052	   -15.3580	   -15.7776	    -5.6229	   -23.0789	    -6.4621	   -19.5541	    -8.3923	    -9.7351	   -10.7422	
    -2.9373	   -16.1133	   -16.5329	    -5.6229	   -24.0860	    -6.8817	   -20.8969	    -8.8959	   -10.8261	   -11.9171	
    -2.9373	   -17.0364	   -17.3721	    -5.7907	   -25.0931	    -7.3853	   -21.9879	    -9.5673	   -11.8332	   -13.0081	
    -3.1891	   -17.9596	   -18.2114	    -6.0425	   -26.0162	    -7.9727	   -22.9111	   -10.3226	   -12.7563	   -13.9313	
    -3.6926	   -18.9667	   -18.9667	    -6.2943	   -26.7715	    -8.5602	   -23.4146	   -11.1618	   -13.5117	   -14.6027	
    -4.1962	   -19.8898	   -19.6381	    -6.4621	   -27.3590	    -9.1476	   -23.5825	   -12.0850	   -14.0152	   -15.0223	
    -4.8676	   -20.8130	   -20.1416	    -6.7139	   -27.6947	    -9.7351	   -23.4146	   -12.9242	   -14.2670	   -15.0223	
    -5.5389	   -21.6522	   -20.4773	    -7.0496	   -27.8625	   -10.4065	   -22.9111	   -13.7634	   -14.2670	   -14.6866	
    -6.0425	   -22.3236	   -20.4773	    -7.7209	   -27.6947	   -11.0779	   -22.2397	   -14.5187	   -14.0152	   -14.0991	
    -6.2943	   -22.8271	   -20.3934	    -8.6441	   -27.2751	   -11.8332	   -21.4005	   -15.1062	   -13.6795	   -13.3438	
    -6.2943	   -22.9950	   -19.9738	    -9.8190	   -26.6876	   -12.5885	   -20.4773	   -15.6937	   -13.2599	   -12.5885	
    -6.0425	   -22.9950	   -19.4702	   -11.0779	   -25.9323	   -13.2599	   -19.5541	   -16.1133	   -12.9242	   -11.8332	
    -5.3711	   -22.6593	   -18.8828	   -12.3367	   -25.2609	   -13.7634	   -18.7988	   -16.1972	   -12.5885	   -11.1618	
    -4.3640	   -21.9879	   -18.2953	   -13.2599	   -24.5056	   -13.9313	   -18.2114	   -16.0294	   -12.3367	   -10.7422	
    -3.1052	   -21.1487	   -17.7078	   -13.9313	   -23.9182	   -13.7634	   -17.9596	   -15.4419	   -12.0850	   -10.4065	
    -1.4267	   -20.0577	   -17.2043	   -14.1830	   -23.4985	   -13.3438	   -17.8757	   -14.6866	   -11.9171	   -10.4065	
     0.4196	   -18.7988	   -16.8686	   -14.1830	   -23.2468	   -12.6724	   -18.1274	   -13.7634	   -11.9171	   -10.5743	
     2.3499	   -17.4561	   -16.6168	   -14.0991	   -23.1628	   -12.0850	   -18.7149	   -13.0920	   -12.0850	   -11.0779	
     4.1962	   -16.1972	   -16.4490	   -14.0991	   -23.2468	   -11.7493	   -19.3863	   -12.5885	   -12.4207	   -11.8332	
     5.9586	   -14.9384	   -16.4490	   -14.0991	   -23.4985	   -11.5814	   -20.1416	   -12.4207	   -12.9242	   -12.7563	
     7.3013	   -13.8474	   -16.4490	   -14.1830	   -23.8342	   -11.5814	   -20.8969	   -12.5046	   -13.4277	   -13.6795	
     8.3084	   -13.0081	   -16.5329	   -14.3509	   -24.0860	   -11.6653	   -21.5683	   -12.7563	   -13.9313	   -14.5187	
     8.7280	   -12.5046	   -16.6168	   -14.5187	   -24.3378	   -11.9171	   -21.9879	   -13.0920	   -14.3509	   -15.1901	
     8.4763	   -12.4207	   -16.8686	   -14.7705	   -24.5056	   -12.2528	   -22.0718	   -13.5117	   -14.7705	   -15.6937	
     7.7209	   -12.7563	   -17.1204	   -15.1062	   -24.5895	   -12.5885	   -21.9879	   -14.0152	   -15.0223	   -15.9454	
     6.3782	   -13.6795	   -17.3721	   -15.5258	   -24.6735	   -13.0920	   -21.7361	   -14.5187	   -15.2740	   -16.0294	
     4.5319	   -15.0223	   -17.7917	   -16.0294	   -24.6735	   -13.6795	   -21.2326	   -15.1062	   -15.5258	   -15.9454	
     2.4338	   -16.6168	   -18.1274	   -16.5329	   -24.5895	   -14.1830	   -20.5612	   -15.6937	   -15.6097	   -15.7776	
     0.2518	   -18.3792	   -18.4631	   -17.0364	   -24.5056	   -14.8544	   -19.8898	   -16.2811	   -15.6937	   -15.4419	
    -1.9302	   -20.1416	   -18.7988	   -17.4561	   -24.2538	   -15.3580	   -19.1345	   -16.7847	   -15.7776	   -15.1062	
    -3.8605	   -21.6522	   -18.9667	   -17.7078	   -24.0860	   -15.8615	   -18.5471	   -17.2882	   -15.7776	   -14.7705	
    -5.5389	   -22.9111	   -19.1345	   -17.7078	   -23.9182	   -16.2811	   -18.0435	   -17.7917	   -15.8615	   -14.5187	
    -6.7978	   -23.7503	   -19.2184	   -17.7078	   -23.7503	   -16.7007	   -17.7078	   -18.2953	   -16.0294	   -14.4348	
    -7.7209	   -24.3378	   -19.2184	   -17.4561	   -23.5825	   -16.9525	   -17.4561	   -18.8828	   -16.3651	   -14.5187	
    -8.3084	   -24.5056	   -19.1345	   -17.2882	   -23.5825	   -17.2882	   -17.4561	   -19.3863	   -16.8686	   -14.7705	
    -8.3923	   -24.3378	   -19.0506	   -16.9525	   -23.5825	   -17.5400	   -17.6239	   -20.0577	   -17.4561	   -15.2740	
    -8.1406	   -23.9182	   -18.8828	   -16.7007	   -23.5825	   -17.7917	   -17.8757	   -20.6451	   -18.2114	   -15.9454	
    -7.4692	   -23.2468	   -18.7149	   -16.5329	   -23.6664	   -18.0435	   -18.1274	   -21.3165	   -18.9667	   -16.7007	
    -6.5460	   -22.3236	   -18.3792	   -16.3651	   -23.7503	   -18.2114	   -18.4631	   -21.9040	   -19.8059	   -17.4561	
    -5.4550	   -21.3165	   -18.1274	   -16.4490	   -23.8342	   -18.3792	   -18.7988	   -22.4915	   -20.5612	   -18.2114	
    -4.1962	   -20.3094	   -17.7078	   -16.7007	   -23.8342	   -18.5471	   -19.0506	   -23.0789	   -21.4005	   -18.9667	
    -2.8534	   -19.2184	   -17.2882	   -17.1204	   -23.9182	   -18.7988	   -19.3024	   -23.4985	   -22.1558	   -19.6381	
    -1.4267	   -18.1274	   -16.7847	   -17.7917	   -23.8342	   -18.8828	   -19.4702	   -23.7503	   -22.7432	   -20.0577	
    -0.0839	   -17.1204	   -16.1972	   -18.4631	   -23.5825	   -18.8828	   -19.3863	   -23.5825	   -23.1628	   -20.3934	
     1.3428	   -16.1133	   -15.4419	   -18.9667	   -23.1628	   -18.7149	   -19.0506	   -23.0789	   -23.1628	   -20.3934	
     2.6855	   -15.1901	   -14.5187	   -19.2184	   -22.4915	   -18.1274	   -18.4631	   -22.1558	   -22.8271	   -20.0577	
     4.1122	   -14.1830	   -13.3438	   -18.9667	   -21.5683	   -17.2043	   -17.5400	   -20.7291	   -21.9879	   -19.3863	
     5.5389	   -13.1760	   -12.0010	   -18.2114	   -20.4773	   -15.9454	   -16.2811	   -19.1345	   -20.6451	   -18.2953	
     6.7978	   -12.2528	   -10.6583	   -16.9525	   -19.1345	   -14.5187	   -14.9384	   -17.2882	   -18.9667	   -16.8686	
     7.9727	   -11.3297	    -9.3155	   -15.4419	   -17.7917	   -13.0920	   -13.5956	   -15.6097	   -16.9525	   -15.2740	
     8.8120	   -10.5743	    -8.0566	   -13.8474	   -16.5329	   -11.9171	   -12.3367	   -14.0152	   -15.0223	   -13.6795	
     9.3994	    -9.9030	    -6.9656	   -12.5046	   -15.4419	   -10.9940	   -11.2457	   -12.7563	   -13.2599	   -12.1689	
     9.6512	    -9.3155	    -6.0425	   -11.4975	   -14.5187	   -10.6583	   -10.4065	   -11.9171	   -11.8332	   -10.9100	
     9.7351	    -8.8120	    -5.2872	   -10.9940	   -13.7634	   -10.7422	    -9.9869	   -11.4975	   -10.8261	    -9.9030	
     9.6512	    -8.2245	    -4.7836	   -10.9940	   -13.2599	   -11.1618	    -9.8190	   -11.4136	   -10.1547	    -9.3994	
     9.4833	    -7.7209	    -4.5319	   -11.3297	   -13.0081	   -11.9171	   -10.1547	   -11.7493	    -9.9869	    -9.3155	
     9.2316	    -7.2174	    -4.5319	   -12.0010	   -13.0920	   -12.8403	   -10.9100	   -12.2528	   -10.2386	    -9.5673	
     8.8959	    -6.8817	    -4.7836	   -12.8403	   -13.5117	   -13.6795	   -12.0010	   -12.9242	   -10.8261	   -10.3226	
     8.6441	    -6.6299	    -5.3711	   -13.6795	   -14.1830	   -14.4348	   -13.3438	   -13.6795	   -11.6653	   -11.2457	
     8.3923	    -6.4621	    -6.0425	   -14.5187	   -15.0223	   -14.9384	   -14.7705	   -14.3509	   -12.6724	   -12.2528	
     8.1406	    -6.3782	    -6.7978	   -15.1901	   -15.8615	   -15.2740	   -16.0294	   -15.0223	   -13.5117	   -13.2599	
     7.9727	    -6.3782	    -7.5531	   -15.6937	   -16.7847	   -15.4419	   -17.2043	   -15.4419	   -14.2670	   -14.0991	
     7.8049	    -6.3782	    -8.2245	   -16.1133	   -17.5400	   -15.4419	   -18.0435	   -15.7776	   -14.7705	   -14.6866	
     7.5531	    -6.5460	    -8.8120	   -16.4490	   -18.2114	   -15.4419	   -18.4631	   -15.9454	   -14.9384	   -14.8544	
     7.3853	    -6.7139	    -9.2316	   -16.7007	   -18.5471	   -15.3580	   -18.5471	   -15.9454	   -14.8544	   -14.6866	
     7.1335	    -7.0496	    -9.4833	   -16.9525	   -18.7149	   -15.1901	   -18.2114	   -15.7776	   -14.5187	   -14.1830	
     6.7978	    -7.3853	    -9.5673	   -17.0364	   -18.6310	   -14.8544	   -17.5400	   -15.4419	   -13.9313	   -13.3438	
     6.3782	    -7.7209	    -9.3994	   -16.9525	   -18.2953	   -14.5187	   -16.4490	   -14.9384	   -13.0920	   -12.1689	
     5.9586	    -8.2245	    -9.1476	   -16.7847	   -17.7917	   -14.0991	   -15.2740	   -14.4348	   -12.2528	   -10.9100	
     5.4550	    -8.6441	    -8.7280	   -16.3651	   -17.1204	   -13.6795	   -14.0152	   -14.0152	   -11.3297	    -9.5673	
     4.9515	    -9.1476	    -8.3084	   -15.8615	   -16.4490	   -13.1760	   -12.7563	   -13.5117	   -10.4904	    -8.2245	
     4.4479	    -9.4833	    -7.8049	   -15.1901	   -15.8615	   -12.7563	   -11.7493	   -13.1760	    -9.8190	    -7.1335	
     4.1122	    -9.5673	    -7.2174	   -14.4348	   -15.2740	   -12.2528	   -10.9940	   -12.7563	    -9.2316	    -6.2103	
     4.0283	    -9.5673	    -6.7139	   -13.6795	   -14.8544	   -11.7493	   -10.5743	   -12.4207	    -8.8120	    -5.5389	
     4.0283	    -9.2316	    -6.2943	   -12.8403	   -14.5187	   -11.0779	   -10.5743	   -11.9171	    -8.6441	    -5.2872	
     4.3640	    -8.6441	    -5.8746	   -11.8332	   -14.4348	   -10.2386	   -10.9100	   -11.2457	    -8.5602	    -5.2872	
     4.9515	    -7.8049	    -5.5389	   -10.7422	   -14.4348	    -9.0637	   -11.4975	   -10.2386	    -8.4763	    -5.4550	
     5.6229	    -6.7139	    -5.2032	    -9.3994	   -14.5187	    -7.6370	   -12.1689	    -8.8120	    -8.3084	    -5.8746	
     6.5460	    -5.4550	    -4.8676	    -8.0566	   -14.5187	    -5.9586	   -12.9242	    -7.2174	    -7.9727	    -6.2103	
     7.3853	    -4.1122	    -4.4479	    -6.7139	   -14.6027	    -4.2801	   -13.5117	    -5.5389	    -7.3853	    -6.5460	
     8.2245	    -2.8534	    -4.0283	    -5.5389	   -14.5187	    -2.7695	   -13.9313	    -4.0283	    -6.7139	    -6.7139	
     8.8959	    -1.5945	    -3.6087	    -4.6158	   -14.3509	    -1.6785	   -14.0991	    -2.9373	    -5.9586	    -6.7978	
     9.2316	    -0.6714	    -3.1891	    -4.1122	   -14.1830	    -1.0071	   -13.9313	    -2.3499	    -5.4550	    -6.7978	
     9.2316	     0.0000	    -2.9373	    -4.1122	   -13.9313	    -1.0071	   -13.4277	    -2.4338	    -5.2872	    -6.8817	
     8.7280	     0.2518	    -2.7695	    -4.6997	   -13.5956	    -1.5106	   -12.7563	    -3.0212	    -5.5389	    -7.2174	
     7.8888	     0.0000	    -2.7695	    -5.7068	   -13.2599	    -2.6016	   -11.7493	    -4.1962	    -6.2103	    -7.8049	
     6.6299	    -0.6714	    -2.9373	    -7.2174	   -12.9242	    -4.1122	   -10.5743	    -5.7068	    -7.2174	    -8.6441	
     5.2032	    -1.8463	    -3.1891	    -8.9798	   -12.6724	    -5.8746	    -9.3994	    -7.4692	    -8.5602	    -9.5673	
     3.6087	    -3.3569	    -3.6087	   -10.9100	   -12.3367	    -7.6370	    -8.1406	    -9.2316	    -9.8190	   -10.4904	
     2.0142	    -5.1193	    -4.0283	   -12.8403	   -12.0850	    -9.3994	    -6.9656	   -10.9100	   -10.9940	   -11.3297	
     0.5035	    -6.8817	    -4.4479	   -14.5187	   -11.8332	   -10.9100	    -5.8746	   -12.2528	   -12.0010	   -12.0850	
    -0.7553	    -8.6441	    -4.8676	   -15.9454	   -11.5814	   -12.0850	    -5.2032	   -13.3438	   -12.8403	   -12.6724	
    -1.6785	   -10.1547	    -5.3711	   -17.0364	   -11.4975	   -13.0081	    -4.7836	   -14.1830	   -13.5117	   -13.0920	
    -2.2659	   -11.4136	    -5.7907	   -17.7917	   -11.5814	   -13.5956	    -4.6997	   -14.7705	   -14.0152	   -13.5956	
    -2.6016	   -12.4207	    -6.2103	   -18.2114	   -11.8332	   -13.9313	    -5.1193	   -15.1901	   -14.4348	   -14.0152	
    -2.6855	   -13.0920	    -6.7978	   -18.3792	   -12.3367	   -14.0991	    -5.9586	   -15.4419	   -14.8544	   -14.5187	
    -2.6855	   -13.5956	    -7.5531	   -18.3792	   -13.0920	   -14.1830	    -7.2174	   -15.6937	   -15.2740	   -15.1062	
    -2.6016	   -14.0152	    -8.5602	   -18.2953	   -14.0991	   -14.1830	    -8.8959	   -15.8615	   -15.6937	   -15.6937	
    -2.6016	   -14.3509	    -9.6512	   -18.2114	   -15.3580	   -14.0991	   -10.8261	   -16.1133	   -16.1972	   -16.3651	
    -2.6855	   -14.6866	   -10.7422	   -17.9596	   -16.6168	   -14.0152	   -12.8403	   -16.2811	   -16.6168	   -16.8686	
    -2.6855	   -14.8544	   -11.8332	   -17.6239	   -17.8757	   -13.8474	   -14.7705	   -16.3651	   -16.8686	   -17.3721	
    -2.7695	   -15.0223	   -12.8403	   -17.1204	   -18.9667	   -13.5117	   -16.3651	   -16.3651	   -16.9525	   -17.5400	
    -2.8534	   -15.1901	   -13.5956	   -16.6168	   -19.8898	   -13.0920	   -17.6239	   -16.1972	   -16.7847	   -17.5400	
    -2.9373	   -15.2740	   -14.1830	   -15.8615	   -20.3934	   -12.5046	   -18.3792	   -15.8615	   -16.2811	   -17.3721	
    -3.0212	   -15.3580	   -14.4348	   -15.1062	   -20.5612	   -11.8332	   -18.6310	   -15.4419	   -15.6097	   -16.8686	
    -3.1052	   -15.3580	   -14.3509	   -14.0991	   -20.3094	   -11.0779	   -18.3792	   -14.6866	   -14.6866	   -16.1133	
    -3.0212	   -15.1901	   -13.8474	   -13.0081	   -19.7220	   -10.1547	   -17.4561	   -13.7634	   -13.5117	   -15.1062	
    -2.7695	   -14.9384	   -13.0920	   -11.7493	   -18.6310	    -9.1476	   -16.1133	   -12.6724	   -12.1689	   -13.8474	
    -2.2659	   -14.4348	   -11.9171	   -10.4065	   -17.2882	    -8.1406	   -14.3509	   -11.4975	   -10.6583	   -12.5046	
    -1.5945	   -13.7634	   -10.5743	    -9.0637	   -15.6097	    -7.2174	   -12.3367	   -10.3226	    -9.1476	   -11.0779	
    -0.7553	   -12.9242	    -9.0637	    -7.8888	   -13.9313	    -6.6299	   -10.2386	    -9.3155	    -7.8049	    -9.7351	
     0.2518	   -12.0010	    -7.5531	    -6.7978	   -12.2528	    -6.2103	    -8.3084	    -8.5602	    -6.6299	    -8.5602	
     1.2589	   -11.0779	    -6.1264	    -6.0425	   -10.7422	    -6.0425	    -6.7139	    -8.0566	    -5.8746	    -7.7209	
     2.1820	   -10.2386	    -5.0354	    -5.4550	    -9.5673	    -6.0425	    -5.5389	    -7.8049	    -5.4550	    -7.3013	
     2.9373	    -9.5673	    -4.1962	    -5.1193	    -8.7280	    -6.1264	    -4.8676	    -7.8049	    -5.3711	    -7.2174	
     3.3569	    -8.9798	    -3.6926	    -5.0354	    -8.2245	    -6.2103	    -4.7836	    -7.8888	    -5.7907	    -7.6370	
     3.6087	    -8.6441	    -3.5248	    -5.2032	    -8.1406	    -6.3782	    -5.1193	    -8.0566	    -6.4621	    -8.3923	
     3.4409	    -8.4763	    -3.6926	    -5.6229	    -8.3923	    -6.4621	    -5.7907	    -8.2245	    -7.3853	    -9.5673	
     2.8534	    -8.4763	    -4.1122	    -6.3782	    -8.8959	    -6.6299	    -6.7978	    -8.2245	    -8.4763	   -10.9100	
     2.0981	    -8.7280	    -4.7836	    -7.3013	    -9.5673	    -6.7978	    -7.8888	    -8.3084	    -9.5673	   -12.3367	
     0.9232	    -9.0637	    -5.6229	    -8.3923	   -10.4065	    -6.9656	    -9.0637	    -8.4763	   -10.6583	   -13.7634	
    -0.4196	    -9.6512	    -6.5460	    -9.8190	   -11.2457	    -7.3853	   -10.1547	    -8.8120	   -11.5814	   -15.1062	
    -1.9302	   -10.4904	    -7.4692	   -11.4975	   -12.1689	    -7.9727	   -11.0779	    -9.3155	   -12.5046	   -16.2811	
    -3.5248	   -11.4136	    -8.3923	   -13.2599	   -13.0081	    -8.8120	   -11.6653	   -10.1547	   -13.2599	   -17.1204	
    -5.0354	   -12.4207	    -9.2316	   -15.1901	   -13.5956	    -9.8190	   -11.9171	   -11.0779	   -13.8474	   -17.6239	
    -6.2943	   -13.4277	    -9.7351	   -17.0364	   -13.8474	   -10.9100	   -11.6653	   -12.0010	   -14.2670	   -17.7917	
    -7.3853	   -14.1830	    -9.9030	   -18.7988	   -13.6795	   -12.0850	   -10.9100	   -13.0081	   -14.4348	   -17.4561	
    -8.0566	   -14.7705	    -9.7351	   -20.4773	   -13.1760	   -13.1760	    -9.7351	   -13.9313	   -14.3509	   -16.7847	
    -8.3923	   -15.0223	    -9.2316	   -21.8201	   -12.2528	   -14.2670	    -8.2245	   -14.8544	   -14.0991	   -15.9454	
    -8.4763	   -15.0223	    -8.4763	   -22.9111	   -11.1618	   -15.2740	    -6.6299	   -15.6097	   -13.8474	   -14.8544	
    -8.1406	   -14.7705	    -7.6370	   -23.4985	    -9.9869	   -15.9454	    -5.0354	   -16.3651	   -13.5117	   -13.8474	
    -7.5531	   -14.1830	    -6.5460	   -23.4985	    -8.7280	   -16.3651	    -3.5248	   -16.8686	   -13.0920	   -12.9242	
    -6.6299	   -13.2599	    -5.4550	   -22.9111	    -7.4692	   -16.4490	    -2.2659	   -17.1204	   -12.5885	   -12.0850	
    -5.3711	   -12.0010	    -4.3640	   -21.7361	    -6.2103	   -16.0294	    -1.2589	   -17.1204	   -12.0010	   -11.4136	
    -3.7766	   -10.4904	    -3.2730	   -20.3094	    -5.2872	   -15.3580	    -0.6714	   -16.7007	   -11.3297	   -10.9100	
    -2.0981	    -8.8959	    -2.3499	   -18.7988	    -4.5319	   -14.4348	    -0.5035	   -16.0294	   -10.5743	   -10.4904	
    -0.2518	    -7.2174	    -1.7624	   -17.2882	    -4.0283	   -13.4277	    -0.8392	   -15.0223	    -9.9030	   -10.3226	
     1.5945	    -5.7068	    -1.3428	   -15.8615	    -3.8605	   -12.2528	    -1.5106	   -13.8474	    -9.2316	   -10.1547	
     3.3569	    -4.1962	    -1.0910	   -14.6866	    -4.0283	   -11.0779	    -2.5177	   -12.5046	    -8.7280	   -10.0708	
     5.2032	    -2.8534	    -1.0071	   -13.5956	    -4.1962	    -9.9869	    -3.6087	   -11.1618	    -8.3923	   -10.0708	
     6.8817	    -1.7624	    -1.0071	   -12.6724	    -4.4479	    -8.9798	    -4.6997	    -9.9030	    -8.0566	   -10.0708	
     8.4763	    -1.0071	    -0.9232	   -11.7493	    -4.6997	    -8.0566	    -5.5389	    -8.7280	    -7.8049	    -9.9030	
     9.7351	    -0.6714	    -0.9232	   -10.8261	    -4.7836	    -7.3013	    -6.0425	    -7.8049	    -7.5531	    -9.6512	
    10.4904	    -0.8392	    -1.0071	   -10.0708	    -4.7836	    -6.6299	    -6.2943	    -6.9656	    -7.2174	    -9.1476	
    10.7422	    -1.4267	    -1.0910	    -9.2316	    -4.6997	    -5.9586	    -6.1264	    -6.2103	    -6.7139	    -8.4763	
    10.4065	    -2.4338	    -1.1749	    -8.5602	    -4.5319	    -5.3711	    -5.6229	    -5.4550	    -6.2103	    -7.7209	
     9.5673	    -3.6926	    -1.2589	    -7.8888	    -4.2801	    -4.6997	    -4.7836	    -4.7836	    -5.5389	    -6.7139	
     8.4763	    -5.0354	    -1.2589	    -7.2174	    -3.9444	    -4.1122	    -3.6087	    -4.0283	    -4.7836	    -5.6229	
     7.1335	    -6.2943	    -1.2589	    -6.6299	    -3.4409	    -3.5248	    -2.3499	    -3.3569	    -3.9444	    -4.4479	
     5.7907	    -7.3853	    -1.0910	    -6.0425	    -2.9373	    -3.0212	    -1.0071	    -2.7695	    -3.1891	    -3.3569	
     4.6158	    -8.1406	    -0.8392	    -5.5389	    -2.4338	    -2.6016	     0.2518	    -2.2659	    -2.4338	    -2.3499	
     3.7766	    -8.6441	    -0.5875	    -5.1193	    -2.0142	    -2.1820	     1.2589	    -1.8463	    -1.7624	    -1.5106	
     3.2730	    -8.8120	    -0.2518	    -4.6997	    -1.6785	    -1.7624	     2.0142	    -1.5106	    -1.1749	    -0.9232	
     3.1891	    -8.6441	     0.0839	    -4.1962	    -1.5106	    -1.3428	     2.3499	    -1.3428	    -0.6714	    -0.5875	
     3.4409	    -8.2245	     0.2518	    -3.6926	    -1.5106	    -1.0071	     2.2659	    -1.1749	    -0.3357	    -0.4196	
     3.8605	    -7.8049	     0.2518	    -3.2730	    -1.8463	    -0.6714	     1.5945	    -1.1749	    -0.2518	    -0.6714	
     4.3640	    -7.3013	     0.0839	    -2.9373	    -2.4338	    -0.5035	     0.5875	    -1.3428	    -0.5035	    -1.2589	
     4.8676	    -6.8817	    -0.4196	    -2.8534	    -3.3569	    -0.5035	    -0.8392	    -1.7624	    -1.1749	    -2.0981	
     5.2872	    -6.5460	    -1.0071	    -3.1052	    -4.5319	    -0.6714	    -2.5177	    -2.3499	    -2.0981	    -3.2730	
     5.6229	    -6.3782	    -1.7624	    -3.6926	    -5.7068	    -1.0071	    -4.2801	    -3.0212	    -3.3569	    -4.5319	
     5.9586	    -6.2943	    -2.5177	    -4.4479	    -6.9656	    -1.4267	    -6.0425	    -3.7766	    -4.6158	    -5.8746	
     6.2103	    -6.2103	    -3.2730	    -5.3711	    -7.9727	    -1.8463	    -7.4692	    -4.4479	    -5.7068	    -7.0496	
     6.4621	    -6.2943	    -3.7766	    -6.2943	    -8.8120	    -2.0981	    -8.7280	    -4.9515	    -6.6299	    -7.9727	
     6.7139	    -6.2943	    -4.1962	    -6.9656	    -9.3994	    -2.2659	    -9.4833	    -5.1193	    -7.2174	    -8.4763	
     6.8817	    -6.3782	    -4.2801	    -7.3853	    -9.6512	    -2.1820	    -9.9030	    -5.1193	    -7.3013	    -8.4763	
     7.0496	    -6.2943	    -4.1962	    -7.5531	    -9.5673	    -1.9302	    -9.7351	    -4.7836	    -7.0496	    -8.1406	
     7.2174	    -6.2103	    -3.8605	    -7.4692	    -9.1476	    -1.5945	    -9.1476	    -4.1962	    -6.3782	    -7.3853	
     7.3853	    -6.0425	    -3.1891	    -7.0496	    -8.4763	    -1.2589	    -8.2245	    -3.5248	    -5.3711	    -6.2943	
     7.7209	    -5.6229	    -2.4338	    -6.5460	    -7.5531	    -1.0071	    -6.8817	    -2.7695	    -4.2801	    -5.0354	
     8.1406	    -5.1193	    -1.4267	    -5.9586	    -6.4621	    -0.8392	    -5.2872	    -2.0981	    -3.1052	    -3.7766	
     8.7280	    -4.2801	    -0.2518	    -5.2872	    -5.2032	    -0.8392	    -3.6087	    -1.5106	    -2.0142	    -2.6855	
     9.5673	    -3.3569	     0.9232	    -4.4479	    -4.0283	    -0.8392	    -2.0142	    -1.0910	    -1.1749	    -1.8463	
    10.6583	    -2.0981	     2.0981	    -3.6087	    -2.9373	    -0.8392	    -0.5875	    -0.6714	    -0.5875	    -1.4267	
    11.9171	    -0.8392	     3.2730	    -2.7695	    -2.0142	    -0.7553	     0.5875	    -0.4196	    -0.2518	    -1.3428	
    13.3438	     0.5875	     4.2801	    -1.7624	    -1.2589	    -0.5875	     1.3428	    -0.3357	    -0.2518	    -1.6785	
    14.7705	     1.8463	     5.0354	    -0.7553	    -0.7553	    -0.4196	     1.7624	    -0.2518	    -0.5875	    -2.4338	
    16.0294	     2.9373	     5.4550	     0.1678	    -0.6714	    -0.1678	     1.6785	    -0.3357	    -1.0910	    -3.5248	
    16.9525	     3.6087	     5.5389	     1.0910	    -0.8392	     0.0839	     1.2589	    -0.4196	    -1.8463	    -4.8676	
    17.4561	     3.8605	     5.2032	     2.0142	    -1.3428	     0.3357	     0.5035	    -0.5875	    -2.6855	    -6.2943	
    17.3721	     3.6087	     4.6158	     2.8534	    -2.0981	     0.5875	    -0.4196	    -0.8392	    -3.6087	    -7.8049	
    16.8686	     2.9373	     3.6926	     3.5248	    -3.0212	     0.9232	    -1.5106	    -1.0910	    -4.5319	    -9.2316	
    15.8615	     2.0142	     2.6855	     4.1122	    -3.9444	     1.1749	    -2.5177	    -1.3428	    -5.2872	   -10.4065	
    14.4348	     0.7553	     1.6785	     4.5319	    -4.7836	     1.4267	    -3.3569	    -1.5106	    -5.8746	   -11.3297	
    12.9242	    -0.5035	     0.7553	     4.8676	    -5.4550	     1.6785	    -3.8605	    -1.5945	    -6.2943	   -11.8332	
    11.2457	    -1.6785	     0.0000	     5.1193	    -5.7907	     2.0981	    -4.0283	    -1.5945	    -6.2943	   -11.9171	
     9.7351	    -2.7695	    -0.4196	     5.3711	    -5.8746	     2.5177	    -3.6087	    -1.5106	    -6.0425	   -11.5814	
     8.3084	    -3.6087	    -0.5035	     5.7068	    -5.4550	     3.0212	    -2.8534	    -1.2589	    -5.4550	   -10.8261	
     7.1335	    -4.2801	    -0.2518	     5.9586	    -4.7836	     3.5248	    -1.7624	    -0.9232	    -4.6158	    -9.6512	
     6.2103	    -4.6158	     0.2518	     6.2103	    -3.8605	     4.0283	    -0.5035	    -0.5875	    -3.6926	    -8.3923	
     5.6229	    -4.8676	     1.0071	     6.3782	    -2.8534	     4.2801	     0.9232	    -0.4196	    -2.6855	    -7.0496	
     5.2872	    -4.8676	     1.8463	     6.2943	    -1.8463	     4.2801	     2.1820	    -0.4196	    -1.8463	    -5.7907	
     5.2872	    -4.7836	     2.6855	     5.8746	    -0.9232	     3.8605	     3.1891	    -0.7553	    -1.2589	    -4.8676	
     5.4550	    -4.5319	     3.5248	     5.2032	    -0.1678	     3.1891	     3.8605	    -1.1749	    -0.9232	    -4.1962	
     5.8746	    -4.1962	     4.1962	     4.2801	     0.3357	     2.3499	     4.1962	    -1.5945	    -0.8392	    -3.9444	
     6.3782	    -3.6926	     4.6997	     3.4409	     0.5035	     1.5945	     4.1122	    -1.8463	    -0.9232	    -3.9444	
     7.0496	    -3.1891	     4.9515	     2.7695	     0.5035	     0.9232	     3.7766	    -1.8463	    -1.0910	    -4.1962	
     7.7209	    -2.6016	     5.1193	     2.3499	     0.2518	     0.5875	     3.1052	    -1.5106	    -1.1749	    -4.5319	
     8.3923	    -1.9302	     5.0354	     2.2659	    -0.0839	     0.5035	     2.3499	    -0.9232	    -1.1749	    -4.8676	
     9.0637	    -1.2589	     4.9515	     2.4338	    -0.5035	     0.7553	     1.4267	    -0.1678	    -1.2589	    -5.2032	
     9.6512	    -0.5875	     4.6997	     2.7695	    -1.0071	     1.0910	     0.5875	     0.6714	    -1.2589	    -5.5389	
    10.0708	    -0.1678	     4.3640	     3.1891	    -1.5106	     1.5945	    -0.1678	     1.5106	    -1.3428	    -5.7068	
    10.3226	     0.1678	     3.9444	     3.3569	    -2.0142	     2.0142	    -0.7553	     2.1820	    -1.4267	    -5.8746	
    10.3226	     0.1678	     3.5248	     3.3569	    -2.4338	     2.1820	    -1.1749	     2.6016	    -1.5106	    -5.8746	
    10.0708	    -0.0839	     3.1052	     3.0212	    -2.8534	     2.1820	    -1.3428	     2.6855	    -1.5106	    -5.7068	
     9.5673	    -0.5875	     2.7695	     2.3499	    -3.0212	     1.8463	    -1.1749	     2.5177	    -1.5106	    -5.3711	
     8.8120	    -1.1749	     2.5177	     1.4267	    -3.1052	     1.4267	    -0.6714	     2.1820	    -1.4267	    -4.7836	
     8.0566	    -1.8463	     2.4338	     0.3357	    -3.0212	     0.7553	     0.2518	     1.6785	    -1.1749	    -3.8605	
     7.1335	    -2.6016	     2.5177	    -0.9232	    -2.6016	     0.0839	     1.4267	     1.1749	    -0.7553	    -2.7695	
[Epoch Header]
[Trial Type]	21
[Accept]	1
[Correct]	0
[RT]	 0.000
[Resp]	0
[Epoch Data]
   -12.5046	   -12.7563	    -8.0566	    -6.5460	    -1.9302	    -6.9656	    -0.0839	    -9.6512	    -9.0637	    -5.5389	
   -13.5117	   -14.0991	    -8.5602	    -5.7068	    -2.0981	    -6.7139	     0.5035	    -9.5673	    -8.8959	    -5.2032	
   -14.6866	   -15.6097	    -8.9798	    -4.2801	    -1.9302	    -6.2103	     1.4267	    -9.2316	    -8.3923	    -4.4479	
   -15.8615	   -16.9525	    -9.0637	    -2.5177	    -1.4267	    -5.3711	     2.7695	    -8.5602	    -7.5531	    -3.4409	
   -17.0364	   -18.1274	    -8.9798	    -0.5035	    -0.7553	    -4.4479	     4.1962	    -7.8888	    -6.5460	    -2.2659	
   -17.9596	   -19.0506	    -8.7280	     1.4267	     0.0839	    -3.5248	     5.7068	    -7.2174	    -5.5389	    -1.0071	
   -18.6310	   -19.5541	    -8.2245	     3.0212	     1.0910	    -2.8534	     7.1335	    -6.7139	    -4.6997	     0.0839	
   -18.9667	   -19.8059	    -7.7209	     4.1122	     2.0142	    -2.6016	     8.3923	    -6.5460	    -4.0283	     0.9232	
   -18.9667	   -19.7220	    -7.1335	     4.2801	     2.8534	    -2.7695	     9.3155	    -6.7139	    -3.6926	     1.5106	
   -18.8828	   -19.4702	    -6.5460	     3.5248	     3.6087	    -3.5248	     9.9030	    -7.3853	    -3.7766	     1.7624	
   -18.6310	   -19.0506	    -6.2103	     1.5945	     4.0283	    -4.7836	     9.9869	    -8.4763	    -4.2801	     1.5106	
   -18.3792	   -18.6310	    -6.1264	    -1.3428	     4.1122	    -6.6299	     9.5673	    -9.9030	    -5.2032	     0.8392	
   -18.2114	   -18.2114	    -6.2103	    -4.9515	     3.8605	    -8.7280	     8.8120	   -11.4136	    -6.3782	    -0.1678	
   -18.0435	   -17.8757	    -6.6299	    -8.7280	     3.2730	   -10.7422	     7.6370	   -12.9242	    -7.7209	    -1.4267	
   -17.7917	   -17.6239	    -7.1335	   -12.2528	     2.4338	   -12.3367	     6.3782	   -14.0152	    -8.9798	    -2.7695	
   -17.5400	   -17.3721	    -7.8049	   -14.9384	     1.5945	   -13.4277	     4.9515	   -14.6866	   -10.0708	    -4.1122	
   -17.2043	   -17.0364	    -8.3923	   -16.8686	     0.5875	   -13.8474	     3.6926	   -14.8544	   -10.8261	    -5.1193	
   -16.7847	   -16.8686	    -8.9798	   -17.9596	    -0.2518	   -13.8474	     2.6855	   -14.7705	   -11.3297	    -5.9586	
   -16.4490	   -16.7007	    -9.4833	   -18.3792	    -1.0071	   -13.4277	     1.8463	   -14.4348	   -11.5814	    -6.4621	
   -16.1133	   -16.6168	    -9.8190	   -18.4631	    -1.5106	   -12.9242	     1.4267	   -14.1830	   -11.4975	    -6.6299	
   -15.9454	   -16.6168	   -10.1547	   -18.2114	    -1.9302	   -12.4207	     1.3428	   -13.9313	   -11.2457	    -6.4621	
   -15.8615	   -16.7847	   -10.3226	   -17.7917	    -2.0981	   -12.0010	     1.5945	   -13.8474	   -10.8261	    -6.0425	
   -15.9454	   -17.0364	   -10.3226	   -17.2882	    -2.0981	   -11.7493	     2.0981	   -13.7634	   -10.2386	    -5.3711	
   -16.1972	   -17.3721	   -10.3226	   -16.6168	    -1.8463	   -11.6653	     2.9373	   -13.7634	    -9.5673	    -4.6158	
   -16.5329	   -17.7078	   -10.1547	   -15.9454	    -1.5106	   -11.6653	     3.8605	   -13.7634	    -8.8120	    -3.6926	
   -16.7847	   -18.0435	    -9.9030	   -15.0223	    -1.1749	   -11.7493	     4.7836	   -13.5956	    -8.1406	    -2.7695	
   -17.0364	   -18.2953	    -9.7351	   -13.9313	    -0.8392	   -11.7493	     5.7068	   -13.2599	    -7.3853	    -1.8463	
   -17.1204	   -18.3792	    -9.4833	   -12.5046	    -0.5035	   -11.4975	     6.3782	   -12.5046	    -6.7139	    -1.0910	
   -17.0364	   -18.2953	    -9.2316	   -10.7422	    -0.3357	   -10.8261	     6.7978	   -11.4975	    -6.0425	    -0.5035	
   -16.6168	   -17.8757	    -9.0637	    -8.5602	    -0.2518	    -9.9030	     6.8817	   -10.1547	    -5.3711	     0.0000	
   -15.9454	   -17.2043	    -8.9798	    -6.2103	    -0.3357	    -8.5602	     6.7139	    -8.7280	    -4.6997	     0.2518	
   -15.0223	   -16.2811	    -8.8959	    -3.6926	    -0.5035	    -7.2174	     6.2103	    -7.3853	    -4.1962	     0.2518	
   -13.7634	   -15.1901	    -8.8959	    -1.4267	    -0.8392	    -5.9586	     5.4550	    -6.2943	    -3.7766	     0.0839	
   -12.4207	   -13.9313	    -8.8959	     0.4196	    -1.3428	    -4.8676	     4.3640	    -5.6229	    -3.6926	    -0.2518	
   -10.9100	   -12.5885	    -8.9798	     1.6785	    -1.8463	    -4.2801	     3.1891	    -5.2872	    -3.8605	    -0.8392	
    -9.3155	   -11.2457	    -9.0637	     2.0981	    -2.4338	    -4.1962	     1.8463	    -5.3711	    -4.3640	    -1.6785	
    -7.7209	   -10.1547	    -9.2316	     1.8463	    -3.0212	    -4.5319	     0.5875	    -5.8746	    -5.0354	    -2.5177	
    -6.2943	    -9.3994	    -9.3994	     1.0071	    -3.6087	    -5.2032	    -0.6714	    -6.6299	    -5.8746	    -3.4409	
    -5.1193	    -9.0637	    -9.6512	    -0.2518	    -4.1962	    -6.0425	    -1.7624	    -7.4692	    -6.7139	    -4.1962	
    -4.3640	    -9.2316	    -9.9869	    -1.7624	    -4.6997	    -6.9656	    -2.6855	    -8.2245	    -7.4692	    -4.8676	
    -4.0283	    -9.9030	   -10.3226	    -3.3569	    -5.1193	    -7.7209	    -3.1891	    -8.8959	    -7.9727	    -5.3711	
    -4.2801	   -10.9940	   -10.7422	    -4.8676	    -5.4550	    -8.3084	    -3.4409	    -9.3994	    -8.3084	    -5.5389	
    -5.0354	   -12.2528	   -11.0779	    -6.2103	    -5.6229	    -8.7280	    -3.1891	    -9.7351	    -8.3923	    -5.4550	
    -6.2943	   -13.6795	   -11.4136	    -7.3853	    -5.6229	    -8.9798	    -2.6855	    -9.8190	    -8.3084	    -5.2032	
    -7.8049	   -15.0223	   -11.6653	    -8.3084	    -5.5389	    -9.0637	    -1.8463	    -9.8190	    -7.9727	    -4.7836	
    -9.4833	   -16.1972	   -11.7493	    -8.8959	    -5.2872	    -8.8959	    -0.8392	    -9.7351	    -7.4692	    -4.2801	
   -11.1618	   -17.0364	   -11.7493	    -9.2316	    -5.0354	    -8.6441	     0.1678	    -9.4833	    -6.9656	    -3.7766	
   -12.5885	   -17.5400	   -11.5814	    -9.1476	    -4.7836	    -8.2245	     1.1749	    -9.3155	    -6.4621	    -3.3569	
   -13.5117	   -17.5400	   -11.2457	    -8.8120	    -4.3640	    -7.7209	     2.0142	    -9.1476	    -5.9586	    -3.1052	
   -13.9313	   -17.1204	   -10.7422	    -8.2245	    -4.0283	    -7.2174	     2.6016	    -9.0637	    -5.6229	    -2.9373	
   -13.7634	   -16.3651	   -10.2386	    -7.3853	    -3.6926	    -6.7139	     2.9373	    -8.9798	    -5.4550	    -3.0212	
   -13.0920	   -15.4419	    -9.6512	    -6.6299	    -3.5248	    -6.2943	     2.9373	    -8.8959	    -5.5389	    -3.1891	
   -12.0850	   -14.4348	    -9.2316	    -5.7907	    -3.3569	    -5.7907	     2.6855	    -8.7280	    -5.7907	    -3.6087	
   -10.7422	   -13.4277	    -8.8120	    -4.9515	    -3.3569	    -5.3711	     2.1820	    -8.5602	    -6.2103	    -4.0283	
    -9.3155	   -12.6724	    -8.4763	    -4.2801	    -3.4409	    -4.8676	     1.5106	    -8.3084	    -6.6299	    -4.5319	
    -7.8888	   -12.0850	    -8.3084	    -3.6926	    -3.5248	    -4.5319	     0.8392	    -7.9727	    -6.8817	    -5.0354	
    -6.7139	   -11.6653	    -8.2245	    -3.3569	    -3.6926	    -4.1962	     0.1678	    -7.6370	    -7.1335	    -5.4550	
    -5.7068	   -11.4975	    -8.1406	    -3.1891	    -3.7766	    -4.0283	    -0.4196	    -7.3013	    -7.3013	    -5.7068	
    -5.1193	   -11.5814	    -8.2245	    -3.1891	    -3.8605	    -3.9444	    -0.8392	    -7.0496	    -7.3013	    -5.7907	
    -4.9515	   -11.8332	    -8.2245	    -3.3569	    -3.8605	    -4.0283	    -1.0910	    -6.8817	    -7.2174	    -5.7068	
    -5.0354	   -12.3367	    -8.2245	    -3.5248	    -3.6926	    -4.0283	    -1.0071	    -6.7139	    -6.9656	    -5.4550	
    -5.5389	   -12.9242	    -8.1406	    -3.7766	    -3.4409	    -4.1962	    -0.5875	    -6.6299	    -6.6299	    -5.0354	
    -6.2943	   -13.5117	    -7.9727	    -4.0283	    -3.1052	    -4.2801	     0.0000	    -6.5460	    -6.1264	    -4.4479	
    -7.2174	   -14.1830	    -7.7209	    -4.2801	    -2.6016	    -4.4479	     0.9232	    -6.5460	    -5.6229	    -3.6926	
    -8.2245	   -14.8544	    -7.4692	    -4.6997	    -2.0981	    -4.6997	     1.8463	    -6.6299	    -5.1193	    -2.9373	
    -9.3155	   -15.5258	    -7.2174	    -5.1193	    -1.6785	    -5.1193	     2.8534	    -6.7978	    -4.6158	    -2.2659	
   -10.4065	   -16.0294	    -7.0496	    -5.7907	    -1.1749	    -5.5389	     3.7766	    -7.0496	    -4.3640	    -1.7624	
   -11.3297	   -16.3651	    -6.7978	    -6.5460	    -0.9232	    -6.1264	     4.5319	    -7.4692	    -4.2801	    -1.3428	
   -12.0850	   -16.5329	    -6.7139	    -7.3013	    -0.6714	    -6.7978	     4.9515	    -7.9727	    -4.3640	    -1.2589	
   -12.5046	   -16.5329	    -6.6299	    -8.1406	    -0.6714	    -7.4692	     4.9515	    -8.5602	    -4.6997	    -1.4267	
   -12.6724	   -16.2811	    -6.6299	    -8.8959	    -0.7553	    -8.0566	     4.6997	    -9.2316	    -5.2872	    -1.7624	
   -12.5046	   -15.8615	    -6.6299	    -9.3994	    -1.0071	    -8.5602	     4.0283	    -9.8190	    -5.8746	    -2.2659	
   -12.1689	   -15.3580	    -6.6299	    -9.6512	    -1.2589	    -8.8959	     3.1052	   -10.2386	    -6.6299	    -2.8534	
   -11.5814	   -14.8544	    -6.7139	    -9.6512	    -1.5945	    -9.0637	     2.0142	   -10.6583	    -7.3853	    -3.5248	
   -11.0779	   -14.3509	    -6.7978	    -9.4833	    -1.9302	    -9.0637	     0.8392	   -10.9100	    -8.0566	    -4.1962	
   -10.6583	   -14.0991	    -6.9656	    -9.2316	    -2.3499	    -9.0637	    -0.4196	   -11.1618	    -8.7280	    -4.7836	
   -10.5743	   -14.1830	    -7.3013	    -9.1476	    -2.6855	    -9.0637	    -1.6785	   -11.3297	    -9.3155	    -5.2872	
   -10.8261	   -14.4348	    -7.6370	    -9.3994	    -3.0212	    -9.2316	    -2.7695	   -11.6653	    -9.9030	    -5.7068	
   -11.4136	   -15.0223	    -8.1406	    -9.9869	    -3.4409	    -9.5673	    -3.7766	   -12.1689	   -10.3226	    -5.8746	
   -12.1689	   -15.6937	    -8.5602	   -10.9940	    -3.6926	   -10.0708	    -4.3640	   -12.6724	   -10.5743	    -5.8746	
   -13.0920	   -16.5329	    -8.9798	   -12.1689	    -3.9444	   -10.7422	    -4.6997	   -13.3438	   -10.6583	    -5.6229	
   -14.0991	   -17.2882	    -9.2316	   -13.5117	    -3.9444	   -11.4136	    -4.6158	   -14.0152	   -10.4065	    -5.2032	
   -15.0223	   -17.9596	    -9.3994	   -14.7705	    -3.8605	   -12.0850	    -4.1962	   -14.6866	    -9.9869	    -4.4479	
   -15.6937	   -18.5471	    -9.4833	   -15.8615	    -3.6926	   -12.5885	    -3.4409	   -15.1901	    -9.3155	    -3.6087	
   -16.2811	   -18.9667	    -9.3155	   -16.7007	    -3.2730	   -13.0081	    -2.5177	   -15.5258	    -8.4763	    -2.6016	
   -16.5329	   -19.2184	    -9.0637	   -17.2043	    -2.7695	   -13.3438	    -1.3428	   -15.6937	    -7.5531	    -1.5945	
   -16.5329	   -19.3024	    -8.7280	   -17.5400	    -2.1820	   -13.4277	    -0.1678	   -15.5258	    -6.7139	    -0.6714	
   -16.1972	   -19.1345	    -8.2245	   -17.7078	    -1.5945	   -13.4277	     1.0071	   -15.1062	    -5.9586	     0.1678	
   -15.5258	   -18.7149	    -7.6370	   -17.6239	    -0.9232	   -13.3438	     1.9302	   -14.3509	    -5.3711	     0.7553	
   -14.6866	   -18.0435	    -7.0496	   -17.4561	    -0.4196	   -13.1760	     2.6855	   -13.5117	    -4.9515	     1.0910	
   -13.5956	   -17.2043	    -6.4621	   -17.0364	     0.0839	   -12.9242	     3.1891	   -12.5046	    -4.7836	     1.1749	
   -12.4207	   -16.1972	    -5.9586	   -16.5329	     0.5035	   -12.5885	     3.3569	   -11.5814	    -4.6997	     1.0910	
   -11.0779	   -14.9384	    -5.4550	   -15.6937	     0.6714	   -12.1689	     3.1891	   -10.6583	    -4.7836	     0.8392	
    -9.7351	   -13.6795	    -4.9515	   -14.6866	     0.8392	   -11.6653	     2.7695	    -9.9030	    -4.9515	     0.4196	
    -8.3084	   -12.3367	    -4.5319	   -13.5117	     0.8392	   -11.0779	     2.1820	    -9.2316	    -5.2032	    -0.0839	
    -6.9656	   -10.9100	    -4.1962	   -12.1689	     0.7553	   -10.3226	     1.4267	    -8.6441	    -5.3711	    -0.5035	
    -5.7907	    -9.6512	    -4.0283	   -10.8261	     0.6714	    -9.5673	     0.6714	    -8.2245	    -5.5389	    -1.0071	
    -4.8676	    -8.5602	    -3.8605	    -9.5673	     0.5875	    -8.8120	     0.0000	    -7.8888	    -5.6229	    -1.2589	
    -4.3640	    -7.7209	    -3.7766	    -8.3084	     0.4196	    -8.1406	    -0.5875	    -7.6370	    -5.6229	    -1.4267	
    -4.3640	    -7.1335	    -3.7766	    -7.2174	     0.3357	    -7.3853	    -0.8392	    -7.5531	    -5.4550	    -1.3428	
    -4.7836	    -6.8817	    -3.7766	    -6.2103	     0.3357	    -6.7139	    -0.9232	    -7.3853	    -5.1193	    -1.0071	
    -5.7068	    -6.8817	    -3.7766	    -5.3711	     0.4196	    -6.1264	    -0.5875	    -7.3013	    -4.6158	    -0.4196	
    -7.0496	    -7.0496	    -3.6087	    -4.7836	     0.6714	    -5.6229	    -0.0839	    -7.1335	    -3.9444	     0.4196	
    -8.7280	    -7.5531	    -3.4409	    -4.3640	     0.9232	    -5.2032	     0.7553	    -6.9656	    -3.1891	     1.3428	
   -10.4065	    -8.1406	    -3.1891	    -4.3640	     1.2589	    -4.9515	     1.6785	    -6.7139	    -2.4338	     2.3499	
   -12.0850	    -8.8120	    -2.8534	    -4.6997	     1.6785	    -4.8676	     2.8534	    -6.3782	    -1.7624	     3.2730	
   -13.5117	    -9.4833	    -2.5177	    -5.3711	     2.0981	    -5.0354	     3.9444	    -6.2103	    -1.2589	     3.9444	
   -14.6027	   -10.1547	    -2.0142	    -6.2943	     2.6016	    -5.4550	     5.1193	    -6.2103	    -0.8392	     4.3640	
   -15.2740	   -10.7422	    -1.5945	    -7.3853	     3.1052	    -6.1264	     6.1264	    -6.3782	    -0.5035	     4.6158	
   -15.6097	   -11.1618	    -1.1749	    -8.4763	     3.5248	    -6.7978	     6.8817	    -6.7978	    -0.4196	     4.5319	
   -15.6097	   -11.4136	    -0.7553	    -9.4833	     3.7766	    -7.6370	     7.3853	    -7.4692	    -0.5035	     4.2801	
   -15.4419	   -11.4975	    -0.5035	   -10.4065	     3.8605	    -8.5602	     7.5531	    -8.2245	    -0.9232	     3.7766	
   -15.1901	   -11.4975	    -0.4196	   -11.1618	     3.7766	    -9.3994	     7.3853	    -9.1476	    -1.6785	     3.0212	
   -14.8544	   -11.4136	    -0.5035	   -11.8332	     3.4409	   -10.3226	     6.7978	   -10.0708	    -2.6855	     2.1820	
   -14.6866	   -11.4136	    -0.8392	   -12.3367	     3.0212	   -11.1618	     5.9586	   -11.0779	    -3.9444	     1.3428	
   -14.5187	   -11.4975	    -1.3428	   -12.6724	     2.3499	   -11.9171	     4.8676	   -12.1689	    -5.4550	     0.4196	
   -14.6027	   -11.6653	    -2.0142	   -13.0081	     1.5106	   -12.6724	     3.6087	   -13.1760	    -6.9656	    -0.5035	
   -14.7705	   -12.0850	    -2.7695	   -13.3438	     0.6714	   -13.3438	     2.3499	   -14.1830	    -8.4763	    -1.2589	
   -15.1062	   -12.5885	    -3.6926	   -13.5956	    -0.2518	   -13.9313	     1.0910	   -15.0223	    -9.9030	    -1.9302	
   -15.4419	   -13.1760	    -4.4479	   -14.0152	    -1.0910	   -14.4348	     0.1678	   -15.6937	   -10.9940	    -2.3499	
   -15.8615	   -13.8474	    -5.2032	   -14.4348	    -1.7624	   -14.8544	    -0.4196	   -16.1133	   -11.7493	    -2.6016	
   -16.1133	   -14.5187	    -5.7068	   -15.0223	    -2.1820	   -15.1901	    -0.5875	   -16.3651	   -12.0850	    -2.6016	
   -16.3651	   -15.0223	    -5.9586	   -15.7776	    -2.3499	   -15.4419	    -0.4196	   -16.3651	   -12.0850	    -2.3499	
   -16.5329	   -15.5258	    -6.1264	   -16.6168	    -2.3499	   -15.6937	     0.0839	   -16.1972	   -11.6653	    -1.8463	
   -16.6168	   -15.7776	    -6.1264	   -17.6239	    -2.1820	   -15.8615	     0.8392	   -15.9454	   -10.8261	    -1.1749	
   -16.5329	   -15.9454	    -6.0425	   -18.5471	    -2.0142	   -16.1133	     1.6785	   -15.6097	    -9.5673	    -0.2518	
   -16.2811	   -15.7776	    -5.8746	   -19.4702	    -1.7624	   -16.1972	     2.5177	   -15.2740	    -8.0566	     0.8392	
   -15.7776	   -15.2740	    -5.5389	   -20.2255	    -1.4267	   -16.2811	     3.3569	   -14.8544	    -6.3782	     2.0142	
   -14.9384	   -14.5187	    -5.1193	   -20.7291	    -1.0910	   -16.2811	     4.0283	   -14.4348	    -4.7836	     3.1052	
   -13.6795	   -13.4277	    -4.5319	   -20.9808	    -0.7553	   -16.1133	     4.5319	   -14.0991	    -3.4409	     3.8605	
   -12.1689	   -12.0850	    -3.8605	   -21.0648	    -0.4196	   -16.0294	     4.7836	   -13.8474	    -2.5177	     4.2801	
   -10.4065	   -10.6583	    -3.2730	   -20.8969	    -0.1678	   -15.8615	     4.8676	   -13.7634	    -2.1820	     4.0283	
    -8.5602	    -9.3994	    -2.7695	   -20.6451	    -0.0839	   -15.7776	     4.5319	   -13.8474	    -2.2659	     3.3569	
    -6.9656	    -8.3084	    -2.4338	   -20.3934	    -0.1678	   -15.7776	     3.9444	   -14.0152	    -2.8534	     2.1820	
    -5.6229	    -7.5531	    -2.2659	   -20.1416	    -0.4196	   -15.8615	     3.1052	   -14.4348	    -3.7766	     0.7553	
    -4.6997	    -7.0496	    -2.3499	   -20.0577	    -0.8392	   -15.9454	     2.1820	   -14.9384	    -4.8676	    -0.7553	
    -4.2801	    -6.8817	    -2.6855	   -20.1416	    -1.4267	   -16.1133	     1.0910	   -15.5258	    -6.0425	    -2.2659	
    -4.3640	    -7.0496	    -3.0212	   -20.4773	    -1.9302	   -16.3651	     0.1678	   -16.1972	    -7.1335	    -3.5248	
    -4.9515	    -7.3853	    -3.5248	   -20.8969	    -2.5177	   -16.7007	    -0.6714	   -16.7847	    -8.0566	    -4.4479	
    -5.9586	    -7.9727	    -4.0283	   -21.3165	    -3.1052	   -16.8686	    -1.3428	   -17.2882	    -8.8120	    -5.0354	
    -7.2174	    -8.7280	    -4.5319	   -21.6522	    -3.5248	   -17.0364	    -1.6785	   -17.7078	    -9.2316	    -5.2872	
    -8.6441	    -9.5673	    -4.8676	   -21.7361	    -3.7766	   -16.9525	    -1.7624	   -17.8757	    -9.3155	    -5.0354	
    -9.9030	   -10.3226	    -5.1193	   -21.5683	    -3.8605	   -16.7007	    -1.5106	   -17.6239	    -9.0637	    -4.4479	
   -10.9940	   -10.9940	    -5.1193	   -20.9808	    -3.7766	   -16.0294	    -0.9232	   -16.9525	    -8.3923	    -3.4409	
   -11.8332	   -11.4975	    -4.8676	   -20.1416	    -3.4409	   -15.1901	    -0.1678	   -15.8615	    -7.3853	    -2.1820	
   -12.3367	   -11.8332	    -4.5319	   -19.1345	    -2.9373	   -14.0991	     0.6714	   -14.2670	    -6.0425	    -0.8392	
   -12.6724	   -12.0850	    -4.1122	   -18.1274	    -2.4338	   -12.9242	     1.4267	   -12.4207	    -4.6997	     0.5035	
   -12.8403	   -12.1689	    -3.6087	   -17.1204	    -1.8463	   -11.7493	     2.0142	   -10.4904	    -3.3569	     1.7624	
   -12.8403	   -12.1689	    -3.1891	   -16.2811	    -1.4267	   -10.7422	     2.3499	    -8.6441	    -2.1820	     2.6855	
   -12.7563	   -12.0850	    -2.9373	   -15.4419	    -1.1749	    -9.8190	     2.1820	    -7.0496	    -1.2589	     3.2730	
   -12.6724	   -12.0010	    -2.8534	   -14.7705	    -1.0910	    -8.9798	     1.7624	    -5.7907	    -0.7553	     3.5248	
   -12.5885	   -11.9171	    -2.9373	   -13.9313	    -1.3428	    -8.3084	     0.8392	    -4.8676	    -0.5035	     3.4409	
   -12.3367	   -11.8332	    -3.1891	   -12.9242	    -1.7624	    -7.6370	    -0.2518	    -4.3640	    -0.5035	     3.1052	
   -12.1689	   -11.6653	    -3.5248	   -11.6653	    -2.3499	    -6.8817	    -1.5945	    -3.9444	    -0.6714	     2.6016	
   -11.8332	   -11.4975	    -4.0283	   -10.1547	    -3.0212	    -6.1264	    -2.8534	    -3.7766	    -1.0071	     2.0142	
   -11.5814	   -11.3297	    -4.5319	    -8.5602	    -3.7766	    -5.2032	    -4.1122	    -3.6087	    -1.3428	     1.5106	
   -11.4136	   -11.2457	    -5.0354	    -6.9656	    -4.5319	    -4.3640	    -5.1193	    -3.5248	    -1.6785	     1.0071	
   -11.4136	   -11.3297	    -5.7068	    -5.5389	    -5.2872	    -3.6087	    -5.8746	    -3.4409	    -1.8463	     0.6714	
   -11.5814	   -11.5814	    -6.3782	    -4.5319	    -6.0425	    -3.1052	    -6.4621	    -3.5248	    -1.9302	     0.5035	
   -12.0850	   -12.0850	    -7.1335	    -4.0283	    -6.7978	    -2.9373	    -6.7139	    -3.7766	    -1.9302	     0.4196	
   -12.6724	   -12.8403	    -7.8888	    -4.1962	    -7.4692	    -3.1891	    -6.7978	    -4.2801	    -1.7624	     0.4196	
   -13.4277	   -13.6795	    -8.5602	    -5.0354	    -8.0566	    -3.7766	    -6.5460	    -4.8676	    -1.6785	     0.5875	
   -14.1830	   -14.6027	    -9.1476	    -6.2943	    -8.3923	    -4.6997	    -6.1264	    -5.7068	    -1.5106	     0.9232	
   -14.7705	   -15.3580	    -9.5673	    -7.8049	    -8.5602	    -5.7907	    -5.5389	    -6.5460	    -1.3428	     1.2589	
   -15.1062	   -16.0294	    -9.8190	    -9.3155	    -8.5602	    -6.8817	    -4.7836	    -7.3013	    -1.0910	     1.6785	
   -15.2740	   -16.5329	    -9.9030	   -10.6583	    -8.4763	    -7.8049	    -4.0283	    -7.9727	    -0.9232	     2.0142	
   -15.2740	   -16.7847	    -9.8190	   -11.6653	    -8.2245	    -8.4763	    -3.3569	    -8.4763	    -0.6714	     2.4338	
   -15.0223	   -16.8686	    -9.6512	   -12.2528	    -7.9727	    -8.8959	    -2.8534	    -8.8120	    -0.4196	     2.6855	
   -14.6866	   -16.6168	    -9.4833	   -12.3367	    -7.7209	    -9.1476	    -2.6016	    -9.1476	    -0.2518	     2.7695	
   -14.2670	   -16.1972	    -9.2316	   -11.9171	    -7.6370	    -9.1476	    -2.6855	    -9.3155	    -0.2518	     2.6855	
   -13.7634	   -15.6097	    -9.0637	   -11.0779	    -7.6370	    -8.8959	    -3.0212	    -9.2316	    -0.4196	     2.4338	
   -13.2599	   -14.9384	    -8.8120	    -9.7351	    -7.7209	    -8.3923	    -3.6087	    -8.8120	    -0.5875	     1.9302	
   -12.8403	   -14.1830	    -8.6441	    -7.9727	    -7.9727	    -7.5531	    -4.3640	    -8.0566	    -0.9232	     1.2589	
   -12.3367	   -13.4277	    -8.5602	    -5.9586	    -8.3084	    -6.4621	    -5.2872	    -7.0496	    -1.1749	     0.5035	
   -12.0010	   -12.9242	    -8.5602	    -3.9444	    -8.7280	    -5.2032	    -6.1264	    -5.7907	    -1.3428	    -0.1678	
   -11.7493	   -12.5885	    -8.6441	    -2.0142	    -9.0637	    -3.9444	    -7.0496	    -4.6158	    -1.4267	    -0.8392	
   -11.5814	   -12.5885	    -8.8959	    -0.4196	    -9.3994	    -2.8534	    -7.8049	    -3.5248	    -1.4267	    -1.4267	
   -11.4975	   -12.9242	    -9.3155	     0.9232	    -9.7351	    -1.9302	    -8.4763	    -2.6855	    -1.2589	    -1.7624	
   -11.4975	   -13.4277	    -9.7351	     1.8463	   -10.0708	    -1.2589	    -8.8959	    -2.0981	    -1.0071	    -1.8463	
   -11.7493	   -14.1830	   -10.2386	     2.4338	   -10.3226	    -0.7553	    -9.0637	    -1.5945	    -0.7553	    -1.6785	
   -12.0850	   -15.1062	   -10.7422	     2.7695	   -10.5743	    -0.5035	    -9.0637	    -1.3428	    -0.4196	    -1.4267	
   -12.6724	   -16.1133	   -11.1618	     2.7695	   -10.6583	    -0.3357	    -8.7280	    -1.1749	     0.0000	    -0.9232	
   -13.3438	   -17.0364	   -11.5814	     2.6855	   -10.6583	    -0.3357	    -8.2245	    -1.1749	     0.4196	    -0.3357	
   -14.1830	   -17.9596	   -11.8332	     2.4338	   -10.5743	    -0.3357	    -7.6370	    -1.1749	     0.8392	     0.3357	
   -15.1062	   -18.7149	   -12.0010	     2.1820	   -10.3226	    -0.4196	    -6.9656	    -1.2589	     1.1749	     1.0910	
   -15.8615	   -19.2184	   -12.0010	     2.0142	    -9.9869	    -0.4196	    -6.2943	    -1.2589	     1.5106	     1.6785	
   -16.3651	   -19.4702	   -11.9171	     2.0981	    -9.5673	    -0.3357	    -5.7068	    -1.2589	     1.7624	     2.2659	
   -16.6168	   -19.3863	   -11.6653	     2.2659	    -9.0637	    -0.0839	    -5.2032	    -1.2589	     1.9302	     2.7695	
   -16.5329	   -18.8828	   -11.3297	     2.7695	    -8.6441	     0.2518	    -5.0354	    -1.1749	     2.0142	     3.0212	
   -16.0294	   -18.1274	   -10.9100	     3.3569	    -8.2245	     0.6714	    -4.9515	    -1.0071	     1.9302	     3.1891	
   -15.1901	   -17.0364	   -10.4904	     4.1122	    -7.8888	     1.1749	    -5.2032	    -0.8392	     1.7624	     3.1052	
   -14.0152	   -15.7776	   -10.1547	     4.9515	    -7.7209	     1.6785	    -5.6229	    -0.6714	     1.4267	     2.8534	
   -12.5885	   -14.5187	    -9.8190	     5.6229	    -7.6370	     2.0981	    -6.2943	    -0.6714	     0.9232	     2.3499	
   -10.8261	   -13.2599	    -9.4833	     6.2103	    -7.7209	     2.3499	    -7.0496	    -0.7553	     0.2518	     1.5945	
    -8.8959	   -12.1689	    -9.3155	     6.6299	    -7.9727	     2.4338	    -7.8888	    -0.9232	    -0.5035	     0.8392	
    -6.8817	   -11.2457	    -9.0637	     6.7139	    -8.1406	     2.4338	    -8.5602	    -1.2589	    -1.2589	    -0.0839	
    -4.8676	   -10.4904	    -8.8959	     6.7139	    -8.3084	     2.2659	    -9.1476	    -1.5945	    -2.0981	    -0.9232	
    -3.0212	   -10.0708	    -8.7280	     6.5460	    -8.4763	     2.0142	    -9.4833	    -2.0981	    -2.7695	    -1.7624	
    -1.4267	    -9.8190	    -8.5602	     6.3782	    -8.5602	     1.7624	    -9.5673	    -2.6016	    -3.3569	    -2.3499	
    -0.0839	    -9.8190	    -8.3084	     6.2103	    -8.4763	     1.5106	    -9.3994	    -2.9373	    -3.6926	    -2.7695	
     0.7553	    -9.9030	    -8.0566	     6.0425	    -8.3084	     1.3428	    -8.8120	    -3.2730	    -3.7766	    -2.7695	
     1.2589	   -10.2386	    -7.7209	     5.7907	    -7.8888	     1.2589	    -7.9727	    -3.5248	    -3.6087	    -2.5177	
     1.1749	   -10.5743	    -7.3853	     5.5389	    -7.3013	     1.2589	    -6.8817	    -3.6926	    -3.1891	    -2.0142	
     0.6714	   -11.0779	    -6.9656	     5.2032	    -6.5460	     1.1749	    -5.5389	    -3.6926	    -2.5177	    -1.2589	
    -0.3357	   -11.7493	    -6.6299	     4.6997	    -5.7907	     1.0910	    -4.1962	    -3.6087	    -1.5945	    -0.3357	
    -1.5945	   -12.4207	    -6.3782	     4.1962	    -5.0354	     1.0071	    -2.9373	    -3.3569	    -0.6714	     0.5875	
    -3.1891	   -13.0081	    -6.1264	     3.6087	    -4.3640	     0.9232	    -1.7624	    -2.8534	     0.2518	     1.5106	
    -4.6997	   -13.5956	    -6.0425	     3.1052	    -3.7766	     0.9232	    -0.9232	    -2.1820	     1.0910	     2.1820	
    -6.2103	   -14.0152	    -5.8746	     2.7695	    -3.4409	     1.0071	    -0.3357	    -1.3428	     1.7624	     2.6855	
    -7.3853	   -14.0991	    -5.8746	     2.6855	    -3.1891	     1.2589	    -0.1678	    -0.3357	     2.3499	     3.0212	
    -8.2245	   -14.0152	    -5.7907	     2.7695	    -3.1891	     1.5945	    -0.3357	     0.7553	     2.6016	     3.1052	
    -8.6441	   -13.5956	    -5.7907	     3.1891	    -3.2730	     2.0981	    -0.7553	     1.5945	     2.5177	     2.8534	
    -8.5602	   -13.0081	    -5.8746	     3.9444	    -3.6087	     2.6016	    -1.5106	     2.2659	     2.1820	     2.4338	
    -8.1406	   -12.1689	    -5.8746	     4.8676	    -3.9444	     3.1052	    -2.4338	     2.6855	     1.5106	     1.6785	
    -7.3853	   -11.2457	    -5.9586	     5.8746	    -4.2801	     3.5248	    -3.4409	     2.7695	     0.7553	     0.7553	
    -6.3782	   -10.3226	    -5.9586	     6.8817	    -4.6158	     3.8605	    -4.4479	     2.6016	    -0.2518	    -0.3357	
    -5.2872	    -9.4833	    -5.8746	     7.5531	    -4.9515	     3.9444	    -5.2872	     2.2659	    -1.2589	    -1.3428	
    -4.0283	    -8.6441	    -5.8746	     7.6370	    -5.1193	     3.6087	    -5.9586	     1.5945	    -2.2659	    -2.3499	
    -2.7695	    -7.8888	    -5.7907	     7.1335	    -5.2032	     2.9373	    -6.2943	     0.6714	    -3.3569	    -3.1891	
    -1.5945	    -7.3013	    -5.6229	     5.9586	    -5.0354	     1.7624	    -6.2943	    -0.4196	    -4.3640	    -3.7766	
    -0.4196	    -6.7978	    -5.3711	     4.2801	    -4.6158	     0.4196	    -5.8746	    -1.6785	    -5.3711	    -4.1962	
     0.5875	    -6.4621	    -4.9515	     2.2659	    -3.9444	    -1.1749	    -5.0354	    -2.9373	    -6.1264	    -4.2801	
     1.3428	    -6.2943	    -4.3640	     0.1678	    -3.1052	    -2.6016	    -3.9444	    -4.1122	    -6.7978	    -4.1122	
     1.9302	    -6.2103	    -3.6926	    -1.6785	    -2.0981	    -3.8605	    -2.5177	    -5.1193	    -7.1335	    -3.6926	
     2.2659	    -6.2943	    -2.8534	    -3.1891	    -1.0071	    -4.7836	    -1.0910	    -5.8746	    -7.2174	    -3.1891	
     2.3499	    -6.3782	    -2.0142	    -4.1962	     0.0000	    -5.4550	     0.3357	    -6.2943	    -7.0496	    -2.6016	
     2.3499	    -6.4621	    -1.1749	    -4.8676	     1.0910	    -5.7068	     1.5945	    -6.5460	    -6.4621	    -2.0142	
     2.2659	    -6.3782	    -0.3357	    -5.0354	     1.9302	    -5.7907	     2.6016	    -6.5460	    -5.7068	    -1.3428	
     2.1820	    -6.2943	     0.4196	    -4.9515	     2.6855	    -5.6229	     3.3569	    -6.3782	    -4.6997	    -0.5875	
     2.0981	    -6.0425	     1.0910	    -4.6997	     3.2730	    -5.4550	     3.6926	    -6.2103	    -3.6087	     0.0000	
     2.0981	    -5.6229	     1.5945	    -4.1962	     3.6087	    -5.2032	     3.7766	    -6.0425	    -2.6855	     0.5035	
     2.1820	    -5.1193	     1.9302	    -3.6926	     3.6926	    -5.0354	     3.4409	    -6.0425	    -2.0981	     0.7553	
     2.4338	    -4.5319	     2.0142	    -3.1052	     3.6087	    -4.9515	     2.8534	    -6.1264	    -2.0142	     0.5875	
     2.6855	    -3.8605	     1.9302	    -2.5177	     3.3569	    -4.9515	     1.9302	    -6.4621	    -2.3499	     0.0000	
     3.1891	    -3.1052	     1.7624	    -1.8463	     2.9373	    -5.0354	     0.9232	    -6.9656	    -3.0212	    -0.9232	
     3.6926	    -2.3499	     1.5106	    -1.2589	     2.3499	    -5.2872	    -0.0839	    -7.5531	    -3.9444	    -2.0981	
     4.2801	    -1.5945	     1.2589	    -0.6714	     1.7624	    -5.5389	    -1.0910	    -8.2245	    -4.9515	    -3.2730	
     4.8676	    -0.9232	     1.0071	    -0.0839	     1.1749	    -5.8746	    -2.0142	    -8.8120	    -6.0425	    -4.2801	
     5.3711	    -0.3357	     0.9232	     0.5035	     0.6714	    -6.2103	    -2.7695	    -9.3155	    -6.9656	    -5.0354	
     5.7907	     0.0839	     0.8392	     0.9232	     0.2518	    -6.4621	    -3.3569	    -9.7351	    -7.7209	    -5.6229	
     6.0425	     0.1678	     0.8392	     1.0910	    -0.0839	    -6.7139	    -3.6087	   -10.0708	    -8.2245	    -5.7907	
     6.1264	     0.0839	     0.8392	     1.0071	    -0.3357	    -6.8817	    -3.6087	   -10.4065	    -8.5602	    -5.7068	
     6.0425	    -0.4196	     0.8392	     0.7553	    -0.4196	    -7.0496	    -3.3569	   -10.6583	    -8.5602	    -5.3711	
     5.7907	    -1.1749	     0.9232	     0.1678	    -0.4196	    -7.1335	    -2.9373	   -10.8261	    -8.2245	    -4.6997	
     5.5389	    -2.1820	     0.9232	    -0.3357	    -0.3357	    -7.1335	    -2.2659	   -10.8261	    -7.5531	    -3.8605	
     5.2032	    -3.2730	     0.9232	    -0.9232	    -0.1678	    -6.8817	    -1.5945	   -10.5743	    -6.7139	    -2.8534	
     5.0354	    -4.3640	     0.9232	    -1.1749	     0.0839	    -6.4621	    -0.9232	   -10.1547	    -5.7068	    -1.8463	
     5.0354	    -5.2872	     0.9232	    -1.2589	     0.2518	    -5.7907	    -0.3357	    -9.3994	    -4.6997	    -0.8392	
     5.4550	    -5.8746	     0.9232	    -1.0071	     0.3357	    -4.7836	     0.0000	    -8.3923	    -3.7766	    -0.0839	
     6.1264	    -6.0425	     0.9232	    -0.5035	     0.3357	    -3.6926	     0.1678	    -7.2174	    -3.0212	     0.5875	
     7.1335	    -5.8746	     0.9232	     0.1678	     0.1678	    -2.4338	     0.0839	    -5.8746	    -2.2659	     1.0071	
     8.3084	    -5.3711	     0.8392	     0.7553	    -0.0839	    -1.1749	    -0.3357	    -4.5319	    -1.6785	     1.1749	
     9.4833	    -4.7836	     0.6714	     1.3428	    -0.5875	    -0.1678	    -1.0910	    -3.5248	    -1.1749	     1.1749	
    10.4904	    -4.1122	     0.3357	     1.8463	    -1.2589	     0.6714	    -2.0981	    -2.8534	    -0.8392	     1.0910	
    11.2457	    -3.5248	    -0.0839	     2.1820	    -1.9302	     1.2589	    -3.2730	    -2.4338	    -0.5875	     1.0071	
    11.5814	    -3.1052	    -0.6714	     2.3499	    -2.7695	     1.5106	    -4.4479	    -2.4338	    -0.5875	     0.8392	
    11.4136	    -2.9373	    -1.3428	     2.1820	    -3.5248	     1.4267	    -5.5389	    -2.6855	    -0.6714	     0.6714	
    10.8261	    -3.0212	    -2.0142	     1.7624	    -4.1962	     1.0071	    -6.3782	    -3.3569	    -1.0071	     0.5875	
     9.8190	    -3.2730	    -2.6016	     1.0071	    -4.6997	     0.1678	    -6.8817	    -4.2801	    -1.5106	     0.4196	
     8.3923	    -3.8605	    -3.1052	    -0.1678	    -5.0354	    -1.0910	    -7.1335	    -5.4550	    -2.0981	     0.3357	
     6.7139	    -4.6158	    -3.5248	    -1.5945	    -5.1193	    -2.6016	    -6.9656	    -6.8817	    -2.6855	     0.2518	
     4.7836	    -5.5389	    -3.8605	    -3.0212	    -5.0354	    -4.2801	    -6.4621	    -8.2245	    -3.1891	     0.2518	
     2.7695	    -6.6299	    -4.0283	    -4.4479	    -4.7836	    -5.8746	    -5.7068	    -9.5673	    -3.5248	     0.3357	
     0.7553	    -7.7209	    -4.1122	    -5.7068	    -4.4479	    -7.4692	    -4.7836	   -10.5743	    -3.7766	     0.5035	
    -1.1749	    -8.9798	    -4.1122	    -6.8817	    -4.0283	    -8.8959	    -3.8605	   -11.3297	    -3.9444	     0.6714	
    -3.0212	   -10.1547	    -4.1962	    -7.8888	    -3.6087	   -10.1547	    -2.9373	   -11.8332	    -4.0283	     0.8392	
    -4.6158	   -11.3297	    -4.1962	    -8.8120	    -3.2730	   -11.0779	    -2.0981	   -11.8332	    -4.0283	     0.8392	
    -5.9586	   -12.1689	    -4.1962	    -9.4833	    -2.9373	   -11.5814	    -1.3428	   -11.5814	    -4.1122	     0.7553	
    -6.9656	   -12.8403	    -4.1962	    -9.9869	    -2.6855	   -11.7493	    -0.9232	   -10.9940	    -4.2801	     0.5875	
    -7.7209	   -13.2599	    -4.2801	   -10.1547	    -2.6016	   -11.4975	    -0.6714	   -10.3226	    -4.4479	     0.1678	
    -8.1406	   -13.3438	    -4.4479	   -10.1547	    -2.6016	   -11.0779	    -0.6714	    -9.6512	    -4.7836	    -0.4196	
    -8.3923	   -13.2599	    -4.6997	    -9.9030	    -2.8534	   -10.5743	    -1.0071	    -9.1476	    -5.2032	    -1.1749	
    -8.3923	   -13.0081	    -5.0354	    -9.5673	    -3.1891	    -9.9869	    -1.5945	    -8.7280	    -5.6229	    -2.0981	
    -8.2245	   -12.5885	    -5.4550	    -9.1476	    -3.6926	    -9.3994	    -2.3499	    -8.3923	    -6.1264	    -3.0212	
    -7.9727	   -11.9171	    -5.7907	    -8.7280	    -4.1962	    -8.8959	    -3.1891	    -8.2245	    -6.5460	    -3.9444	
    -7.6370	   -11.1618	    -6.1264	    -8.3923	    -4.6997	    -8.3923	    -3.9444	    -8.1406	    -6.7978	    -4.6997	
    -7.2174	   -10.3226	    -6.2943	    -8.0566	    -5.0354	    -7.9727	    -4.6158	    -7.9727	    -6.8817	    -5.2872	
    -6.7978	    -9.3994	    -6.4621	    -7.7209	    -5.2872	    -7.6370	    -5.0354	    -7.8888	    -6.7978	    -5.5389	
    -6.3782	    -8.5602	    -6.4621	    -7.3853	    -5.4550	    -7.3853	    -5.2872	    -7.7209	    -6.5460	    -5.4550	
    -6.0425	    -7.8888	    -6.3782	    -7.0496	    -5.5389	    -7.1335	    -5.3711	    -7.6370	    -6.1264	    -5.0354	
    -5.7907	    -7.4692	    -6.2943	    -6.7139	    -5.5389	    -6.9656	    -5.2032	    -7.5531	    -5.6229	    -4.3640	
    -5.6229	    -7.3853	    -6.2103	    -6.2943	    -5.4550	    -6.7139	    -4.6997	    -7.3853	    -5.1193	    -3.5248	
    -5.5389	    -7.6370	    -6.1264	    -6.0425	    -5.2872	    -6.5460	    -4.0283	    -7.3013	    -4.6158	    -2.5177	
    -5.6229	    -8.3084	    -6.0425	    -5.8746	    -5.0354	    -6.3782	    -3.1052	    -7.1335	    -4.1962	    -1.3428	
    -5.8746	    -9.2316	    -6.0425	    -5.8746	    -4.7836	    -6.2103	    -2.0981	    -7.0496	    -3.8605	    -0.2518	
    -6.2943	   -10.4065	    -6.1264	    -6.2103	    -4.3640	    -6.1264	    -1.0071	    -6.8817	    -3.5248	     0.6714	
    -6.9656	   -11.6653	    -6.2943	    -6.7139	    -4.0283	    -6.1264	     0.0839	    -6.8817	    -3.2730	     1.4267	
    -7.8049	   -12.8403	    -6.4621	    -7.5531	    -3.6926	    -6.2943	     1.0071	    -6.8817	    -3.1052	     1.8463	
    -8.7280	   -14.0152	    -6.7139	    -8.4763	    -3.4409	    -6.6299	     1.6785	    -7.0496	    -3.1052	     2.0142	
    -9.8190	   -14.9384	    -6.9656	    -9.5673	    -3.1891	    -7.0496	     2.0981	    -7.3853	    -3.1891	     1.8463	
   -10.9940	   -15.6937	    -7.3013	   -10.5743	    -3.1052	    -7.6370	     2.1820	    -7.8049	    -3.4409	     1.3428	
   -12.2528	   -16.2811	    -7.6370	   -11.5814	    -3.1052	    -8.2245	     1.9302	    -8.3923	    -3.8605	     0.6714	
   -13.4277	   -16.7847	    -8.0566	   -12.5046	    -3.3569	    -8.8959	     1.3428	    -8.9798	    -4.4479	    -0.1678	
   -14.5187	   -17.1204	    -8.5602	   -13.1760	    -3.6926	    -9.5673	     0.5035	    -9.5673	    -5.1193	    -1.0910	
   -15.5258	   -17.4561	    -9.0637	   -13.8474	    -4.2801	   -10.1547	    -0.5875	   -10.0708	    -5.9586	    -2.0981	
   -16.4490	   -17.7917	    -9.5673	   -14.2670	    -4.8676	   -10.6583	    -1.6785	   -10.5743	    -6.7978	    -3.1891	
   -17.2882	   -18.0435	   -10.1547	   -14.5187	    -5.4550	   -11.0779	    -2.8534	   -10.9940	    -7.5531	    -4.1122	
   -18.1274	   -18.4631	   -10.6583	   -14.6866	    -6.1264	   -11.4136	    -3.7766	   -11.2457	    -8.2245	    -4.9515	
   -18.8828	   -18.8828	   -11.1618	   -14.6866	    -6.6299	   -11.6653	    -4.5319	   -11.4136	    -8.7280	    -5.4550	
   -19.6381	   -19.3863	   -11.5814	   -14.5187	    -7.0496	   -11.7493	    -4.9515	   -11.4975	    -8.9798	    -5.7068	
   -20.3934	   -19.9738	   -12.0010	   -14.1830	    -7.3853	   -11.6653	    -5.1193	   -11.4975	    -8.9798	    -5.7068	
   -21.0648	   -20.6451	   -12.2528	   -13.5956	    -7.6370	   -11.4975	    -4.9515	   -11.3297	    -8.8120	    -5.2872	
   -21.6522	   -21.2326	   -12.4207	   -12.9242	    -7.6370	   -11.1618	    -4.6158	   -11.1618	    -8.3084	    -4.6997	
   -22.1558	   -21.7361	   -12.5046	   -12.0850	    -7.6370	   -10.7422	    -4.0283	   -10.9100	    -7.7209	    -3.7766	
   -22.4915	   -22.2397	   -12.4207	   -11.2457	    -7.4692	   -10.2386	    -3.3569	   -10.7422	    -7.1335	    -2.7695	
   -22.7432	   -22.6593	   -12.3367	   -10.4904	    -7.3853	    -9.8190	    -2.6855	   -10.6583	    -6.5460	    -1.7624	
   -22.9111	   -22.9111	   -12.1689	   -10.0708	    -7.3013	    -9.4833	    -2.2659	   -10.7422	    -6.2103	    -0.9232	
   -23.0789	   -23.0789	   -12.0850	    -9.9869	    -7.2174	    -9.3155	    -2.0981	   -10.9940	    -6.1264	    -0.3357	
   -23.1628	   -23.1628	   -12.0010	   -10.2386	    -7.3013	    -9.3994	    -2.1820	   -11.5814	    -6.3782	     0.0000	
   -23.1628	   -22.9950	   -11.9171	   -10.7422	    -7.5531	    -9.6512	    -2.6855	   -12.4207	    -6.9656	    -0.0839	
   -22.9950	   -22.7432	   -12.0010	   -11.5814	    -7.8049	   -10.3226	    -3.3569	   -13.5117	    -7.8888	    -0.5875	
   -22.6593	   -22.3236	   -12.0010	   -12.5046	    -8.2245	   -11.1618	    -4.4479	   -14.8544	    -9.0637	    -1.5106	
   -22.0718	   -21.6522	   -12.1689	   -13.4277	    -8.6441	   -12.1689	    -5.6229	   -16.1133	   -10.3226	    -2.6855	
   -21.2326	   -20.8969	   -12.2528	   -14.2670	    -9.0637	   -13.0920	    -6.9656	   -17.1204	   -11.4975	    -4.0283	
   -20.1416	   -19.9738	   -12.2528	   -14.7705	    -9.4833	   -13.7634	    -8.3084	   -17.6239	   -12.4207	    -5.4550	
   -19.0506	   -18.9667	   -12.2528	   -15.0223	    -9.7351	   -14.0152	    -9.4833	   -17.3721	   -12.8403	    -6.7139	
   -17.8757	   -17.8757	   -12.1689	   -14.8544	    -9.9869	   -13.9313	   -10.4904	   -16.3651	   -12.7563	    -7.6370	
   -16.8686	   -16.9525	   -12.0850	   -14.5187	   -10.0708	   -13.4277	   -11.0779	   -14.6866	   -12.0850	    -8.2245	
   -16.1133	   -16.2811	   -11.9171	   -14.0991	    -9.9869	   -12.7563	   -11.4136	   -12.6724	   -10.8261	    -8.2245	
   -15.7776	   -15.8615	   -11.8332	   -13.5956	    -9.8190	   -12.0010	   -11.2457	   -10.4904	    -9.0637	    -7.5531	
   -15.7776	   -15.8615	   -11.7493	   -13.1760	    -9.5673	   -11.3297	   -10.7422	    -8.5602	    -7.0496	    -6.4621	
   -16.2811	   -16.2811	   -11.6653	   -12.7563	    -9.1476	   -10.5743	    -9.7351	    -6.8817	    -4.9515	    -4.9515	
   -17.0364	   -16.9525	   -11.5814	   -12.4207	    -8.5602	    -9.9869	    -8.4763	    -5.5389	    -3.1052	    -3.3569	
   -18.1274	   -17.9596	   -11.4136	   -12.1689	    -7.8888	    -9.3994	    -6.9656	    -4.5319	    -1.5106	    -1.7624	
   -19.2184	   -18.9667	   -11.2457	   -12.0010	    -7.1335	    -8.8959	    -5.2032	    -3.8605	    -0.2518	    -0.2518	
   -20.2255	   -19.8898	   -10.9100	   -11.8332	    -6.2103	    -8.4763	    -3.5248	    -3.4409	     0.5875	     0.9232	
   -21.0648	   -20.6451	   -10.4904	   -11.7493	    -5.2872	    -8.0566	    -1.9302	    -3.2730	     1.0910	     1.7624	
   -21.6522	   -21.0648	    -9.8190	   -11.5814	    -4.2801	    -7.7209	    -0.5035	    -3.2730	     1.2589	     2.2659	
   -21.8201	   -21.1487	    -9.1476	   -11.2457	    -3.3569	    -7.3853	     0.6714	    -3.4409	     1.0910	     2.5177	
   -21.6522	   -20.8130	    -8.3084	   -10.8261	    -2.5177	    -7.1335	     1.5945	    -3.7766	     0.6714	     2.4338	
   -21.1487	   -20.1416	    -7.4692	   -10.2386	    -1.7624	    -6.7978	     2.0981	    -4.1122	     0.0000	     2.0142	
   -20.3094	   -19.1345	    -6.6299	    -9.6512	    -1.1749	    -6.4621	     2.2659	    -4.3640	    -0.8392	     1.4267	
   -19.2184	   -17.8757	    -5.7907	    -8.9798	    -0.7553	    -6.2103	     2.1820	    -4.6997	    -1.7624	     0.7553	
   -18.0435	   -16.5329	    -5.1193	    -8.3923	    -0.4196	    -5.9586	     1.8463	    -4.9515	    -2.6855	    -0.0839	
   -16.7847	   -15.1062	    -4.4479	    -7.7209	    -0.0839	    -5.7068	     1.4267	    -5.1193	    -3.5248	    -0.8392	
   -15.5258	   -13.6795	    -3.7766	    -7.0496	     0.2518	    -5.3711	     1.0910	    -5.1193	    -4.1962	    -1.5106	
   -14.2670	   -12.2528	    -3.1891	    -6.3782	     0.5875	    -5.0354	     0.9232	    -5.0354	    -4.6997	    -1.9302	
   -13.1760	   -10.9100	    -2.5177	    -5.7907	     1.0910	    -4.6997	     0.8392	    -4.8676	    -4.8676	    -2.0981	
   -12.3367	    -9.9030	    -2.0142	    -5.2032	     1.6785	    -4.3640	     1.0910	    -4.5319	    -4.8676	    -2.0981	
   -11.8332	    -9.0637	    -1.5945	    -4.7836	     2.2659	    -4.1122	     1.4267	    -4.2801	    -4.6158	    -1.8463	
   -11.6653	    -8.6441	    -1.2589	    -4.5319	     2.8534	    -3.7766	     2.0142	    -3.8605	    -4.1122	    -1.4267	
   -11.8332	    -8.4763	    -0.9232	    -4.1962	     3.5248	    -3.5248	     2.8534	    -3.4409	    -3.5248	    -0.7553	
   -12.2528	    -8.4763	    -0.6714	    -3.9444	     4.1122	    -3.1052	     3.8605	    -2.9373	    -2.6855	     0.0000	
   -12.7563	    -8.7280	    -0.3357	    -3.5248	     4.8676	    -2.6016	     5.0354	    -2.3499	    -1.7624	     0.9232	
   -13.2599	    -8.8959	     0.0839	    -3.0212	     5.6229	    -2.0142	     6.2943	    -1.5945	    -0.6714	     2.0142	
   -13.7634	    -9.0637	     0.5035	    -2.2659	     6.3782	    -1.1749	     7.6370	    -0.6714	     0.5035	     3.1052	
   -14.0152	    -8.9798	     1.0910	    -1.4267	     7.1335	    -0.2518	     8.8959	     0.4196	     1.6785	     4.1962	
   -14.0152	    -8.6441	     1.7624	    -0.2518	     7.8888	     0.9232	    10.0708	     1.5945	     2.9373	     5.2872	
   -13.5117	    -8.0566	     2.6016	     1.1749	     8.6441	     2.2659	    10.9940	     2.7695	     4.1962	     6.2943	
   -12.5046	    -7.0496	     3.4409	     2.8534	     9.3155	     3.6087	    11.6653	     3.9444	     5.2032	     7.1335	
   -10.9940	    -5.7907	     4.2801	     4.6158	     9.9030	     4.8676	    11.9171	     4.8676	     6.0425	     7.8049	
    -9.0637	    -4.3640	     5.0354	     6.2943	    10.3226	     5.7907	    11.8332	     5.5389	     6.5460	     8.0566	
    -6.7978	    -3.0212	     5.6229	     7.6370	    10.4904	     6.4621	    11.3297	     5.8746	     6.7139	     8.0566	
    -4.2801	    -1.6785	     6.0425	     8.6441	    10.4065	     6.7139	    10.5743	     5.9586	     6.6299	     7.6370	
    -1.7624	    -0.6714	     6.2943	     9.1476	    10.1547	     6.6299	     9.6512	     5.7907	     6.2103	     7.0496	
     0.5875	     0.1678	     6.2943	     9.3155	     9.8190	     6.2943	     8.5602	     5.3711	     5.6229	     6.2103	
     2.7695	     0.7553	     6.1264	     9.0637	     9.3155	     5.7907	     7.6370	     4.7836	     4.9515	     5.3711	
     4.4479	     1.0071	     5.8746	     8.4763	     8.8959	     5.2032	     6.7139	     4.1962	     4.2801	     4.5319	
     5.6229	     1.0910	     5.5389	     7.5531	     8.3923	     4.5319	     6.1264	     3.5248	     3.6087	     3.7766	
     6.1264	     0.9232	     5.2032	     6.3782	     8.0566	     3.8605	     5.8746	     2.7695	     3.1052	     3.3569	
     6.1264	     0.5875	     4.9515	     5.1193	     7.8049	     3.2730	     5.9586	     2.0981	     2.6855	     3.1052	
     5.5389	     0.2518	     4.8676	     3.9444	     7.8049	     2.7695	     6.4621	     1.5106	     2.5177	     3.1891	
     4.5319	    -0.0839	     5.0354	     2.8534	     7.9727	     2.3499	     7.3853	     1.0910	     2.6016	     3.6926	
     3.3569	    -0.4196	     5.3711	     2.0142	     8.3084	     2.1820	     8.5602	     0.8392	     2.9373	     4.3640	
     2.0981	    -0.6714	     5.9586	     1.5106	     8.8959	     2.2659	     9.9030	     0.7553	     3.4409	     5.3711	
     1.0071	    -0.8392	     6.7139	     1.1749	     9.4833	     2.5177	    11.2457	     0.8392	     4.0283	     6.4621	
     0.0839	    -0.7553	     7.5531	     1.1749	    10.2386	     2.9373	    12.5046	     1.1749	     4.6997	     7.5531	
    -0.5035	    -0.5875	     8.3923	     1.3428	    10.9100	     3.4409	    13.5117	     1.6785	     5.3711	     8.5602	
    -0.9232	    -0.3357	     9.2316	     1.6785	    11.5814	     3.9444	    14.0991	     2.3499	     5.8746	     9.3155	
    -1.0071	     0.0000	     9.9030	     2.0142	    12.0010	     4.4479	    14.4348	     3.1052	     6.2103	     9.8190	
    -1.0071	     0.4196	    10.4065	     2.5177	    12.3367	     4.8676	    14.2670	     3.9444	     6.2943	     9.9030	
    -0.7553	     0.7553	    10.5743	     2.9373	    12.3367	     5.0354	    13.6795	     4.5319	     6.0425	     9.6512	
    -0.5035	     1.0910	    10.5743	     3.1891	    12.0850	     5.0354	    12.7563	     4.9515	     5.4550	     9.0637	
    -0.0839	     1.3428	    10.2386	     3.4409	    11.5814	     4.7836	    11.5814	     4.9515	     4.6158	     8.2245	
     0.2518	     1.5945	     9.7351	     3.5248	    10.9940	     4.2801	    10.2386	     4.5319	     3.6087	     7.0496	
     0.5035	     1.6785	     9.0637	     3.3569	    10.1547	     3.5248	     8.8959	     3.7766	     2.5177	     5.8746	
     0.5875	     1.6785	     8.3084	     2.9373	     9.3155	     2.6016	     7.4692	     2.6016	     1.3428	     4.6158	
     0.5035	     1.5106	     7.3853	     2.3499	     8.3923	     1.5106	     6.2943	     1.1749	     0.1678	     3.3569	
     0.1678	     1.1749	     6.4621	     1.4267	     7.5531	     0.3357	     5.3711	    -0.1678	    -0.9232	     2.3499	
    -0.3357	     0.6714	     5.6229	     0.4196	     6.8817	    -0.8392	     4.6997	    -1.4267	    -1.8463	     1.5106	
    -0.9232	     0.0839	     4.8676	    -0.7553	     6.3782	    -1.9302	     4.5319	    -2.4338	    -2.6855	     0.9232	
    -1.4267	    -0.4196	     4.2801	    -1.9302	     6.2103	    -2.7695	     4.6997	    -3.1052	    -3.3569	     0.5875	
    -1.9302	    -1.0071	     3.9444	    -2.9373	     6.2103	    -3.3569	     5.2032	    -3.3569	    -3.6926	     0.5875	
    -2.2659	    -1.3428	     3.8605	    -3.8605	     6.4621	    -3.7766	     5.9586	    -3.3569	    -3.6926	     0.9232	
    -2.3499	    -1.6785	     3.8605	    -4.5319	     6.7978	    -4.0283	     6.8817	    -3.1891	    -3.4409	     1.5106	
    -2.2659	    -1.7624	     4.0283	    -5.0354	     7.2174	    -4.0283	     7.8888	    -2.9373	    -3.0212	     2.2659	
    -2.0142	    -1.5945	     4.2801	    -5.3711	     7.7209	    -4.0283	     8.8120	    -2.6016	    -2.6016	     3.0212	
    -1.5106	    -1.3428	     4.6158	    -5.5389	     8.2245	    -3.8605	     9.5673	    -2.2659	    -2.1820	     3.6087	
    -0.9232	    -0.7553	     5.0354	    -5.4550	     8.7280	    -3.5248	    10.1547	    -1.8463	    -1.7624	     4.1122	
    -0.2518	    -0.0839	     5.4550	    -5.0354	     9.0637	    -2.9373	    10.4065	    -1.4267	    -1.4267	     4.2801	
     0.4196	     0.7553	     5.7907	    -4.3640	     9.3155	    -2.0981	    10.3226	    -0.9232	    -1.0071	     4.2801	
     0.8392	     1.5945	     6.0425	    -3.3569	     9.3994	    -1.1749	     9.9869	    -0.3357	    -0.4196	     4.1962	
     1.0910	     2.4338	     6.2103	    -2.0142	     9.3155	    -0.0839	     9.3994	     0.1678	     0.3357	     4.1122	
     1.0071	     2.9373	     6.2103	    -0.6714	     9.1476	     0.8392	     8.6441	     0.5875	     1.2589	     4.1122	
     0.5875	     3.1891	     6.1264	     0.5875	     8.8120	     1.5945	     7.8888	     0.8392	     2.2659	     4.2801	
    -0.1678	     3.1052	     5.7907	     1.5106	     8.3923	     2.0142	     7.0496	     0.8392	     3.1052	     4.5319	
    -1.2589	     2.4338	     5.2872	     1.9302	     7.9727	     2.0981	     6.2943	     0.7553	     3.6926	     4.7836	
    -2.5177	     1.4267	     4.5319	     1.6785	     7.4692	     1.6785	     5.7907	     0.5035	     4.0283	     5.0354	
    -3.8605	     0.0839	     3.7766	     0.8392	     6.9656	     1.0071	     5.5389	     0.1678	     4.1122	     5.3711	
    -5.1193	    -1.4267	     3.0212	    -0.4196	     6.6299	     0.0839	     5.7068	    -0.2518	     4.1962	     5.7068	
    -6.3782	    -2.9373	     2.3499	    -1.7624	     6.4621	    -0.6714	     6.2103	    -0.4196	     4.1962	     6.2103	
[Epoch Header]
[Trial Type]	21
[Accept]	1
[Correct]	0
[RT]	 0.000
[Resp]	0
[Epoch Data]
   -12.5885	    -6.2103	    -7.8049	    -6.2103	    -8.0566	    -6.7978	   -12.1689	    -4.1122	    -6.8817	    -4.6158	
   -12.8403	    -6.7139	    -7.6370	    -6.5460	    -7.6370	    -6.4621	   -11.1618	    -3.4409	    -6.6299	    -4.1122	
   -13.0081	    -7.1335	    -7.5531	    -6.7978	    -7.1335	    -6.3782	   -10.3226	    -3.1891	    -6.5460	    -3.7766	
   -13.0920	    -7.3853	    -7.4692	    -6.9656	    -6.7978	    -6.2943	    -9.8190	    -3.1891	    -6.7139	    -3.7766	
   -13.0920	    -7.5531	    -7.5531	    -7.0496	    -6.6299	    -6.2943	    -9.7351	    -3.3569	    -7.0496	    -3.9444	
   -13.2599	    -7.7209	    -7.7209	    -7.0496	    -6.6299	    -6.3782	   -10.0708	    -3.6926	    -7.3853	    -4.4479	
   -13.4277	    -7.8049	    -8.0566	    -6.9656	    -6.8817	    -6.5460	   -10.9100	    -4.1122	    -7.8049	    -5.1193	
   -13.8474	    -8.0566	    -8.5602	    -6.8817	    -7.3853	    -6.8817	   -12.0010	    -4.7836	    -8.1406	    -5.8746	
   -14.4348	    -8.3084	    -9.3155	    -6.8817	    -8.1406	    -7.4692	   -13.4277	    -5.5389	    -8.3084	    -6.5460	
   -15.1901	    -8.6441	   -10.1547	    -6.8817	    -9.0637	    -8.3084	   -14.9384	    -6.3782	    -8.3923	    -7.1335	
   -15.8615	    -8.9798	   -11.0779	    -6.8817	   -10.0708	    -9.3155	   -16.4490	    -7.2174	    -8.3084	    -7.3853	
   -16.4490	    -9.3155	   -11.8332	    -6.7139	   -10.9940	   -10.1547	   -17.7917	    -7.9727	    -8.1406	    -7.5531	
   -16.9525	    -9.4833	   -12.5046	    -6.4621	   -11.7493	   -10.9100	   -18.7988	    -8.3923	    -7.8888	    -7.4692	
   -17.2882	    -9.6512	   -13.0081	    -6.0425	   -12.3367	   -11.3297	   -19.4702	    -8.6441	    -7.6370	    -7.2174	
   -17.5400	    -9.8190	   -13.3438	    -5.7068	   -12.7563	   -11.4975	   -19.8059	    -8.6441	    -7.3853	    -6.8817	
   -17.7078	    -9.9869	   -13.5117	    -5.3711	   -12.9242	   -11.4975	   -19.6381	    -8.4763	    -7.1335	    -6.3782	
   -17.8757	   -10.0708	   -13.4277	    -5.2032	   -12.8403	   -11.3297	   -19.1345	    -8.1406	    -6.7978	    -5.7068	
   -17.8757	   -10.2386	   -13.1760	    -5.2872	   -12.5046	   -10.9940	   -18.2953	    -7.7209	    -6.3782	    -4.9515	
   -17.8757	   -10.2386	   -12.7563	    -5.3711	   -11.8332	   -10.6583	   -17.1204	    -7.1335	    -5.7907	    -3.9444	
   -17.7078	   -10.0708	   -12.0010	    -5.6229	   -10.9940	   -10.1547	   -15.6937	    -6.4621	    -5.1193	    -2.9373	
   -17.3721	    -9.8190	   -11.1618	    -5.9586	    -9.9030	    -9.6512	   -14.2670	    -5.7068	    -4.3640	    -1.9302	
   -16.7847	    -9.3994	   -10.2386	    -6.2943	    -8.8120	    -9.1476	   -12.8403	    -5.0354	    -3.6926	    -1.1749	
   -16.1972	    -8.8120	    -9.2316	    -6.6299	    -7.8049	    -8.7280	   -11.8332	    -4.4479	    -3.2730	    -0.5875	
   -15.3580	    -8.1406	    -8.3923	    -6.7978	    -6.9656	    -8.3923	   -11.0779	    -4.1122	    -3.1052	    -0.3357	
   -14.3509	    -7.3853	    -7.6370	    -6.7978	    -6.2943	    -8.0566	   -10.8261	    -3.8605	    -3.0212	    -0.4196	
   -13.1760	    -6.4621	    -7.0496	    -6.4621	    -5.8746	    -7.6370	   -10.9100	    -3.7766	    -3.1052	    -0.7553	
   -11.8332	    -5.4550	    -6.5460	    -5.8746	    -5.7068	    -7.1335	   -11.4136	    -3.6087	    -3.1891	    -1.2589	
   -10.2386	    -4.2801	    -6.2103	    -5.1193	    -5.7907	    -6.5460	   -12.2528	    -3.5248	    -3.3569	    -1.8463	
    -8.5602	    -3.1052	    -5.9586	    -4.1122	    -6.0425	    -5.8746	   -13.2599	    -3.4409	    -3.5248	    -2.6016	
    -6.7978	    -1.8463	    -5.8746	    -3.0212	    -6.4621	    -5.2032	   -14.4348	    -3.2730	    -3.8605	    -3.3569	
    -5.0354	    -0.6714	    -5.8746	    -1.8463	    -7.0496	    -4.4479	   -15.6937	    -3.1052	    -4.2801	    -4.1962	
    -3.3569	     0.4196	    -5.9586	    -0.5875	    -7.8049	    -3.6087	   -16.8686	    -2.9373	    -4.7836	    -4.9515	
    -1.8463	     1.4267	    -6.1264	     0.7553	    -8.4763	    -2.8534	   -18.0435	    -2.6855	    -5.2032	    -5.6229	
    -0.5875	     2.2659	    -6.2103	     2.0142	    -9.0637	    -2.0142	   -18.8828	    -2.3499	    -5.5389	    -6.1264	
     0.3357	     3.0212	    -6.2103	     3.2730	    -9.5673	    -1.1749	   -19.4702	    -1.8463	    -5.6229	    -6.3782	
     0.9232	     3.4409	    -6.1264	     4.1962	    -9.8190	    -0.5035	   -19.7220	    -1.4267	    -5.6229	    -6.4621	
     1.0071	     3.6926	    -6.0425	     4.8676	    -9.9869	    -0.1678	   -19.7220	    -1.0910	    -5.4550	    -6.2103	
     0.6714	     3.5248	    -5.9586	     4.9515	    -9.9869	    -0.1678	   -19.4702	    -1.0071	    -5.2032	    -5.8746	
    -0.0839	     3.0212	    -5.8746	     4.5319	    -9.9030	    -0.5875	   -19.0506	    -1.2589	    -4.9515	    -5.3711	
    -1.3428	     2.1820	    -5.8746	     3.6087	    -9.7351	    -1.5106	   -18.5471	    -1.8463	    -4.8676	    -4.9515	
    -2.7695	     1.0071	    -5.9586	     2.2659	    -9.4833	    -2.7695	   -17.9596	    -2.7695	    -4.8676	    -4.5319	
    -4.2801	    -0.2518	    -6.0425	     0.8392	    -9.2316	    -4.2801	   -17.2882	    -3.8605	    -4.9515	    -4.1962	
    -5.7068	    -1.5106	    -6.2943	    -0.5875	    -8.9798	    -5.7907	   -16.7847	    -5.1193	    -5.2032	    -4.1122	
    -6.8817	    -2.6016	    -6.5460	    -1.8463	    -8.7280	    -7.1335	   -16.2811	    -6.3782	    -5.5389	    -4.1962	
    -7.6370	    -3.3569	    -6.7139	    -2.7695	    -8.5602	    -8.3084	   -16.0294	    -7.4692	    -6.0425	    -4.6158	
    -7.9727	    -3.6926	    -6.7978	    -3.3569	    -8.4763	    -9.1476	   -15.9454	    -8.3084	    -6.6299	    -5.2032	
    -7.8888	    -3.6926	    -6.7978	    -3.6926	    -8.3923	    -9.7351	   -16.1133	    -8.9798	    -7.3853	    -6.0425	
    -7.3853	    -3.2730	    -6.7978	    -3.6926	    -8.3923	    -9.9869	   -16.3651	    -9.3155	    -8.2245	    -7.1335	
    -6.6299	    -2.6016	    -6.6299	    -3.3569	    -8.3923	    -9.9030	   -16.7847	    -9.3155	    -9.0637	    -8.3084	
    -5.7907	    -1.6785	    -6.4621	    -2.8534	    -8.4763	    -9.4833	   -17.3721	    -9.1476	    -9.9030	    -9.4833	
    -4.7836	    -0.6714	    -6.2943	    -2.0981	    -8.4763	    -8.8120	   -17.9596	    -8.8120	   -10.5743	   -10.5743	
    -3.8605	     0.2518	    -6.1264	    -1.2589	    -8.6441	    -8.1406	   -18.6310	    -8.5602	   -11.1618	   -11.4975	
    -3.1052	     1.0910	    -5.9586	    -0.4196	    -8.7280	    -7.5531	   -19.2184	    -8.3084	   -11.5814	   -12.1689	
    -2.4338	     1.7624	    -5.8746	     0.2518	    -8.8120	    -7.0496	   -19.6381	    -8.2245	   -11.8332	   -12.5885	
    -2.0142	     2.1820	    -5.7907	     0.6714	    -8.8120	    -6.7139	   -19.8898	    -8.2245	   -11.9171	   -12.5046	
    -1.6785	     2.5177	    -5.5389	     1.0071	    -8.6441	    -6.3782	   -19.8059	    -8.2245	   -11.7493	   -12.0850	
    -1.5945	     2.6855	    -5.2032	     1.1749	    -8.2245	    -6.2103	   -19.3863	    -8.0566	   -11.3297	   -11.2457	
    -1.4267	     2.8534	    -4.7836	     1.2589	    -7.6370	    -5.8746	   -18.5471	    -7.8049	   -10.4904	    -9.9869	
    -1.3428	     2.9373	    -4.1122	     1.2589	    -6.7978	    -5.6229	   -17.3721	    -7.3853	    -9.4833	    -8.4763	
    -1.2589	     3.0212	    -3.3569	     1.3428	    -5.7907	    -5.3711	   -16.0294	    -6.7978	    -8.2245	    -6.8817	
    -0.9232	     3.1052	    -2.6016	     1.4267	    -4.7836	    -5.2032	   -14.6866	    -6.0425	    -6.8817	    -5.2032	
    -0.5875	     3.2730	    -1.7624	     1.5945	    -3.7766	    -5.1193	   -13.3438	    -5.1193	    -5.6229	    -3.8605	
     0.0000	     3.5248	    -0.9232	     2.0142	    -2.8534	    -4.9515	   -12.1689	    -4.1962	    -4.5319	    -2.7695	
     0.5875	     3.8605	    -0.1678	     2.6016	    -2.0142	    -4.8676	   -11.1618	    -3.1891	    -3.5248	    -2.0142	
     1.2589	     4.2801	     0.5035	     3.3569	    -1.4267	    -4.6997	   -10.5743	    -2.3499	    -2.6855	    -1.5945	
     1.7624	     4.6158	     1.0071	     4.1962	    -1.0071	    -4.4479	   -10.3226	    -1.6785	    -2.1820	    -1.5945	
     2.0142	     4.9515	     1.1749	     4.9515	    -0.9232	    -4.2801	   -10.4904	    -1.2589	    -2.0142	    -1.9302	
     2.0981	     5.1193	     1.0071	     5.6229	    -1.1749	    -4.1962	   -11.0779	    -1.0910	    -2.1820	    -2.6016	
     1.8463	     5.1193	     0.5875	     6.1264	    -1.6785	    -4.2801	   -12.0010	    -1.2589	    -2.7695	    -3.6087	
     1.2589	     4.8676	    -0.0839	     6.3782	    -2.5177	    -4.3640	   -13.1760	    -1.6785	    -3.6087	    -4.7836	
     0.5035	     4.5319	    -0.9232	     6.3782	    -3.6087	    -4.6158	   -14.5187	    -2.2659	    -4.6997	    -6.0425	
    -0.5035	     3.9444	    -1.9302	     6.1264	    -4.7836	    -4.9515	   -15.8615	    -3.0212	    -5.8746	    -7.3013	
    -1.6785	     3.1891	    -3.0212	     5.4550	    -5.9586	    -5.5389	   -17.0364	    -3.9444	    -7.0496	    -8.3084	
    -3.0212	     2.3499	    -3.9444	     4.3640	    -7.0496	    -6.2103	   -17.9596	    -4.9515	    -8.1406	    -9.2316	
    -4.5319	     1.3428	    -4.8676	     2.8534	    -7.9727	    -7.0496	   -18.5471	    -6.0425	    -9.1476	    -9.7351	
    -6.0425	     0.3357	    -5.5389	     1.0910	    -8.5602	    -8.0566	   -18.7149	    -7.0496	    -9.9869	    -9.9869	
    -7.5531	    -0.6714	    -6.0425	    -0.9232	    -8.7280	    -8.9798	   -18.4631	    -8.0566	   -10.5743	    -9.8190	
    -8.8959	    -1.4267	    -6.1264	    -2.7695	    -8.5602	    -9.9030	   -17.7078	    -8.8959	   -10.7422	    -9.2316	
   -10.0708	    -1.9302	    -5.8746	    -4.3640	    -7.9727	   -10.5743	   -16.5329	    -9.3994	   -10.6583	    -8.2245	
   -10.8261	    -2.0981	    -5.3711	    -5.5389	    -7.0496	   -11.0779	   -15.1062	    -9.6512	   -10.1547	    -6.9656	
   -11.3297	    -2.0142	    -4.5319	    -6.2943	    -5.9586	   -11.2457	   -13.4277	    -9.5673	    -9.3994	    -5.5389	
   -11.4975	    -1.5945	    -3.6087	    -6.6299	    -4.6997	   -11.1618	   -11.7493	    -9.3155	    -8.4763	    -4.1122	
   -11.4136	    -0.9232	    -2.6855	    -6.5460	    -3.5248	   -10.7422	   -10.2386	    -8.7280	    -7.4692	    -2.7695	
   -11.1618	    -0.1678	    -1.6785	    -6.0425	    -2.5177	   -10.0708	    -9.0637	    -8.0566	    -6.4621	    -1.7624	
   -10.5743	     0.7553	    -0.8392	    -5.2032	    -1.5945	    -9.2316	    -8.1406	    -7.2174	    -5.7068	    -1.0910	
    -9.9030	     1.6785	    -0.1678	    -4.1122	    -0.9232	    -8.1406	    -7.7209	    -6.3782	    -5.1193	    -0.6714
[truncated: 3,781,009 more chars]
