# Supplementary material for: Task-related functional connectivity in autism spectrum conditions: an EEG study using wavelet transform coherence
Source: Mol Autism. 2013 Jan 12;4:1. doi: 10.1186/2040-2392-4-1 (PMC3558480; doi:10.1186/2040-2392-4-1)
Supplement: Additional file 4 — Raw EEG data for the face task (part 2). [file 2040-2392-4-1-S4.zip › ID32_faces_attending_faces.dat]

[Subject]	
[Date]	03/13/2009
[Time]	11:59:56
[Channels]	10
[Rate]	1000.000000
[Type]	Epoch
[Headers]	Yes
[Points]	401
[Xmin]	0.00000
[Sweeps]	71
[Accepted]	71
[Rejected]	0
[Domain]	Time
[Rows]	Points
[Electrode Labels]
[      P8]	[     TP8]	[      T8]	[      P7]	[     FT8]	[     TP7]	[      F8]	[      T7]	[     FT7]	[      F7]	
[Electrode XUnits]
[ Default]	[ Default]	[ Default]	[ Default]	[ Default]	[ Default]	[ Default]	[ Default]	[ Default]	[ Default]	
[Electrode YUnits]
[ Default]	[ Default]	[ Default]	[ Default]	[ Default]	[ Default]	[ Default]	[ Default]	[ Default]	[ Default]	
[Epoch Header]
[Trial Type]	11
[Accept]	1
[Correct]	0
[RT]	 0.000
[Resp]	0
[Epoch Data]
    -7.3013	   -14.6027	    -8.7280	    -3.6087	   -12.4207	    -7.2174	   -11.9171	   -14.4348	    31.3034	     8.1406	
    -6.6299	   -14.0991	    -7.8049	    -3.6087	   -12.0010	    -7.3013	   -11.4975	   -14.1830	    31.7230	     8.4763	
    -5.6229	   -13.3438	    -6.7978	    -3.2730	   -11.4975	    -7.1335	   -11.0779	   -13.6795	    32.1426	     8.8120	
    -4.4479	   -12.4207	    -5.7068	    -2.5177	   -10.9100	    -6.7139	   -10.6583	   -13.0081	    32.5623	     9.1476	
    -3.1052	   -11.3297	    -4.6158	    -1.4267	   -10.4065	    -6.0425	   -10.3226	   -12.1689	    32.8979	     9.2316	
    -1.6785	   -10.1547	    -3.6926	    -0.1678	    -9.9869	    -5.2872	   -10.2386	   -11.0779	    33.3176	     9.3155	
    -0.2518	    -9.0637	    -3.0212	     1.2589	    -9.7351	    -4.3640	   -10.3226	    -9.9030	    33.6533	     9.2316	
     1.0071	    -8.1406	    -2.6855	     2.5177	    -9.5673	    -3.5248	   -10.5743	    -8.8120	    33.9890	     9.1476	
     1.9302	    -7.4692	    -2.6855	     3.6926	    -9.6512	    -2.8534	   -11.0779	    -7.7209	    34.1568	     8.8959	
     2.5177	    -6.9656	    -3.0212	     4.5319	    -9.9030	    -2.2659	   -11.6653	    -6.7139	    34.3246	     8.6441	
     2.7695	    -6.7978	    -3.5248	     5.2032	   -10.3226	    -1.8463	   -12.3367	    -5.8746	    34.4086	     8.3084	
     2.7695	    -6.7978	    -4.1122	     5.7068	   -10.7422	    -1.6785	   -13.0081	    -5.2032	    34.4086	     8.0566	
     2.4338	    -6.9656	    -4.6997	     5.8746	   -11.2457	    -1.5945	   -13.5117	    -4.6158	    34.4086	     7.9727	
     1.8463	    -7.3013	    -5.2872	     5.8746	   -11.7493	    -1.6785	   -13.9313	    -4.2801	    34.4086	     7.8888	
     1.0910	    -7.8049	    -5.7907	     5.7068	   -12.2528	    -1.9302	   -14.2670	    -4.0283	    34.4925	     7.9727	
     0.0000	    -8.4763	    -6.2103	     5.2032	   -12.7563	    -2.1820	   -14.4348	    -4.0283	    34.4925	     8.1406	
    -1.0910	    -9.2316	    -6.5460	     4.4479	   -13.0920	    -2.6016	   -14.4348	    -4.1962	    34.4925	     8.4763	
    -2.0981	    -9.9869	    -6.6299	     3.6087	   -13.3438	    -2.8534	   -14.1830	    -4.5319	    34.5764	     8.8959	
    -2.8534	   -10.6583	    -6.4621	     2.8534	   -13.3438	    -3.1891	   -13.7634	    -4.7836	    34.5764	     9.3994	
    -3.2730	   -10.9940	    -6.0425	     2.0981	   -13.0920	    -3.3569	   -13.0920	    -5.1193	    34.6603	     9.8190	
    -3.1891	   -11.0779	    -5.3711	     1.5106	   -12.5885	    -3.3569	   -12.2528	    -5.2872	    34.6603	    10.2386	
    -2.6016	   -10.8261	    -4.4479	     1.0910	   -11.8332	    -3.3569	   -11.2457	    -5.2872	    34.5764	    10.4904	
    -1.7624	   -10.3226	    -3.3569	     0.9232	   -10.9100	    -3.1891	   -10.2386	    -5.2032	    34.4086	    10.6583	
    -0.5875	    -9.5673	    -2.3499	     0.8392	    -9.9030	    -3.1052	    -9.2316	    -4.9515	    34.2407	    10.5743	
     0.6714	    -8.6441	    -1.4267	     1.0071	    -8.9798	    -2.9373	    -8.4763	    -4.6158	    33.9050	    10.4065	
     1.9302	    -7.6370	    -0.6714	     1.1749	    -8.2245	    -2.7695	    -7.8888	    -4.1962	    33.5693	     9.9869	
     3.1052	    -6.7139	    -0.3357	     1.5106	    -7.6370	    -2.6855	    -7.6370	    -3.8605	    33.1497	     9.4833	
     4.1962	    -5.7907	    -0.3357	     1.7624	    -7.3013	    -2.6855	    -7.6370	    -3.6926	    32.7301	     8.8120	
     5.0354	    -5.1193	    -0.6714	     2.0142	    -7.2174	    -2.9373	    -7.8049	    -3.6926	    32.2266	     8.1406	
     5.6229	    -4.6158	    -1.2589	     2.0981	    -7.3013	    -3.2730	    -8.3084	    -3.8605	    31.8069	     7.4692	
     5.9586	    -4.3640	    -2.0142	     1.9302	    -7.7209	    -3.7766	    -8.8959	    -4.3640	    31.3034	     6.7978	
     5.8746	    -4.4479	    -3.0212	     1.5106	    -8.3084	    -4.4479	    -9.5673	    -5.1193	    30.7999	     6.2103	
     5.4550	    -4.8676	    -4.1122	     0.8392	    -8.9798	    -5.2032	   -10.3226	    -6.1264	    30.3802	     5.8746	
     4.7836	    -5.5389	    -5.0354	     0.0000	    -9.7351	    -5.9586	   -10.9940	    -7.3013	    30.0446	     5.6229	
     3.8605	    -6.2103	    -5.9586	    -0.8392	   -10.3226	    -6.7139	   -11.4975	    -8.3923	    29.9606	     5.7068	
     2.8534	    -6.9656	    -6.5460	    -1.6785	   -10.7422	    -7.3013	   -11.6653	    -9.3994	    29.9606	     6.0425	
     1.7624	    -7.6370	    -6.9656	    -2.4338	   -10.9940	    -7.8888	   -11.7493	   -10.1547	    30.1285	     6.6299	
     0.8392	    -8.2245	    -7.0496	    -3.0212	   -11.0779	    -8.3084	   -11.4975	   -10.6583	    30.4642	     7.3013	
     0.0839	    -8.5602	    -6.9656	    -3.5248	   -10.9100	    -8.5602	   -11.2457	   -10.8261	    30.9677	     8.2245	
    -0.4196	    -8.6441	    -6.6299	    -3.7766	   -10.5743	    -8.4763	   -10.8261	   -10.5743	    31.5552	     9.1476	
    -0.6714	    -8.4763	    -6.0425	    -3.8605	   -10.0708	    -8.2245	   -10.3226	    -9.9869	    32.2266	    10.0708	
    -0.5035	    -8.1406	    -5.4550	    -3.6926	    -9.5673	    -7.6370	    -9.9869	    -9.2316	    32.9819	    10.9100	
    -0.1678	    -7.6370	    -4.7836	    -3.2730	    -9.0637	    -6.7139	    -9.6512	    -8.2245	    33.5693	    11.5814	
     0.4196	    -7.1335	    -4.1962	    -2.6016	    -8.5602	    -5.6229	    -9.5673	    -7.2174	    34.0729	    12.0850	
     1.0910	    -6.7139	    -3.6926	    -1.7624	    -8.3084	    -4.3640	    -9.7351	    -6.2943	    34.4925	    12.4207	
     1.7624	    -6.2943	    -3.4409	    -0.6714	    -8.1406	    -3.0212	   -10.0708	    -5.4550	    34.8282	    12.5885	
     2.4338	    -6.0425	    -3.2730	     0.5035	    -8.1406	    -1.6785	   -10.5743	    -4.7836	    34.9960	    12.5046	
     2.9373	    -6.0425	    -3.2730	     1.6785	    -8.3084	    -0.4196	   -11.2457	    -4.4479	    35.0800	    12.1689	
     3.1052	    -6.2103	    -3.5248	     2.8534	    -8.7280	     0.5035	   -12.0850	    -4.3640	    34.9121	    11.6653	
     3.0212	    -6.6299	    -3.8605	     3.7766	    -9.3155	     1.1749	   -13.0081	    -4.5319	    34.6603	    10.9100	
     2.6855	    -7.2174	    -4.2801	     4.3640	    -9.9869	     1.5106	   -13.9313	    -5.0354	    34.2407	    10.0708	
     2.1820	    -7.8888	    -4.7836	     4.6997	   -10.5743	     1.5106	   -14.6866	    -5.5389	    33.7372	     9.2316	
     1.6785	    -8.5602	    -5.1193	     4.7836	   -11.1618	     1.2589	   -15.2740	    -6.1264	    33.1497	     8.4763	
     1.2589	    -9.0637	    -5.2872	     4.6158	   -11.4975	     0.8392	   -15.4419	    -6.5460	    32.5623	     7.8049	
     1.0071	    -9.3155	    -5.2872	     4.4479	   -11.5814	     0.3357	   -15.3580	    -6.7978	    32.1426	     7.3853	
     1.0071	    -9.3155	    -4.9515	     4.1962	   -11.4136	    -0.1678	   -14.7705	    -6.7978	    31.7230	     7.2174	
     1.2589	    -9.0637	    -4.4479	     3.9444	   -10.9940	    -0.6714	   -13.9313	    -6.6299	    31.3873	     7.2174	
     1.5945	    -8.6441	    -3.7766	     3.6926	   -10.3226	    -1.0071	   -12.8403	    -6.2943	    31.1356	     7.3853	
     1.9302	    -8.1406	    -2.9373	     3.4409	    -9.5673	    -1.3428	   -11.5814	    -5.9586	    30.9677	     7.7209	
     2.3499	    -7.6370	    -2.0981	     3.2730	    -8.8120	    -1.5945	   -10.3226	    -5.5389	    30.8838	     8.1406	
     2.6855	    -7.2174	    -1.3428	     3.1891	    -8.1406	    -1.6785	    -9.0637	    -5.1193	    30.8838	     8.5602	
     3.0212	    -6.7978	    -0.6714	     3.1052	    -7.5531	    -1.5945	    -7.8888	    -4.6997	    30.8838	     9.0637	
     3.3569	    -6.5460	    -0.0839	     3.0212	    -7.0496	    -1.5945	    -6.9656	    -4.4479	    30.8838	     9.4833	
     3.6087	    -6.2103	     0.4196	     2.6855	    -6.7139	    -1.5106	    -6.1264	    -4.3640	    30.8838	     9.9030	
     3.7766	    -5.9586	     0.7553	     2.1820	    -6.4621	    -1.6785	    -5.5389	    -4.4479	    30.8838	    10.1547	
     3.9444	    -5.7907	     0.8392	     1.5106	    -6.3782	    -1.9302	    -5.2032	    -4.6997	    30.7999	    10.2386	
     4.0283	    -5.6229	     0.7553	     0.7553	    -6.3782	    -2.3499	    -5.1193	    -4.9515	    30.7159	    10.1547	
     3.9444	    -5.5389	     0.3357	     0.0000	    -6.6299	    -2.8534	    -5.2872	    -5.2872	    30.7159	     9.9869	
     3.6087	    -5.7068	    -0.3357	    -0.5035	    -7.0496	    -3.4409	    -5.6229	    -5.6229	    30.8838	     9.7351	
     3.1052	    -5.9586	    -1.0910	    -0.8392	    -7.5531	    -4.1122	    -6.2103	    -5.7907	    31.1356	     9.3994	
     2.4338	    -6.3782	    -2.0142	    -1.0071	    -8.2245	    -4.6997	    -6.8817	    -5.8746	    31.4713	     8.9798	
     1.5106	    -6.9656	    -2.9373	    -1.0071	    -8.9798	    -5.3711	    -7.7209	    -6.0425	    31.8069	     8.5602	
     0.5035	    -7.8049	    -3.8605	    -1.0071	    -9.7351	    -6.1264	    -8.6441	    -6.2103	    32.0587	     8.0566	
    -0.6714	    -8.7280	    -4.7836	    -1.1749	   -10.6583	    -6.7978	    -9.5673	    -6.5460	    32.2266	     7.6370	
    -1.7624	    -9.8190	    -5.6229	    -1.3428	   -11.5814	    -7.4692	   -10.4904	    -6.9656	    32.2266	     7.3013	
    -2.7695	   -10.8261	    -6.4621	    -1.6785	   -12.4207	    -7.8888	   -11.2457	    -7.4692	    32.1426	     7.1335	
    -3.5248	   -11.7493	    -7.1335	    -2.0142	   -13.0081	    -8.1406	   -11.8332	    -7.8888	    32.0587	     7.1335	
    -3.9444	   -12.4207	    -7.6370	    -2.1820	   -13.4277	    -8.1406	   -12.1689	    -8.2245	    31.9748	     7.3013	
    -3.9444	   -12.7563	    -7.8888	    -2.2659	   -13.5956	    -7.8049	   -12.1689	    -8.3923	    31.9748	     7.6370	
    -3.6087	   -12.8403	    -7.9727	    -2.1820	   -13.5117	    -7.2174	   -12.0850	    -8.4763	    32.1426	     7.9727	
    -3.0212	   -12.5885	    -7.9727	    -2.0142	   -13.1760	    -6.5460	   -11.8332	    -8.3084	    32.2266	     8.3923	
    -2.2659	   -12.1689	    -7.8049	    -1.6785	   -12.8403	    -5.9586	   -11.5814	    -8.1406	    32.2266	     8.6441	
    -1.3428	   -11.5814	    -7.6370	    -1.4267	   -12.4207	    -5.5389	   -11.4975	    -7.8888	    32.1426	     8.8120	
    -0.3357	   -10.8261	    -7.3013	    -1.1749	   -12.0010	    -5.2872	   -11.4136	    -7.5531	    31.9748	     8.7280	
     0.6714	    -9.9869	    -6.9656	    -1.0071	   -11.6653	    -5.2872	   -11.5814	    -7.2174	    31.7230	     8.4763	
     1.6785	    -9.1476	    -6.5460	    -0.9232	   -11.4136	    -5.6229	   -11.8332	    -6.7978	    31.3873	     8.1406	
     2.6016	    -8.3084	    -6.2103	    -0.9232	   -11.3297	    -6.2103	   -12.2528	    -6.5460	    31.0516	     7.6370	
     3.3569	    -7.7209	    -5.9586	    -1.0910	   -11.3297	    -7.0496	   -12.8403	    -6.3782	    30.6320	     7.1335	
     3.7766	    -7.2174	    -5.7907	    -1.4267	   -11.4975	    -8.0566	   -13.4277	    -6.4621	    30.2124	     6.5460	
     3.8605	    -7.0496	    -5.7907	    -1.8463	   -11.7493	    -9.1476	   -14.0991	    -6.7978	    29.7928	     5.8746	
     3.6087	    -7.2174	    -5.8746	    -2.0981	   -12.0850	    -9.9869	   -14.7705	    -7.3013	    29.4571	     5.4550	
     3.0212	    -7.5531	    -5.9586	    -2.1820	   -12.4207	   -10.4065	   -15.1901	    -7.9727	    29.2053	     5.1193	
     2.0981	    -8.0566	    -6.1264	    -2.0142	   -12.6724	   -10.3226	   -15.3580	    -8.8120	    29.2892	     5.0354	
     1.0071	    -8.7280	    -6.2103	    -1.4267	   -12.6724	    -9.4833	   -15.1062	    -9.5673	    29.5410	     5.3711	
    -0.1678	    -9.3155	    -6.1264	    -0.5035	   -12.5046	    -8.0566	   -14.5187	   -10.1547	    30.1285	     5.9586	
    -1.3428	    -9.9030	    -5.9586	     0.8392	   -12.1689	    -6.1264	   -13.6795	   -10.4065	    31.0516	     6.8817	
    -2.3499	   -10.3226	    -5.6229	     2.5177	   -11.5814	    -3.9444	   -12.4207	   -10.1547	    32.2266	     8.1406	
    -3.1052	   -10.4904	    -5.0354	     4.3640	   -10.7422	    -1.5106	   -10.9100	    -9.3155	    33.6533	     9.5673	
    -3.5248	   -10.4904	    -4.3640	     6.2943	    -9.9030	     0.8392	    -9.3994	    -7.8888	    35.1639	    11.1618	
    -3.7766	   -10.4065	    -3.6926	     8.0566	    -9.0637	     2.9373	    -7.8049	    -6.1264	    36.7584	    12.6724	
    -4.0283	   -10.4065	    -3.0212	     9.3994	    -8.3084	     4.6158	    -6.4621	    -4.1122	    38.1012	    14.1830	
    -4.3640	   -10.4904	    -2.5177	    10.2386	    -7.7209	     5.7068	    -5.3711	    -2.2659	    39.1922	    15.3580	
    -4.8676	   -10.7422	    -2.1820	    10.4065	    -7.3853	     6.1264	    -4.6158	    -0.7553	    39.8636	    16.2811	
    -5.6229	   -11.2457	    -2.0142	     9.9869	    -7.3013	     5.9586	    -4.3640	     0.2518	    40.1154	    16.7847	
    -6.4621	   -11.8332	    -1.9302	     8.9798	    -7.3853	     5.1193	    -4.3640	     0.7553	    40.0314	    16.8686	
    -7.3013	   -12.4207	    -2.0981	     7.5531	    -7.6370	     3.9444	    -4.6997	     0.7553	    39.6118	    16.7007	
    -7.8888	   -12.9242	    -2.2659	     5.9586	    -7.9727	     2.4338	    -5.2872	     0.4196	    38.9404	    16.2811	
    -8.3084	   -13.2599	    -2.4338	     4.3640	    -8.2245	     1.0071	    -5.9586	    -0.2518	    38.2690	    15.7776	
    -8.3084	   -13.3438	    -2.6016	     2.9373	    -8.4763	    -0.2518	    -6.5460	    -1.0910	    37.5977	    15.1901	
    -7.9727	   -13.2599	    -2.8534	     1.7624	    -8.6441	    -1.1749	    -7.2174	    -1.9302	    36.9263	    14.5187	
    -7.4692	   -13.0081	    -3.1052	     0.8392	    -8.8120	    -1.7624	    -7.7209	    -2.7695	    36.2549	    13.9313	
    -6.9656	   -12.7563	    -3.4409	     0.1678	    -8.9798	    -2.0981	    -8.2245	    -3.5248	    35.6674	    13.3438	
    -6.4621	   -12.6724	    -3.9444	    -0.4196	    -9.1476	    -2.1820	    -8.5602	    -4.2801	    35.1639	    12.8403	
    -6.1264	   -12.6724	    -4.6158	    -1.0910	    -9.4833	    -2.2659	    -8.8959	    -5.0354	    34.4925	    12.2528	
    -5.9586	   -12.8403	    -5.4550	    -1.6785	    -9.9030	    -2.4338	    -9.1476	    -5.7068	    33.9050	    11.7493	
    -5.7907	   -13.0081	    -6.2103	    -2.3499	   -10.3226	    -2.6016	    -9.2316	    -6.3782	    33.2336	    11.2457	
    -5.6229	   -13.0920	    -6.8817	    -2.7695	   -10.6583	    -2.7695	    -9.2316	    -6.8817	    32.6462	    10.8261	
    -5.2032	   -13.0081	    -7.3013	    -3.0212	   -10.9100	    -2.8534	    -8.9798	    -7.1335	    32.1426	    10.6583	
    -4.5319	   -12.5885	    -7.3853	    -2.9373	   -10.9100	    -2.9373	    -8.5602	    -7.1335	    31.8909	    10.6583	
    -3.6926	   -12.0010	    -7.1335	    -2.7695	   -10.6583	    -2.9373	    -7.8888	    -6.7978	    31.8909	    10.7422	
    -2.6016	   -11.1618	    -6.6299	    -2.4338	   -10.2386	    -2.8534	    -7.1335	    -6.2943	    31.9748	    11.0779	
    -1.3428	   -10.1547	    -5.9586	    -2.1820	    -9.7351	    -2.8534	    -6.2943	    -5.6229	    32.2266	    11.3297	
    -0.0839	    -9.0637	    -5.2032	    -2.0142	    -9.0637	    -2.9373	    -5.4550	    -4.9515	    32.4783	    11.5814	
     1.1749	    -7.9727	    -4.3640	    -1.9302	    -8.4763	    -3.1891	    -4.6158	    -4.2801	    32.7301	    11.7493	
     2.3499	    -6.9656	    -3.6087	    -2.0981	    -7.8888	    -3.5248	    -3.8605	    -3.6926	    32.8979	    11.7493	
     3.1891	    -6.1264	    -2.8534	    -2.3499	    -7.4692	    -3.9444	    -3.3569	    -3.2730	    32.8979	    11.4975	
     3.8605	    -5.5389	    -2.2659	    -2.6855	    -7.1335	    -4.5319	    -3.0212	    -3.0212	    32.8140	    11.0779	
     4.1962	    -5.0354	    -1.6785	    -3.1052	    -6.9656	    -5.0354	    -2.8534	    -2.9373	    32.5623	    10.4904	
     4.2801	    -4.6997	    -1.1749	    -3.3569	    -6.7978	    -5.6229	    -2.8534	    -3.0212	    32.3105	     9.8190	
     4.1122	    -4.4479	    -0.5875	    -3.6087	    -6.6299	    -6.1264	    -2.9373	    -3.2730	    31.9748	     9.0637	
     3.8605	    -4.1962	     0.0000	    -3.7766	    -6.4621	    -6.4621	    -3.0212	    -3.5248	    31.7230	     8.3923	
     3.4409	    -4.0283	     0.5875	    -4.0283	    -6.2103	    -6.7139	    -3.0212	    -3.9444	    31.4713	     7.7209	
     2.9373	    -3.8605	     1.0910	    -4.2801	    -6.0425	    -6.8817	    -3.1052	    -4.5319	    31.2195	     7.1335	
     2.4338	    -3.7766	     1.5106	    -4.6997	    -5.8746	    -7.1335	    -3.1891	    -5.2032	    30.9677	     6.7139	
     1.8463	    -3.8605	     1.7624	    -5.2032	    -5.7907	    -7.3853	    -3.2730	    -6.0425	    30.6320	     6.2943	
     1.2589	    -4.0283	     1.8463	    -5.8746	    -5.7068	    -7.8049	    -3.3569	    -6.9656	    30.2963	     6.1264	
     0.5875	    -4.4479	     1.7624	    -6.6299	    -5.7068	    -8.3084	    -3.4409	    -7.8888	    29.8767	     6.1264	
    -0.0839	    -4.9515	     1.4267	    -7.5531	    -5.7907	    -8.8120	    -3.6087	    -8.8120	    29.4571	     6.2103	
    -0.7553	    -5.5389	     1.0071	    -8.4763	    -6.0425	    -9.3155	    -3.7766	    -9.6512	    29.1214	     6.5460	
    -1.3428	    -6.2943	     0.5875	    -9.3994	    -6.2103	    -9.8190	    -4.0283	   -10.2386	    28.7857	     6.9656	
    -1.9302	    -6.9656	     0.0839	   -10.4065	    -6.4621	   -10.3226	    -4.2801	   -10.7422	    28.6179	     7.5531	
    -2.2659	    -7.4692	    -0.2518	   -11.1618	    -6.6299	   -10.5743	    -4.3640	   -10.9100	    28.5339	     8.1406	
    -2.3499	    -7.8049	    -0.4196	   -11.5814	    -6.5460	   -10.6583	    -4.2801	   -10.7422	    28.6179	     8.8120	
    -2.2659	    -7.8888	    -0.3357	   -11.4975	    -6.3782	   -10.3226	    -4.0283	   -10.1547	    28.8696	     9.5673	
    -2.0142	    -7.6370	    -0.0839	   -10.9940	    -6.0425	    -9.7351	    -3.6087	    -9.2316	    29.2053	    10.3226	
    -1.7624	    -7.3853	     0.2518	    -9.9869	    -5.5389	    -8.8959	    -3.1891	    -8.0566	    29.6249	    10.9940	
    -1.5106	    -7.0496	     0.6714	    -8.6441	    -5.2032	    -7.8888	    -2.7695	    -6.7139	    30.0446	    11.4975	
    -1.5106	    -6.8817	     0.8392	    -7.0496	    -4.9515	    -6.9656	    -2.4338	    -5.3711	    30.2963	    11.8332	
    -1.7624	    -6.9656	     0.8392	    -5.5389	    -4.8676	    -6.1264	    -2.3499	    -4.2801	    30.3802	    11.9171	
    -2.1820	    -7.2174	     0.6714	    -4.1122	    -4.9515	    -5.3711	    -2.4338	    -3.4409	    30.3802	    11.7493	
    -2.7695	    -7.7209	     0.3357	    -2.9373	    -5.2032	    -4.8676	    -2.6016	    -2.9373	    30.1285	    11.4975	
    -3.4409	    -8.4763	    -0.0839	    -2.1820	    -5.6229	    -4.5319	    -2.8534	    -2.7695	    29.8767	    11.1618	
    -4.1962	    -9.2316	    -0.5875	    -1.8463	    -6.0425	    -4.3640	    -3.1891	    -3.0212	    29.5410	    10.8261	
    -4.8676	    -9.9869	    -1.0071	    -1.9302	    -6.4621	    -4.3640	    -3.3569	    -3.4409	    29.3732	    10.5743	
    -5.2872	   -10.5743	    -1.3428	    -2.1820	    -6.7978	    -4.4479	    -3.4409	    -4.0283	    29.2892	    10.4065	
    -5.4550	   -10.9940	    -1.4267	    -2.6016	    -6.8817	    -4.4479	    -3.2730	    -4.4479	    29.4571	    10.4904	
    -5.2032	   -10.9940	    -1.2589	    -2.7695	    -6.7139	    -4.1962	    -2.8534	    -4.6158	    29.9606	    10.8261	
    -4.5319	   -10.6583	    -0.7553	    -2.5177	    -6.2943	    -3.6926	    -2.0981	    -4.4479	    30.8838	    11.4975	
    -3.4409	    -9.9030	     0.0000	    -1.8463	    -5.5389	    -2.9373	    -1.0910	    -3.6926	    32.0587	    12.4207	
    -1.9302	    -8.8120	     1.0071	    -0.6714	    -4.5319	    -1.9302	     0.1678	    -2.6016	    33.4015	    13.5956	
    -0.0839	    -7.4692	     2.1820	     0.9232	    -3.3569	    -0.7553	     1.5945	    -1.1749	    34.9121	    14.8544	
     1.9302	    -5.7068	     3.4409	     2.9373	    -2.0981	     0.5035	     2.9373	     0.4196	    36.3388	    16.1133	
     4.1962	    -3.8605	     4.6158	     5.2032	    -0.8392	     1.7624	     4.1962	     2.0981	    37.6816	    17.2882	
     6.3782	    -2.0142	     5.7907	     7.6370	     0.2518	     3.0212	     5.2032	     3.6087	    38.7726	    18.2953	
     8.4763	    -0.1678	     6.6299	    10.1547	     1.1749	     4.1962	     5.8746	     4.9515	    39.6118	    19.0506	
    10.2386	     1.2589	     7.3013	    12.5046	     1.7624	     5.4550	     6.2103	     5.9586	    40.1993	    19.3863	
    11.4975	     2.3499	     7.6370	    14.6866	     2.0981	     6.6299	     6.1264	     6.7978	    40.5350	    19.5541	
    12.3367	     3.0212	     7.7209	    16.7007	     2.0981	     7.8049	     5.7068	     7.3013	    40.5350	    19.3863	
    12.6724	     3.2730	     7.5531	    18.4631	     1.8463	     8.9798	     5.1193	     7.5531	    40.4510	    19.1345	
    12.5046	     3.1052	     7.2174	    19.8898	     1.3428	    10.0708	     4.2801	     7.5531	    40.1993	    18.6310	
    11.9171	     2.6016	     6.7139	    20.8969	     0.7553	    10.9940	     3.3569	     7.3853	    39.8636	    18.0435	
    11.0779	     1.9302	     6.2103	    21.4005	     0.0839	    11.4975	     2.3499	     6.9656	    39.4440	    17.3721	
    10.1547	     1.0910	     5.6229	    21.4005	    -0.5875	    11.5814	     1.3428	     6.4621	    38.9404	    16.6168	
     9.3155	     0.2518	     5.0354	    21.0648	    -1.2589	    11.3297	     0.5035	     5.9586	    38.3530	    15.9454	
     8.7280	    -0.4196	     4.6997	    20.3094	    -1.7624	    10.8261	    -0.0839	     5.4550	    37.8494	    15.3580	
     8.3923	    -0.9232	     4.5319	    19.4702	    -2.0981	    10.0708	    -0.4196	     5.1193	    37.3459	    15.0223	
     8.3923	    -1.2589	     4.5319	    18.5471	    -2.1820	     9.2316	    -0.3357	     4.9515	    37.0941	    14.8544	
     8.4763	    -1.4267	     4.7836	    17.6239	    -2.0142	     8.3923	     0.0839	     4.8676	    36.9263	    14.9384	
     8.5602	    -1.4267	     5.2032	    16.7847	    -1.7624	     7.5531	     0.7553	     4.8676	    36.8423	    15.1901	
     8.6441	    -1.5106	     5.5389	    15.9454	    -1.3428	     6.7139	     1.5945	     4.6997	    36.7584	    15.5258	
     8.5602	    -1.5945	     5.8746	    15.1062	    -1.0071	     5.7907	     2.4338	     4.3640	    36.5067	    15.8615	
     8.3084	    -1.6785	     6.1264	    14.1830	    -0.6714	     4.8676	     3.1891	     3.6926	    36.2549	    16.0294	
     8.0566	    -1.8463	     6.2103	    13.2599	    -0.3357	     3.9444	     4.0283	     2.8534	    35.9192	    16.1133	
     7.6370	    -2.0142	     6.2943	    12.2528	     0.0000	     2.9373	     4.7836	     1.7624	    35.4996	    16.0294	
     7.3013	    -2.0981	     6.2943	    11.0779	     0.2518	     2.0142	     5.5389	     0.6714	    34.9121	    15.7776	
     6.8817	    -2.2659	     6.1264	     9.7351	     0.5035	     1.0071	     6.1264	    -0.5875	    34.3246	    15.3580	
     6.2943	    -2.5177	     5.7907	     8.1406	     0.6714	    -0.0839	     6.3782	    -1.7624	    33.5693	    14.6866	
     5.5389	    -2.9373	     5.1193	     6.2103	     0.5875	    -1.2589	     6.3782	    -3.0212	    32.7301	    13.8474	
     4.4479	    -3.6087	     4.2801	     3.9444	     0.2518	    -2.4338	     6.0425	    -4.1962	    31.6391	    12.7563	
     3.1891	    -4.5319	     3.1891	     1.5106	    -0.3357	    -3.6926	     5.2872	    -5.4550	    30.3802	    11.4136	
     1.8463	    -5.6229	     2.0142	    -0.9232	    -1.0910	    -4.9515	     4.1962	    -6.7139	    29.0375	    10.0708	
     0.4196	    -6.7978	     0.7553	    -3.3569	    -2.0142	    -6.2103	     2.8534	    -7.9727	    27.5269	     8.6441	
    -1.0071	    -8.0566	    -0.3357	    -5.5389	    -3.0212	    -7.4692	     1.2589	    -9.1476	    26.1002	     7.2174	
    -2.2659	    -9.3155	    -1.4267	    -7.5531	    -4.1962	    -8.7280	    -0.3357	   -10.1547	    24.7574	     5.9586	
    -3.4409	   -10.5743	    -2.2659	    -9.3155	    -5.4550	    -9.8190	    -1.8463	   -10.9940	    23.5825	     4.9515	
    -4.5319	   -11.7493	    -3.0212	   -10.5743	    -6.7978	   -10.7422	    -3.1891	   -11.3297	    22.7432	     4.2801	
    -5.4550	   -12.8403	    -3.6087	   -11.4975	    -8.0566	   -11.4136	    -4.1962	   -11.3297	    22.3236	     4.0283	
    -6.2103	   -13.7634	    -4.0283	   -11.8332	    -9.2316	   -11.6653	    -4.8676	   -10.8261	    22.3236	     4.1962	
    -6.8817	   -14.4348	    -4.3640	   -11.7493	   -10.0708	   -11.5814	    -5.1193	    -9.9030	    22.6593	     4.6997	
    -7.3853	   -15.0223	    -4.6158	   -11.2457	   -10.7422	   -11.1618	    -5.1193	    -8.6441	    23.3307	     5.5389	
    -7.8049	   -15.5258	    -4.9515	   -10.4065	   -11.2457	   -10.5743	    -5.1193	    -7.2174	    24.2538	     6.5460	
    -8.2245	   -15.9454	    -5.4550	    -9.3155	   -11.6653	    -9.7351	    -5.1193	    -5.7907	    25.1770	     7.5531	
    -8.5602	   -16.2811	    -6.0425	    -8.0566	   -12.0010	    -8.8959	    -5.2872	    -4.4479	    26.1841	     8.4763	
    -8.8120	   -16.5329	    -6.7978	    -6.7978	   -12.4207	    -8.0566	    -5.6229	    -3.4409	    27.0233	     9.1476	
    -8.8959	   -16.7847	    -7.5531	    -5.6229	   -12.8403	    -7.2174	    -6.1264	    -2.7695	    27.7786	     9.6512	
    -8.7280	   -16.8686	    -8.2245	    -4.6158	   -13.2599	    -6.4621	    -6.6299	    -2.5177	    28.2822	     9.9030	
    -8.4763	   -16.7007	    -8.7280	    -3.8605	   -13.5956	    -5.8746	    -7.2174	    -2.6855	    28.6179	     9.8190	
    -7.9727	   -16.3651	    -8.9798	    -3.1891	   -13.7634	    -5.3711	    -7.7209	    -3.1891	    28.7857	     9.6512	
    -7.3013	   -15.7776	    -8.8959	    -2.6855	   -13.8474	    -4.9515	    -8.0566	    -3.9444	    28.9536	     9.3155	
    -6.5460	   -15.1062	    -8.5602	    -2.1820	   -13.7634	    -4.6158	    -8.3084	    -4.6997	    29.0375	     8.9798	
    -5.6229	   -14.2670	    -8.0566	    -1.5106	   -13.5956	    -4.3640	    -8.3923	    -5.4550	    29.2053	     8.7280	
    -4.6997	   -13.4277	    -7.4692	    -0.9232	   -13.4277	    -4.1962	    -8.5602	    -6.0425	    29.2892	     8.3923	
    -3.8605	   -12.7563	    -7.0496	    -0.2518	   -13.2599	    -4.1962	    -8.7280	    -6.5460	    29.3732	     8.1406	
    -3.1891	   -12.3367	    -6.8817	     0.1678	   -13.2599	    -4.3640	    -8.8959	    -6.8817	    29.3732	     7.8049	
    -2.6855	   -12.0850	    -6.7978	     0.5035	   -13.3438	    -4.7836	    -9.1476	    -7.1335	    29.2892	     7.3853	
    -2.3499	   -11.9171	    -6.8817	     0.6714	   -13.5117	    -5.1193	    -9.2316	    -7.2174	    29.1214	     7.1335	
    -2.1820	   -11.8332	    -6.9656	     0.8392	   -13.5117	    -5.2872	    -9.0637	    -7.0496	    28.9536	     6.9656	
    -2.0142	   -11.7493	    -6.9656	     1.0071	   -13.3438	    -5.1193	    -8.5602	    -6.7139	    28.9536	     7.0496	
    -1.9302	   -11.6653	    -6.7978	     1.2589	   -12.9242	    -4.6158	    -7.7209	    -6.2103	    29.0375	     7.3013	
    -1.8463	   -11.4975	    -6.4621	     1.5945	   -12.3367	    -3.8605	    -6.6299	    -5.6229	    29.2892	     7.8888	
    -1.7624	   -11.1618	    -5.9586	     2.0142	   -11.4975	    -3.0212	    -5.2872	    -4.8676	    29.7089	     8.5602	
    -1.5945	   -10.8261	    -5.2872	     2.5177	   -10.5743	    -2.2659	    -3.9444	    -4.0283	    30.2124	     9.2316	
    -1.5106	   -10.4065	    -4.4479	     2.9373	    -9.4833	    -1.6785	    -2.5177	    -3.2730	    30.7999	     9.9869	
    -1.3428	    -9.8190	    -3.6087	     3.1891	    -8.4763	    -1.1749	    -1.2589	    -2.5177	    31.3034	    10.5743	
    -1.3428	    -9.3155	    -2.6855	     3.3569	    -7.4692	    -0.8392	    -0.0839	    -1.8463	    31.7230	    11.0779	
    -1.3428	    -8.8959	    -1.9302	     3.1052	    -6.6299	    -0.7553	     0.6714	    -1.5106	    31.8909	    11.2457	
    -1.5106	    -8.6441	    -1.3428	     2.6016	    -6.0425	    -0.9232	     1.1749	    -1.4267	    31.7230	    11.2457	
    -1.7624	    -8.4763	    -0.9232	     1.7624	    -5.7907	    -1.3428	     1.2589	    -1.6785	    31.3034	    10.9940	
    -2.1820	    -8.6441	    -0.8392	     0.6714	    -5.7907	    -1.8463	     1.0910	    -2.1820	    30.5481	    10.5743	
    -2.5177	    -8.8959	    -0.9232	    -0.3357	    -6.0425	    -2.4338	     0.6714	    -2.8534	    29.6249	     9.9869	
    -2.8534	    -9.2316	    -1.1749	    -1.0910	    -6.4621	    -3.0212	     0.1678	    -3.5248	    28.6179	     9.4833	
    -3.1052	    -9.5673	    -1.5106	    -1.6785	    -6.8817	    -3.4409	    -0.4196	    -4.1122	    27.6947	     9.1476	
    -3.1891	    -9.9030	    -1.8463	    -1.9302	    -7.3853	    -3.6926	    -0.9232	    -4.6158	    26.9394	     8.8959	
    -3.1052	   -10.2386	    -2.1820	    -2.0142	    -7.8049	    -3.9444	    -1.3428	    -5.0354	    26.3519	     8.8959	
    -2.8534	   -10.4065	    -2.4338	    -1.9302	    -8.0566	    -4.1122	    -1.6785	    -5.2032	    25.9323	     9.0637	
    -2.4338	   -10.5743	    -2.4338	    -1.8463	    -8.2245	    -4.1122	    -1.7624	    -5.2872	    25.7645	     9.3994	
    -1.8463	   -10.4904	    -2.2659	    -1.7624	    -8.2245	    -4.1122	    -1.7624	    -5.1193	    25.9323	     9.9869	
    -1.1749	   -10.3226	    -2.0142	    -1.5106	    -7.9727	    -3.9444	    -1.5106	    -4.8676	    26.2680	    10.5743	
    -0.5035	   -10.1547	    -1.5106	    -1.3428	    -7.6370	    -3.6926	    -1.2589	    -4.5319	    26.7715	    11.3297	
     0.1678	    -9.9030	    -1.0910	    -1.0910	    -7.2174	    -3.3569	    -1.0071	    -4.1962	    27.5269	    12.0010	
     0.6714	    -9.8190	    -0.6714	    -0.9232	    -6.7978	    -3.0212	    -0.8392	    -3.9444	    28.4500	    12.5046	
     0.9232	    -9.7351	    -0.4196	    -0.7553	    -6.6299	    -2.6855	    -1.0071	    -3.7766	    29.2892	    12.7563	
     0.9232	    -9.9030	    -0.4196	    -0.5875	    -6.6299	    -2.4338	    -1.5106	    -3.7766	    30.1285	    12.6724	
     0.6714	   -10.2386	    -0.6714	    -0.4196	    -6.8817	    -2.0981	    -2.2659	    -3.9444	    30.7999	    12.2528	
     0.2518	   -10.6583	    -1.2589	    -0.0839	    -7.4692	    -1.8463	    -3.4409	    -4.0283	    31.3034	    11.5814	
    -0.3357	   -11.0779	    -1.9302	     0.5035	    -8.1406	    -1.5106	    -4.6997	    -4.1122	    31.5552	    10.6583	
    -0.8392	   -11.4136	    -2.6855	     1.1749	    -8.8959	    -1.1749	    -5.9586	    -4.1122	    31.7230	     9.7351	
    -1.1749	   -11.6653	    -3.5248	     2.0142	    -9.4833	    -0.7553	    -7.0496	    -4.0283	    31.7230	     8.8120	
    -1.4267	   -11.7493	    -4.2801	     2.9373	   -10.0708	    -0.3357	    -7.9727	    -3.8605	    31.6391	     7.9727	
    -1.5106	   -11.7493	    -5.1193	     3.7766	   -10.4904	    -0.0839	    -8.7280	    -3.6926	    31.5552	     7.3013	
    -1.6785	   -11.7493	    -5.9586	     4.3640	   -10.8261	     0.1678	    -9.2316	    -3.5248	    31.3873	     6.8817	
    -2.0981	   -11.9171	    -6.8817	     4.6997	   -11.1618	     0.0839	    -9.6512	    -3.5248	    31.2195	     6.7139	
    -2.6855	   -12.2528	    -7.8888	     4.4479	   -11.5814	    -0.2518	    -9.9030	    -3.6087	    30.9677	     6.6299	
    -3.5248	   -12.8403	    -8.8959	     3.6926	   -12.0010	    -0.8392	   -10.0708	    -3.7766	    30.7159	     6.7978	
    -4.5319	   -13.5117	    -9.8190	     2.5177	   -12.3367	    -1.5945	   -10.1547	    -4.1122	    30.5481	     7.2174	
    -5.5389	   -14.2670	   -10.5743	     0.8392	   -12.5885	    -2.5177	    -9.9030	    -4.2801	    30.4642	     7.8049	
    -6.5460	   -14.9384	   -11.0779	    -1.1749	   -12.6724	    -3.5248	    -9.4833	    -4.4479	    30.4642	     8.5602	
    -7.3013	   -15.4419	   -11.2457	    -3.4409	   -12.5046	    -4.6158	    -8.7280	    -4.5319	    30.6320	     9.4833	
    -8.0566	   -15.8615	   -11.2457	    -5.7907	   -12.0850	    -5.7907	    -7.8049	    -4.5319	    30.7999	    10.3226	
    -8.6441	   -16.1972	   -10.9940	    -8.1406	   -11.5814	    -6.8817	    -6.7139	    -4.6158	    30.8838	    11.1618	
    -9.2316	   -16.3651	   -10.6583	   -10.3226	   -10.9940	    -7.9727	    -5.6229	    -4.6997	    30.8838	    11.7493	
    -9.7351	   -16.5329	   -10.1547	   -12.1689	   -10.4065	    -8.8120	    -4.4479	    -5.0354	    30.7159	    12.1689	
   -10.2386	   -16.7007	    -9.4833	   -13.4277	    -9.7351	    -9.4833	    -3.4409	    -5.4550	    30.4642	    12.3367	
   -10.5743	   -16.7007	    -8.7280	   -14.0991	    -9.1476	    -9.7351	    -2.5177	    -6.1264	    30.1285	    12.2528	
   -10.7422	   -16.6168	    -8.0566	   -14.2670	    -8.6441	    -9.8190	    -1.8463	    -6.9656	    29.7089	    12.0010	
   -10.9100	   -16.5329	    -7.4692	   -14.0991	    -8.2245	    -9.8190	    -1.5106	    -7.9727	    29.2053	    11.4136	
   -10.9100	   -16.4490	    -7.0496	   -13.7634	    -8.1406	    -9.7351	    -1.4267	    -9.3155	    28.4500	    10.6583	
   -11.0779	   -16.5329	    -6.8817	   -13.4277	    -8.3084	    -9.8190	    -1.7624	   -10.7422	    27.6108	     9.5673	
   -11.2457	   -16.7847	    -7.0496	   -13.3438	    -8.7280	   -10.0708	    -2.4338	   -12.2528	    26.6037	     8.3084	
   -11.5814	   -17.2043	    -7.5531	   -13.4277	    -9.4833	   -10.4065	    -3.3569	   -13.5956	    25.5966	     6.9656	
   -11.9171	   -17.7078	    -8.1406	   -13.5117	   -10.3226	   -10.8261	    -4.4479	   -14.7705	    24.5895	     5.5389	
   -12.1689	   -18.0435	    -8.7280	   -13.6795	   -11.1618	   -11.1618	    -5.6229	   -15.6097	    23.7503	     4.3640	
   -12.0850	   -18.2953	    -9.2316	   -13.5956	   -11.8332	   -11.4136	    -6.6299	   -15.9454	    23.1628	     3.3569	
   -11.5814	   -18.1274	    -9.4833	   -13.1760	   -12.1689	   -11.4136	    -7.3013	   -15.8615	    22.9111	     2.6855	
   -10.7422	   -17.7917	    -9.3994	   -12.5046	   -12.2528	   -11.3297	    -7.7209	   -15.3580	    22.9111	     2.3499	
    -9.5673	   -17.1204	    -9.0637	   -11.5814	   -11.9171	   -11.0779	    -7.7209	   -14.6027	    23.1628	     2.3499	
    -8.2245	   -16.1972	    -8.3923	   -10.4904	   -11.3297	   -10.7422	    -7.3013	   -13.5956	    23.4985	     2.6855	
    -6.7139	   -15.1901	    -7.3853	    -9.2316	   -10.4904	   -10.4065	    -6.6299	   -12.4207	    24.0860	     3.1891	
    -5.2032	   -14.0991	    -6.2103	    -7.9727	    -9.3994	   -10.0708	    -5.6229	   -11.2457	    24.7574	     3.9444	
    -3.6926	   -13.0081	    -4.9515	    -6.7139	    -8.2245	    -9.8190	    -4.4479	   -10.0708	    25.5127	     4.7836	
    -2.1820	   -11.7493	    -3.5248	    -5.6229	    -6.8817	    -9.5673	    -3.1891	    -8.8120	    26.3519	     5.7907	
    -0.5875	   -10.4065	    -2.0142	    -4.5319	    -5.4550	    -9.3994	    -1.8463	    -7.6370	    27.1912	     6.7139	
     1.0071	    -8.9798	    -0.5035	    -3.6926	    -3.9444	    -9.2316	    -0.5875	    -6.5460	    28.1143	     7.6370	
     2.6016	    -7.4692	     0.9232	    -2.9373	    -2.6016	    -9.0637	     0.5875	    -5.4550	    28.8696	     8.3923	
     4.1962	    -5.8746	     2.2659	    -2.3499	    -1.3428	    -8.8120	     1.5945	    -4.5319	    29.6249	     9.0637	
     5.7907	    -4.3640	     3.5248	    -1.9302	    -0.1678	    -8.3923	     2.3499	    -3.6087	    30.2124	     9.4833	
     7.2174	    -2.8534	     4.6997	    -1.4267	     0.6714	    -7.8049	     2.7695	    -2.7695	    30.7159	     9.7351	
     8.4763	    -1.5106	     5.6229	    -0.7553	     1.2589	    -6.9656	     2.7695	    -1.9302	    31.1356	     9.9030	
     9.4833	    -0.4196	     6.3782	     0.0000	     1.5106	    -5.7907	     2.5177	    -1.2589	    31.3873	     9.8190	
    10.2386	     0.3357	     6.7978	     0.8392	     1.4267	    -4.4479	     1.8463	    -0.8392	    31.5552	     9.6512	
    10.4904	     0.5875	     6.8817	     1.5106	     0.9232	    -3.1052	     0.8392	    -0.6714	    31.5552	     9.3994	
    10.2386	     0.5035	     6.6299	     1.8463	     0.0839	    -2.0142	    -0.5035	    -1.0071	    31.2195	     8.8959	
     9.3994	    -0.1678	     5.9586	     1.7624	    -1.0071	    -1.1749	    -2.0142	    -1.7624	    30.7159	     8.3084	
     8.2245	    -1.2589	     4.9515	     1.2589	    -2.3499	    -0.7553	    -3.6926	    -2.7695	    29.9606	     7.7209	
     6.6299	    -2.6016	     3.6087	     0.5875	    -3.7766	    -0.7553	    -5.2872	    -3.8605	    29.2892	     7.1335	
     5.0354	    -4.0283	     2.1820	    -0.2518	    -5.1193	    -0.9232	    -6.7139	    -4.9515	    28.6179	     6.7139	
     3.4409	    -5.3711	     0.6714	    -0.9232	    -6.2943	    -1.2589	    -7.7209	    -5.7068	    28.1143	     6.4621	
     2.0981	    -6.6299	    -0.6714	    -1.3428	    -7.1335	    -1.5945	    -8.3084	    -6.2103	    27.7786	     6.4621	
     1.0910	    -7.5531	    -1.7624	    -1.6785	    -7.7209	    -1.8463	    -8.4763	    -6.3782	    27.6947	     6.6299	
     0.5875	    -8.0566	    -2.6016	    -1.8463	    -7.8888	    -2.0981	    -8.1406	    -6.2943	    27.6947	     6.9656	
     0.5035	    -8.2245	    -3.0212	    -1.9302	    -7.7209	    -2.2659	    -7.4692	    -6.2103	    27.6947	     7.3013	
     0.7553	    -8.1406	    -3.1891	    -2.1820	    -7.3853	    -2.6016	    -6.5460	    -6.0425	    27.6108	     7.5531	
     1.2589	    -7.8888	    -3.0212	    -2.6016	    -6.8817	    -3.0212	    -5.5389	    -6.1264	    27.4429	     7.7209	
     1.7624	    -7.5531	    -2.7695	    -3.1891	    -6.2943	    -3.5248	    -4.5319	    -6.4621	    27.1072	     7.5531	
     2.0981	    -7.2174	    -2.4338	    -3.9444	    -5.8746	    -4.2801	    -3.6926	    -7.0496	    26.5198	     7.1335	
     2.3499	    -7.0496	    -2.1820	    -4.7836	    -5.6229	    -5.1193	    -3.1891	    -7.8888	    25.8484	     6.4621	
     2.3499	    -7.1335	    -2.0981	    -5.6229	    -5.5389	    -6.0425	    -2.9373	    -8.8959	    25.0092	     5.6229	
     2.1820	    -7.3013	    -2.1820	    -6.2943	    -5.7068	    -6.8817	    -3.0212	    -9.9030	    24.2538	     4.7836	
     1.6785	    -7.8049	    -2.5177	    -6.7978	    -6.0425	    -7.5531	    -3.4409	   -10.7422	    23.6664	     3.9444	
     0.9232	    -8.3923	    -3.1052	    -6.9656	    -6.5460	    -8.0566	    -4.0283	   -11.4136	    23.2468	     3.1891	
     0.0000	    -9.2316	    -3.7766	    -6.9656	    -7.1335	    -8.2245	    -4.7836	   -11.7493	    23.0789	     2.6016	
    -1.2589	   -10.1547	    -4.6158	    -6.8817	    -7.6370	    -8.3084	    -5.5389	   -11.8332	    23.0789	     2.1820	
    -2.9373	   -11.4136	    -5.6229	    -6.8817	    -8.2245	    -8.3084	    -6.2943	   -11.8332	    23.0789	     1.9302	
    -4.9515	   -12.8403	    -6.7978	    -7.2174	    -8.8959	    -8.5602	    -7.0496	   -11.7493	    23.0789	     1.5945	
    -7.3013	   -14.6027	    -8.1406	    -7.8888	    -9.7351	    -8.9798	    -7.8049	   -11.7493	    22.9950	     1.3428	
    -9.9869	   -16.4490	    -9.4833	    -8.9798	   -10.5743	    -9.5673	    -8.5602	   -11.8332	    22.9111	     1.1749	
   -12.6724	   -18.3792	   -10.8261	   -10.2386	   -11.4136	   -10.3226	    -9.1476	   -11.7493	    22.8271	     1.1749	
   -15.0223	   -20.1416	   -11.9171	   -11.5814	   -12.1689	   -10.9100	    -9.5673	   -11.5814	    22.9111	     1.3428	
   -16.9525	   -21.4844	   -12.7563	   -12.6724	   -12.6724	   -11.4136	    -9.6512	   -11.1618	    23.1628	     1.8463	
   -18.1274	   -22.4075	   -13.0920	   -13.4277	   -12.9242	   -11.6653	    -9.4833	   -10.4904	    23.6664	     2.6016	
   -18.5471	   -22.7432	   -13.0081	   -13.9313	   -12.8403	   -11.7493	    -8.9798	    -9.7351	    24.2538	     3.5248	
   -18.2953	   -22.5754	   -12.5885	   -14.1830	   -12.4207	   -11.6653	    -8.3923	    -8.9798	    24.9252	     4.3640	
   -17.5400	   -21.9879	   -11.8332	   -14.0991	   -11.8332	   -11.4136	    -7.5531	    -8.3084	    25.5127	     5.2032	
   -16.3651	   -21.0648	   -10.8261	   -13.7634	   -11.0779	   -11.0779	    -6.7139	    -7.7209	    26.1002	     5.8746	
   -14.9384	   -19.8898	    -9.6512	   -13.2599	   -10.2386	   -10.5743	    -5.9586	    -7.3853	    26.4359	     6.2103	
   -13.5956	   -18.7149	    -8.5602	   -12.5885	    -9.5673	    -9.9869	    -5.2872	    -7.3013	    26.6876	     6.4621	
   -12.2528	   -17.5400	    -7.6370	   -11.4975	    -8.9798	    -9.3155	    -4.7836	    -7.3853	    26.8555	     6.3782	
   -11.0779	   -16.6168	    -6.8817	   -10.2386	    -8.6441	    -8.4763	    -4.6158	    -7.6370	    26.8555	     6.2103	
   -10.0708	   -15.8615	    -6.3782	    -8.5602	    -8.4763	    -7.4692	    -4.5319	    -7.8888	    26.9394	     5.9586	
    -9.2316	   -15.1901	    -6.0425	    -6.6299	    -8.3923	    -6.2943	    -4.6158	    -8.0566	    27.1912	     5.7907	
    -8.3923	   -14.6027	    -5.7907	    -4.6158	    -8.3923	    -4.9515	    -4.6997	    -8.1406	    27.5269	     5.7907	
    -7.5531	   -14.0991	    -5.6229	    -2.5177	    -8.3923	    -3.6926	    -4.7836	    -7.9727	    28.0304	     5.8746	
    -6.7978	   -13.7634	    -5.5389	    -0.7553	    -8.3084	    -2.4338	    -4.8676	    -7.7209	    28.5339	     6.0425	
    -6.1264	   -13.5117	    -5.4550	     0.5875	    -8.2245	    -1.5106	    -4.9515	    -7.3853	    29.1214	     6.2103	
    -5.6229	   -13.3438	    -5.4550	     1.3428	    -8.1406	    -1.0071	    -5.1193	    -7.1335	    29.5410	     6.4621	
    -5.2032	   -13.4277	    -5.4550	     1.5945	    -8.1406	    -0.8392	    -5.2872	    -6.7978	    29.9606	     6.7978	
    -4.8676	   -13.4277	    -5.4550	     1.4267	    -7.9727	    -0.9232	    -5.3711	    -6.4621	    30.2963	     7.0496	
    -4.5319	   -13.5117	    -5.2872	     0.9232	    -7.8049	    -1.1749	    -5.3711	    -6.0425	    30.5481	     7.4692	
    -4.1122	   -13.5117	    -5.0354	     0.5035	    -7.5531	    -1.5106	    -5.2872	    -5.5389	    30.8838	     7.9727	
    -3.6926	   -13.5117	    -4.7836	     0.0000	    -7.3853	    -1.8463	    -5.2032	    -4.9515	    31.2195	     8.4763	
    -3.2730	   -13.4277	    -4.4479	    -0.3357	    -7.1335	    -2.1820	    -5.1193	    -4.4479	    31.3873	     8.9798	
    -2.9373	   -13.3438	    -4.1962	    -0.5875	    -7.0496	    -2.5177	    -5.0354	    -4.0283	    31.4713	     9.3155	
    -2.6016	   -13.2599	    -3.8605	    -0.8392	    -6.9656	    -2.8534	    -4.9515	    -3.6926	    31.3873	     9.4833	
    -2.3499	   -13.1760	    -3.6087	    -0.9232	    -6.7978	    -3.1891	    -4.8676	    -3.4409	    31.1356	     9.5673	
    -2.0142	   -12.8403	    -3.2730	    -0.7553	    -6.7139	    -3.3569	    -4.6997	    -3.0212	    30.8838	     9.4833	
    -1.5106	   -12.3367	    -2.9373	    -0.3357	    -6.4621	    -3.3569	    -4.5319	    -2.4338	    30.6320	     9.3994	
    -0.9232	   -11.5814	    -2.5177	     0.5035	    -6.0425	    -3.1052	    -4.1962	    -1.6785	    30.4642	     9.3155	
    -0.0839	   -10.7422	    -2.1820	     1.7624	    -5.6229	    -2.6016	    -3.9444	    -0.5875	    30.4642	     9.3155	
     0.9232	    -9.7351	    -1.8463	     3.1891	    -5.1193	    -1.9302	    -3.6087	     0.5875	    30.7159	     9.3994	
     1.8463	    -8.7280	    -1.6785	     4.6158	    -4.6158	    -1.0910	    -3.4409	     1.8463	    30.9677	     9.5673	
     2.6016	    -7.8888	    -1.7624	     6.0425	    -4.2801	    -0.1678	    -3.3569	     3.0212	    31.3873	     9.9030	
     3.1052	    -7.3013	    -1.9302	     7.1335	    -4.1122	     0.8392	    -3.4409	     3.9444	    31.8909	    10.2386	
     3.2730	    -6.9656	    -2.3499	     7.7209	    -4.1122	     1.7624	    -3.6926	     4.5319	    32.3105	    10.6583	
     3.2730	    -6.8817	    -2.8534	     7.8049	    -4.2801	     2.6855	    -4.1122	     4.7836	    32.6462	    10.9940	
     3.0212	    -7.0496	    -3.3569	     7.2174	    -4.6158	     3.4409	    -4.5319	     4.6158	    32.8979	    11.4136	
     2.6016	    -7.3853	    -3.9444	     6.0425	    -4.9515	     3.9444	    -4.9515	     4.1962	    33.0658	    11.7493	
     2.0981	    -7.7209	    -4.3640	     4.4479	    -5.2872	     4.2801	    -5.2032	     3.6087	    33.2336	    12.2528	
     1.5945	    -8.1406	    -4.7836	     2.6855	    -5.5389	     4.4479	    -5.2872	     3.0212	    33.3176	    12.7563	
     1.1749	    -8.4763	    -4.9515	     0.7553	    -5.6229	     4.3640	    -5.1193	     2.4338	    33.4854	    13.3438	
     0.7553	    -8.6441	    -5.0354	    -1.0071	    -5.6229	     4.1122	    -4.6997	     2.0142	    33.7372	    13.9313	
     0.5035	    -8.8120	    -4.9515	    -2.5177	    -5.5389	     3.7766	    -4.1962	     1.5945	    33.9890	    14.5187	
     0.2518	    -8.8120	    -4.6997	    -3.8605	    -5.3711	     3.2730	    -3.5248	     1.3428	    34.2407	    14.9384	
     0.0839	    -8.7280	    -4.5319	    -4.8676	    -5.2032	     2.6016	    -2.9373	     1.1749	    34.4925	    15.1901	
    -0.0839	    -8.7280	    -4.2801	    -5.6229	    -5.0354	     1.9302	    -2.4338	     0.9232	    34.7443	    15.3580	
    -0.4196	    -8.7280	    -4.1122	    -6.0425	    -5.0354	     1.1749	    -2.0981	     0.6714	    34.9121	    15.1901	
    -0.8392	    -8.9798	    -4.1962	    -6.2943	    -5.2032	     0.4196	    -2.0142	     0.3357	    34.9960	    14.8544	
    -1.5106	    -9.4833	    -4.3640	    -6.3782	    -5.6229	    -0.4196	    -2.2659	    -0.1678	    34.9121	    14.1830	
    -2.2659	   -10.1547	    -4.7836	    -6.2943	    -6.2103	    -1.4267	    -2.7695	    -0.8392	    34.7443	    13.3438	
    -3.2730	   -10.9940	    -5.2872	    -6.1264	    -6.8817	    -2.4338	    -3.4409	    -1.5106	    34.4925	    12.2528	
    -4.1962	   -11.9171	    -5.7907	    -5.8746	    -7.6370	    -3.3569	    -4.2801	    -2.1820	    34.0729	    11.0779	
    -5.0354	   -12.6724	    -6.1264	    -5.3711	    -8.3084	    -4.1122	    -5.1193	    -2.6016	    33.7372	     9.9030	
    -5.6229	   -13.2599	    -6.3782	    -4.7836	    -8.8120	    -4.6997	    -5.7907	    -2.9373	    33.4015	     9.0637	
    -6.0425	   -13.5117	    -6.4621	    -4.0283	    -9.0637	    -4.8676	    -6.3782	    -2.8534	    33.2336	     8.4763	
    -6.2103	   -13.5956	    -6.2943	    -3.2730	    -9.1476	    -4.6158	    -6.7978	    -2.6855	    33.3176	     8.3923	
    -6.0425	   -13.4277	    -5.9586	    -2.4338	    -9.1476	    -3.9444	    -6.9656	    -2.1820	    33.4854	     8.6441	
    -5.6229	   -13.0920	    -5.4550	    -1.7624	    -8.8120	    -2.8534	    -6.8817	    -1.5945	    33.9050	     9.3155	
    -4.7836	   -12.3367	    -4.7836	    -1.0071	    -8.3923	    -1.4267	    -6.5460	    -0.7553	    34.4925	    10.3226	
    -3.5248	   -11.3297	    -3.8605	    -0.1678	    -7.5531	     0.1678	    -5.9586	     0.3357	    35.4156	    11.6653	
    -1.9302	    -9.9030	    -2.6855	     0.8392	    -6.5460	     1.9302	    -5.1193	     1.6785	    36.5067	    13.3438	
    -0.1678	    -8.3923	    -1.4267	     1.9302	    -5.2872	     3.6926	    -4.1122	     3.2730	    37.8494	    15.1901	
     1.5106	    -6.7978	    -0.1678	     3.1891	    -3.9444	     5.5389	    -3.1052	     4.8676	    39.3600	    16.9525	
     2.8534	    -5.3711	     1.0071	     4.6997	    -2.5177	     7.3853	    -2.0981	     6.5460	    40.7867	    18.6310	
     3.7766	    -4.2801	     1.9302	     6.2943	    -1.1749	     9.0637	    -1.3428	     8.0566	    42.1295	    20.0577	
     3.9444	    -3.6926	     2.6016	     8.0566	    -0.0839	    10.7422	    -0.9232	     9.3155	    43.3044	    21.0648	
     3.6087	    -3.4409	     2.9373	     9.9869	     0.6714	    12.1689	    -0.7553	    10.3226	    44.2276	    21.5683	
     2.6855	    -3.6926	     3.1052	    11.8332	     1.1749	    13.4277	    -1.0071	    11.0779	    44.8151	    21.7361	
     1.5106	    -4.1962	     3.0212	    13.7634	     1.2589	    14.4348	    -1.5106	    11.5814	    45.1508	    21.5683	
     0.3357	    -4.7836	     2.8534	    15.4419	     1.0910	    15.2740	    -2.1820	    11.9171	    45.3186	    21.1487	
    -0.5875	    -5.3711	     2.6855	    16.8686	     0.6714	    15.8615	    -2.9373	    12.0850	    45.2347	    20.6451	
    -1.3428	    -5.9586	     2.5177	    17.7917	    -0.0839	    16.1972	    -3.6926	    12.2528	    44.9829	    19.8898	
    -1.9302	    -6.5460	     2.2659	    18.0435	    -0.9232	    16.0294	    -4.4479	    12.1689	    44.3954	    19.0506	
    -2.5177	    -7.1335	     1.9302	    17.4561	    -1.9302	    15.5258	    -5.2032	    11.9171	    43.6401	    18.1274	
    -3.1891	    -7.8888	     1.4267	    16.0294	    -2.9373	    14.5187	    -5.8746	    11.2457	    42.6331	    17.2043	
    -3.9444	    -8.7280	     0.7553	    13.9313	    -4.0283	    13.0920	    -6.6299	    10.3226	    41.5421	    16.1972	
    -4.7836	    -9.7351	     0.0839	    11.4136	    -5.0354	    11.4975	    -7.3013	     9.0637	    40.2832	    15.2740	
    -5.5389	   -10.6583	    -0.6714	     8.7280	    -5.9586	     9.7351	    -7.8888	     7.5531	    39.1083	    14.5187	
    -6.2103	   -11.5814	    -1.3428	     6.2103	    -6.7978	     8.0566	    -8.3084	     5.9586	    38.0173	    14.0152	
    -6.7139	   -12.3367	    -2.0142	     3.8605	    -7.3853	     6.3782	    -8.5602	     4.3640	    37.0102	    13.6795	
    -7.1335	   -13.0081	    -2.6016	     2.0142	    -7.8049	     4.9515	    -8.5602	     2.9373	    36.2549	    13.5117	
    -7.3013	   -13.4277	    -2.9373	     0.5875	    -7.9727	     3.7766	    -8.3084	     1.8463	    35.6674	    13.5956	
    -7.2174	   -13.5117	    -3.1052	    -0.4196	    -7.8888	     2.7695	    -7.8888	     1.0910	    35.3317	    13.8474	
[Epoch Header]
[Trial Type]	11
[Accept]	1
[Correct]	0
[RT]	 0.000
[Resp]	0
[Epoch Data]
   -12.3367	   -14.9384	    -9.2316	   -20.2255	    -5.3711	   -12.0010	     0.5875	   -15.6097	     3.9444	   -10.4065	
   -12.1689	   -14.7705	    -9.0637	   -19.2184	    -4.8676	   -11.4975	     1.2589	   -14.6866	     4.5319	    -9.3994	
   -11.9171	   -14.6027	    -8.8959	   -18.1274	    -4.2801	   -10.9940	     1.9302	   -13.6795	     5.1193	    -8.3084	
   -11.7493	   -14.3509	    -8.5602	   -16.9525	    -3.6926	   -10.4065	     2.6016	   -12.7563	     5.7907	    -7.0496	
   -11.4975	   -14.1830	    -8.2245	   -15.6937	    -3.1891	    -9.9030	     3.1891	   -11.8332	     6.4621	    -5.8746	
   -11.2457	   -13.9313	    -7.8049	   -14.6027	    -2.6855	    -9.2316	     3.7766	   -10.9100	     7.1335	    -4.6158	
   -10.9940	   -13.6795	    -7.2174	   -13.5117	    -2.1820	    -8.6441	     4.2801	   -10.1547	     7.8049	    -3.5248	
   -10.5743	   -13.3438	    -6.4621	   -12.5046	    -1.7624	    -7.8888	     4.7836	    -9.4833	     8.4763	    -2.5177	
    -9.9869	   -12.8403	    -5.6229	   -11.5814	    -1.3428	    -7.2174	     5.2872	    -8.9798	     8.9798	    -1.7624	
    -9.3994	   -12.3367	    -4.6997	   -10.8261	    -1.0071	    -6.6299	     5.7068	    -8.6441	     9.2316	    -1.2589	
    -8.7280	   -11.8332	    -3.7766	   -10.3226	    -0.7553	    -6.2103	     5.9586	    -8.6441	     9.2316	    -1.1749	
    -8.0566	   -11.4975	    -3.1052	    -9.9869	    -0.8392	    -6.0425	     5.9586	    -8.8959	     8.8959	    -1.5945	
    -7.5531	   -11.2457	    -2.6016	    -9.9869	    -1.0910	    -6.2103	     5.7068	    -9.3994	     8.2245	    -2.3499	
    -7.1335	   -11.1618	    -2.2659	   -10.1547	    -1.5106	    -6.6299	     5.3711	   -10.1547	     7.2174	    -3.3569	
    -6.7978	   -11.1618	    -2.2659	   -10.6583	    -2.0981	    -7.3013	     4.9515	   -10.9940	     6.0425	    -4.6158	
    -6.6299	   -11.3297	    -2.3499	   -11.3297	    -2.7695	    -8.1406	     4.4479	   -11.9171	     4.6997	    -5.8746	
    -6.7139	   -11.6653	    -2.6855	   -12.2528	    -3.5248	    -9.3155	     3.9444	   -12.9242	     3.3569	    -7.1335	
    -7.0496	   -12.1689	    -3.2730	   -13.5956	    -4.3640	   -10.8261	     3.4409	   -14.0991	     2.0142	    -8.3084	
    -7.5531	   -12.9242	    -3.9444	   -15.1901	    -5.1193	   -12.5046	     3.0212	   -15.2740	     0.6714	    -9.3994	
    -8.3084	   -13.7634	    -4.7836	   -17.0364	    -5.8746	   -14.3509	     2.6855	   -16.5329	    -0.5035	   -10.2386	
    -9.1476	   -14.5187	    -5.4550	   -18.7988	    -6.4621	   -16.2811	     2.4338	   -17.6239	    -1.3428	   -10.9100	
    -9.9869	   -15.2740	    -6.0425	   -20.3934	    -6.8817	   -18.0435	     2.2659	   -18.4631	    -1.7624	   -11.2457	
   -10.5743	   -15.7776	    -6.4621	   -21.6522	    -7.0496	   -19.3863	     2.3499	   -18.7988	    -1.7624	   -11.2457	
   -10.9940	   -16.1133	    -6.5460	   -22.4915	    -7.0496	   -20.2255	     2.5177	   -18.7149	    -1.1749	   -10.9100	
   -11.1618	   -16.1972	    -6.4621	   -22.7432	    -6.7978	   -20.4773	     2.7695	   -18.0435	    -0.2518	   -10.3226	
   -11.0779	   -16.0294	    -6.2103	   -22.4075	    -6.4621	   -20.1416	     3.1052	   -16.8686	     0.9232	    -9.4833	
   -10.8261	   -15.7776	    -5.7907	   -21.5683	    -5.8746	   -19.1345	     3.4409	   -15.3580	     2.3499	    -8.5602	
   -10.4904	   -15.4419	    -5.2872	   -20.3094	    -5.2872	   -17.6239	     3.8605	   -13.5956	     3.7766	    -7.6370	
   -10.0708	   -15.1062	    -4.7836	   -18.7149	    -4.6158	   -15.7776	     4.1962	   -11.6653	     5.1193	    -6.7139	
    -9.7351	   -14.8544	    -4.3640	   -17.1204	    -4.0283	   -13.7634	     4.4479	    -9.8190	     6.3782	    -5.9586	
    -9.5673	   -14.6866	    -4.1122	   -15.6937	    -3.6926	   -11.9171	     4.6158	    -8.0566	     7.3853	    -5.5389	
    -9.5673	   -14.6866	    -4.0283	   -14.6866	    -3.5248	   -10.3226	     4.5319	    -6.6299	     8.0566	    -5.2872	
    -9.7351	   -14.9384	    -4.1122	   -14.1830	    -3.7766	    -9.2316	     4.1962	    -5.5389	     8.3084	    -5.4550	
   -10.1547	   -15.2740	    -4.4479	   -14.1830	    -4.1962	    -8.6441	     3.6926	    -4.8676	     8.3084	    -5.8746	
   -10.7422	   -15.7776	    -4.9515	   -14.5187	    -4.8676	    -8.3084	     3.1052	    -4.6997	     7.9727	    -6.4621	
   -11.3297	   -16.2811	    -5.5389	   -15.1062	    -5.5389	    -8.3084	     2.4338	    -4.9515	     7.3853	    -7.1335	
   -12.0010	   -16.8686	    -6.0425	   -15.7776	    -6.2943	    -8.3923	     1.7624	    -5.5389	     6.7139	    -7.8049	
   -12.5046	   -17.2882	    -6.3782	   -16.4490	    -6.7978	    -8.4763	     1.2589	    -6.3782	     5.9586	    -8.3923	
   -12.9242	   -17.7078	    -6.5460	   -17.1204	    -7.1335	    -8.6441	     1.0071	    -7.5531	     5.2872	    -8.8120	
   -13.3438	   -17.9596	    -6.5460	   -17.6239	    -7.2174	    -8.8120	     0.9232	    -8.7280	     4.6997	    -8.9798	
   -13.7634	   -18.2953	    -6.4621	   -18.0435	    -7.1335	    -8.9798	     1.0071	    -9.9869	     4.1962	    -8.9798	
   -14.1830	   -18.5471	    -6.2103	   -18.3792	    -6.8817	    -9.3155	     1.3428	   -11.0779	     3.8605	    -8.8120	
   -14.6866	   -18.8828	    -5.8746	   -18.5471	    -6.5460	    -9.7351	     1.8463	   -12.0010	     3.6926	    -8.5602	
   -15.1901	   -19.1345	    -5.5389	   -18.7149	    -6.1264	   -10.2386	     2.4338	   -12.5885	     3.5248	    -8.3084	
   -15.6937	   -19.3863	    -5.2032	   -18.7149	    -5.7068	   -10.9100	     3.1052	   -12.9242	     3.4409	    -7.9727	
   -16.1133	   -19.5541	    -4.7836	   -18.7149	    -5.2032	   -11.5814	     3.6926	   -13.0920	     3.3569	    -7.8049	
   -16.3651	   -19.6381	    -4.4479	   -18.6310	    -4.7836	   -12.4207	     4.2801	   -13.0920	     3.3569	    -7.7209	
   -16.4490	   -19.5541	    -4.0283	   -18.5471	    -4.4479	   -13.0920	     4.7836	   -13.1760	     3.1891	    -7.8049	
   -16.4490	   -19.3863	    -3.5248	   -18.3792	    -4.0283	   -13.6795	     5.2032	   -13.1760	     3.0212	    -8.0566	
   -16.2811	   -19.1345	    -3.0212	   -18.2114	    -3.6087	   -14.0152	     5.4550	   -13.2599	     2.7695	    -8.5602	
   -16.1133	   -18.7988	    -2.6016	   -18.0435	    -3.2730	   -13.9313	     5.7068	   -13.3438	     2.5177	    -9.1476	
   -15.9454	   -18.4631	    -2.1820	   -17.7917	    -2.9373	   -13.5117	     5.7068	   -13.5117	     2.0981	    -9.9869	
   -15.9454	   -18.2953	    -2.0142	   -17.6239	    -2.7695	   -12.8403	     5.5389	   -13.7634	     1.5945	   -10.9100	
   -16.0294	   -18.2114	    -2.0981	   -17.5400	    -2.8534	   -12.2528	     5.1193	   -14.1830	     1.0071	   -12.0010	
   -16.3651	   -18.3792	    -2.6855	   -17.6239	    -3.2730	   -11.7493	     4.4479	   -14.6027	     0.2518	   -13.1760	
   -16.8686	   -18.7988	    -3.6087	   -17.8757	    -3.8605	   -11.5814	     3.6087	   -15.1901	    -0.5875	   -14.5187	
   -17.2882	   -19.2184	    -4.7836	   -18.2114	    -4.6997	   -11.5814	     2.6016	   -15.6097	    -1.4267	   -15.6937	
   -17.5400	   -19.6381	    -6.1264	   -18.4631	    -5.4550	   -11.7493	     1.5945	   -15.7776	    -2.0142	   -16.6168	
   -17.2882	   -19.7220	    -7.3853	   -18.6310	    -6.1264	   -11.8332	     0.9232	   -15.6937	    -2.3499	   -17.1204	
   -16.5329	   -19.3863	    -8.2245	   -18.3792	    -6.5460	   -11.7493	     0.5035	   -15.2740	    -2.2659	   -17.1204	
   -15.1901	   -18.5471	    -8.8120	   -17.8757	    -6.5460	   -11.4975	     0.5035	   -14.6027	    -1.9302	   -16.6168	
   -13.5117	   -17.4561	    -8.8959	   -17.1204	    -6.2943	   -11.1618	     0.7553	   -13.6795	    -1.3428	   -15.6937	
   -11.5814	   -16.0294	    -8.7280	   -16.2811	    -5.7907	   -10.6583	     1.3428	   -12.7563	    -0.5875	   -14.4348	
    -9.8190	   -14.6866	    -8.3084	   -15.5258	    -5.1193	   -10.2386	     2.1820	   -11.8332	     0.2518	   -13.0081	
    -8.2245	   -13.3438	    -7.7209	   -14.7705	    -4.4479	    -9.7351	     3.0212	   -11.0779	     1.0910	   -11.5814	
    -6.9656	   -12.3367	    -7.2174	   -14.2670	    -3.7766	    -9.3994	     3.9444	   -10.5743	     1.8463	   -10.1547	
    -6.0425	   -11.5814	    -6.7139	   -13.8474	    -3.2730	    -9.1476	     4.7836	   -10.3226	     2.4338	    -8.8959	
    -5.5389	   -11.1618	    -6.2943	   -13.4277	    -2.8534	    -8.9798	     5.3711	   -10.1547	     2.9373	    -7.8888	
    -5.2872	   -10.9940	    -6.0425	   -13.0081	    -2.6016	    -8.8120	     5.8746	   -10.1547	     3.3569	    -7.1335	
    -5.2032	   -11.0779	    -5.7907	   -12.4207	    -2.5177	    -8.5602	     6.2103	   -10.2386	     3.7766	    -6.6299	
    -5.3711	   -11.2457	    -5.7068	   -11.7493	    -2.5177	    -8.3923	     6.2943	   -10.2386	     4.1122	    -6.3782	
    -5.7068	   -11.5814	    -5.7068	   -10.9100	    -2.6855	    -8.1406	     6.2103	   -10.2386	     4.3640	    -6.3782	
    -6.1264	   -12.0850	    -5.9586	   -10.1547	    -3.1052	    -7.9727	     5.7907	   -10.1547	     4.6158	    -6.5460	
    -6.7139	   -12.5885	    -6.2943	    -9.3155	    -3.6087	    -7.8888	     5.2872	    -9.9869	     4.8676	    -6.9656	
    -7.3853	   -13.1760	    -6.7139	    -8.5602	    -4.2801	    -7.8049	     4.6158	    -9.8190	     5.0354	    -7.3853	
    -8.0566	   -13.7634	    -7.1335	    -7.9727	    -4.9515	    -7.8049	     3.8605	    -9.5673	     5.2032	    -7.8888	
    -8.8120	   -14.3509	    -7.5531	    -7.4692	    -5.5389	    -7.7209	     3.1891	    -9.3155	     5.3711	    -8.3923	
    -9.4833	   -14.8544	    -7.8888	    -7.1335	    -5.9586	    -7.6370	     2.6855	    -9.0637	     5.5389	    -8.8120	
   -10.1547	   -15.1901	    -8.0566	    -6.9656	    -6.2103	    -7.3853	     2.4338	    -8.8120	     5.7068	    -9.0637	
   -10.6583	   -15.4419	    -8.0566	    -6.9656	    -6.2103	    -7.0496	     2.4338	    -8.5602	     5.8746	    -9.2316	
   -10.9100	   -15.5258	    -7.8888	    -7.0496	    -5.8746	    -6.5460	     2.7695	    -8.2245	     6.0425	    -9.1476	
   -11.0779	   -15.4419	    -7.5531	    -7.2174	    -5.2872	    -5.9586	     3.3569	    -7.8888	     6.2103	    -8.8959	
   -11.0779	   -15.1901	    -7.0496	    -7.3853	    -4.6158	    -5.4550	     4.0283	    -7.4692	     6.4621	    -8.5602	
   -11.0779	   -14.9384	    -6.5460	    -7.7209	    -3.8605	    -5.0354	     4.8676	    -7.1335	     6.6299	    -8.0566	
   -10.9940	   -14.6027	    -5.9586	    -8.1406	    -3.0212	    -4.7836	     5.5389	    -6.7978	     6.6299	    -7.6370	
   -10.9100	   -14.3509	    -5.3711	    -8.6441	    -2.2659	    -4.7836	     6.2103	    -6.6299	     6.5460	    -7.2174	
   -10.8261	   -14.0152	    -4.8676	    -9.1476	    -1.5945	    -4.9515	     6.7978	    -6.5460	     6.2943	    -6.9656	
   -10.6583	   -13.5956	    -4.3640	    -9.6512	    -1.0071	    -5.2872	     7.2174	    -6.5460	     5.7907	    -6.9656	
   -10.4065	   -13.1760	    -3.8605	   -10.0708	    -0.4196	    -5.7068	     7.4692	    -6.6299	     5.2032	    -7.0496	
   -10.0708	   -12.6724	    -3.4409	   -10.4904	     0.0000	    -6.2103	     7.5531	    -6.7978	     4.5319	    -7.3853	
    -9.5673	   -12.1689	    -3.0212	   -10.7422	     0.4196	    -6.6299	     7.4692	    -6.9656	     3.9444	    -7.8049	
    -8.8959	   -11.5814	    -2.6855	   -10.9940	     0.5875	    -7.0496	     7.3013	    -7.1335	     3.4409	    -8.3084	
    -8.1406	   -11.0779	    -2.4338	   -11.0779	     0.6714	    -7.3853	     6.8817	    -7.3013	     3.1052	    -8.8959	
    -7.3013	   -10.5743	    -2.2659	   -10.9940	     0.5875	    -7.5531	     6.3782	    -7.3853	     3.1891	    -9.3155	
    -6.5460	   -10.2386	    -2.1820	   -10.5743	     0.4196	    -7.3853	     5.8746	    -7.3013	     3.4409	    -9.7351	
    -5.9586	   -10.1547	    -2.2659	   -10.0708	     0.0000	    -7.1335	     5.2872	    -7.3013	     3.9444	   -10.0708	
    -5.6229	   -10.3226	    -2.5177	    -9.3994	    -0.5035	    -6.7978	     4.7836	    -7.3853	     4.4479	   -10.3226	
    -5.6229	   -10.6583	    -2.8534	    -8.8959	    -1.1749	    -6.5460	     4.2801	    -7.6370	     4.8676	   -10.5743	
    -5.9586	   -11.3297	    -3.3569	    -8.5602	    -1.8463	    -6.4621	     3.8605	    -8.1406	     5.0354	   -10.9100	
    -6.7139	   -12.2528	    -4.0283	    -8.5602	    -2.6016	    -6.6299	     3.5248	    -8.8120	     4.9515	   -11.2457	
    -7.8888	   -13.3438	    -4.7836	    -9.0637	    -3.4409	    -7.1335	     3.1891	    -9.8190	     4.4479	   -11.5814	
    -9.3994	   -14.6866	    -5.7907	    -9.9869	    -4.2801	    -7.8888	     2.8534	   -11.1618	     3.7766	   -12.0850	
   -11.3297	   -16.1972	    -6.9656	   -11.3297	    -5.1193	    -8.9798	     2.6016	   -12.5885	     2.9373	   -12.5046	
   -13.3438	   -17.7917	    -8.2245	   -12.8403	    -5.9586	   -10.1547	     2.4338	   -14.1830	     2.0142	   -12.8403	
   -15.2740	   -19.2184	    -9.4833	   -14.4348	    -6.5460	   -11.4136	     2.3499	   -15.6097	     1.3428	   -13.0081	
   -17.0364	   -20.4773	   -10.5743	   -15.8615	    -6.9656	   -12.5885	     2.5177	   -16.7847	     0.8392	   -12.8403	
   -18.4631	   -21.3165	   -11.4975	   -17.1204	    -7.0496	   -13.5117	     2.8534	   -17.7078	     0.6714	   -12.4207	
   -19.4702	   -21.8201	   -12.1689	   -18.0435	    -7.0496	   -14.2670	     3.2730	   -18.1274	     0.8392	   -11.9171	
   -20.2255	   -22.0718	   -12.7563	   -18.7988	    -6.8817	   -14.7705	     3.7766	   -18.2114	     1.0910	   -11.2457	
   -20.7291	   -22.2397	   -13.1760	   -19.4702	    -6.7978	   -15.1901	     4.1122	   -18.0435	     1.5106	   -10.6583	
   -21.0648	   -22.2397	   -13.5956	   -20.2255	    -6.7978	   -15.5258	     4.3640	   -17.6239	     1.8463	   -10.3226	
   -21.2326	   -22.3236	   -13.8474	   -20.9808	    -6.9656	   -15.8615	     4.4479	   -17.2043	     2.0981	   -10.1547	
   -21.4005	   -22.3236	   -14.0991	   -21.8201	    -7.3013	   -16.1972	     4.3640	   -16.7007	     2.1820	   -10.1547	
   -21.3165	   -22.3236	   -14.2670	   -22.4915	    -7.6370	   -16.5329	     4.1962	   -16.1972	     2.1820	   -10.4065	
   -21.0648	   -22.1558	   -14.1830	   -22.9950	    -8.0566	   -16.7007	     3.9444	   -15.6937	     2.0981	   -10.7422	
   -20.5612	   -21.9040	   -13.9313	   -23.3307	    -8.3923	   -16.7007	     3.6926	   -15.2740	     2.0981	   -10.9940	
   -19.8059	   -21.4844	   -13.4277	   -23.4146	    -8.5602	   -16.5329	     3.5248	   -14.8544	     2.0142	   -11.3297	
   -18.7149	   -20.8969	   -12.7563	   -23.4146	    -8.5602	   -16.2811	     3.3569	   -14.5187	     2.0142	   -11.4975	
   -17.4561	   -20.1416	   -11.7493	   -23.4146	    -8.3923	   -15.9454	     3.3569	   -14.2670	     2.0142	   -11.5814	
   -16.0294	   -19.2184	   -10.6583	   -23.3307	    -8.0566	   -15.6097	     3.4409	   -14.0152	     2.0981	   -11.5814	
   -14.6027	   -18.2953	    -9.3994	   -23.0789	    -7.4692	   -15.1062	     3.6926	   -13.8474	     2.3499	   -11.4136	
   -13.2599	   -17.3721	    -8.2245	   -22.8271	    -6.8817	   -14.6027	     4.0283	   -13.5956	     2.6016	   -11.1618	
   -12.1689	   -16.5329	    -7.1335	   -22.4075	    -6.2103	   -14.1830	     4.5319	   -13.2599	     2.8534	   -10.7422	
   -11.3297	   -16.0294	    -6.3782	   -21.9879	    -5.5389	   -13.8474	     4.9515	   -12.8403	     3.1891	   -10.2386	
   -10.8261	   -15.6937	    -5.8746	   -21.4844	    -5.0354	   -13.6795	     5.3711	   -12.4207	     3.5248	    -9.8190	
   -10.7422	   -15.6097	    -5.7907	   -21.1487	    -4.6997	   -13.6795	     5.6229	   -12.0010	     3.7766	    -9.3994	
   -10.9940	   -15.7776	    -5.8746	   -20.9808	    -4.5319	   -13.9313	     5.7907	   -11.5814	     3.9444	    -9.1476	
   -11.5814	   -16.1972	    -6.2943	   -20.8969	    -4.5319	   -14.1830	     5.7907	   -11.3297	     3.9444	    -8.9798	
   -12.5046	   -16.7847	    -6.7978	   -21.0648	    -4.6997	   -14.6027	     5.5389	   -11.0779	     3.8605	    -9.0637	
   -13.5956	   -17.5400	    -7.3853	   -21.3165	    -5.0354	   -14.9384	     5.0354	   -11.0779	     3.6087	    -9.3994	
   -15.0223	   -18.4631	    -7.9727	   -21.6522	    -5.3711	   -15.1901	     4.2801	   -11.2457	     3.1891	    -9.8190	
   -16.5329	   -19.4702	    -8.5602	   -21.9879	    -5.7907	   -15.2740	     3.3569	   -11.4136	     2.7695	   -10.4065	
   -18.1274	   -20.4773	    -9.0637	   -22.1558	    -6.2103	   -15.0223	     2.3499	   -11.6653	     2.3499	   -11.0779	
   -19.6381	   -21.4005	    -9.4833	   -22.1558	    -6.6299	   -14.6027	     1.1749	   -11.8332	     1.9302	   -11.6653	
   -20.8130	   -22.2397	    -9.7351	   -21.9879	    -7.0496	   -13.9313	     0.1678	   -11.9171	     1.5106	   -12.2528	
   -21.7361	   -22.8271	    -9.9030	   -21.6522	    -7.5531	   -13.2599	    -0.8392	   -11.9171	     1.2589	   -12.7563	
   -22.1558	   -23.1628	    -9.9869	   -21.2326	    -7.9727	   -12.6724	    -1.5945	   -11.8332	     1.0071	   -13.0920	
   -22.2397	   -23.3307	   -10.0708	   -20.9808	    -8.4763	   -12.1689	    -2.0142	   -11.7493	     0.8392	   -13.3438	
   -21.9040	   -23.2468	   -10.0708	   -20.8969	    -8.9798	   -11.9171	    -2.1820	   -11.6653	     0.6714	   -13.4277	
   -21.3165	   -22.9111	    -9.9869	   -21.1487	    -9.3994	   -11.8332	    -2.0981	   -11.7493	     0.5875	   -13.3438	
   -20.5612	   -22.4915	    -9.9030	   -21.7361	    -9.6512	   -12.0010	    -1.7624	   -12.0010	     0.5875	   -13.2599	
   -19.6381	   -22.0718	    -9.8190	   -22.4915	    -9.6512	   -12.2528	    -1.1749	   -12.5046	     0.5035	   -13.0081	
   -18.7988	   -21.5683	    -9.7351	   -23.4985	    -9.4833	   -12.5885	    -0.5035	   -13.0920	     0.5875	   -12.6724	
   -18.0435	   -21.1487	    -9.7351	   -24.3378	    -9.1476	   -12.8403	     0.3357	   -13.7634	     0.6714	   -12.2528	
   -17.4561	   -20.7291	    -9.7351	   -24.8413	    -8.7280	   -13.0081	     1.2589	   -14.3509	     1.0071	   -11.4975	
   -17.0364	   -20.3934	    -9.7351	   -25.0092	    -8.1406	   -12.9242	     2.1820	   -14.6866	     1.4267	   -10.6583	
   -16.7847	   -20.0577	    -9.8190	   -24.6735	    -7.6370	   -12.5885	     3.1052	   -14.7705	     2.0142	    -9.6512	
   -16.5329	   -19.7220	    -9.9869	   -24.0021	    -7.2174	   -12.0850	     3.8605	   -14.6866	     2.6016	    -8.7280	
   -16.3651	   -19.4702	   -10.1547	   -23.1628	    -6.7978	   -11.4975	     4.4479	   -14.4348	     3.1052	    -7.9727	
   -16.1972	   -19.2184	   -10.4065	   -22.3236	    -6.7139	   -11.0779	     4.7836	   -14.0991	     3.4409	    -7.4692	
   -16.1133	   -19.0506	   -10.6583	   -21.5683	    -6.7978	   -10.7422	     4.7836	   -13.8474	     3.3569	    -7.3013	
   -16.0294	   -19.0506	   -11.0779	   -21.0648	    -7.1335	   -10.7422	     4.5319	   -13.8474	     2.9373	    -7.5531	
   -16.0294	   -19.1345	   -11.5814	   -20.8130	    -7.7209	   -10.8261	     4.0283	   -14.0152	     2.0981	    -8.0566	
   -16.0294	   -19.3024	   -12.0850	   -20.6451	    -8.3923	   -11.1618	     3.3569	   -14.3509	     1.0910	    -8.8959	
   -16.1972	   -19.4702	   -12.5885	   -20.5612	    -9.1476	   -11.4975	     2.6855	   -14.7705	     0.0000	    -9.6512	
   -16.3651	   -19.7220	   -13.0920	   -20.4773	    -9.9030	   -11.9171	     2.0981	   -15.1062	    -1.0910	   -10.4065	
   -16.7007	   -19.9738	   -13.4277	   -20.3094	   -10.5743	   -12.2528	     1.5945	   -15.2740	    -2.0142	   -10.9940	
   -17.1204	   -20.3934	   -13.8474	   -20.0577	   -11.0779	   -12.5046	     1.1749	   -15.1901	    -2.6855	   -11.3297	
   -17.6239	   -20.7291	   -14.0991	   -19.7220	   -11.4136	   -12.8403	     0.9232	   -14.8544	    -2.9373	   -11.3297	
   -18.2114	   -20.9808	   -14.3509	   -19.3863	   -11.5814	   -13.0920	     0.8392	   -14.2670	    -2.9373	   -11.1618	
   -18.6310	   -21.1487	   -14.3509	   -19.0506	   -11.5814	   -13.4277	     0.9232	   -13.5956	    -2.4338	   -10.6583	
   -18.8828	   -21.1487	   -14.1830	   -18.7149	   -11.3297	   -13.8474	     1.1749	   -12.6724	    -1.5945	    -9.9869	
   -18.8828	   -20.9808	   -13.8474	   -18.5471	   -10.8261	   -14.3509	     1.5945	   -11.7493	    -0.5035	    -9.2316	
   -18.7149	   -20.5612	   -13.2599	   -18.3792	   -10.2386	   -14.9384	     2.1820	   -10.7422	     0.8392	    -8.3923	
   -18.3792	   -20.1416	   -12.5885	   -18.2953	    -9.4833	   -15.5258	     2.7695	    -9.7351	     2.2659	    -7.6370	
   -17.8757	   -19.5541	   -11.9171	   -18.2114	    -8.8120	   -16.0294	     3.3569	    -8.8120	     3.6926	    -6.9656	
   -17.3721	   -18.9667	   -11.2457	   -18.2114	    -8.2245	   -16.4490	     3.9444	    -8.1406	     4.8676	    -6.5460	
   -16.7847	   -18.4631	   -10.6583	   -18.2953	    -7.7209	   -16.6168	     4.3640	    -7.5531	     5.7068	    -6.2103	
   -16.2811	   -18.1274	   -10.4065	   -18.5471	    -7.5531	   -16.6168	     4.5319	    -7.3853	     6.1264	    -6.2943	
   -15.9454	   -18.0435	   -10.3226	   -18.9667	    -7.6370	   -16.5329	     4.3640	    -7.5531	     6.1264	    -6.7139	
   -15.6937	   -17.9596	   -10.5743	   -19.3863	    -7.8888	   -16.2811	     4.0283	    -7.9727	     5.7068	    -7.3853	
   -15.4419	   -18.0435	   -10.9100	   -19.8059	    -8.2245	   -16.0294	     3.6087	    -8.5602	     4.8676	    -8.3084	
   -15.1901	   -18.1274	   -11.2457	   -19.9738	    -8.5602	   -15.6937	     3.0212	    -9.2316	     4.0283	    -9.3994	
   -14.8544	   -18.2114	   -11.4136	   -19.8059	    -8.8120	   -15.3580	     2.4338	    -9.8190	     3.1052	   -10.4065	
   -14.4348	   -18.1274	   -11.5814	   -19.2184	    -8.9798	   -14.9384	     1.8463	   -10.4065	     2.3499	   -11.3297	
   -14.0991	   -18.0435	   -11.5814	   -18.4631	    -9.1476	   -14.5187	     1.1749	   -10.9940	     1.6785	   -12.1689	
   -13.7634	   -18.0435	   -11.6653	   -17.7078	    -9.3155	   -14.2670	     0.5035	   -11.7493	     1.0910	   -12.9242	
   -13.6795	   -18.2114	   -11.6653	   -17.1204	    -9.6512	   -14.2670	    -0.1678	   -12.7563	     0.5875	   -13.5956	
   -13.6795	   -18.4631	   -11.7493	   -16.7847	   -10.0708	   -14.4348	    -0.9232	   -13.9313	     0.0839	   -14.0991	
   -13.7634	   -18.8828	   -11.9171	   -16.7847	   -10.4904	   -14.8544	    -1.5106	   -15.1901	    -0.3357	   -14.6027	
   -13.9313	   -19.3024	   -12.0010	   -17.0364	   -10.8261	   -15.2740	    -1.9302	   -16.4490	    -0.5875	   -14.7705	
   -14.0991	   -19.7220	   -12.0010	   -17.3721	   -11.0779	   -15.5258	    -2.0142	   -17.4561	    -0.7553	   -14.7705	
   -14.1830	   -19.9738	   -12.0010	   -17.5400	   -10.9940	   -15.5258	    -1.7624	   -18.0435	    -0.6714	   -14.5187	
   -14.2670	   -20.1416	   -11.9171	   -17.5400	   -10.8261	   -15.1062	    -1.1749	   -18.2114	    -0.3357	   -14.0152	
   -14.2670	   -20.1416	   -11.8332	   -17.3721	   -10.4065	   -14.4348	    -0.4196	   -17.9596	     0.0839	   -13.2599	
   -14.2670	   -20.1416	   -11.8332	   -16.9525	    -9.9030	   -13.4277	     0.4196	   -17.3721	     0.6714	   -12.3367	
   -14.2670	   -20.1416	   -11.9171	   -16.4490	    -9.3994	   -12.2528	     1.2589	   -16.4490	     1.3428	   -11.4975	
   -14.1830	   -20.0577	   -12.0010	   -15.8615	    -8.8959	   -11.0779	     2.0142	   -15.2740	     1.9302	   -10.6583	
   -14.0152	   -19.8898	   -12.1689	   -15.1062	    -8.5602	    -9.8190	     2.6016	   -14.0152	     2.5177	    -9.9030	
   -13.6795	   -19.5541	   -12.2528	   -14.3509	    -8.2245	    -8.6441	     3.1052	   -12.5885	     3.1052	    -9.3155	
   -13.0920	   -19.1345	   -12.2528	   -13.5117	    -7.9727	    -7.5531	     3.4409	   -11.1618	     3.6926	    -8.7280	
   -12.4207	   -18.5471	   -12.0850	   -12.6724	    -7.8049	    -6.5460	     3.6926	    -9.7351	     4.1962	    -8.3084	
   -11.6653	   -17.8757	   -11.9171	   -11.9171	    -7.6370	    -5.7068	     3.8605	    -8.3923	     4.6158	    -7.9727	
   -10.9940	   -17.3721	   -11.8332	   -11.4136	    -7.7209	    -5.2032	     3.7766	    -7.3013	     4.7836	    -7.8888	
   -10.7422	   -17.1204	   -11.8332	   -11.3297	    -7.8888	    -5.1193	     3.5248	    -6.6299	     4.7836	    -8.0566	
   -10.8261	   -17.2043	   -12.0850	   -11.6653	    -8.3084	    -5.5389	     2.9373	    -6.3782	     4.4479	    -8.3923	
   -11.4975	   -17.6239	   -12.5046	   -12.5046	    -8.9798	    -6.3782	     2.2659	    -6.7139	     3.7766	    -9.0637	
   -12.6724	   -18.3792	   -13.0920	   -13.5956	    -9.7351	    -7.6370	     1.3428	    -7.5531	     2.9373	    -9.9030	
   -14.1830	   -19.3863	   -13.8474	   -14.8544	   -10.5743	    -9.0637	     0.5035	    -8.7280	     1.9302	   -10.8261	
   -15.8615	   -20.4773	   -14.4348	   -16.1133	   -11.3297	   -10.5743	    -0.2518	   -10.3226	     0.9232	   -11.5814	
   -17.4561	   -21.5683	   -14.9384	   -17.2043	   -11.9171	   -12.0010	    -0.7553	   -12.0010	     0.0000	   -12.2528	
   -18.8828	   -22.4075	   -15.1901	   -18.1274	   -12.2528	   -13.2599	    -1.0071	   -13.6795	    -0.8392	   -12.6724	
   -19.8059	   -22.9111	   -15.2740	   -18.9667	   -12.2528	   -14.2670	    -0.9232	   -15.3580	    -1.4267	   -12.9242	
   -20.1416	   -23.1628	   -15.1901	   -19.5541	   -12.0010	   -15.0223	    -0.7553	   -16.7847	    -1.9302	   -13.0081	
   -20.0577	   -22.9950	   -14.9384	   -20.2255	   -11.5814	   -15.5258	    -0.4196	   -17.9596	    -2.3499	   -12.9242	
   -19.4702	   -22.5754	   -14.6027	   -20.8130	   -11.0779	   -15.7776	     0.0000	   -18.7149	    -2.7695	   -12.9242	
   -18.5471	   -21.9879	   -14.2670	   -21.3165	   -10.4904	   -15.9454	     0.3357	   -19.2184	    -3.0212	   -12.9242	
   -17.3721	   -21.2326	   -13.8474	   -21.8201	    -9.8190	   -15.9454	     0.6714	   -19.3024	    -3.2730	   -12.9242	
   -16.1972	   -20.3934	   -13.4277	   -22.1558	    -9.2316	   -15.7776	     0.9232	   -19.1345	    -3.4409	   -13.0920	
   -15.0223	   -19.6381	   -13.0081	   -22.2397	    -8.6441	   -15.4419	     1.0071	   -18.6310	    -3.6087	   -13.2599	
   -13.9313	   -18.8828	   -12.5046	   -21.9879	    -8.1406	   -14.9384	     1.0071	   -17.8757	    -3.6926	   -13.5117	
   -12.9242	   -18.2114	   -12.0010	   -21.3165	    -7.6370	   -14.1830	     0.7553	   -16.8686	    -3.5248	   -13.8474	
   -12.1689	   -17.7078	   -11.4975	   -20.2255	    -7.3013	   -13.1760	     0.4196	   -15.5258	    -3.1891	   -14.0152	
   -11.5814	   -17.2043	   -10.9940	   -18.8828	    -7.0496	   -12.0850	     0.0000	   -14.0991	    -2.7695	   -14.1830	
   -11.0779	   -16.7007	   -10.3226	   -17.2882	    -6.7978	   -10.9940	    -0.3357	   -12.5046	    -2.0981	   -14.2670	
   -10.6583	   -16.2811	    -9.6512	   -15.6937	    -6.4621	   -10.0708	    -0.5875	   -10.9100	    -1.4267	   -14.1830	
   -10.4065	   -15.9454	    -8.8959	   -14.3509	    -6.2103	    -9.3155	    -0.6714	    -9.4833	    -0.7553	   -14.0991	
   -10.3226	   -15.6097	    -8.1406	   -13.4277	    -5.9586	    -8.9798	    -0.6714	    -8.3084	    -0.0839	   -14.0152	
   -10.4904	   -15.3580	    -7.4692	   -13.0081	    -5.7068	    -8.8959	    -0.5875	    -7.5531	     0.4196	   -13.8474	
   -10.7422	   -15.2740	    -7.0496	   -13.1760	    -5.6229	    -9.2316	    -0.5035	    -7.2174	     0.8392	   -13.5956	
   -11.0779	   -15.3580	    -6.8817	   -14.0152	    -5.6229	    -9.7351	    -0.4196	    -7.3853	     1.0910	   -13.3438	
   -11.4136	   -15.5258	    -6.9656	   -15.2740	    -5.7907	   -10.3226	    -0.2518	    -8.0566	     1.2589	   -12.9242	
   -11.8332	   -15.7776	    -7.3013	   -16.8686	    -6.1264	   -11.0779	    -0.1678	    -9.0637	     1.3428	   -12.5046	
   -12.0850	   -16.1133	    -7.9727	   -18.4631	    -6.4621	   -11.7493	    -0.0839	   -10.2386	     1.4267	   -11.9171	
   -12.2528	   -16.4490	    -8.8120	   -20.0577	    -6.7978	   -12.4207	     0.0839	   -11.4975	     1.3428	   -11.4136	
   -12.3367	   -16.7847	    -9.7351	   -21.1487	    -7.1335	   -12.8403	     0.1678	   -12.6724	     1.3428	   -10.8261	
   -12.1689	   -17.0364	   -10.5743	   -21.8201	    -7.4692	   -13.1760	     0.3357	   -13.5956	     1.2589	   -10.3226	
   -11.9171	   -17.1204	   -11.3297	   -21.9879	    -7.6370	   -13.3438	     0.5875	   -14.2670	     1.1749	    -9.8190	
   -11.4975	   -17.1204	   -11.7493	   -21.6522	    -7.6370	   -13.2599	     0.8392	   -14.5187	     1.0910	    -9.4833	
   -10.9940	   -16.9525	   -12.0010	   -20.9808	    -7.4692	   -13.0920	     1.0910	   -14.4348	     1.0910	    -9.1476	
   -10.4065	   -16.6168	   -11.9171	   -20.0577	    -7.3013	   -12.9242	     1.3428	   -14.0991	     1.0910	    -8.8959	
    -9.8190	   -16.2811	   -11.5814	   -19.1345	    -6.9656	   -12.7563	     1.4267	   -13.7634	     1.0071	    -8.8959	
    -9.4833	   -15.9454	   -11.2457	   -18.4631	    -6.7139	   -12.6724	     1.3428	   -13.5117	     0.8392	    -8.9798	
    -9.3155	   -15.8615	   -10.9940	   -18.1274	    -6.6299	   -12.6724	     1.0071	   -13.4277	     0.5035	    -9.3155	
    -9.5673	   -15.9454	   -10.7422	   -18.1274	    -6.6299	   -12.8403	     0.2518	   -13.5117	     0.0000	    -9.9030	
   -10.1547	   -16.3651	   -10.7422	   -18.2953	    -6.7978	   -12.9242	    -0.7553	   -13.9313	    -0.6714	   -10.6583	
   -10.9940	   -16.9525	   -10.9100	   -18.6310	    -7.2174	   -13.0081	    -1.9302	   -14.5187	    -1.4267	   -11.5814	
   -12.0010	   -17.7917	   -11.2457	   -19.0506	    -7.6370	   -13.0081	    -3.1891	   -15.1062	    -2.1820	   -12.5046	
   -13.0081	   -18.6310	   -11.5814	   -19.3863	    -8.1406	   -12.8403	    -4.3640	   -15.7776	    -2.7695	   -13.2599	
   -13.7634	   -19.3863	   -12.0850	   -19.5541	    -8.5602	   -12.6724	    -5.2872	   -16.2811	    -3.1891	   -13.7634	
   -14.1830	   -19.9738	   -12.5046	   -19.6381	    -8.8120	   -12.3367	    -5.9586	   -16.6168	    -3.1891	   -14.0152	
   -14.0991	   -20.2255	   -12.7563	   -19.4702	    -8.8120	   -11.8332	    -6.2103	   -16.7847	    -2.9373	   -13.9313	
   -13.5956	   -20.0577	   -12.9242	   -19.0506	    -8.6441	   -11.2457	    -6.2103	   -16.6168	    -2.3499	   -13.5117	
   -12.7563	   -19.4702	   -12.7563	   -18.4631	    -8.2245	   -10.4904	    -5.7068	   -16.1972	    -1.4267	   -12.8403	
   -11.7493	   -18.7149	   -12.5046	   -17.6239	    -7.6370	    -9.7351	    -4.9515	   -15.5258	    -0.4196	   -12.0010	
   -10.7422	   -17.7078	   -12.0850	   -16.7007	    -7.1335	    -8.8959	    -3.9444	   -14.7705	     0.5875	   -11.0779	
    -9.8190	   -16.7007	   -11.5814	   -15.7776	    -6.7139	    -8.2245	    -2.8534	   -14.0152	     1.4267	   -10.3226	
    -9.1476	   -15.8615	   -11.0779	   -15.0223	    -6.5460	    -7.7209	    -1.8463	   -13.2599	     2.0981	    -9.6512	
    -8.8120	   -15.1901	   -10.7422	   -14.3509	    -6.6299	    -7.3853	    -1.0910	   -12.5885	     2.4338	    -9.2316	
    -8.8120	   -14.7705	   -10.4904	   -13.9313	    -6.8817	    -7.3013	    -0.5035	   -12.0850	     2.5177	    -9.1476	
    -9.0637	   -14.6866	   -10.4065	   -13.7634	    -7.2174	    -7.4692	    -0.3357	   -11.6653	     2.3499	    -9.3155	
    -9.5673	   -14.8544	   -10.4065	   -13.7634	    -7.6370	    -7.8888	    -0.4196	   -11.4136	     2.0142	    -9.7351	
   -10.2386	   -15.2740	   -10.5743	   -14.0991	    -8.1406	    -8.4763	    -0.8392	   -11.1618	     1.5106	   -10.4065	
   -10.9100	   -15.7776	   -10.6583	   -14.6027	    -8.6441	    -9.1476	    -1.3428	   -10.9940	     1.0910	   -10.9940	
   -11.4136	   -16.2811	   -10.8261	   -15.1062	    -8.9798	    -9.9869	    -1.9302	   -10.6583	     0.6714	   -11.6653	
   -11.6653	   -16.7007	   -10.8261	   -15.6937	    -9.2316	   -10.7422	    -2.4338	   -10.3226	     0.5035	   -12.1689	
   -11.7493	   -16.8686	   -10.6583	   -16.1972	    -9.2316	   -11.4136	    -2.7695	    -9.9030	     0.4196	   -12.4207	
   -11.4975	   -16.8686	   -10.3226	   -16.7007	    -9.0637	   -12.0010	    -2.8534	    -9.4833	     0.5875	   -12.5046	
   -10.9940	   -16.6168	    -9.9030	   -17.0364	    -8.7280	   -12.4207	    -2.7695	    -9.1476	     0.9232	   -12.4207	
   -10.4065	   -16.2811	    -9.4833	   -17.4561	    -8.2245	   -12.6724	    -2.6016	    -8.9798	     1.2589	   -12.2528	
    -9.8190	   -15.9454	    -9.1476	   -17.9596	    -7.7209	   -12.9242	    -2.2659	    -9.2316	     1.5945	   -11.9171	
    -9.2316	   -15.6097	    -8.8959	   -18.7149	    -7.3013	   -13.2599	    -2.0142	    -9.9869	     1.6785	   -11.7493	
    -8.7280	   -15.3580	    -8.8959	   -19.7220	    -6.9656	   -13.6795	    -1.7624	   -11.0779	     1.5945	   -11.5814	
    -8.3084	   -15.1062	    -9.0637	   -20.8130	    -6.7139	   -14.1830	    -1.5945	   -12.5046	     1.3428	   -11.4975	
    -7.9727	   -15.0223	    -9.3994	   -21.9879	    -6.4621	   -14.7705	    -1.4267	   -14.0152	     1.0910	   -11.4136	
    -7.6370	   -14.8544	    -9.8190	   -22.9950	    -6.2943	   -15.1901	    -1.3428	   -15.4419	     0.7553	   -11.4136	
    -7.4692	   -14.8544	   -10.3226	   -23.7503	    -6.2943	   -15.5258	    -1.2589	   -16.5329	     0.5035	   -11.3297	
    -7.4692	   -15.0223	   -10.9100	   -24.3378	    -6.2943	   -15.7776	    -1.3428	   -17.2882	     0.2518	   -11.4136	
    -7.8888	   -15.3580	   -11.5814	   -24.6735	    -6.4621	   -15.9454	    -1.5106	   -17.7078	     0.0000	   -11.6653	
    -8.6441	   -16.0294	   -12.3367	   -24.9252	    -6.7978	   -16.0294	    -2.0142	   -17.9596	    -0.3357	   -12.0850	
    -9.8190	   -16.9525	   -13.1760	   -25.0092	    -7.3853	   -16.0294	    -2.6855	   -17.9596	    -0.7553	   -12.6724	
   -11.4136	   -18.0435	   -14.0991	   -24.8413	    -8.0566	   -16.1133	    -3.5248	   -17.8757	    -1.2589	   -13.5117	
   -13.2599	   -19.2184	   -14.9384	   -24.5895	    -8.8120	   -16.1133	    -4.4479	   -17.7078	    -1.7624	   -14.3509	
   -15.1062	   -20.4773	   -15.6097	   -24.0860	    -9.5673	   -16.1133	    -5.3711	   -17.5400	    -2.2659	   -15.1901	
   -16.8686	   -21.4844	   -16.1133	   -23.3307	   -10.2386	   -16.0294	    -6.2103	   -17.3721	    -2.6855	   -15.8615	
   -18.2114	   -22.2397	   -16.4490	   -22.4915	   -10.7422	   -15.7776	    -6.8817	   -17.1204	    -3.0212	   -16.4490	
   -19.1345	   -22.7432	   -16.6168	   -21.5683	   -11.0779	   -15.6097	    -7.4692	   -16.9525	    -3.2730	   -16.8686	
   -19.6381	   -22.9950	   -16.7007	   -20.8969	   -11.4136	   -15.5258	    -7.9727	   -16.9525	    -3.5248	   -17.1204	
   -19.7220	   -23.1628	   -16.8686	   -20.5612	   -11.7493	   -15.6097	    -8.3084	   -17.1204	    -3.8605	   -17.4561	
   -19.6381	   -23.2468	   -17.1204	   -20.6451	   -12.0850	   -16.1133	    -8.6441	   -17.5400	    -4.2801	   -17.7078	
   -19.3863	   -23.3307	   -17.4561	   -21.0648	   -12.4207	   -16.8686	    -8.8120	   -18.1274	    -4.7836	   -17.8757	
   -19.2184	   -23.4146	   -17.9596	   -21.8201	   -12.7563	   -17.9596	    -8.8120	   -18.7149	    -5.2872	   -18.0435	
   -18.9667	   -23.4146	   -18.3792	   -22.7432	   -13.0920	   -19.2184	    -8.7280	   -19.2184	    -5.7068	   -18.1274	
   -18.7149	   -23.4146	   -18.7149	   -23.7503	   -13.3438	   -20.6451	    -8.3923	   -19.7220	    -6.0425	   -18.0435	
   -18.4631	   -23.2468	   -18.8828	   -24.7574	   -13.4277	   -22.1558	    -7.8888	   -19.9738	    -6.2943	   -17.8757	
   -18.0435	   -22.9111	   -18.7988	   -25.6805	   -13.2599	   -23.5825	    -7.1335	   -20.0577	    -6.2943	   -17.4561	
   -17.4561	   -22.4075	   -18.4631	   -26.6037	   -12.9242	   -24.8413	    -6.2103	   -20.0577	    -6.2103	   -16.9525	
   -16.7007	   -21.6522	   -17.7917	   -27.4429	   -12.4207	   -25.7645	    -5.2032	   -20.0577	    -6.0425	   -16.4490	
   -15.8615	   -20.8130	   -16.9525	   -28.1143	   -11.6653	   -26.2680	    -4.0283	   -20.0577	    -5.8746	   -15.9454	
   -15.0223	   -19.8898	   -16.0294	   -28.6179	   -10.9100	   -26.1841	    -2.9373	   -20.0577	    -5.7068	   -15.6937	
   -14.0991	   -19.0506	   -15.1062	   -28.7857	   -10.2386	   -25.5127	    -2.0981	   -20.2255	    -5.6229	   -15.6937	
   -13.4277	   -18.3792	   -14.2670	   -28.7857	    -9.7351	   -24.4217	    -1.5106	   -20.3094	    -5.6229	   -15.9454	
   -13.0081	   -18.0435	   -13.6795	   -28.4500	    -9.4833	   -23.0789	    -1.2589	   -20.4773	    -5.7907	   -16.5329	
   -12.8403	   -17.8757	   -13.2599	   -28.1143	    -9.3994	   -21.6522	    -1.4267	   -20.5612	    -6.0425	   -17.2882	
   -13.0081	   -17.9596	   -12.9242	   -27.5269	    -9.4833	   -20.0577	    -1.8463	   -20.5612	    -6.3782	   -18.0435	
   -13.4277	   -18.2114	   -12.6724	   -26.9394	    -9.7351	   -18.6310	    -2.4338	   -20.4773	    -6.6299	   -18.8828	
   -14.0152	   -18.6310	   -12.4207	   -26.2680	    -9.9869	   -17.2882	    -3.1891	   -20.2255	    -6.7978	   -19.4702	
   -14.7705	   -19.1345	   -12.1689	   -25.5127	   -10.1547	   -16.1133	    -3.8605	   -19.8898	    -6.7978	   -19.7220	
   -15.5258	   -19.5541	   -11.8332	   -24.8413	   -10.2386	   -15.1062	    -4.4479	   -19.5541	    -6.7139	   -19.7220	
   -16.1972	   -19.8898	   -11.4136	   -24.1699	   -10.1547	   -14.2670	    -4.8676	   -19.1345	    -6.3782	   -19.2184	
   -16.5329	   -19.9738	   -10.8261	   -23.4985	    -9.9030	   -13.5956	    -4.9515	   -18.7149	    -5.9586	   -18.5471	
   -16.6168	   -19.8898	   -10.1547	   -22.9111	    -9.4833	   -13.0920	    -4.7836	   -18.2953	    -5.5389	   -17.5400	
   -16.3651	   -19.6381	    -9.4833	   -22.4915	    -8.8120	   -12.8403	    -4.4479	   -17.8757	    -5.1193	   -16.6168	
   -15.8615	   -19.1345	    -8.8959	   -22.3236	    -8.1406	   -12.8403	    -3.8605	   -17.5400	    -4.8676	   -15.6937	
   -15.1901	   -18.4631	    -8.3923	   -22.3236	    -7.4692	   -13.0920	    -3.1891	   -17.3721	    -4.7836	   -14.8544	
   -14.2670	   -17.7917	    -8.1406	   -22.4915	    -6.8817	   -13.5117	    -2.4338	   -17.2882	    -4.9515	   -14.2670	
   -13.2599	   -17.0364	    -7.9727	   -22.8271	    -6.2943	   -14.0152	    -1.6785	   -17.2043	    -5.1193	   -13.9313	
   -12.2528	   -16.1972	    -7.9727	   -23.0789	    -5.7068	   -14.4348	    -0.8392	   -17.2043	    -5.3711	   -13.6795	
   -11.1618	   -15.2740	    -7.9727	   -23.0789	    -5.1193	   -14.7705	    -0.0839	   -17.1204	    -5.5389	   -13.6795	
   -10.0708	   -14.4348	    -8.0566	   -22.8271	    -4.6158	   -14.8544	     0.7553	   -17.0364	    -5.5389	   -13.6795	
    -9.0637	   -13.5956	    -8.0566	   -22.2397	    -4.1122	   -14.6866	     1.4267	   -16.7007	    -5.2872	   -13.8474	
    -8.1406	   -12.7563	    -8.0566	   -21.4005	    -3.7766	   -14.3509	     2.0142	   -16.3651	    -4.8676	   -14.0991	
    -7.3853	   -12.1689	    -8.0566	   -20.2255	    -3.4409	   -13.7634	     2.5177	   -15.7776	    -4.2801	   -14.3509	
    -6.7139	   -11.5814	    -8.0566	   -19.0506	    -3.1052	   -13.1760	     2.8534	   -15.1901	    -3.5248	   -14.6866	
    -6.2943	   -11.1618	    -7.8888	   -17.8757	    -2.7695	   -12.5046	     3.1891	   -14.5187	    -2.8534	   -15.0223	
    -5.9586	   -10.8261	    -7.6370	   -16.7847	    -2.4338	   -11.8332	     3.5248	   -13.8474	    -2.1820	   -15.2740	
    -5.8746	   -10.6583	    -7.3013	   -16.0294	    -2.0981	   -11.2457	     3.8605	   -13.4277	    -1.5945	   -15.3580	
    -6.0425	   -10.7422	    -6.9656	   -15.6097	    -1.6785	   -10.8261	     4.1962	   -13.2599	    -1.1749	   -15.4419	
    -6.5460	   -10.9940	    -6.7139	   -15.5258	    -1.4267	   -10.5743	     4.3640	   -13.4277	    -1.0071	   -15.3580	
    -7.3013	   -11.4136	    -6.5460	   -15.8615	    -1.3428	   -10.6583	     4.4479	   -14.0991	    -1.0071	   -15.2740	
    -8.3084	   -12.0850	    -6.6299	   -16.5329	    -1.5106	   -10.9100	     4.3640	   -15.1062	    -1.1749	   -15.1062	
    -9.3994	   -12.8403	    -6.7978	   -17.4561	    -1.7624	   -11.4136	     4.1962	   -16.3651	    -1.4267	   -14.9384	
   -10.5743	   -13.7634	    -7.0496	   -18.7149	    -2.1820	   -12.1689	     3.8605	   -17.8757	    -1.7624	   -14.7705	
   -11.9171	   -14.7705	    -7.4692	   -20.1416	    -2.6855	   -13.0920	     3.3569	   -19.2184	    -2.0981	   -14.6027	
   -13.2599	   -15.8615	    -8.0566	   -21.6522	    -3.3569	   -14.1830	     2.8534	   -20.4773	    -2.4338	   -14.4348	
   -14.7705	   -16.9525	    -8.6441	   -23.2468	    -3.9444	   -15.2740	     2.2659	   -21.4844	    -2.7695	   -14.2670	
   -16.2811	   -18.1274	    -9.2316	   -24.7574	    -4.5319	   -16.2811	     1.7624	   -22.0718	    -2.9373	   -14.0152	
   -17.7917	   -19.0506	    -9.7351	   -26.1002	    -5.0354	   -17.2043	     1.3428	   -22.3236	    -2.9373	   -13.7634	
   -18.9667	   -19.8059	    -9.9869	   -27.1912	    -5.2032	   -17.8757	     1.0910	   -22.2397	    -2.6855	   -13.5117	
   -19.8059	   -20.1416	    -9.9030	   -28.1143	    -5.0354	   -18.3792	     1.0910	   -21.9879	    -2.3499	   -13.0920	
   -20.2255	   -20.0577	    -9.4833	   -28.7018	    -4.6158	   -18.6310	     1.2589	   -21.4844	    -1.8463	   -12.6724	
   -20.1416	   -19.7220	    -8.8959	   -29.0375	    -4.0283	   -18.7988	     1.4267	   -20.9808	    -1.3428	   -12.2528	
   -19.8059	   -19.2184	    -8.1406	   -29.0375	    -3.4409	   -18.9667	     1.6785	   -20.4773	    -0.9232	   -12.0010	
   -19.3024	   -18.6310	    -7.3853	   -28.9536	    -2.8534	   -19.0506	     1.8463	   -20.0577	    -0.6714	   -11.9171	
   -18.7149	   -18.1274	    -6.7139	   -28.8696	    -2.4338	   -19.3024	     1.8463	   -19.8059	    -0.5875	   -12.0010	
   -18.2114	   -17.7917	    -6.3782	   -28.7018	    -2.2659	   -19.6381	     1.7624	   -19.6381	    -0.6714	   -12.1689	
   -17.7078	   -17.7078	    -6.1264	   -28.7018	    -2.3499	   -20.0577	     1.5945	   -19.6381	    -0.7553	   -12.4207	
   -17.4561	   -17.7078	    -6.1264	   -28.7857	    -2.5177	   -20.5612	     1.4267	   -19.5541	    -0.9232	   -12.5885	
   -17.2043	   -17.7917	    -6.1264	   -28.9536	    -2.7695	   -20.9808	     1.3428	   -19.4702	    -1.0910	   -12.5885	
   -16.9525	   -17.8757	    -6.0425	   -29.1214	    -3.0212	   -21.3165	     1.3428	   -19.3024	    -1.0910	   -12.4207	
   -16.5329	   -17.7917	    -5.8746	   -29.2892	    -3.0212	   -21.4844	     1.6785	   -19.0506	    -1.0071	   -12.0850	
   -15.8615	   -17.4561	    -5.4550	   -29.2892	    -2.8534	   -21.4844	     2.2659	   -18.7149	    -0.7553	   -11.5814	
   -14.9384	   -16.7847	    -4.7836	   -29.0375	    -2.4338	   -21.2326	     3.1891	   -18.2114	    -0.4196	   -10.8261	
   -13.7634	   -15.8615	    -3.9444	   -28.6179	    -1.6785	   -20.7291	     4.4479	   -17.7078	     0.0839	    -9.8190	
   -12.5046	   -14.8544	    -3.0212	   -27.9465	    -0.8392	   -20.0577	     5.8746	   -17.0364	     0.7553	    -8.7280	
   -11.2457	   -13.7634	    -2.2659	   -27.0233	     0.1678	   -19.3863	     7.3013	   -16.3651	     1.4267	    -7.5531	
   -10.1547	   -12.7563	    -1.6785	   -25.8484	     1.0910	   -18.5471	     8.7280	   -15.6937	     2.1820	    -6.3782	
    -9.2316	   -12.0010	    -1.3428	   -24.5895	     1.9302	   -17.8757	     9.9869	   -15.0223	     2.8534	    -5.2872	
    -8.7280	   -11.4136	    -1.2589	   -23.1628	     2.6016	   -17.1204	    10.9940	   -14.3509	     3.6087	    -4.3640	
    -8.4763	   -11.0779	    -1.4267	   -21.6522	     3.0212	   -16.5329	    11.6653	   -13.6795	     4.2801	    -3.6926	
    -8.3923	   -10.9100	    -1.7624	   -20.1416	     3.1891	   -15.8615	    12.0010	   -13.0920	     4.8676	    -3.2730	
    -8.3923	   -10.8261	    -2.1820	   -18.6310	     3.2730	   -15.1901	    12.0010	   -12.5046	     5.4550	    -3.0212	
    -8.4763	   -10.8261	    -2.6855	   -17.2882	     3.1891	   -14.5187	    11.7493	   -12.0010	     5.8746	    -3.0212	
    -8.3923	   -10.9940	    -3.1891	   -16.1133	     2.9373	   -13.8474	    11.2457	   -11.6653	     6.1264	    -3.1891	
    -8.3084	   -11.0779	    -3.6087	   -15.1901	     2.6016	   -13.1760	    10.4904	   -11.4136	     6.2943	    -3.6087	
    -8.1406	   -11.2457	    -3.9444	   -14.5187	     2.1820	   -12.3367	     9.6512	   -11.1618	     6.3782	    -4.1122	
    -7.8888	   -11.3297	    -4.1122	   -14.0152	     1.9302	   -11.4975	     8.8120	   -10.9940	     6.3782	    -4.6158	
    -7.6370	   -11.4136	    -4.1122	   -13.5956	     1.8463	   -10.5743	     7.9727	   -10.8261	     6.4621	    -4.9515	
    -7.5531	   -11.5814	    -3.9444	   -13.4277	     1.8463	    -9.6512	     7.2174	   -10.7422	     6.5460	    -5.2032	
    -7.6370	   -11.6653	    -3.6087	   -13.4277	     2.0142	    -8.8120	     6.5460	   -10.6583	     6.5460	    -5.2032	
    -7.8888	   -11.8332	    -3.1891	   -13.5117	     2.3499	    -8.0566	     6.0425	   -10.6583	     6.7139	    -5.1193	
    -8.2245	   -11.9171	    -2.6016	   -13.5956	     2.7695	    -7.3853	     5.7068	   -10.6583	     6.7978	    -4.7836	
    -8.5602	   -11.9171	    -2.0142	   -13.6795	     3.3569	    -6.7139	     5.5389	   -10.4904	     7.0496	    -4.2801	
    -8.8120	   -11.8332	    -1.4267	   -13.5117	     3.9444	    -6.1264	     5.6229	   -10.2386	     7.3013	    -3.6087	
    -8.7280	   -11.4136	    -0.8392	   -13.1760	     4.3640	    -5.5389	     5.9586	    -9.9030	     7.7209	    -2.8534	
    -8.4763	   -10.9100	    -0.3357	   -12.8403	     4.6997	    -5.0354	     6.3782	    -9.3994	     8.1406	    -2.0981	
    -7.8888	   -10.1547	     0.0839	   -12.5885	     4.7836	    -4.6997	     6.9656	    -8.8120	     8.4763	    -1.3428	
    -7.0496	    -9.3155	     0.3357	   -12.5885	     4.6997	    -4.6158	     7.6370	    -8.3923	     8.8120	    -0.8392	
    -6.0425	    -8.3923	     0.5875	   -12.8403	     4.5319	    -4.7836	     8.2245	    -7.9727	     8.9798	    -0.5035	
    -4.8676	    -7.3853	     0.8392	   -13.3438	     4.3640	    -5.1193	     8.8120	    -7.6370	     8.9798	    -0.4196	
    -3.6087	    -6.3782	     1.0910	   -13.8474	     4.1962	    -5.5389	     9.3155	    -7.3013	     8.8959	    -0.5875	
    -2.3499	    -5.3711	     1.4267	   -14.2670	     4.0283	    -5.9586	     9.7351	    -7.0496	     8.7280	    -1.0071	
    -1.1749	    -4.5319	     1.7624	   -14.5187	     4.0283	    -6.3782	    10.0708	    -6.7139	     8.5602	    -1.5106	
    -0.2518	    -3.7766	     2.0981	   -14.6866	     4.0283	    -6.6299	    10.2386	    -6.3782	     8.2245	    -2.1820	
     0.3357	    -3.2730	     2.3499	   -14.7705	     4.1122	    -6.9656	    10.4065	    -6.1264	     7.8888	    -2.9373	
     0.7553	    -2.9373	     2.4338	   -14.9384	     4.2801	    -7.2174	    10.4904	    -5.9586	     7.4692	    -3.6926	
     0.9232	    -2.6855	     2.5177	   -15.0223	     4.5319	    -7.3853	    10.4904	    -5.8746	     7.0496	    -4.4479	
     0.9232	    -2.6855	     2.5177	   -15.1062	     4.7836	    -7.5531	    10.4065	    -5.9586	     6.6299	    -5.1193	
     0.8392	    -2.6855	     2.4338	   -15.1062	     4.9515	    -7.7209	    10.1547	    -6.2103	     6.1264	    -5.6229	
     0.5875	    -2.8534	     2.3499	   -15.0223	     5.1193	    -7.7209	     9.9869	    -6.6299	     5.7068	    -5.8746	
     0.2518	    -3.0212	     2.1820	   -14.7705	     5.2032	    -7.7209	     9.7351	    -7.2174	     5.3711	    -6.0425	
    -0.1678	    -3.3569	     2.0981	   -14.3509	     5.2872	    -7.6370	     9.6512	    -7.8888	     5.0354	    -6.0425	
    -0.5875	    -3.6087	     2.1820	   -14.0152	     5.4550	    -7.5531	     9.6512	    -8.6441	     4.6997	    -5.8746	
    -1.0071	    -3.9444	     2.3499	   -13.5117	     5.5389	    -7.3853	     9.9030	    -9.3994	     4.4479	    -5.5389	
    -1.3428	    -4.1122	     2.7695	   -13.0081	     5.7907	    -7.0496	    10.3226	    -9.9030	     4.3640	    -5.0354	
    -1.5106	    -4.1122	     3.3569	   -12.3367	     6.1264	    -6.5460	    10.9100	   -10.0708	     4.3640	    -4.3640	
    -1.5945	    -3.9444	     4.1122	   -11.5814	     6.5460	    -5.8746	    11.6653	    -9.7351	     4.4479	    -3.6087	
    -1.5106	    -3.6926	     4.9515	   -10.6583	     7.0496	    -5.0354	    12.5046	    -8.9798	     4.7836	    -2.7695	
    -1.2589	    -3.2730	     5.9586	    -9.5673	     7.6370	    -4.0283	    13.4277	    -7.8888	     5.3711	    -1.9302	
    -0.9232	    -2.8534	     6.8817	    -8.3923	     8.2245	    -2.9373	    14.3509	    -6.5460	     6.1264	    -1.0910	
    -0.4196	    -2.3499	     7.7209	    -7.2174	     8.7280	    -2.0142	    15.1062	    -5.0354	     6.9656	    -0.5035	
    -0.0839	    -2.0142	     8.3923	    -6.1264	     9.0637	    -1.1749	    15.6097	    -3.6087	     7.9727	     0.0000	
     0.2518	    -1.8463	     8.8120	    -5.2872	     9.1476	    -0.5875	    15.8615	    -2.4338	     8.9798	     0.1678	
     0.2518	    -1.8463	     8.8120	    -4.7836	     8.8959	    -0.3357	    15.8615	    -1.4267	     9.9030	     0.1678	
     0.1678	    -2.1820	     8.5602	    -4.5319	     8.3923	    -0.3357	    15.5258	    -0.7553	    10.6583	     0.0839	
    -0.1678	    -2.6016	     7.9727	    -4.4479	     7.7209	    -0.5035	    15.0223	    -0.2518	    11.3297	    -0.1678	
    -0.5875	    -3.1052	     7.1335	    -4.4479	     6.9656	    -0.6714	    14.4348	     0.0839	    11.9171	    -0.3357	
    -0.9232	    -3.5248	     6.2103	    -4.5319	     6.2103	    -0.7553	    13.7634	     0.3357	    12.5046	    -0.4196	
    -1.0071	    -3.7766	     5.2872	    -4.4479	     5.5389	    -0.6714	    13.2599	     0.6714	    13.0920	    -0.2518	
    -0.9232	    -3.7766	     4.4479	    -4.1962	     5.0354	    -0.3357	    12.9242	     1.0910	    13.5956	     0.0000	
    -0.5035	    -3.6087	     3.8605	    -3.9444	     4.8676	     0.0000	    12.8403	     1.5945	    14.1830	     0.5035	
[Epoch Header]
[Trial Type]	11
[Accept]	1
[Correct]	0
[RT]	 0.000
[Resp]	0
[Epoch Data]
    -6.2943	    -4.4479	   -11.0779	   -12.9242	    -7.1335	   -13.3438	   -11.8332	    -8.3923	   -13.4277	   -16.1972	
    -6.9656	    -5.2032	   -11.4975	   -12.1689	    -7.3853	   -12.8403	   -12.0010	    -7.6370	   -12.5885	   -15.4419	
    -7.5531	    -6.0425	   -11.9171	   -10.9100	    -7.7209	   -12.0850	   -12.3367	    -6.7978	   -11.8332	   -14.7705	
    -8.0566	    -7.0496	   -12.5046	    -9.3155	    -8.2245	   -11.2457	   -12.7563	    -5.9586	   -11.1618	   -14.1830	
    -8.5602	    -8.0566	   -13.1760	    -7.5531	    -8.7280	   -10.4065	   -13.4277	    -5.2032	   -10.6583	   -13.7634	
    -9.1476	    -9.1476	   -13.7634	    -5.6229	    -9.2316	    -9.6512	   -14.0152	    -4.4479	   -10.2386	   -13.4277	
    -9.6512	   -10.2386	   -14.3509	    -3.7766	    -9.5673	    -8.8959	   -14.6027	    -3.7766	    -9.9869	   -13.2599	
   -10.0708	   -11.0779	   -14.8544	    -2.3499	    -9.7351	    -8.4763	   -15.0223	    -3.2730	    -9.7351	   -13.0920	
   -10.4065	   -11.7493	   -15.1901	    -1.4267	    -9.6512	    -8.3084	   -15.2740	    -2.9373	    -9.6512	   -13.0920	
   -10.7422	   -12.3367	   -15.5258	    -1.3428	    -9.3155	    -8.6441	   -15.3580	    -2.8534	    -9.7351	   -13.0920	
   -10.9940	   -12.6724	   -15.6937	    -2.0981	    -8.8959	    -9.4833	   -15.2740	    -3.1052	    -9.9030	   -13.1760	
   -11.3297	   -13.0081	   -15.8615	    -3.6087	    -8.2245	   -10.8261	   -15.0223	    -3.6926	   -10.2386	   -13.3438	
   -11.6653	   -13.1760	   -15.7776	    -5.6229	    -7.5531	   -12.6724	   -14.5187	    -4.4479	   -10.6583	   -13.5117	
   -12.0010	   -13.2599	   -15.6937	    -7.8888	    -6.7978	   -14.7705	   -13.8474	    -5.4550	   -11.1618	   -13.7634	
   -12.4207	   -13.3438	   -15.3580	   -10.1547	    -6.2103	   -16.8686	   -13.0081	    -6.2943	   -11.6653	   -14.0991	
   -12.9242	   -13.4277	   -15.0223	   -12.0850	    -5.7907	   -18.7988	   -12.0850	    -7.1335	   -12.0850	   -14.4348	
   -13.5956	   -13.6795	   -14.7705	   -13.6795	    -5.6229	   -20.4773	   -11.1618	    -7.8049	   -12.5885	   -14.7705	
   -14.5187	   -14.0152	   -14.5187	   -14.8544	    -5.7907	   -21.7361	   -10.4065	    -8.3923	   -13.0920	   -15.1901	
   -15.5258	   -14.5187	   -14.5187	   -15.6097	    -6.1264	   -22.6593	    -9.7351	    -8.9798	   -13.5956	   -15.6097	
   -16.7847	   -15.1062	   -14.6027	   -15.9454	    -6.6299	   -22.9950	    -9.3155	    -9.4833	   -14.1830	   -16.1133	
   -17.8757	   -15.6937	   -14.8544	   -15.9454	    -7.1335	   -22.9111	    -9.1476	    -9.9869	   -14.7705	   -16.6168	
   -18.8828	   -16.1972	   -15.2740	   -15.6937	    -7.6370	   -22.4915	    -9.3155	   -10.5743	   -15.4419	   -17.2043	
   -19.5541	   -16.4490	   -15.6937	   -15.0223	    -8.0566	   -21.8201	    -9.5673	   -11.1618	   -16.1972	   -17.7917	
   -19.9738	   -16.6168	   -16.2811	   -14.2670	    -8.4763	   -21.0648	    -9.9869	   -11.8332	   -16.8686	   -18.4631	
   -20.1416	   -16.5329	   -16.7847	   -13.3438	    -8.8120	   -20.3094	   -10.5743	   -12.4207	   -17.6239	   -19.2184	
   -19.9738	   -16.3651	   -17.2882	   -12.3367	    -9.1476	   -19.5541	   -11.2457	   -13.0081	   -18.3792	   -19.9738	
   -19.8059	   -16.1133	   -17.7917	   -11.3297	    -9.4833	   -18.8828	   -12.0850	   -13.5117	   -19.1345	   -20.8130	
   -19.6381	   -15.9454	   -18.2953	   -10.3226	    -9.9869	   -18.2953	   -12.9242	   -13.9313	   -19.7220	   -21.5683	
   -19.5541	   -15.8615	   -18.8828	    -9.3994	   -10.5743	   -17.7078	   -13.8474	   -14.3509	   -20.2255	   -22.1558	
   -19.6381	   -16.0294	   -19.3863	    -8.4763	   -11.3297	   -17.1204	   -14.6866	   -14.7705	   -20.4773	   -22.6593	
   -19.8898	   -16.2811	   -19.8898	    -7.6370	   -12.0010	   -16.5329	   -15.4419	   -15.1062	   -20.6451	   -22.9111	
   -20.3094	   -16.7847	   -20.4773	    -7.0496	   -12.7563	   -15.9454	   -16.1133	   -15.6097	   -20.7291	   -23.1628	
   -20.8969	   -17.4561	   -21.0648	    -6.6299	   -13.3438	   -15.4419	   -16.5329	   -16.1133	   -20.7291	   -23.2468	
   -21.6522	   -18.1274	   -21.6522	    -6.5460	   -13.9313	   -14.9384	   -16.8686	   -16.5329	   -20.6451	   -23.2468	
   -22.3236	   -18.7149	   -22.2397	    -6.7978	   -14.3509	   -14.5187	   -16.9525	   -16.8686	   -20.4773	   -23.1628	
   -22.9111	   -19.2184	   -22.6593	    -7.0496	   -14.6027	   -14.0991	   -16.8686	   -16.9525	   -20.2255	   -22.9111	
   -23.0789	   -19.3863	   -22.9111	    -7.3013	   -14.6027	   -13.5117	   -16.5329	   -16.6168	   -19.7220	   -22.4915	
   -22.8271	   -19.1345	   -22.7432	    -7.2174	   -14.2670	   -12.7563	   -16.0294	   -15.6937	   -18.9667	   -21.8201	
   -22.0718	   -18.3792	   -22.2397	    -6.7978	   -13.6795	   -11.7493	   -15.3580	   -14.3509	   -17.9596	   -21.0648	
   -20.7291	   -17.1204	   -21.4005	    -5.8746	   -12.8403	   -10.4904	   -14.5187	   -12.6724	   -16.7007	   -20.0577	
   -18.8828	   -15.5258	   -20.1416	    -4.5319	   -11.9171	    -9.2316	   -13.7634	   -10.7422	   -15.4419	   -19.1345	
   -16.6168	   -13.5117	   -18.7149	    -2.9373	   -10.8261	    -7.9727	   -13.0081	    -8.8959	   -14.2670	   -18.2953	
   -14.1830	   -11.4136	   -17.1204	    -1.3428	    -9.8190	    -6.8817	   -12.4207	    -7.2174	   -13.2599	   -17.7078	
   -11.7493	    -9.3155	   -15.6097	     0.1678	    -8.8959	    -6.0425	   -12.0010	    -5.8746	   -12.5885	   -17.3721	
    -9.3994	    -7.3853	   -14.1830	     1.4267	    -8.0566	    -5.5389	   -11.8332	    -4.8676	   -12.1689	   -17.2882	
    -7.3013	    -5.6229	   -12.9242	     2.3499	    -7.4692	    -5.2872	   -11.8332	    -4.2801	   -12.0010	   -17.4561	
    -5.5389	    -4.1122	   -11.8332	     2.8534	    -6.8817	    -5.3711	   -11.9171	    -3.9444	   -12.0850	   -17.8757	
    -4.1962	    -2.8534	   -10.9100	     3.0212	    -6.3782	    -5.6229	   -12.0010	    -3.9444	   -12.2528	   -18.2953	
    -3.1052	    -1.8463	   -10.1547	     2.6855	    -5.9586	    -6.2103	   -12.0010	    -4.1122	   -12.5885	   -18.7149	
    -2.3499	    -1.0910	    -9.5673	     1.9302	    -5.5389	    -6.8817	   -11.9171	    -4.3640	   -12.9242	   -19.0506	
    -1.9302	    -0.5875	    -8.9798	     0.8392	    -5.2032	    -7.7209	   -11.6653	    -4.6997	   -13.1760	   -19.2184	
    -1.5945	    -0.2518	    -8.5602	    -0.4196	    -4.8676	    -8.6441	   -11.2457	    -5.0354	   -13.4277	   -19.2184	
    -1.4267	     0.0839	    -8.0566	    -1.6785	    -4.4479	    -9.4833	   -10.7422	    -5.2872	   -13.5956	   -19.0506	
    -1.0910	     0.3357	    -7.4692	    -2.7695	    -3.9444	   -10.1547	   -10.0708	    -5.4550	   -13.6795	   -18.7149	
    -0.7553	     0.6714	    -6.7978	    -3.5248	    -3.4409	   -10.5743	    -9.3155	    -5.4550	   -13.6795	   -18.2953	
    -0.1678	     1.0071	    -6.2103	    -3.9444	    -3.0212	   -10.8261	    -8.6441	    -5.3711	   -13.6795	   -17.7917	
     0.5875	     1.3428	    -5.5389	    -4.1122	    -2.6855	   -10.8261	    -8.2245	    -5.2032	   -13.5956	   -17.3721	
     1.4267	     1.6785	    -4.9515	    -3.9444	    -2.4338	   -10.7422	    -7.9727	    -4.9515	   -13.6795	   -17.1204	
     2.3499	     2.0142	    -4.4479	    -3.6087	    -2.4338	   -10.5743	    -7.9727	    -4.7836	   -13.8474	   -17.0364	
     3.3569	     2.2659	    -4.0283	    -3.1052	    -2.4338	   -10.3226	    -8.2245	    -4.6997	   -14.0991	   -17.1204	
     4.1962	     2.6016	    -3.8605	    -2.5177	    -2.6855	   -10.0708	    -8.5602	    -4.6997	   -14.5187	   -17.4561	
     4.9515	     2.7695	    -3.9444	    -1.8463	    -2.9373	    -9.8190	    -9.1476	    -4.7836	   -15.0223	   -17.8757	
     5.3711	     2.7695	    -4.3640	    -1.3428	    -3.4409	    -9.6512	    -9.8190	    -5.1193	   -15.6097	   -18.5471	
     5.4550	     2.6016	    -5.2872	    -0.9232	    -4.1122	    -9.5673	   -10.7422	    -5.7068	   -16.3651	   -19.3863	
     5.1193	     2.0981	    -6.5460	    -0.6714	    -5.0354	    -9.7351	   -11.9171	    -6.4621	   -17.0364	   -20.2255	
     4.5319	     1.4267	    -8.1406	    -0.6714	    -6.1264	    -9.9869	   -13.1760	    -7.2174	   -17.7078	   -21.0648	
     3.7766	     0.5875	    -9.9869	    -0.9232	    -7.3853	   -10.3226	   -14.6866	    -7.9727	   -18.2114	   -21.8201	
     2.7695	    -0.5035	   -11.9171	    -1.4267	    -8.7280	   -10.8261	   -16.1972	    -8.5602	   -18.5471	   -22.4915	
     1.6785	    -1.5945	   -13.8474	    -2.1820	   -10.1547	   -11.4136	   -17.8757	    -8.9798	   -18.7988	   -23.0789	
     0.5035	    -2.8534	   -15.7776	    -3.2730	   -11.6653	   -12.0850	   -19.5541	    -9.1476	   -18.8828	   -23.4985	
    -0.8392	    -4.1962	   -17.4561	    -4.6158	   -13.1760	   -12.9242	   -21.2326	    -9.1476	   -18.9667	   -23.7503	
    -2.3499	    -5.6229	   -18.9667	    -6.1264	   -14.6027	   -13.7634	   -22.7432	    -9.0637	   -18.8828	   -24.0021	
    -3.9444	    -7.0496	   -20.2255	    -7.8049	   -15.7776	   -14.6866	   -23.9182	    -8.8120	   -18.7988	   -24.0860	
    -5.6229	    -8.3923	   -21.1487	    -9.4833	   -16.7847	   -15.5258	   -24.8413	    -8.4763	   -18.6310	   -24.0860	
    -7.2174	    -9.7351	   -21.7361	   -10.9940	   -17.4561	   -16.4490	   -25.2609	    -8.2245	   -18.5471	   -23.9182	
    -8.8120	   -10.8261	   -22.1558	   -12.2528	   -17.8757	   -17.2043	   -25.4288	    -8.1406	   -18.2953	   -23.7503	
   -10.3226	   -11.8332	   -22.3236	   -13.1760	   -18.0435	   -17.7917	   -25.2609	    -8.1406	   -18.1274	   -23.5825	
   -11.6653	   -12.6724	   -22.3236	   -13.7634	   -18.0435	   -18.2953	   -24.8413	    -8.3923	   -17.9596	   -23.3307	
   -12.7563	   -13.2599	   -22.2397	   -13.9313	   -17.8757	   -18.5471	   -24.3378	    -8.8959	   -17.7078	   -23.1628	
   -13.3438	   -13.5117	   -22.0718	   -13.8474	   -17.6239	   -18.6310	   -23.8342	    -9.4833	   -17.6239	   -22.9950	
   -13.4277	   -13.5117	   -21.7361	   -13.4277	   -17.1204	   -18.5471	   -23.2468	   -10.3226	   -17.5400	   -22.9950	
   -12.9242	   -13.1760	   -21.3165	   -12.8403	   -16.6168	   -18.2953	   -22.7432	   -11.0779	   -17.5400	   -23.0789	
   -12.0010	   -12.5046	   -20.8130	   -12.0850	   -16.1133	   -17.7917	   -22.4075	   -11.7493	   -17.7078	   -23.2468	
   -10.7422	   -11.7493	   -20.3094	   -11.0779	   -15.6097	   -17.2043	   -22.1558	   -12.2528	   -17.8757	   -23.5825	
    -9.1476	   -10.7422	   -19.8059	    -9.9869	   -15.2740	   -16.3651	   -22.0718	   -12.4207	   -18.2114	   -24.0021	
    -7.4692	    -9.7351	   -19.3024	    -8.6441	   -14.9384	   -15.5258	   -21.9879	   -12.4207	   -18.4631	   -24.4217	
    -5.7068	    -8.6441	   -18.7988	    -7.2174	   -14.6027	   -14.6866	   -21.9040	   -12.0010	   -18.7988	   -24.6735	
    -4.0283	    -7.6370	   -18.2953	    -5.7068	   -14.3509	   -13.8474	   -21.8201	   -11.4975	   -18.9667	   -24.9252	
    -2.6016	    -6.7139	   -17.7917	    -4.1122	   -14.0991	   -13.1760	   -21.4844	   -10.7422	   -18.9667	   -24.9252	
    -1.5106	    -5.9586	   -17.3721	    -2.6016	   -13.8474	   -12.5885	   -21.1487	   -10.0708	   -18.8828	   -24.6735	
    -0.9232	    -5.4550	   -17.0364	    -1.1749	   -13.5956	   -12.0850	   -20.6451	    -9.3155	   -18.7149	   -24.3378	
    -0.7553	    -5.2032	   -16.7847	     0.0839	   -13.3438	   -11.7493	   -19.9738	    -8.7280	   -18.5471	   -23.8342	
    -1.0910	    -5.2032	   -16.5329	     1.0071	   -13.0920	   -11.4975	   -19.3024	    -8.3084	   -18.2953	   -23.2468	
    -1.6785	    -5.3711	   -16.2811	     1.6785	   -12.7563	   -11.1618	   -18.3792	    -7.8888	   -18.1274	   -22.4915	
    -2.4338	    -5.5389	   -15.9454	     2.1820	   -12.2528	   -10.6583	   -17.4561	    -7.4692	   -17.8757	   -21.6522	
    -3.2730	    -5.7907	   -15.4419	     2.5177	   -11.7493	    -9.9030	   -16.4490	    -7.0496	   -17.5400	   -20.7291	
    -4.1122	    -5.8746	   -14.8544	     2.8534	   -11.1618	    -8.8959	   -15.4419	    -6.6299	   -17.2882	   -19.8898	
    -4.9515	    -5.9586	   -14.2670	     3.0212	   -10.4904	    -7.9727	   -14.6027	    -6.2943	   -17.0364	   -19.1345	
    -5.7907	    -5.9586	   -13.5117	     3.1052	    -9.9030	    -7.1335	   -13.8474	    -6.0425	   -16.7847	   -18.5471	
    -6.5460	    -6.0425	   -12.8403	     2.8534	    -9.3994	    -6.5460	   -13.4277	    -5.8746	   -16.6168	   -18.2953	
    -7.3853	    -6.1264	   -12.2528	     2.3499	    -8.9798	    -6.2943	   -13.1760	    -5.7907	   -16.4490	   -18.2953	
    -8.2245	    -6.2943	   -11.7493	     1.5945	    -8.7280	    -6.3782	   -13.2599	    -5.7907	   -16.2811	   -18.6310	
    -8.8959	    -6.5460	   -11.3297	     0.5875	    -8.5602	    -6.6299	   -13.5956	    -5.9586	   -16.0294	   -19.1345	
    -9.3994	    -6.7139	   -10.9100	    -0.4196	    -8.5602	    -7.0496	   -14.0152	    -6.1264	   -15.8615	   -19.7220	
    -9.7351	    -6.9656	   -10.6583	    -1.3428	    -8.5602	    -7.4692	   -14.6866	    -6.3782	   -15.6937	   -20.4773	
    -9.9030	    -7.1335	   -10.4065	    -2.0981	    -8.7280	    -7.8888	   -15.5258	    -6.6299	   -15.4419	   -21.1487	
    -9.9869	    -7.3853	   -10.4065	    -2.6855	    -8.9798	    -8.2245	   -16.4490	    -6.9656	   -15.3580	   -21.8201	
   -10.0708	    -7.5531	   -10.4904	    -2.9373	    -9.3994	    -8.4763	   -17.3721	    -7.3013	   -15.1901	   -22.4075	
   -10.0708	    -7.8049	   -10.8261	    -3.1052	    -9.8190	    -8.6441	   -18.2953	    -7.6370	   -15.0223	   -22.8271	
   -10.0708	    -8.0566	   -11.3297	    -3.0212	   -10.3226	    -8.7280	   -19.0506	    -7.8888	   -14.7705	   -23.0789	
   -10.0708	    -8.2245	   -12.0010	    -2.9373	   -10.6583	    -8.7280	   -19.5541	    -7.9727	   -14.5187	   -23.0789	
    -9.9030	    -8.3923	   -12.6724	    -2.7695	   -10.9100	    -8.7280	   -19.8059	    -7.8888	   -14.1830	   -22.8271	
    -9.6512	    -8.3084	   -13.2599	    -2.5177	   -10.9100	    -8.7280	   -19.6381	    -7.6370	   -13.8474	   -22.4075	
    -9.2316	    -8.0566	   -13.6795	    -2.3499	   -10.6583	    -8.7280	   -19.2184	    -7.1335	   -13.4277	   -21.8201	
    -8.6441	    -7.6370	   -13.8474	    -2.0142	   -10.2386	    -8.7280	   -18.5471	    -6.4621	   -13.0081	   -21.0648	
    -7.8888	    -6.9656	   -13.7634	    -1.6785	    -9.5673	    -8.6441	   -17.7078	    -5.7068	   -12.5885	   -20.1416	
    -7.1335	    -6.1264	   -13.3438	    -1.1749	    -8.7280	    -8.5602	   -16.7007	    -4.7836	   -12.2528	   -19.3024	
    -6.2943	    -5.1193	   -12.6724	    -0.5875	    -7.6370	    -8.3084	   -15.6097	    -3.8605	   -11.8332	   -18.4631	
    -5.4550	    -4.0283	   -11.6653	     0.0839	    -6.4621	    -8.1406	   -14.6027	    -2.9373	   -11.5814	   -17.7917	
    -4.6997	    -3.0212	   -10.5743	     0.5875	    -5.2872	    -7.8888	   -13.6795	    -2.1820	   -11.4136	   -17.2882	
    -4.0283	    -2.0142	    -9.5673	     0.9232	    -4.2801	    -7.8888	   -13.0920	    -1.5945	   -11.4136	   -17.1204	
    -3.6087	    -1.2589	    -8.5602	     1.0071	    -3.4409	    -7.9727	   -12.9242	    -1.1749	   -11.6653	   -17.2043	
    -3.1891	    -0.5875	    -7.8049	     0.9232	    -2.8534	    -8.1406	   -13.0081	    -0.9232	   -12.0010	   -17.6239	
    -2.8534	    -0.1678	    -7.3013	     0.7553	    -2.6016	    -8.3923	   -13.5117	    -0.8392	   -12.5046	   -18.2114	
    -2.5177	     0.1678	    -6.9656	     0.5035	    -2.6016	    -8.6441	   -14.1830	    -0.8392	   -13.0081	   -18.8828	
    -2.1820	     0.4196	    -6.8817	     0.1678	    -2.9373	    -8.8120	   -15.1062	    -0.8392	   -13.5117	   -19.6381	
    -1.7624	     0.5035	    -7.0496	    -0.1678	    -3.6087	    -9.0637	   -15.9454	    -0.9232	   -14.0152	   -20.3934	
    -1.4267	     0.5035	    -7.3853	    -0.5035	    -4.6158	    -9.1476	   -16.8686	    -1.0910	   -14.4348	   -20.9808	
    -1.1749	     0.4196	    -7.9727	    -0.7553	    -5.7907	    -9.2316	   -17.5400	    -1.1749	   -14.7705	   -21.4005	
    -0.8392	     0.2518	    -8.5602	    -0.8392	    -7.0496	    -9.1476	   -17.9596	    -1.4267	   -14.9384	   -21.5683	
    -0.5035	     0.2518	    -9.0637	    -0.8392	    -8.0566	    -8.9798	   -18.1274	    -1.6785	   -14.9384	   -21.4844	
    -0.0839	     0.3357	    -9.3994	    -0.5875	    -8.8120	    -8.6441	   -17.8757	    -2.0142	   -14.7705	   -21.0648	
     0.5035	     0.5875	    -9.5673	    -0.3357	    -9.1476	    -8.3084	   -17.3721	    -2.4338	   -14.4348	   -20.3934	
     1.1749	     0.9232	    -9.4833	    -0.0839	    -9.1476	    -7.8888	   -16.7007	    -3.1052	   -14.0152	   -19.6381	
     1.8463	     1.3428	    -9.3994	     0.0000	    -8.9798	    -7.4692	   -16.0294	    -3.9444	   -13.6795	   -18.7988	
     2.5177	     1.6785	    -9.3994	    -0.1678	    -8.8120	    -7.2174	   -15.3580	    -4.8676	   -13.5117	   -18.1274	
     3.0212	     1.9302	    -9.4833	    -0.5875	    -8.7280	    -7.1335	   -14.9384	    -5.7907	   -13.4277	   -17.5400	
     3.4409	     1.9302	    -9.6512	    -1.0910	    -8.7280	    -7.0496	   -14.6866	    -6.6299	   -13.4277	   -17.1204	
     3.6926	     1.9302	    -9.9030	    -1.6785	    -8.8120	    -7.1335	   -14.5187	    -7.3853	   -13.5956	   -16.8686	
     3.9444	     1.9302	    -9.9030	    -2.0981	    -8.8959	    -7.1335	   -14.4348	    -7.8049	   -13.8474	   -16.7847	
     4.1122	     2.0142	    -9.8190	    -2.3499	    -8.8120	    -7.2174	   -14.4348	    -8.0566	   -14.0991	   -16.7847	
     4.2801	     2.2659	    -9.5673	    -2.3499	    -8.7280	    -7.3853	   -14.4348	    -7.9727	   -14.3509	   -16.8686	
     4.5319	     2.6016	    -9.1476	    -2.0981	    -8.4763	    -7.5531	   -14.3509	    -7.8049	   -14.6027	   -17.0364	
     4.8676	     3.0212	    -8.6441	    -1.7624	    -8.1406	    -7.7209	   -14.2670	    -7.3853	   -14.6866	   -17.2882	
     5.2872	     3.5248	    -8.0566	    -1.1749	    -7.7209	    -7.7209	   -14.0991	    -6.7978	   -14.6866	   -17.5400	
     5.8746	     4.2801	    -7.3853	    -0.5035	    -7.1335	    -7.5531	   -13.8474	    -6.0425	   -14.6027	   -17.7078	
     6.6299	     5.0354	    -6.5460	     0.3357	    -6.4621	    -7.1335	   -13.5117	    -5.1193	   -14.2670	   -17.8757	
     7.4692	     5.7907	    -5.7068	     1.0910	    -5.7068	    -6.4621	   -13.1760	    -4.0283	   -13.8474	   -17.7917	
     8.3084	     6.4621	    -4.8676	     1.7624	    -4.9515	    -5.5389	   -12.7563	    -2.9373	   -13.3438	   -17.7078	
     8.9798	     6.9656	    -4.1122	     2.1820	    -4.2801	    -4.6997	   -12.5046	    -1.9302	   -12.8403	   -17.5400	
     9.3155	     7.2174	    -3.5248	     2.5177	    -3.7766	    -3.7766	   -12.3367	    -1.1749	   -12.3367	   -17.3721	
     9.1476	     7.0496	    -3.1052	     2.5177	    -3.4409	    -3.0212	   -12.2528	    -0.5035	   -12.0010	   -17.2043	
     8.4763	     6.4621	    -2.9373	     2.4338	    -3.2730	    -2.5177	   -12.2528	    -0.0839	   -11.7493	   -17.1204	
     7.1335	     5.5389	    -2.9373	     2.1820	    -3.2730	    -2.1820	   -12.2528	     0.1678	   -11.5814	   -17.0364	
     5.2032	     4.1962	    -3.1052	     1.7624	    -3.3569	    -2.1820	   -12.1689	     0.1678	   -11.5814	   -17.0364	
     2.9373	     2.6855	    -3.4409	     1.2589	    -3.6926	    -2.5177	   -12.1689	     0.0000	   -11.6653	   -17.2043	
     0.4196	     1.0071	    -3.9444	     0.5875	    -3.9444	    -3.1052	   -12.0010	    -0.4196	   -11.8332	   -17.4561	
    -1.9302	    -0.5875	    -4.6158	    -0.2518	    -4.2801	    -3.9444	   -11.8332	    -1.0910	   -12.0850	   -17.8757	
    -3.9444	    -1.9302	    -5.2032	    -1.0910	    -4.5319	    -4.9515	   -11.6653	    -1.8463	   -12.4207	   -18.2953	
    -5.4550	    -2.9373	    -5.7907	    -1.9302	    -4.6997	    -5.9586	   -11.4136	    -2.6855	   -12.7563	   -18.6310	
    -6.5460	    -3.6087	    -6.4621	    -2.6855	    -4.7836	    -6.9656	   -11.1618	    -3.5248	   -13.0081	   -18.9667	
    -7.2174	    -4.0283	    -7.1335	    -3.2730	    -4.8676	    -7.8049	   -10.9940	    -4.2801	   -13.3438	   -19.2184	
    -7.5531	    -4.2801	    -7.8888	    -3.7766	    -4.9515	    -8.5602	   -10.9100	    -4.9515	   -13.5117	   -19.4702	
    -7.7209	    -4.3640	    -8.6441	    -4.0283	    -5.1193	    -9.1476	   -10.9940	    -5.3711	   -13.7634	   -19.7220	
    -7.6370	    -4.2801	    -9.3994	    -4.1962	    -5.2872	    -9.5673	   -11.1618	    -5.7068	   -13.9313	   -19.9738	
    -7.3853	    -4.1962	   -10.1547	    -4.1962	    -5.6229	    -9.9869	   -11.4975	    -5.9586	   -14.1830	   -20.3094	
    -7.0496	    -4.0283	   -10.8261	    -4.1962	    -6.0425	   -10.4065	   -11.8332	    -6.0425	   -14.5187	   -20.7291	
    -6.5460	    -3.6926	   -11.3297	    -4.1962	    -6.3782	   -10.8261	   -12.2528	    -6.2103	   -14.8544	   -21.1487	
    -5.9586	    -3.4409	   -11.7493	    -4.2801	    -6.7139	   -11.2457	   -12.5885	    -6.2943	   -15.2740	   -21.6522	
    -5.2872	    -3.0212	   -12.0010	    -4.4479	    -6.9656	   -11.7493	   -12.7563	    -6.4621	   -15.6097	   -22.1558	
    -4.6997	    -2.6855	   -12.0850	    -4.6997	    -7.0496	   -12.1689	   -12.8403	    -6.7139	   -16.0294	   -22.5754	
    -4.1122	    -2.3499	   -12.0010	    -4.9515	    -7.0496	   -12.6724	   -12.7563	    -7.0496	   -16.3651	   -22.9111	
    -3.6926	    -2.0142	   -11.8332	    -5.2032	    -6.9656	   -13.0920	   -12.5046	    -7.4692	   -16.6168	   -22.9950	
    -3.3569	    -1.7624	   -11.6653	    -5.4550	    -6.7139	   -13.4277	   -12.2528	    -7.9727	   -16.8686	   -23.0789	
    -3.1052	    -1.5945	   -11.4975	    -5.7068	    -6.4621	   -13.7634	   -11.9171	    -8.4763	   -17.1204	   -22.9950	
    -3.1052	    -1.5945	   -11.4136	    -5.8746	    -6.1264	   -14.0152	   -11.6653	    -8.9798	   -17.2882	   -22.9111	
    -3.1052	    -1.6785	   -11.3297	    -6.0425	    -5.9586	   -14.1830	   -11.4136	    -9.3994	   -17.3721	   -22.7432	
    -3.1891	    -1.7624	   -11.2457	    -6.1264	    -5.7907	   -14.2670	   -11.3297	    -9.7351	   -17.5400	   -22.6593	
    -3.0212	    -1.6785	   -11.1618	    -5.9586	    -5.6229	   -14.0991	   -11.2457	    -9.8190	   -17.5400	   -22.5754	
    -2.6855	    -1.5106	   -10.9940	    -5.3711	    -5.6229	   -13.6795	   -11.1618	    -9.5673	   -17.5400	   -22.5754	
    -2.1820	    -1.1749	   -10.7422	    -4.5319	    -5.5389	   -13.0081	   -11.2457	    -9.1476	   -17.4561	   -22.4915	
    -1.4267	    -0.6714	   -10.4065	    -3.3569	    -5.6229	   -12.0850	   -11.3297	    -8.3923	   -17.2882	   -22.4075	
    -0.5875	    -0.1678	    -9.9869	    -1.9302	    -5.7068	   -10.9940	   -11.5814	    -7.6370	   -17.0364	   -22.4075	
     0.2518	     0.3357	    -9.3994	    -0.5035	    -5.7907	    -9.9030	   -11.7493	    -6.8817	   -16.7847	   -22.3236	
     1.0071	     0.8392	    -8.8120	     0.9232	    -5.7907	    -8.7280	   -12.0850	    -6.2943	   -16.5329	   -22.2397	
     1.6785	     1.1749	    -8.0566	     2.2659	    -5.8746	    -7.7209	   -12.3367	    -5.7907	   -16.2811	   -22.1558	
     2.1820	     1.5106	    -7.1335	     3.3569	    -5.7907	    -6.7139	   -12.5046	    -5.4550	   -16.0294	   -21.9879	
     2.4338	     1.6785	    -6.2103	     4.1962	    -5.7068	    -5.9586	   -12.6724	    -5.2032	   -15.7776	   -21.8201	
     2.6016	     1.6785	    -5.2872	     4.6158	    -5.5389	    -5.3711	   -12.8403	    -5.0354	   -15.5258	   -21.6522	
     2.5177	     1.5106	    -4.4479	     4.5319	    -5.4550	    -5.1193	   -12.9242	    -4.9515	   -15.4419	   -21.5683	
     2.1820	     1.1749	    -3.8605	     3.9444	    -5.3711	    -5.2872	   -13.0081	    -5.0354	   -15.4419	   -21.5683	
     1.8463	     0.7553	    -3.5248	     2.7695	    -5.2872	    -5.7907	   -13.0920	    -5.2872	   -15.6937	   -21.6522	
     1.4267	     0.4196	    -3.4409	     1.1749	    -5.1193	    -6.4621	   -13.0920	    -5.6229	   -16.1133	   -21.7361	
     1.2589	     0.1678	    -3.5248	    -0.6714	    -4.9515	    -7.3853	   -12.9242	    -6.0425	   -16.5329	   -21.9040	
     1.3428	     0.2518	    -3.6926	    -2.2659	    -4.6158	    -8.1406	   -12.5885	    -6.3782	   -16.8686	   -21.9040	
     1.8463	     0.5035	    -3.9444	    -3.5248	    -4.1122	    -8.7280	   -12.1689	    -6.6299	   -17.1204	   -21.8201	
     2.6016	     1.1749	    -4.1962	    -4.1962	    -3.6087	    -9.0637	   -11.6653	    -6.7139	   -17.1204	   -21.6522	
     3.6926	     2.0142	    -4.5319	    -4.2801	    -3.0212	    -9.1476	   -10.9940	    -6.5460	   -16.9525	   -21.2326	
     4.8676	     3.0212	    -4.6997	    -3.6926	    -2.5177	    -8.9798	   -10.4065	    -6.1264	   -16.5329	   -20.8130	
     6.2103	     4.1122	    -4.7836	    -2.6016	    -2.0142	    -8.6441	    -9.9030	    -5.5389	   -16.0294	   -20.3094	
     7.3853	     5.2032	    -4.8676	    -1.2589	    -1.6785	    -8.3923	    -9.4833	    -4.8676	   -15.5258	   -19.9738	
     8.3923	     6.1264	    -4.9515	     0.3357	    -1.5106	    -8.2245	    -9.2316	    -4.2801	   -15.1062	   -19.6381	
     9.0637	     6.7978	    -5.0354	     1.8463	    -1.5945	    -8.2245	    -9.3155	    -3.8605	   -14.8544	   -19.5541	
     9.2316	     7.1335	    -5.3711	     3.1891	    -1.8463	    -8.5602	    -9.5673	    -3.6926	   -14.8544	   -19.7220	
     8.9798	     6.9656	    -5.9586	     4.3640	    -2.5177	    -9.1476	   -10.1547	    -3.7766	   -15.1062	   -20.1416	
     8.2245	     6.4621	    -6.7978	     5.2032	    -3.3569	    -9.8190	   -10.9940	    -4.1962	   -15.6937	   -20.7291	
     7.0496	     5.5389	    -7.7209	     5.7907	    -4.3640	   -10.4904	   -11.9171	    -4.6997	   -16.4490	   -21.5683	
     5.7907	     4.5319	    -8.8120	     6.1264	    -5.5389	   -11.0779	   -13.0081	    -5.3711	   -17.3721	   -22.3236	
     4.5319	     3.3569	    -9.9030	     6.0425	    -6.6299	   -11.4136	   -14.0991	    -5.9586	   -18.2114	   -23.1628	
     3.4409	     2.2659	   -10.8261	     5.6229	    -7.6370	   -11.5814	   -15.0223	    -6.5460	   -19.0506	   -23.8342	
     2.6016	     1.3428	   -11.4975	     4.8676	    -8.4763	   -11.6653	   -15.6937	    -7.0496	   -19.5541	   -24.3378	
     2.0981	     0.7553	   -12.0010	     3.6926	    -9.0637	   -11.5814	   -16.1133	    -7.5531	   -19.8059	   -24.5895	
     1.9302	     0.4196	   -12.1689	     2.3499	    -9.3155	   -11.4136	   -16.1972	    -7.9727	   -19.7220	   -24.5895	
     2.1820	     0.3357	   -12.0850	     1.0071	    -9.3155	   -11.0779	   -15.9454	    -8.3084	   -19.3863	   -24.2538	
     2.7695	     0.6714	   -11.7493	    -0.0839	    -8.9798	   -10.5743	   -15.3580	    -8.6441	   -18.7149	   -23.7503	
     3.7766	     1.2589	   -11.0779	    -0.7553	    -8.3923	    -9.8190	   -14.5187	    -8.8120	   -17.9596	   -23.0789	
     5.1193	     2.0981	   -10.1547	    -0.9232	    -7.5531	    -8.8959	   -13.5117	    -8.8959	   -17.0364	   -22.3236	
     6.6299	     3.1891	    -9.0637	    -0.5035	    -6.7139	    -7.8049	   -12.4207	    -8.7280	   -16.1133	   -21.5683	
     8.1406	     4.3640	    -7.9727	     0.4196	    -5.7907	    -6.5460	   -11.3297	    -8.3923	   -15.2740	   -20.8130	
     9.5673	     5.4550	    -6.8817	     1.5945	    -4.9515	    -5.2872	   -10.4065	    -7.8049	   -14.5187	   -20.2255	
    10.8261	     6.4621	    -5.8746	     3.0212	    -4.3640	    -4.0283	    -9.7351	    -7.2174	   -14.0152	   -19.8059	
    11.7493	     7.2174	    -5.2032	     4.4479	    -4.0283	    -3.0212	    -9.3994	    -6.5460	   -13.6795	   -19.7220	
    12.2528	     7.6370	    -4.6997	     5.6229	    -3.9444	    -2.3499	    -9.3155	    -5.9586	   -13.6795	   -19.8898	
    12.3367	     7.8049	    -4.4479	     6.4621	    -4.1122	    -2.0142	    -9.4833	    -5.4550	   -13.8474	   -20.3934	
    12.0850	     7.7209	    -4.3640	     6.9656	    -4.4479	    -2.0142	    -9.9869	    -5.2032	   -14.3509	   -21.1487	
    11.4975	     7.4692	    -4.4479	     7.1335	    -4.8676	    -2.2659	   -10.5743	    -5.1193	   -15.0223	   -22.1558	
    10.5743	     7.0496	    -4.5319	     6.9656	    -5.3711	    -2.7695	   -11.3297	    -5.1193	   -15.6937	   -23.1628	
     9.5673	     6.4621	    -4.6997	     6.5460	    -5.7907	    -3.4409	   -12.0850	    -5.2032	   -16.3651	   -24.2538	
     8.6441	     5.9586	    -4.8676	     5.8746	    -6.2943	    -4.1962	   -12.8403	    -5.3711	   -16.9525	   -25.1770	
     7.8049	     5.4550	    -5.0354	     5.1193	    -6.7139	    -4.9515	   -13.4277	    -5.4550	   -17.4561	   -26.0162	
     7.2174	     5.0354	    -5.0354	     4.3640	    -6.9656	    -5.5389	   -13.8474	    -5.3711	   -17.7078	   -26.6037	
     6.9656	     4.8676	    -5.0354	     3.6926	    -7.1335	    -6.0425	   -14.0991	    -5.1193	   -17.7917	   -26.8555	
     6.9656	     4.8676	    -4.8676	     3.0212	    -7.1335	    -6.2943	   -14.0991	    -4.7836	   -17.4561	   -26.7715	
     7.1335	     5.0354	    -4.7836	     2.5177	    -6.9656	    -6.4621	   -13.9313	    -4.1962	   -16.9525	   -26.2680	
     7.3853	     5.2032	    -4.7836	     2.0142	    -6.8817	    -6.3782	   -13.5956	    -3.5248	   -16.1972	   -25.4288	
     7.5531	     5.3711	    -4.8676	     1.5945	    -6.7139	    -6.2103	   -13.3438	    -2.8534	   -15.2740	   -24.3378	
     7.5531	     5.4550	    -5.2872	     1.1749	    -6.5460	    -5.9586	   -13.0920	    -2.2659	   -14.3509	   -23.2468	
     7.4692	     5.4550	    -5.7907	     0.7553	    -6.5460	    -5.7068	   -12.9242	    -1.8463	   -13.5956	   -22.1558	
     7.3013	     5.3711	    -6.4621	     0.3357	    -6.6299	    -5.5389	   -12.9242	    -1.6785	   -12.9242	   -21.3165	
     7.0496	     5.2872	    -7.1335	     0.0000	    -6.7139	    -5.3711	   -13.0081	    -1.7624	   -12.5885	   -20.8130	
     6.7978	     5.2032	    -7.7209	    -0.1678	    -6.7978	    -5.3711	   -13.2599	    -2.0981	   -12.5885	   -20.6451	
     6.5460	     5.2032	    -8.1406	    -0.2518	    -6.8817	    -5.5389	   -13.5956	    -2.5177	   -12.8403	   -20.9808	
     6.3782	     5.2872	    -8.3923	    -0.2518	    -6.8817	    -5.8746	   -14.0991	    -3.1052	   -13.4277	   -21.6522	
     6.2103	     5.4550	    -8.4763	    -0.1678	    -6.7978	    -6.2943	   -14.6027	    -3.6926	   -14.1830	   -22.5754	
     6.0425	     5.6229	    -8.3923	    -0.0839	    -6.7139	    -6.8817	   -15.1901	    -4.1122	   -15.1062	   -23.7503	
     5.8746	     5.7907	    -8.1406	     0.0839	    -6.4621	    -7.4692	   -15.6937	    -4.4479	   -16.0294	   -24.9252	
     5.7907	     5.9586	    -7.7209	     0.1678	    -6.2103	    -8.1406	   -16.1972	    -4.6158	   -16.9525	   -26.0162	
     5.7068	     6.2103	    -7.1335	     0.1678	    -5.8746	    -8.7280	   -16.4490	    -4.6158	   -17.7078	   -26.9394	
     5.7907	     6.4621	    -6.6299	     0.1678	    -5.5389	    -9.3155	   -16.4490	    -4.6997	   -18.2114	   -27.5269	
     5.8746	     6.6299	    -6.1264	     0.0000	    -5.3711	    -9.7351	   -16.2811	    -4.8676	   -18.6310	   -27.8625	
     6.0425	     6.7139	    -5.7907	    -0.2518	    -5.3711	   -10.1547	   -15.9454	    -5.2872	   -18.7149	   -27.8625	
     6.0425	     6.6299	    -5.6229	    -0.5875	    -5.6229	   -10.4904	   -15.4419	    -5.9586	   -18.7988	   -27.6108	
     5.9586	     6.3782	    -5.7907	    -1.0910	    -6.0425	   -10.6583	   -15.0223	    -6.8817	   -18.7149	   -27.1912	
     5.6229	     5.8746	    -6.1264	    -1.6785	    -6.6299	   -10.8261	   -14.7705	    -7.9727	   -18.6310	   -26.6037	
     4.9515	     5.0354	    -6.7978	    -2.4338	    -7.4692	   -10.9940	   -14.6027	    -9.1476	   -18.5471	   -26.1002	
     3.9444	     3.9444	    -7.7209	    -3.1891	    -8.3923	   -11.3297	   -14.8544	   -10.2386	   -18.6310	   -25.5966	
     2.7695	     2.6855	    -8.8959	    -4.0283	    -9.4833	   -11.5814	   -15.3580	   -11.3297	   -18.7149	   -25.1770	
     1.5106	     1.3428	   -10.2386	    -4.7836	   -10.7422	   -12.0010	   -16.1133	   -12.0850	   -18.8828	   -24.8413	
     0.2518	     0.0000	   -11.4975	    -5.2872	   -12.0010	   -12.2528	   -17.1204	   -12.5885	   -18.9667	   -24.5895	
    -0.9232	    -1.2589	   -12.7563	    -5.5389	   -13.2599	   -12.4207	   -18.2114	   -12.8403	   -19.1345	   -24.3378	
    -1.9302	    -2.2659	   -13.7634	    -5.5389	   -14.3509	   -12.4207	   -19.4702	   -12.8403	   -19.3024	   -24.1699	
    -2.6855	    -3.1891	   -14.6866	    -5.2032	   -15.4419	   -12.2528	   -20.7291	   -12.5885	   -19.3863	   -24.0860	
    -3.4409	    -3.9444	   -15.4419	    -4.6158	   -16.4490	   -12.0010	   -22.0718	   -12.2528	   -19.5541	   -24.2538	
    -4.0283	    -4.6997	   -16.1133	    -4.0283	   -17.3721	   -11.7493	   -23.5825	   -11.9171	   -19.7220	   -24.4217	
    -4.6158	    -5.2872	   -16.6168	    -3.2730	   -18.2953	   -11.4975	   -25.0092	   -11.4975	   -19.8898	   -24.7574	
    -5.2032	    -5.8746	   -17.0364	    -2.5177	   -19.1345	   -11.1618	   -26.4359	   -10.9940	   -20.0577	   -25.1770	
    -5.7068	    -6.3782	   -17.3721	    -1.8463	   -19.7220	   -10.8261	   -27.6108	   -10.4065	   -20.1416	   -25.4288	
    -6.0425	    -6.7139	   -17.4561	    -1.0910	   -20.0577	   -10.4065	   -28.4500	    -9.6512	   -19.9738	   -25.5127	
    -6.2943	    -6.8817	   -17.3721	    -0.2518	   -20.1416	    -9.9869	   -28.9536	    -8.6441	   -19.5541	   -25.3448	
    -6.3782	    -6.8817	   -17.1204	     0.5035	   -19.8898	    -9.3994	   -28.9536	    -7.5531	   -18.9667	   -24.8413	
    -6.2943	    -6.7139	   -16.7847	     1.1749	   -19.3024	    -8.8120	   -28.6179	    -6.3782	   -18.1274	   -24.1699	
    -6.2103	    -6.5460	   -16.5329	     1.5945	   -18.6310	    -8.3923	   -27.9465	    -5.2032	   -17.2882	   -23.4146	
    -6.0425	    -6.2943	   -16.2811	     1.5945	   -17.8757	    -8.1406	   -27.0233	    -4.2801	   -16.5329	   -22.4915	
    -5.8746	    -6.1264	   -16.1972	     1.0910	   -17.2043	    -8.2245	   -26.0162	    -3.7766	   -15.8615	   -21.7361	
    -5.6229	    -5.9586	   -16.3651	     0.1678	   -16.7007	    -8.6441	   -25.0092	    -3.6087	   -15.3580	   -20.9808	
    -5.3711	    -5.7068	   -16.5329	    -1.2589	   -16.2811	    -9.3155	   -24.0860	    -3.7766	   -15.1062	   -20.4773	
    -4.9515	    -5.5389	   -16.8686	    -2.8534	   -16.0294	   -10.2386	   -23.2468	    -4.4479	   -15.0223	   -20.2255	
    -4.5319	    -5.2032	   -17.0364	    -4.4479	   -15.9454	   -11.3297	   -22.5754	    -5.2872	   -15.1062	   -20.1416	
    -4.1122	    -4.9515	   -17.2043	    -5.8746	   -15.8615	   -12.4207	   -21.9879	    -6.2943	   -15.2740	   -20.3934	
    -3.7766	    -4.6158	   -17.1204	    -6.8817	   -15.8615	   -13.3438	   -21.6522	    -7.3013	   -15.5258	   -20.7291	
    -3.4409	    -4.3640	   -16.9525	    -7.4692	   -15.9454	   -14.0991	   -21.4005	    -8.2245	   -15.7776	   -21.3165	
    -3.3569	    -4.1962	   -16.6168	    -7.5531	   -16.0294	   -14.6027	   -21.4005	    -8.9798	   -16.1133	   -22.0718	
    -3.5248	    -4.1122	   -16.2811	    -7.3013	   -16.1972	   -14.8544	   -21.5683	    -9.5673	   -16.3651	   -22.8271	
    -3.9444	    -4.1962	   -15.9454	    -6.7139	   -16.4490	   -14.8544	   -21.9040	    -9.8190	   -16.7847	   -23.7503	
    -4.4479	    -4.3640	   -15.6097	    -5.7907	   -16.7007	   -14.6027	   -22.4075	    -9.9030	   -17.1204	   -24.5895	
    -5.1193	    -4.6158	   -15.4419	    -4.6997	   -16.9525	   -14.1830	   -22.9950	    -9.7351	   -17.5400	   -25.4288	
    -5.7907	    -4.8676	   -15.3580	    -3.4409	   -17.1204	   -13.5956	   -23.4985	    -9.3994	   -17.9596	   -26.1841	
    -6.2103	    -5.0354	   -15.2740	    -2.2659	   -17.1204	   -13.0081	   -24.0021	    -8.8959	   -18.3792	   -26.7715	
    -6.5460	    -5.2032	   -15.3580	    -1.3428	   -16.9525	   -12.5046	   -24.4217	    -8.3084	   -18.7149	   -27.2751	
    -6.7978	    -5.2872	   -15.6097	    -0.6714	   -16.8686	   -12.0010	   -24.7574	    -7.7209	   -18.9667	   -27.5269	
    -7.0496	    -5.4550	   -16.0294	    -0.5875	   -16.7847	   -11.7493	   -24.9252	    -7.2174	   -19.2184	   -27.7786	
    -7.3013	    -5.7068	   -16.6168	    -1.1749	   -16.7847	   -11.7493	   -25.1770	    -6.8817	   -19.4702	   -27.8625	
    -7.7209	    -6.1264	   -17.3721	    -2.2659	   -16.9525	   -12.0010	   -25.2609	    -6.7978	   -19.7220	   -27.9465	
    -8.0566	    -6.6299	   -18.2114	    -4.0283	   -17.2043	   -12.4207	   -25.3448	    -6.7978	   -19.9738	   -27.9465	
    -8.4763	    -7.1335	   -18.8828	    -6.0425	   -17.5400	   -13.0081	   -25.2609	    -7.0496	   -20.1416	   -27.7786	
    -8.6441	    -7.4692	   -19.3024	    -8.1406	   -17.7078	   -13.5956	   -24.9252	    -7.3853	   -20.0577	   -27.5269	
    -8.5602	    -7.6370	   -19.4702	   -10.0708	   -17.7078	   -13.9313	   -24.3378	    -7.8888	   -19.8059	   -27.0233	
    -8.2245	    -7.6370	   -19.3024	   -11.5814	   -17.5400	   -14.0152	   -23.5825	    -8.3923	   -19.3863	   -26.4359	
    -7.7209	    -7.3853	   -18.8828	   -12.5885	   -17.1204	   -13.8474	   -22.5754	    -8.8959	   -18.7988	   -25.6805	
    -7.0496	    -7.0496	   -18.3792	   -13.1760	   -16.6168	   -13.5117	   -21.6522	    -9.4833	   -18.2114	   -24.9252	
    -6.4621	    -6.6299	   -17.7917	   -13.5117	   -16.1133	   -13.0920	   -20.7291	   -10.1547	   -17.6239	   -24.3378	
    -5.9586	    -6.3782	   -17.3721	   -13.5956	   -15.6937	   -12.7563	   -20.1416	   -10.8261	   -17.2882	   -24.0021	
    -5.6229	    -6.2103	   -17.0364	   -13.6795	   -15.4419	   -12.5885	   -19.7220	   -11.5814	   -17.1204	   -23.9182	
    -5.5389	    -6.2103	   -16.9525	   -13.5956	   -15.3580	   -12.5885	   -19.7220	   -12.2528	   -17.1204	   -24.0021	
    -5.6229	    -6.2943	   -17.0364	   -13.2599	   -15.4419	   -12.5885	   -19.8898	   -12.6724	   -17.2882	   -24.3378	
    -5.7907	    -6.4621	   -17.2043	   -12.7563	   -15.6937	   -12.5885	   -20.3934	   -12.8403	   -17.3721	   -24.6735	
    -5.9586	    -6.6299	   -17.4561	   -11.9171	   -16.0294	   -12.5046	   -20.9808	   -12.5885	   -17.5400	   -25.0931	
    -6.1264	    -6.7978	   -17.7917	   -10.7422	   -16.3651	   -12.3367	   -21.6522	   -12.0010	   -17.6239	   -25.4288	
    -6.2943	    -7.0496	   -18.2114	    -9.3994	   -16.7007	   -12.0010	   -22.3236	   -11.1618	   -17.6239	   -25.7645	
    -6.5460	    -7.2174	   -18.6310	    -7.8888	   -17.1204	   -11.5814	   -22.9950	   -10.1547	   -17.7078	   -26.0162	
    -6.7139	    -7.4692	   -19.1345	    -6.3782	   -17.6239	   -11.1618	   -23.5825	    -9.1476	   -17.7078	   -26.1841	
    -6.8817	    -7.6370	   -19.5541	    -4.9515	   -18.0435	   -10.8261	   -24.0860	    -8.0566	   -17.7078	   -26.1841	
    -6.9656	    -7.7209	   -19.8898	    -3.7766	   -18.3792	   -10.4904	   -24.5056	    -7.1335	   -17.7078	   -26.1002	
    -6.8817	    -7.5531	   -20.0577	    -2.9373	   -18.5471	   -10.3226	   -24.6735	    -6.4621	   -17.7078	   -25.8484	
    -6.6299	    -7.2174	   -19.9738	    -2.4338	   -18.5471	   -10.2386	   -24.5895	    -5.8746	   -17.7917	   -25.5127	
    -6.2103	    -6.7139	   -19.6381	    -2.1820	   -18.2953	   -10.1547	   -24.1699	    -5.5389	   -17.7917	   -25.0931	
    -5.7068	    -6.0425	   -19.0506	    -2.0142	   -17.8757	   -10.2386	   -23.5825	    -5.3711	   -17.7917	   -24.5895	
    -5.1193	    -5.2872	   -18.2114	    -1.7624	   -17.2882	   -10.1547	   -22.9111	    -5.2032	   -17.7078	   -24.0021	
    -4.4479	    -4.5319	   -17.2882	    -1.4267	   -16.6168	    -9.9869	   -22.1558	    -5.0354	   -17.6239	   -23.4985	
    -3.7766	    -3.7766	   -16.3651	    -0.8392	   -16.0294	    -9.7351	   -21.4844	    -4.8676	   -17.3721	   -23.0789	
    -3.1052	    -3.1891	   -15.5258	     0.0839	   -15.6097	    -9.2316	   -21.0648	    -4.6997	   -17.1204	   -22.8271	
    -2.3499	    -2.6855	   -14.7705	     1.2589	   -15.2740	    -8.6441	   -20.7291	    -4.3640	   -16.8686	   -22.5754	
    -1.5106	    -2.2659	   -14.0991	     2.5177	   -15.1062	    -7.8888	   -20.5612	    -4.1122	   -16.5329	   -22.4915	
    -0.6714	    -1.9302	   -13.4277	     3.9444	   -14.9384	    -7.0496	   -20.4773	    -3.8605	   -16.1972	   -22.4915	
     0.1678	    -1.5106	   -12.8403	     5.2872	   -14.8544	    -6.2943	   -20.4773	    -3.7766	   -15.9454	   -22.6593	
     1.0071	    -1.0910	   -12.1689	     6.2943	   -14.6866	    -5.7068	   -20.4773	    -3.8605	   -15.7776	   -22.8271	
     1.5945	    -0.7553	   -11.6653	     6.9656	   -14.5187	    -5.2872	   -20.3934	    -4.1962	   -15.6937	   -23.2468	
     1.9302	    -0.5035	   -11.3297	     7.1335	   -14.4348	    -5.2872	   -20.3934	    -4.7836	   -15.7776	   -23.6664	
     1.8463	    -0.4196	   -11.2457	     6.7139	   -14.4348	    -5.6229	   -20.3934	    -5.4550	   -16.0294	   -24.2538	
     1.4267	    -0.6714	   -11.4975	     5.7907	   -14.4348	    -6.2103	   -20.3934	    -6.2103	   -16.4490	   -24.7574	
     0.5875	    -1.0910	   -12.0850	     4.5319	   -14.6027	    -7.1335	   -20.3934	    -6.9656	   -16.8686	   -25.2609	
    -0.5875	    -1.8463	   -12.9242	     3.0212	   -14.7705	    -8.3084	   -20.3094	    -7.5531	   -17.2882	   -25.5127	
    -1.7624	    -2.6016	   -13.8474	     1.4267	   -14.8544	    -9.5673	   -20.1416	    -8.0566	   -17.7078	   -25.6805	
    -2.9373	    -3.2730	   -14.7705	    -0.0839	   -14.8544	   -10.8261	   -19.8059	    -8.3084	   -17.9596	   -25.5966	
    -3.9444	    -3.8605	   -15.4419	    -1.5106	   -14.7705	   -12.0850	   -19.3863	    -8.3084	   -18.1274	   -25.2609	
    -4.6997	    -4.2801	   -15.9454	    -2.7695	   -14.6027	   -13.2599	   -18.8828	    -8.3084	   -18.2114	   -24.8413	
    -5.2032	    -4.5319	   -16.1972	    -3.9444	   -14.3509	   -14.4348	   -18.3792	    -8.2245	   -18.2953	   -24.4217	
    -5.5389	    -4.6158	   -16.2811	    -5.0354	   -14.0991	   -15.4419	   -17.9596	    -8.2245	   -18.3792	   -24.0860	
    -5.7068	    -4.6158	   -16.1972	    -6.0425	   -13.8474	   -16.3651	   -17.7078	    -8.3923	   -18.6310	   -23.9182	
    -5.7907	    -4.5319	   -16.0294	    -7.0496	   -13.6795	   -17.0364	   -17.6239	    -8.6441	   -19.0506	   -24.0860	
    -5.7907	    -4.3640	   -15.8615	    -7.8888	   -13.5956	   -17.6239	   -17.7917	    -9.1476	   -19.5541	   -24.4217	
    -5.7068	    -4.1962	   -15.7776	    -8.6441	   -13.5956	   -17.9596	   -18.1274	    -9.7351	   -20.2255	   -25.0092	
    -5.5389	    -4.1122	   -15.8615	    -9.2316	   -13.6795	   -18.0435	   -18.6310	   -10.4065	   -20.9808	   -25.7645	
    -5.4550	    -4.1122	   -16.0294	    -9.5673	   -14.0152	   -17.8757	   -19.3024	   -11.0779	   -21.8201	   -26.6876	
    -5.3711	    -4.1122	   -16.4490	    -9.7351	   -14.5187	   -17.4561	   -20.0577	   -11.8332	   -22.5754	   -27.5269	
    -5.2872	    -4.2801	   -16.9525	    -9.7351	   -15.1062	   -16.8686	   -20.8130	   -12.5046	   -23.3307	   -28.3661	
    -5.2872	    -4.5319	   -17.5400	    -9.6512	   -15.8615	   -16.2811	   -21.7361	   -13.2599	   -23.9182	   -29.1214	
    -5.2872	    -4.8676	   -18.2953	    -9.3994	   -16.6168	   -15.6097	   -22.6593	   -14.0152	   -24.4217	   -29.8767	
    -5.4550	    -5.2032	   -19.0506	    -9.3155	   -17.3721	   -15.1062	   -23.4985	   -14.8544	   -24.7574	   -30.4642	
    -5.7068	    -5.7068	   -19.7220	    -9.1476	   -18.0435	   -14.6866	   -24.3378	   -15.6937	   -25.0092	   -30.9677	
    -6.0425	    -6.2103	   -20.2255	    -9.0637	   -18.7149	   -14.4348	   -24.9252	   -16.4490	   -25.0092	   -31.2195	
    -6.4621	    -6.7978	   -20.5612	    -8.9798	   -19.1345	   -14.3509	   -25.3448	   -16.9525	   -24.7574	   -31.1356	
    -6.9656	    -7.3013	   -20.7291	    -8.8120	   -19.3024	   -14.1830	   -25.4288	   -17.1204	   -24.3378	   -30.7999	
    -7.5531	    -7.8888	   -20.6451	    -8.5602	   -19.3024	   -14.0991	   -25.2609	   -16.8686	   -23.6664	   -30.1285	
    -8.2245	    -8.4763	   -20.3934	    -8.2245	   -19.0506	   -14.0152	   -24.8413	   -16.1972	   -22.9111	   -29.2892	
    -8.8959	    -8.9798	   -19.9738	    -7.7209	   -18.6310	   -13.8474	   -24.1699	   -15.2740	   -21.9879	   -28.3661	
    -9.5673	    -9.4833	   -19.4702	    -7.3013	   -18.1274	   -13.7634	   -23.3307	   -14.0991	   -21.1487	   -27.4429	
    -9.9869	    -9.8190	   -18.9667	    -6.7139	   -17.4561	   -13.6795	   -22.4915	   -12.7563	   -20.3094	   -26.5198	
   -10.2386	    -9.9030	   -18.3792	    -6.0425	   -16.7847	   -13.5117	   -21.5683	   -11.4136	   -19.4702	   -25.7645	
    -9.9869	    -9.7351	   -17.7078	    -5.3711	   -15.9454	   -13.5117	   -20.6451	   -10.0708	   -18.7988	   -25.1770	
    -9.4833	    -9.2316	   -17.0364	    -4.6997	   -15.1901	   -13.5117	   -19.8059	    -8.9798	   -18.3792	   -24.8413	
    -8.7280	    -8.5602	   -16.4490	    -4.0283	   -14.4348	   -13.5956	   -19.1345	    -8.1406	   -18.1274	   -24.7574	
    -7.8888	    -7.7209	   -15.8615	    -3.5248	   -13.7634	   -13.7634	   -18.7988	    -7.6370	   -18.2114	   -25.0092	
    -6.9656	    -6.8817	   -15.2740	    -3.1052	   -13.1760	   -14.0152	   -18.7149	    -7.5531	   -18.5471	   -25.5966	
    -6.0425	    -6.0425	   -14.7705	    -2.6855	   -12.7563	   -14.2670	   -18.8828	    -7.7209	   -19.0506	   -26.3519	
    -5.2032	    -5.2872	   -14.2670	    -2.1820	   -12.4207	   -14.1830	   -19.2184	    -8.1406	   -19.5541	   -27.2751	
    -4.3640	    -4.4479	   -13.7634	    -1.5945	   -12.0850	   -13.8474	   -19.7220	    -8.5602	   -20.0577	   -28.1143	
    -3.6087	    -3.7766	   -13.0920	    -0.7553	   -11.8332	   -13.0920	   -20.1416	    -8.9798	   -20.4773	   -28.8696	
    -3.0212	    -3.2730	   -12.5046	     0.1678	   -11.5814	   -11.9171	   -20.4773	    -9.3155	   -20.7291	   -29.4571	
    -2.6016	    -2.9373	   -11.8332	     1.0071	   -11.4975	   -10.6583	   -20.7291	    -9.5673	   -20.8969	   -29.8767	
    -2.5177	    -2.8534	   -11.3297	     1.8463	   -11.4975	    -9.3994	   -20.8130	    -9.6512	   -20.8969	   -30.0446	
    -2.8534	    -3.0212	   -10.9940	     2.3499	   -11.7493	    -8.4763	   -20.7291	    -9.6512	   -20.8969	   -30.0446	
    -3.4409	    -3.5248	   -10.9940	     2.5177	   -12.2528	    -7.8888	   -20.5612	    -9.6512	   -20.8969	   -29.8767	
    -4.4479	    -4.2801	   -11.2457	     2.1820	   -12.9242	    -7.7209	   -20.2255	    -9.6512	   -20.8969	   -29.5410	
    -5.7068	    -5.2032	   -11.8332	     1.3428	   -13.7634	    -8.1406	   -19.8898	    -9.6512	   -20.8969	   -29.2053	
    -6.8817	    -6.2103	   -12.6724	     0.0839	   -14.6027	    -8.8959	   -19.4702	    -9.8190	   -20.9808	   -28.9536	
    -8.0566	    -7.1335	   -13.5956	    -1.6785	   -15.2740	   -10.1547	   -19.1345	   -10.1547	   -21.2326	   -28.7018	
    -8.8959	    -7.8888	   -14.6866	    -3.6087	   -15.8615	   -11.6653	   -18.8828	   -10.5743	   -21.4005	   -28.6179	
    -9.3155	    -8.3923	   -15.6937	    -5.6229	   -16.2811	   -13.2599	   -18.7149	   -11.1618	   -21.7361	   -28.6179	
    -9.3994	    -8.6441	   -16.7007	    -7.4692	   -16.6168	   -14.7705	   -18.6310	   -11.8332	   -21.9879	   -28.7018	
    -9.1476	    -8.5602	   -17.5400	    -8.7280	   -16.7847	   -15.9454	   -18.7988	   -12.5885	   -22.1558	   -28.8696	
    -8.6441	    -8.2245	   -18.2114	    -9.4833	   -16.8686	   -16.7847	   -19.0506	   -13.1760	   -22.3236	   -29.0375	
    -7.9727	    -7.7209	   -18.7149	    -9.7351	   -16.9525	   -17.2882	   -19.4702	   -13.8474	   -22.4915	   -29.2892	
    -7.2174	    -7.1335	   -19.0506	    -9.5673	   -17.1204	   -17.4561	   -19.9738	   -14.4348	   -22.6593	   -29.6249	
    -6.4621	    -6.5460	   -19.3024	    -9.0637	   -17.2882	   -17.2882	   -20.6451	   -15.0223	   -22.8271	   -29.9606	
    -5.7907	    -5.8746	   -19.3863	    -8.4763	   -17.3721	   -17.0364	   -21.2326	   -15.4419	   -23.0789	   -30.3802	
    -4.9515	    -5.1193	   -19.2184	    -7.7209	   -17.3721	   -16.5329	   -21.6522	   -15.6937	   -23.2468	   -30.7159	
    -4.0283	    -4.2801	   -18.7988	    -6.9656	   -17.0364	   -15.8615	   -21.9040	   -15.6937	   -23.3307	   -30.8838	
    -2.8534	    -3.2730	   -18.2114	    -6.2103	   -16.5329	   -15.1062	   -21.8201	   -15.5258	   -23.2468	   -30.7999	
    -1.6785	    -2.0981	   -17.3721	    -5.5389	   -15.7776	   -14.4348	   -21.5683	   -15.1062	   -23.0789	   -30.4642	
    -0.5035	    -1.0910	   -16.4490	    -4.9515	   -14.9384	   -13.7634	   -21.1487	   -14.5187	   -22.6593	   -29.8767	
     0.5035	    -0.0839	   -15.5258	    -4.6158	   -14.0991	   -13.1760	   -20.6451	   -13.8474	   -22.2397	   -29.1214	
     1.2589	     0.5875	   -14.7705	    -4.3640	   -13.3438	   -12.8403	   -20.0577	   -13.1760	   -21.8201	   -28.2822	
     1.6785	     1.0071	   -14.0991	    -4.3640	   -12.5885	   -12.5885	   -19.3863	   -12.5046	   -21.4005	   -27.3590	
     1.7624	     1.1749	   -13.5956	    -4.3640	   -12.0010	   -12.5885	   -18.7988	   -11.9171	   -21.0648	   -26.4359	
     1.5945	     1.1749	   -13.1760	    -4.5319	   -11.5814	   -12.6724	   -18.1274	   -11.3297	   -20.6451	   -25.5966	
     1.3428	     1.0910	   -12.8403	    -4.6997	   -11.2457	   -12.9242	   -17.4561	   -10.9100	   -20.3094	   -24.8413	
     1.1749	     1.0071	   -12.5046	    -4.7836	   -10.9100	   -13.2599	   -16.8686	   -10.4904	   -19.9738	   -24.2538	
     1.0071	     0.9232	   -12.1689	    -4.7836	   -10.5743	   -13.5956	   -16.3651	   -10.2386	   -19.6381	   -23.8342	
     1.0910	     1.0071	   -11.8332	    -4.6997	   -10.4904	   -13.9313	   -15.9454	   -10.0708	   -19.3024	   -23.6664	
     1.1749	     1.0071	   -11.6653	    -4.5319	   -10.4904	   -14.1830	   -15.8615	    -9.9030	   -19.2184	   -23.7503	
[Epoch Header]
[Trial Type]	11
[Accept]	1
[Correct]	0
[RT]	 0.000
[Resp]	0
[Epoch Data]
   -17.1204	   -11.8332	   -18.7988	    -9.2316	   -21.6522	   -13.5117	   -18.2114	   -14.4348	   -23.3307	   -28.6179	
   -16.7007	   -11.7493	   -19.0506	   -10.8261	   -22.1558	   -14.2670	   -19.1345	   -15.5258	   -24.5056	   -29.7089	
   -16.3651	   -11.6653	   -19.2184	   -12.3367	   -22.4915	   -14.9384	   -19.7220	   -16.6168	   -25.5966	   -30.4642	
   -16.0294	   -11.4975	   -19.2184	   -13.5956	   -22.5754	   -15.5258	   -20.0577	   -17.7078	   -26.4359	   -31.0516	
   -15.8615	   -11.4136	   -19.1345	   -14.6027	   -22.4915	   -15.9454	   -20.1416	   -18.6310	   -27.1912	   -31.3034	
   -15.7776	   -11.3297	   -18.8828	   -15.2740	   -22.3236	   -16.2811	   -20.0577	   -19.3863	   -27.6947	   -31.2195	
   -15.9454	   -11.3297	   -18.7149	   -15.6097	   -22.0718	   -16.4490	   -19.7220	   -20.0577	   -28.0304	   -30.9677	
   -16.2811	   -11.4975	   -18.3792	   -15.7776	   -21.9879	   -16.4490	   -19.2184	   -20.3934	   -28.1143	   -30.2963	
   -16.7007	   -11.7493	   -18.1274	   -15.8615	   -21.9879	   -16.3651	   -18.5471	   -20.3934	   -27.7786	   -29.4571	
   -17.1204	   -12.0010	   -17.8757	   -15.7776	   -22.3236	   -16.1972	   -17.7917	   -20.0577	   -27.1912	   -28.3661	
   -17.5400	   -12.2528	   -17.5400	   -15.7776	   -22.8271	   -15.9454	   -16.8686	   -19.3863	   -26.1841	   -27.1912	
   -17.7917	   -12.4207	   -17.2882	   -15.6097	   -23.5825	   -15.6937	   -15.9454	   -18.3792	   -24.9252	   -25.9323	
   -17.8757	   -12.5046	   -16.8686	   -15.4419	   -24.4217	   -15.4419	   -14.9384	   -17.2882	   -23.4146	   -24.7574	
   -17.6239	   -12.4207	   -16.3651	   -15.1901	   -25.0931	   -15.1062	   -14.0152	   -16.0294	   -21.8201	   -23.7503	
   -17.2043	   -12.0850	   -15.7776	   -14.7705	   -25.5966	   -14.6866	   -13.2599	   -14.6866	   -20.3094	   -22.9111	
   -16.6168	   -11.5814	   -15.1062	   -14.1830	   -25.7645	   -14.2670	   -12.5885	   -13.5117	   -18.8828	   -22.2397	
   -15.8615	   -10.9940	   -14.3509	   -13.4277	   -25.4288	   -13.8474	   -12.1689	   -12.5046	   -17.6239	   -21.9879	
   -15.1062	   -10.3226	   -13.6795	   -12.6724	   -24.6735	   -13.4277	   -11.9171	   -11.8332	   -16.7847	   -21.9879	
   -14.4348	    -9.7351	   -13.0920	   -11.9171	   -23.4985	   -13.0920	   -12.0010	   -11.4975	   -16.2811	   -22.2397	
   -13.9313	    -9.2316	   -12.7563	   -11.3297	   -22.2397	   -12.8403	   -12.2528	   -11.6653	   -16.1133	   -22.7432	
   -13.6795	    -8.9798	   -12.7563	   -11.0779	   -21.0648	   -12.7563	   -12.7563	   -12.1689	   -16.1972	   -23.4146	
   -13.6795	    -8.9798	   -13.0081	   -11.0779	   -20.1416	   -12.8403	   -13.4277	   -13.0920	   -16.6168	   -24.1699	
   -13.8474	    -9.3155	   -13.5956	   -11.4136	   -19.5541	   -13.0920	   -14.0991	   -14.2670	   -17.2882	   -25.0092	
   -14.1830	    -9.8190	   -14.3509	   -11.9171	   -19.2184	   -13.5117	   -14.8544	   -15.4419	   -18.0435	   -25.7645	
   -14.5187	   -10.4065	   -15.1901	   -12.5046	   -19.2184	   -14.0152	   -15.4419	   -16.5329	   -18.8828	   -26.3519	
   -14.8544	   -11.0779	   -15.8615	   -13.0081	   -19.3024	   -14.4348	   -15.8615	   -17.2882	   -19.4702	   -26.8555	
   -15.0223	   -11.6653	   -16.3651	   -13.2599	   -19.4702	   -14.7705	   -16.1133	   -17.7917	   -19.9738	   -27.0233	
   -15.1062	   -12.0850	   -16.6168	   -13.3438	   -19.6381	   -14.9384	   -16.1133	   -17.7917	   -20.2255	   -27.0233	
   -15.1062	   -12.4207	   -16.7007	   -13.3438	   -19.7220	   -15.1901	   -16.1133	   -17.6239	   -20.3094	   -26.7715	
   -14.9384	   -12.6724	   -16.6168	   -13.1760	   -19.8898	   -15.2740	   -15.9454	   -17.0364	   -20.1416	   -26.3519	
   -14.7705	   -12.8403	   -16.4490	   -12.7563	   -19.9738	   -15.3580	   -15.7776	   -16.2811	   -19.7220	   -25.7645	
   -14.5187	   -12.9242	   -16.1972	   -12.1689	   -19.9738	   -15.2740	   -15.4419	   -15.1901	   -19.0506	   -25.0092	
   -14.1830	   -12.9242	   -15.9454	   -11.3297	   -19.9738	   -15.0223	   -15.1062	   -13.8474	   -18.2114	   -24.0860	
   -13.8474	   -12.6724	   -15.7776	   -10.1547	   -19.9738	   -14.6866	   -14.7705	   -12.3367	   -17.2043	   -23.0789	
   -13.4277	   -12.4207	   -15.6097	    -8.8959	   -19.9738	   -14.1830	   -14.4348	   -10.7422	   -16.1133	   -22.1558	
   -13.0920	   -12.0010	   -15.6097	    -7.7209	   -20.0577	   -13.6795	   -14.3509	    -9.2316	   -15.1901	   -21.4005	
   -12.7563	   -11.6653	   -15.9454	    -6.6299	   -20.3934	   -13.2599	   -14.4348	    -8.0566	   -14.4348	   -20.9808	
   -12.5885	   -11.4136	   -16.4490	    -5.9586	   -20.8969	   -12.9242	   -14.8544	    -7.3013	   -14.0991	   -20.8130	
   -12.5046	   -11.2457	   -17.2043	    -5.7068	   -21.4844	   -12.6724	   -15.4419	    -6.9656	   -14.1830	   -21.0648	
   -12.4207	   -11.0779	   -18.2114	    -5.7907	   -22.2397	   -12.5885	   -16.1972	    -7.1335	   -14.5187	   -21.5683	
   -12.3367	   -10.9100	   -19.1345	    -6.1264	   -22.9111	   -12.6724	   -16.9525	    -7.8049	   -15.0223	   -22.2397	
   -12.2528	   -10.7422	   -20.0577	    -6.7978	   -23.5825	   -12.8403	   -17.7078	    -8.7280	   -15.6937	   -22.9111	
   -12.0010	   -10.4904	   -20.8969	    -7.8049	   -24.0021	   -13.3438	   -18.3792	    -9.9869	   -16.4490	   -23.4985	
   -11.8332	   -10.2386	   -21.4844	    -9.0637	   -24.3378	   -14.0152	   -18.8828	   -11.4975	   -17.2043	   -24.0860	
   -11.5814	   -10.0708	   -21.8201	   -10.6583	   -24.5056	   -15.0223	   -19.2184	   -13.0920	   -18.0435	   -24.5056	
   -11.3297	    -9.8190	   -21.9879	   -12.3367	   -24.5056	   -16.1972	   -19.3863	   -14.6866	   -18.7149	   -24.7574	
   -11.0779	    -9.5673	   -21.9040	   -14.1830	   -24.2538	   -17.5400	   -19.4702	   -16.1972	   -19.3863	   -24.8413	
   -10.6583	    -9.3994	   -21.6522	   -15.8615	   -24.0021	   -18.9667	   -19.3024	   -17.3721	   -19.9738	   -24.7574	
   -10.2386	    -9.2316	   -21.4005	   -17.2882	   -23.6664	   -20.1416	   -18.9667	   -18.2953	   -20.3094	   -24.4217	
    -9.9030	    -9.1476	   -21.0648	   -18.4631	   -23.3307	   -21.0648	   -18.6310	   -18.8828	   -20.5612	   -23.9182	
    -9.5673	    -9.1476	   -20.8130	   -19.3024	   -22.9950	   -21.5683	   -18.2953	   -19.0506	   -20.6451	   -23.3307	
    -9.4833	    -9.3155	   -20.5612	   -19.6381	   -22.6593	   -21.5683	   -17.9596	   -18.9667	   -20.4773	   -22.6593	
    -9.5673	    -9.6512	   -20.3094	   -19.7220	   -22.3236	   -21.0648	   -17.7917	   -18.7149	   -20.2255	   -21.9879	
    -9.9030	   -10.0708	   -20.1416	   -19.4702	   -22.0718	   -20.3094	   -17.7078	   -18.3792	   -19.9738	   -21.3165	
   -10.4065	   -10.5743	   -19.8898	   -19.0506	   -21.8201	   -19.2184	   -17.7917	   -18.1274	   -19.5541	   -20.8969	
   -11.0779	   -11.1618	   -19.7220	   -18.4631	   -21.5683	   -18.0435	   -17.8757	   -17.8757	   -19.3024	   -20.5612	
   -11.7493	   -11.6653	   -19.5541	   -17.7078	   -21.4005	   -16.7847	   -17.9596	   -17.6239	   -18.9667	   -20.3934	
   -12.4207	   -12.0010	   -19.3024	   -16.8686	   -21.2326	   -15.6097	   -18.0435	   -17.2882	   -18.7988	   -20.3934	
   -12.8403	   -12.2528	   -19.0506	   -15.8615	   -21.0648	   -14.5187	   -18.2114	   -16.9525	   -18.6310	   -20.5612	
   -13.0920	   -12.3367	   -18.7988	   -14.7705	   -20.9808	   -13.4277	   -18.2114	   -16.6168	   -18.6310	   -20.8130	
   -13.1760	   -12.3367	   -18.5471	   -13.6795	   -20.9808	   -12.5046	   -18.2953	   -16.1133	   -18.8828	   -21.2326	
   -13.3438	   -12.3367	   -18.4631	   -12.5046	   -21.0648	   -11.7493	   -18.2953	   -15.6937	   -19.2184	   -21.6522	
   -13.6795	   -12.4207	   -18.5471	   -11.4975	   -21.3165	   -11.0779	   -18.3792	   -15.1901	   -19.6381	   -22.0718	
   -14.3509	   -12.7563	   -18.8828	   -10.4904	   -21.8201	   -10.5743	   -18.4631	   -14.7705	   -20.1416	   -22.4915	
   -15.4419	   -13.3438	   -19.3863	    -9.8190	   -22.4075	   -10.2386	   -18.6310	   -14.3509	   -20.6451	   -22.7432	
   -16.7847	   -14.1830	   -20.1416	    -9.3155	   -23.1628	    -9.9869	   -18.7988	   -13.9313	   -20.9808	   -22.8271	
   -18.1274	   -15.1062	   -20.8130	    -9.0637	   -23.8342	    -9.8190	   -18.9667	   -13.5117	   -21.0648	   -22.5754	
   -19.4702	   -16.0294	   -21.4844	    -9.1476	   -24.4217	    -9.7351	   -18.8828	   -13.0920	   -20.8130	   -21.9879	
   -20.4773	   -16.7847	   -21.9040	    -9.3994	   -24.7574	    -9.7351	   -18.7149	   -12.4207	   -20.0577	   -21.1487	
   -21.0648	   -17.2882	   -22.0718	    -9.8190	   -24.8413	    -9.6512	   -18.2953	   -11.6653	   -19.0506	   -20.0577	
   -21.2326	   -17.5400	   -21.9040	   -10.1547	   -24.6735	    -9.4833	   -17.7917	   -10.7422	   -17.6239	   -18.7988	
   -20.9808	   -17.5400	   -21.4844	   -10.3226	   -24.3378	    -9.2316	   -17.1204	    -9.7351	   -16.1133	   -17.5400	
   -20.3934	   -17.2043	   -20.8130	   -10.0708	   -23.9182	    -8.8959	   -16.4490	    -8.6441	   -14.6027	   -16.3651	
   -19.4702	   -16.7847	   -19.9738	    -9.5673	   -23.3307	    -8.5602	   -15.8615	    -7.6370	   -13.2599	   -15.4419	
   -18.4631	   -16.1133	   -19.0506	    -8.8959	   -22.7432	    -8.3084	   -15.2740	    -6.7978	   -12.2528	   -14.9384	
   -17.4561	   -15.4419	   -18.0435	    -8.2245	   -22.1558	    -8.2245	   -14.9384	    -6.2943	   -11.5814	   -14.7705	
   -16.4490	   -14.8544	   -17.1204	    -7.8888	   -21.7361	    -8.4763	   -14.8544	    -6.2943	   -11.4975	   -15.1062	
   -15.5258	   -14.2670	   -16.2811	    -7.8888	   -21.4844	    -9.1476	   -14.9384	    -6.8817	   -11.9171	   -15.8615	
   -14.8544	   -13.7634	   -15.6937	    -8.4763	   -21.2326	   -10.1547	   -15.2740	    -7.8888	   -12.7563	   -17.0364	
   -14.2670	   -13.4277	   -15.2740	    -9.3994	   -21.1487	   -11.4975	   -15.7776	    -9.2316	   -13.8474	   -18.3792	
   -13.9313	   -13.0920	   -15.1062	   -10.5743	   -21.0648	   -12.9242	   -16.3651	   -10.7422	   -15.0223	   -19.8059	
   -13.6795	   -12.8403	   -15.0223	   -11.8332	   -20.9808	   -14.3509	   -16.9525	   -12.2528	   -16.1972	   -20.9808	
   -13.4277	   -12.5046	   -15.1062	   -12.8403	   -20.7291	   -15.6097	   -17.5400	   -13.5117	   -17.1204	   -21.9040	
   -13.2599	   -12.2528	   -15.2740	   -13.6795	   -20.4773	   -16.5329	   -18.0435	   -14.4348	   -17.7917	   -22.4075	
   -13.0920	   -11.9171	   -15.4419	   -14.0991	   -20.0577	   -17.2043	   -18.4631	   -15.0223	   -18.2114	   -22.4915	
   -12.8403	   -11.5814	   -15.6097	   -14.0991	   -19.6381	   -17.5400	   -18.7149	   -15.3580	   -18.4631	   -22.3236	
   -12.5046	   -11.1618	   -15.6937	   -13.9313	   -19.2184	   -17.7078	   -18.8828	   -15.3580	   -18.4631	   -21.7361	
   -12.0850	   -10.6583	   -15.7776	   -13.5117	   -18.8828	   -17.6239	   -18.8828	   -15.1901	   -18.3792	   -21.0648	
   -11.4975	   -10.2386	   -15.8615	   -13.0081	   -18.7149	   -17.3721	   -18.7149	   -14.8544	   -18.2953	   -20.3094	
   -10.9100	    -9.8190	   -15.9454	   -12.5046	   -18.7988	   -16.9525	   -18.4631	   -14.5187	   -18.2114	   -19.5541	
   -10.3226	    -9.4833	   -16.2811	   -12.0850	   -19.2184	   -16.5329	   -18.1274	   -14.1830	   -18.2953	   -18.9667	
    -9.8190	    -9.3155	   -16.7007	   -11.7493	   -19.9738	   -16.0294	   -17.8757	   -13.9313	   -18.5471	   -18.5471	
    -9.4833	    -9.3155	   -17.2882	   -11.5814	   -20.8130	   -15.5258	   -17.6239	   -13.9313	   -18.8828	   -18.5471	
    -9.1476	    -9.3155	   -17.7917	   -11.4975	   -21.7361	   -15.0223	   -17.4561	   -13.9313	   -19.3863	   -18.7149	
    -8.7280	    -9.2316	   -18.1274	   -11.3297	   -22.2397	   -14.5187	   -17.1204	   -14.0152	   -19.7220	   -19.0506	
    -8.2245	    -8.9798	   -18.2114	   -10.9100	   -22.4915	   -14.1830	   -16.7007	   -13.9313	   -19.9738	   -19.4702	
    -7.6370	    -8.4763	   -18.0435	   -10.1547	   -22.2397	   -13.7634	   -16.1972	   -13.6795	   -19.9738	   -19.8898	
    -7.0496	    -8.0566	   -17.7078	    -9.2316	   -21.8201	   -13.5117	   -15.6097	   -13.1760	   -19.8059	   -20.3094	
    -6.7139	    -7.6370	   -17.4561	    -7.9727	   -21.3165	   -13.2599	   -15.1901	   -12.6724	   -19.5541	   -20.7291	
    -6.7139	    -7.5531	   -17.2882	    -6.6299	   -20.9808	   -13.0081	   -14.9384	   -12.0850	   -19.3024	   -21.2326	
    -7.1335	    -7.7209	   -17.3721	    -5.2032	   -20.8969	   -12.9242	   -14.8544	   -11.5814	   -19.0506	   -21.7361	
    -7.8049	    -8.1406	   -17.7078	    -3.7766	   -20.9808	   -12.8403	   -15.0223	   -11.3297	   -18.7988	   -22.1558	
    -8.6441	    -8.7280	   -18.2114	    -2.6016	   -21.2326	   -12.7563	   -15.1901	   -11.2457	   -18.6310	   -22.5754	
    -9.7351	    -9.4833	   -18.7149	    -1.5945	   -21.5683	   -12.5885	   -15.4419	   -11.3297	   -18.5471	   -22.7432	
   -10.7422	   -10.3226	   -19.1345	    -0.8392	   -21.9040	   -12.4207	   -15.6097	   -11.6653	   -18.4631	   -22.9111	
   -11.8332	   -11.2457	   -19.6381	    -0.5875	   -22.2397	   -12.1689	   -15.7776	   -12.1689	   -18.3792	   -22.8271	
   -12.8403	   -12.1689	   -19.9738	    -0.8392	   -22.5754	   -11.9171	   -15.8615	   -12.7563	   -18.4631	   -22.7432	
   -13.8474	   -13.0920	   -20.2255	    -1.6785	   -22.9111	   -11.7493	   -15.7776	   -13.4277	   -18.5471	   -22.4915	
   -14.8544	   -14.0152	   -20.3934	    -3.1891	   -23.2468	   -11.8332	   -15.7776	   -14.1830	   -18.7149	   -22.3236	
   -15.6937	   -14.8544	   -20.4773	    -5.2872	   -23.4985	   -12.1689	   -15.7776	   -14.8544	   -19.0506	   -22.0718	
   -16.3651	   -15.6097	   -20.5612	    -7.8049	   -23.7503	   -12.7563	   -15.7776	   -15.5258	   -19.3863	   -21.9040	
   -16.7847	   -16.0294	   -20.3934	   -10.3226	   -23.8342	   -13.3438	   -15.7776	   -16.0294	   -19.7220	   -21.7361	
   -16.7847	   -16.1133	   -20.0577	   -12.5046	   -23.7503	   -13.9313	   -15.7776	   -16.2811	   -19.9738	   -21.4005	
   -16.4490	   -15.9454	   -19.5541	   -14.0152	   -23.4985	   -14.1830	   -15.6937	   -16.3651	   -20.0577	   -21.0648	
   -15.8615	   -15.3580	   -18.8828	   -14.8544	   -23.1628	   -14.2670	   -15.6937	   -16.1972	   -19.9738	   -20.6451	
   -15.0223	   -14.6027	   -18.0435	   -14.9384	   -22.7432	   -14.0991	   -15.6097	   -15.9454	   -19.8059	   -20.2255	
   -14.2670	   -13.7634	   -17.2882	   -14.5187	   -22.3236	   -13.7634	   -15.6937	   -15.5258	   -19.5541	   -19.8059	
   -13.5956	   -13.0081	   -16.5329	   -13.7634	   -21.9879	   -13.4277	   -15.7776	   -15.1062	   -19.3024	   -19.3863	
   -13.2599	   -12.3367	   -16.0294	   -12.8403	   -21.7361	   -13.1760	   -15.8615	   -14.5187	   -19.0506	   -19.1345	
   -13.0081	   -11.7493	   -15.6097	   -11.9171	   -21.4005	   -13.0081	   -15.9454	   -13.7634	   -18.7988	   -18.8828	
   -13.0081	   -11.1618	   -15.3580	   -10.9940	   -21.1487	   -12.9242	   -15.9454	   -12.9242	   -18.5471	   -18.7149	
   -12.9242	   -10.6583	   -15.1901	   -10.2386	   -20.7291	   -13.0081	   -15.8615	   -11.9171	   -18.2953	   -18.4631	
   -12.8403	   -10.0708	   -15.1062	    -9.5673	   -20.3094	   -13.1760	   -15.6097	   -10.8261	   -18.1274	   -18.2953	
   -12.7563	    -9.5673	   -15.1062	    -9.1476	   -19.8059	   -13.5117	   -15.1901	    -9.9869	   -17.9596	   -18.1274	
   -12.7563	    -9.1476	   -15.2740	    -9.0637	   -19.3863	   -14.0152	   -14.7705	    -9.3155	   -18.0435	   -18.0435	
   -12.8403	    -8.8959	   -15.4419	    -9.3155	   -18.9667	   -14.6027	   -14.4348	    -9.1476	   -18.2114	   -18.1274	
   -13.0081	    -8.8959	   -15.7776	   -10.0708	   -18.7988	   -15.3580	   -14.0991	    -9.3994	   -18.5471	   -18.2114	
   -13.3438	    -9.0637	   -16.1133	   -11.1618	   -18.6310	   -16.0294	   -13.7634	   -10.1547	   -18.9667	   -18.4631	
   -13.6795	    -9.3994	   -16.4490	   -12.5046	   -18.5471	   -16.7847	   -13.5117	   -11.2457	   -19.3863	   -18.7149	
   -14.0991	    -9.7351	   -16.7007	   -14.0991	   -18.4631	   -17.4561	   -13.2599	   -12.5046	   -19.8059	   -19.0506	
   -14.4348	   -10.1547	   -16.8686	   -15.8615	   -18.3792	   -18.1274	   -13.0081	   -14.0152	   -20.3094	   -19.4702	
   -14.6027	   -10.4904	   -17.0364	   -17.5400	   -18.2953	   -18.7149	   -12.9242	   -15.4419	   -20.8130	   -19.8898	
   -14.6866	   -10.8261	   -17.1204	   -19.2184	   -18.1274	   -19.2184	   -12.8403	   -16.8686	   -21.3165	   -20.3094	
   -14.5187	   -10.9100	   -17.1204	   -20.6451	   -17.9596	   -19.6381	   -12.8403	   -18.0435	   -21.7361	   -20.6451	
   -14.0991	   -10.9100	   -17.1204	   -21.8201	   -17.7917	   -19.8898	   -12.9242	   -19.0506	   -22.0718	   -20.9808	
   -13.4277	   -10.8261	   -17.0364	   -22.6593	   -17.7078	   -20.0577	   -13.1760	   -19.8898	   -22.2397	   -21.3165	
   -12.5885	   -10.5743	   -16.9525	   -23.1628	   -17.6239	   -20.0577	   -13.5117	   -20.6451	   -22.3236	   -21.5683	
   -11.5814	   -10.2386	   -16.8686	   -23.3307	   -17.5400	   -19.9738	   -13.9313	   -21.2326	   -22.2397	   -21.9040	
   -10.5743	    -9.8190	   -16.7007	   -23.0789	   -17.6239	   -19.7220	   -14.2670	   -21.7361	   -22.1558	   -22.2397	
    -9.7351	    -9.4833	   -16.6168	   -22.5754	   -17.6239	   -19.4702	   -14.6027	   -22.1558	   -22.1558	   -22.6593	
    -9.1476	    -9.3994	   -16.5329	   -21.9879	   -17.7917	   -19.2184	   -14.9384	   -22.4915	   -22.0718	   -23.0789	
    -9.0637	    -9.4833	   -16.5329	   -21.4005	   -18.1274	   -19.0506	   -15.2740	   -22.7432	   -22.1558	   -23.5825	
    -9.5673	    -9.9869	   -16.7007	   -20.8969	   -18.6310	   -18.9667	   -15.6097	   -22.9111	   -22.3236	   -24.0021	
   -10.6583	   -10.8261	   -17.2043	   -20.6451	   -19.3024	   -19.0506	   -16.0294	   -22.9950	   -22.4915	   -24.5056	
   -12.1689	   -12.0010	   -17.7917	   -20.6451	   -20.1416	   -19.3863	   -16.4490	   -23.0789	   -22.8271	   -24.9252	
   -14.0991	   -13.4277	   -18.5471	   -20.8130	   -21.1487	   -19.8898	   -16.9525	   -23.1628	   -23.2468	   -25.2609	
   -16.0294	   -14.9384	   -19.3863	   -21.1487	   -22.2397	   -20.4773	   -17.4561	   -23.2468	   -23.6664	   -25.5966	
   -17.8757	   -16.2811	   -20.0577	   -21.6522	   -23.2468	   -21.1487	   -17.9596	   -23.3307	   -24.1699	   -25.8484	
   -19.3024	   -17.3721	   -20.5612	   -22.1558	   -24.0860	   -21.8201	   -18.2953	   -23.2468	   -24.5895	   -25.9323	
   -20.2255	   -18.1274	   -20.7291	   -22.5754	   -24.5895	   -22.4075	   -18.5471	   -23.1628	   -24.8413	   -25.8484	
   -20.7291	   -18.4631	   -20.5612	   -22.9950	   -24.9252	   -22.8271	   -18.5471	   -22.9111	   -25.0092	   -25.6805	
   -20.8130	   -18.4631	   -20.0577	   -23.0789	   -24.9252	   -23.0789	   -18.4631	   -22.5754	   -25.0092	   -25.4288	
   -20.5612	   -18.2114	   -19.3024	   -23.0789	   -24.5895	   -23.1628	   -18.1274	   -22.0718	   -24.9252	   -25.0092	
   -20.1416	   -17.7078	   -18.3792	   -22.8271	   -24.0860	   -23.1628	   -17.7078	   -21.4844	   -24.6735	   -24.5895	
   -19.5541	   -17.1204	   -17.3721	   -22.4075	   -23.3307	   -22.9950	   -17.2882	   -20.7291	   -24.3378	   -24.1699	
   -18.8828	   -16.3651	   -16.3651	   -21.9040	   -22.5754	   -22.8271	   -16.7007	   -20.0577	   -23.8342	   -23.7503	
   -18.2114	   -15.6097	   -15.5258	   -21.4005	   -21.7361	   -22.6593	   -16.1972	   -19.3024	   -23.3307	   -23.4146	
   -17.5400	   -14.8544	   -15.0223	   -20.8969	   -21.0648	   -22.5754	   -15.6937	   -18.5471	   -22.8271	   -23.1628	
   -16.9525	   -14.2670	   -14.7705	   -20.5612	   -20.5612	   -22.5754	   -15.3580	   -18.0435	   -22.4915	   -23.0789	
   -16.6168	   -14.0152	   -15.0223	   -20.4773	   -20.3934	   -22.9111	   -15.1062	   -17.7078	   -22.3236	   -23.2468	
   -16.5329	   -14.0152	   -15.6937	   -20.5612	   -20.4773	   -23.5825	   -15.1062	   -17.7917	   -22.4075	   -23.6664	
   -16.8686	   -14.3509	   -16.7847	   -20.9808	   -20.8969	   -24.5056	   -15.3580	   -18.2953	   -22.8271	   -24.2538	
   -17.3721	   -14.9384	   -18.0435	   -21.5683	   -21.4844	   -25.5966	   -15.6937	   -19.0506	   -23.4985	   -24.9252	
   -18.0435	   -15.7776	   -19.4702	   -22.2397	   -22.2397	   -26.7715	   -16.0294	   -20.0577	   -24.2538	   -25.6805	
   -18.7149	   -16.6168	   -20.8969	   -22.8271	   -22.9111	   -27.8625	   -16.1972	   -21.0648	   -25.0931	   -26.1841	
   -19.3863	   -17.4561	   -21.9879	   -23.3307	   -23.4985	   -28.7018	   -16.1972	   -22.0718	   -25.7645	   -26.3519	
   -19.8898	   -18.1274	   -22.8271	   -23.6664	   -23.8342	   -29.2053	   -15.8615	   -22.8271	   -26.3519	   -26.3519	
   -20.3094	   -18.7149	   -23.4146	   -23.9182	   -23.9182	   -29.4571	   -15.3580	   -23.4985	   -26.7715	   -26.1002	
   -20.6451	   -19.2184	   -23.6664	   -24.3378	   -24.0021	   -29.6249	   -14.6866	   -24.0021	   -27.0233	   -25.6805	
   -20.9808	   -19.7220	   -23.8342	   -24.8413	   -23.9182	   -29.7089	   -14.0152	   -24.5056	   -27.3590	   -25.2609	
   -21.2326	   -20.1416	   -23.8342	   -25.5966	   -23.8342	   -29.7928	   -13.3438	   -25.0092	   -27.6108	   -24.9252	
   -21.4844	   -20.4773	   -23.6664	   -26.3519	   -23.7503	   -29.8767	   -12.7563	   -25.4288	   -27.7786	   -24.6735	
   -21.6522	   -20.6451	   -23.4985	   -27.1072	   -23.5825	   -29.9606	   -12.3367	   -25.8484	   -27.9465	   -24.5895	
   -21.7361	   -20.7291	   -23.1628	   -27.7786	   -23.4985	   -29.9606	   -12.0850	   -26.2680	   -27.9465	   -24.5895	
   -21.7361	   -20.6451	   -22.8271	   -28.1143	   -23.3307	   -29.9606	   -11.9171	   -26.5198	   -27.9465	   -24.7574	
   -21.6522	   -20.3934	   -22.5754	   -28.3661	   -23.2468	   -29.7928	   -11.9171	   -26.6037	   -27.8625	   -25.0931	
   -21.4005	   -19.8898	   -22.2397	   -28.3661	   -23.0789	   -29.5410	   -12.0010	   -26.6876	   -27.6947	   -25.5966	
   -20.8130	   -19.2184	   -21.9040	   -28.1982	   -23.0789	   -29.1214	   -12.1689	   -26.6037	   -27.5269	   -26.1841	
   -19.8059	   -18.2114	   -21.5683	   -27.7786	   -22.9111	   -28.7018	   -12.4207	   -26.6037	   -27.3590	   -26.7715	
   -18.5471	   -16.8686	   -20.9808	   -27.2751	   -22.7432	   -28.0304	   -12.5885	   -26.5198	   -27.1912	   -27.3590	
   -16.9525	   -15.2740	   -20.3094	   -26.6037	   -22.4075	   -27.3590	   -12.5885	   -26.6037	   -27.0233	   -27.7786	
   -15.1062	   -13.5117	   -19.3863	   -25.9323	   -21.9040	   -26.6037	   -12.3367	   -26.6876	   -26.8555	   -27.9465	
   -13.2599	   -11.7493	   -18.2953	   -25.2609	   -21.4005	   -25.8484	   -12.0010	   -26.7715	   -26.6876	   -27.9465	
   -11.5814	   -10.0708	   -17.2043	   -24.5056	   -20.7291	   -25.0931	   -11.4975	   -26.8555	   -26.4359	   -27.6947	
   -10.2386	    -8.7280	   -16.1133	   -23.8342	   -20.0577	   -24.3378	   -10.9100	   -26.8555	   -26.1002	   -27.1072	
    -9.3994	    -7.8049	   -15.2740	   -23.2468	   -19.4702	   -23.5825	   -10.4065	   -26.6876	   -25.6805	   -26.2680	
    -9.0637	    -7.3853	   -14.6027	   -22.7432	   -19.1345	   -22.9111	    -9.9869	   -26.3519	   -25.1770	   -25.2609	
    -9.1476	    -7.5531	   -14.2670	   -22.2397	   -18.9667	   -22.2397	    -9.6512	   -25.7645	   -24.5895	   -24.0021	
    -9.6512	    -8.0566	   -14.1830	   -21.8201	   -18.9667	   -21.6522	    -9.4833	   -25.0931	   -24.0021	   -22.7432	
   -10.4065	    -8.8959	   -14.2670	   -21.3165	   -19.1345	   -20.9808	    -9.3155	   -24.2538	   -23.4146	   -21.4844	
   -11.0779	    -9.8190	   -14.5187	   -20.8130	   -19.3024	   -20.3934	    -9.1476	   -23.3307	   -22.9111	   -20.3094	
   -11.5814	   -10.6583	   -14.8544	   -20.1416	   -19.3863	   -19.8898	    -8.9798	   -22.3236	   -22.4915	   -19.3024	
   -11.8332	   -11.1618	   -15.0223	   -19.3024	   -19.3024	   -19.3024	    -8.7280	   -21.4005	   -22.1558	   -18.5471	
   -11.6653	   -11.4136	   -15.0223	   -18.2953	   -18.9667	   -18.7149	    -8.4763	   -20.4773	   -21.9879	   -18.0435	
   -11.2457	   -11.3297	   -14.8544	   -17.1204	   -18.3792	   -18.1274	    -8.2245	   -19.6381	   -21.9879	   -17.8757	
   -10.5743	   -10.9100	   -14.6027	   -15.8615	   -17.6239	   -17.6239	    -8.0566	   -18.8828	   -22.0718	   -17.9596	
    -9.5673	   -10.1547	   -14.1830	   -14.5187	   -16.7847	   -17.0364	    -8.0566	   -18.2114	   -22.3236	   -18.2953	
    -8.4763	    -9.3155	   -13.8474	   -13.1760	   -15.9454	   -16.5329	    -8.1406	   -17.7078	   -22.4915	   -18.8828	
    -7.4692	    -8.3923	   -13.5956	   -11.9171	   -15.2740	   -16.0294	    -8.3084	   -17.2882	   -22.6593	   -19.5541	
    -6.5460	    -7.4692	   -13.5117	   -10.8261	   -14.8544	   -15.6937	    -8.6441	   -16.9525	   -22.7432	   -20.2255	
    -5.9586	    -6.8817	   -13.5956	    -9.9030	   -14.8544	   -15.4419	    -9.1476	   -16.7847	   -22.7432	   -20.8130	
    -5.7907	    -6.6299	   -14.0991	    -9.3155	   -15.3580	   -15.3580	    -9.8190	   -16.7847	   -22.4915	   -21.3165	
    -6.0425	    -6.7978	   -14.9384	    -8.9798	   -16.3651	   -15.4419	   -10.5743	   -16.8686	   -22.2397	   -21.8201	
    -6.7978	    -7.3853	   -16.1133	    -8.8959	   -17.7917	   -15.7776	   -11.4975	   -17.0364	   -21.9040	   -22.1558	
    -7.8049	    -8.3084	   -17.4561	    -8.8959	   -19.3863	   -16.2811	   -12.4207	   -17.3721	   -21.5683	   -22.3236	
    -8.8959	    -9.3155	   -18.7988	    -9.1476	   -20.8969	   -16.9525	   -13.1760	   -17.6239	   -21.2326	   -22.2397	
    -9.8190	   -10.2386	   -19.9738	    -9.3155	   -22.1558	   -17.6239	   -13.7634	   -17.7917	   -20.8130	   -21.9879	
   -10.4904	   -10.9100	   -20.7291	    -9.4833	   -22.9950	   -18.2953	   -13.9313	   -17.8757	   -20.3094	   -21.4005	
   -10.6583	   -11.1618	   -20.9808	    -9.5673	   -23.2468	   -18.8828	   -13.7634	   -17.6239	   -19.5541	   -20.5612	
   -10.4065	   -11.0779	   -20.7291	    -9.2316	   -22.9111	   -19.1345	   -13.0920	   -17.0364	   -18.7149	   -19.3863	
    -9.7351	   -10.4904	   -19.9738	    -8.5602	   -22.1558	   -19.2184	   -12.0010	   -16.1133	   -17.6239	   -17.9596	
    -8.7280	    -9.4833	   -18.7149	    -7.3853	   -20.8130	   -18.8828	   -10.6583	   -14.7705	   -16.2811	   -16.3651	
    -7.4692	    -8.1406	   -17.1204	    -5.5389	   -19.2184	   -18.0435	    -9.0637	   -12.9242	   -14.7705	   -14.6866	
    -5.7907	    -6.3782	   -15.1062	    -3.1052	   -17.2882	   -16.7007	    -7.3013	   -10.7422	   -13.0920	   -12.9242	
    -3.8605	    -4.1962	   -12.7563	    -0.0839	   -15.1901	   -14.7705	    -5.5389	    -8.1406	   -11.3297	   -11.1618	
    -1.5945	    -1.8463	   -10.2386	     3.4409	   -13.0081	   -12.2528	    -3.7766	    -5.3711	    -9.3994	    -9.3994	
     0.9232	     0.7553	    -7.7209	     7.3013	   -10.9100	    -9.1476	    -2.0981	    -2.6855	    -7.6370	    -7.8049	
     3.6087	     3.3569	    -5.2032	    11.0779	    -8.9798	    -5.7068	    -0.7553	    -0.1678	    -5.9586	    -6.4621	
     6.2943	     5.7907	    -2.9373	    14.6027	    -7.4692	    -2.0981	     0.2518	     1.8463	    -4.5319	    -5.4550	
     8.8120	     7.9727	    -1.0910	    17.4561	    -6.2103	     1.5106	     0.7553	     3.1891	    -3.4409	    -4.6997	
    11.1618	     9.7351	     0.4196	    19.6381	    -5.4550	     4.6997	     0.9232	     4.0283	    -2.6855	    -4.3640	
    13.0081	    11.0779	     1.5106	    21.0648	    -5.1193	     7.4692	     0.7553	     4.3640	    -2.2659	    -4.1962	
    14.5187	    11.9171	     2.1820	    21.9040	    -5.0354	     9.7351	     0.3357	     4.3640	    -2.0142	    -4.2801	
    15.5258	    12.4207	     2.5177	    22.2397	    -5.2032	    11.2457	    -0.2518	     4.0283	    -2.0142	    -4.4479	
    16.0294	    12.4207	     2.5177	    22.0718	    -5.6229	    12.1689	    -0.9232	     3.6087	    -2.2659	    -4.7836	
    16.1972	    12.0850	     2.2659	    21.6522	    -6.2103	    12.3367	    -1.5945	     3.1052	    -2.6016	    -5.2032	
    16.0294	    11.4136	     1.7624	    20.9808	    -6.9656	    11.9171	    -2.3499	     2.3499	    -3.1052	    -5.6229	
    15.5258	    10.5743	     1.0910	    19.9738	    -7.7209	    10.9940	    -3.0212	     1.5945	    -3.7766	    -6.1264	
    14.8544	     9.6512	     0.3357	    18.7149	    -8.4763	     9.5673	    -3.6926	     0.6714	    -4.5319	    -6.7139	
    14.2670	     8.7280	    -0.3357	    17.2882	    -9.1476	     7.8049	    -4.2801	    -0.2518	    -5.2032	    -7.1335	
    13.6795	     7.9727	    -0.8392	    15.6097	    -9.7351	     6.0425	    -4.7836	    -1.0910	    -5.8746	    -7.5531	
    13.1760	     7.3853	    -1.1749	    13.9313	   -10.1547	     4.4479	    -5.2032	    -1.8463	    -6.4621	    -7.8888	
    12.6724	     6.8817	    -1.4267	    12.2528	   -10.4904	     3.1052	    -5.6229	    -2.5177	    -6.9656	    -8.2245	
    12.1689	     6.3782	    -1.6785	    10.7422	   -10.7422	     2.1820	    -6.0425	    -3.1052	    -7.3853	    -8.6441	
    11.4136	     5.8746	    -2.0142	     9.3994	   -11.0779	     1.5945	    -6.5460	    -3.5248	    -7.8888	    -9.1476	
    10.4065	     5.2032	    -2.5177	     8.2245	   -11.5814	     1.1749	    -7.2174	    -4.0283	    -8.4763	    -9.9030	
     9.1476	     4.2801	    -3.3569	     7.1335	   -12.2528	     0.8392	    -8.1406	    -4.6158	    -9.3155	   -10.9100	
     7.4692	     3.1052	    -4.4479	     6.0425	   -13.0920	     0.3357	    -9.1476	    -5.3711	   -10.4065	   -12.1689	
     5.3711	     1.5945	    -5.8746	     4.9515	   -14.1830	    -0.4196	   -10.3226	    -6.2943	   -11.7493	   -13.6795	
     3.0212	    -0.1678	    -7.5531	     3.6926	   -15.4419	    -1.3428	   -11.5814	    -7.4692	   -13.4277	   -15.2740	
     0.4196	    -2.0981	    -9.2316	     2.3499	   -16.7007	    -2.6016	   -12.8403	    -8.8120	   -15.1901	   -16.8686	
    -2.1820	    -4.1122	   -10.9100	     0.9232	   -18.0435	    -3.9444	   -14.0152	   -10.2386	   -17.1204	   -18.4631	
    -4.6158	    -5.9586	   -12.5046	    -0.5875	   -19.2184	    -5.4550	   -15.0223	   -11.5814	   -18.8828	   -19.8898	
    -6.7978	    -7.6370	   -13.8474	    -2.0981	   -20.3094	    -6.9656	   -15.7776	   -12.9242	   -20.5612	   -21.0648	
    -8.6441	    -9.0637	   -15.0223	    -3.5248	   -21.2326	    -8.5602	   -16.2811	   -14.0991	   -21.9879	   -21.9040	
   -10.1547	   -10.0708	   -16.0294	    -4.7836	   -21.9040	    -9.9030	   -16.4490	   -14.9384	   -22.9950	   -22.4075	
   -11.0779	   -10.7422	   -16.7007	    -5.9586	   -22.3236	   -11.0779	   -16.3651	   -15.6097	   -23.7503	   -22.5754	
   -11.6653	   -11.0779	   -17.0364	    -6.7978	   -22.3236	   -11.9171	   -15.9454	   -15.8615	   -24.0021	   -22.3236	
   -11.6653	   -10.9100	   -17.1204	    -7.2174	   -22.0718	   -12.3367	   -15.1062	   -15.7776	   -23.9182	   -21.8201	
   -11.4136	   -10.4065	   -16.7847	    -7.3853	   -21.4844	   -12.5046	   -14.0991	   -15.4419	   -23.4985	   -20.9808	
   -10.9100	    -9.7351	   -16.1972	    -7.2174	   -20.7291	   -12.3367	   -12.9242	   -14.9384	   -22.9111	   -19.9738	
   -10.3226	    -8.9798	   -15.5258	    -6.7978	   -19.8059	   -12.0010	   -11.7493	   -14.2670	   -22.1558	   -19.0506	
    -9.7351	    -8.2245	   -14.7705	    -6.2943	   -18.9667	   -11.5814	   -10.6583	   -13.6795	   -21.4844	   -18.1274	
    -9.3155	    -7.5531	   -14.0152	    -5.8746	   -18.2953	   -11.3297	    -9.9030	   -13.1760	   -20.8969	   -17.4561	
    -8.9798	    -7.2174	   -13.5117	    -5.5389	   -17.8757	   -11.1618	    -9.3994	   -12.9242	   -20.4773	   -17.0364	
    -8.7280	    -7.0496	   -13.2599	    -5.4550	   -17.7078	   -11.1618	    -9.3994	   -12.7563	   -20.1416	   -16.8686	
    -8.5602	    -7.1335	   -13.2599	    -5.4550	   -17.8757	   -11.2457	    -9.6512	   -12.6724	   -19.8059	   -16.9525	
    -8.3084	    -7.3013	   -13.4277	    -5.4550	   -18.2953	   -11.5814	   -10.3226	   -12.6724	   -19.5541	   -17.2882	
    -8.0566	    -7.6370	   -13.7634	    -5.5389	   -18.9667	   -12.0010	   -11.1618	   -12.5046	   -19.3024	   -17.7917	
    -7.8049	    -8.0566	   -14.0991	    -5.7068	   -19.6381	   -12.5046	   -12.1689	   -12.4207	   -19.0506	   -18.4631	
    -7.5531	    -8.3923	   -14.5187	    -5.8746	   -20.3934	   -13.1760	   -13.1760	   -12.3367	   -18.8828	   -19.2184	
    -7.3853	    -8.8120	   -14.8544	    -6.2943	   -21.1487	   -14.0991	   -14.0991	   -12.2528	   -18.8828	   -20.1416	
    -7.3013	    -9.1476	   -15.1901	    -6.7978	   -21.9040	   -15.1901	   -15.0223	   -12.3367	   -18.9667	   -21.1487	
    -7.3853	    -9.5673	   -15.4419	    -7.5531	   -22.5754	   -16.4490	   -15.6937	   -12.4207	   -19.3024	   -22.0718	
    -7.6370	    -9.9869	   -15.6937	    -8.3084	   -23.1628	   -17.7078	   -16.2811	   -12.6724	   -19.6381	   -22.8271	
    -7.9727	   -10.5743	   -15.9454	    -8.9798	   -23.7503	   -18.7988	   -16.7847	   -12.8403	   -20.1416	   -23.4146	
    -8.5602	   -11.1618	   -16.1972	    -9.6512	   -24.2538	   -19.6381	   -17.1204	   -13.0920	   -20.5612	   -23.7503	
    -9.3155	   -11.7493	   -16.5329	   -10.1547	   -24.8413	   -20.0577	   -17.3721	   -13.3438	   -20.8969	   -23.7503	
    -9.9869	   -12.3367	   -16.7847	   -10.4904	   -25.3448	   -20.0577	   -17.6239	   -13.5117	   -21.0648	   -23.4146	
   -10.6583	   -12.8403	   -17.1204	   -10.6583	   -25.7645	   -19.6381	   -17.7917	   -13.7634	   -21.1487	   -22.9111	
   -10.9940	   -13.1760	   -17.2882	   -10.7422	   -26.0162	   -18.9667	   -17.7917	   -14.0991	   -21.1487	   -22.2397	
   -11.1618	   -13.2599	   -17.4561	   -10.6583	   -26.1841	   -17.9596	   -17.7917	   -14.6027	   -21.0648	   -21.4844	
   -10.9100	   -13.0920	   -17.6239	   -10.5743	   -26.1002	   -16.8686	   -17.6239	   -15.1901	   -20.8969	   -20.7291	
   -10.4904	   -12.7563	   -17.6239	   -10.4065	   -25.9323	   -15.7776	   -17.4561	   -15.9454	   -20.6451	   -19.9738	
    -9.9030	   -12.3367	   -17.6239	   -10.1547	   -25.5966	   -14.6027	   -17.2882	   -16.7007	   -20.3094	   -19.3863	
    -9.3155	   -11.7493	   -17.6239	    -9.8190	   -25.1770	   -13.5117	   -17.0364	   -17.4561	   -19.9738	   -18.8828	
    -8.7280	   -11.0779	   -17.5400	    -9.3994	   -24.6735	   -12.5046	   -16.7847	   -18.1274	   -19.6381	   -18.6310	
    -8.2245	   -10.4904	   -17.4561	    -8.8959	   -24.2538	   -11.5814	   -16.6168	   -18.7149	   -19.3863	   -18.4631	
    -7.8049	    -9.9030	   -17.3721	    -8.4763	   -23.8342	   -10.9100	   -16.5329	   -19.2184	   -19.3024	   -18.6310	
    -7.5531	    -9.3994	   -17.3721	    -8.1406	   -23.5825	   -10.4065	   -16.5329	   -19.6381	   -19.3024	   -18.9667	
    -7.6370	    -9.1476	   -17.3721	    -7.8888	   -23.4985	   -10.0708	   -16.5329	   -19.8898	   -19.5541	   -19.5541	
    -7.9727	    -9.0637	   -17.4561	    -7.8888	   -23.4985	   -10.0708	   -16.7847	   -20.0577	   -19.8898	   -20.2255	
    -8.6441	    -9.2316	   -17.6239	    -8.0566	   -23.7503	   -10.4065	   -17.0364	   -20.3094	   -20.4773	   -20.9808	
    -9.5673	    -9.7351	   -17.9596	    -8.6441	   -24.1699	   -10.9100	   -17.3721	   -20.6451	   -21.0648	   -21.8201	
   -10.7422	   -10.4065	   -18.3792	    -9.4833	   -24.5056	   -11.7493	   -17.6239	   -20.8969	   -21.8201	   -22.4915	
   -11.9171	   -11.1618	   -18.7149	   -10.5743	   -24.8413	   -12.8403	   -17.8757	   -21.2326	   -22.4075	   -23.0789	
   -12.9242	   -12.0010	   -18.9667	   -11.9171	   -25.0092	   -14.0152	   -17.8757	   -21.5683	   -22.9111	   -23.4146	
   -13.7634	   -12.7563	   -19.1345	   -13.4277	   -25.0092	   -15.1901	   -17.7078	   -21.7361	   -23.2468	   -23.4985	
   -14.3509	   -13.3438	   -19.1345	   -14.9384	   -24.8413	   -16.2811	   -17.3721	   -21.8201	   -23.3307	   -23.3307	
   -14.6866	   -13.9313	   -19.0506	   -16.2811	   -24.5056	   -17.2882	   -16.9525	   -21.8201	   -23.2468	   -22.9111	
   -14.8544	   -14.3509	   -18.8828	   -17.4561	   -24.1699	   -18.1274	   -16.4490	   -21.7361	   -22.9950	   -22.4075	
   -14.9384	   -14.6866	   -18.7149	   -18.2953	   -23.6664	   -18.7988	   -15.8615	   -21.5683	   -22.6593	   -21.7361	
   -14.9384	   -14.8544	   -18.4631	   -18.7988	   -23.1628	   -19.2184	   -15.3580	   -21.4005	   -22.2397	   -21.1487	
   -14.9384	   -15.0223	   -18.2114	   -18.8828	   -22.5754	   -19.3863	   -14.9384	   -21.1487	   -21.9040	   -20.6451	
   -15.0223	   -15.0223	   -17.9596	   -18.7988	   -21.9879	   -19.4702	   -14.5187	   -21.0648	   -21.5683	   -20.2255	
   -15.1901	   -15.1062	   -17.7917	   -18.5471	   -21.5683	   -19.3863	   -14.2670	   -20.8969	   -21.2326	   -20.0577	
   -15.5258	   -15.1062	   -17.7078	   -18.2114	   -21.3165	   -19.2184	   -14.1830	   -20.8130	   -21.0648	   -20.0577	
   -16.0294	   -15.2740	   -17.8757	   -17.7917	   -21.4005	   -19.0506	   -14.2670	   -20.8130	   -21.0648	   -20.3094	
   -16.7007	   -15.5258	   -18.1274	   -17.2882	   -21.8201	   -18.7988	   -14.5187	   -20.8130	   -21.1487	   -20.7291	
   -17.2882	   -15.7776	   -18.5471	   -16.8686	   -22.4075	   -18.5471	   -14.8544	   -20.8130	   -21.3165	   -21.2326	
   -17.7917	   -15.9454	   -18.8828	   -16.4490	   -23.1628	   -18.2953	   -15.2740	   -20.7291	   -21.6522	   -21.8201	
   -18.0435	   -16.0294	   -19.1345	   -16.1133	   -23.8342	   -18.1274	   -15.6097	   -20.6451	   -21.9040	   -22.3236	
   -17.9596	   -15.9454	   -19.2184	   -15.6937	   -24.2538	   -18.0435	   -15.7776	   -20.3934	   -22.2397	   -22.7432	
   -17.6239	   -15.6097	   -19.0506	   -15.3580	   -24.5056	   -17.8757	   -15.9454	   -20.0577	   -22.4075	   -22.9111	
   -17.1204	   -15.1062	   -18.7149	   -14.9384	   -24.4217	   -17.6239	   -15.9454	   -19.5541	   -22.5754	   -22.9111	
   -16.4490	   -14.5187	   -18.2114	   -14.5187	   -24.1699	   -17.3721	   -15.7776	   -18.9667	   -22.4915	   -22.5754	
   -15.8615	   -13.9313	   -17.6239	   -14.0152	   -23.6664	   -17.1204	   -15.4419	   -18.2953	   -22.4075	   -22.0718	
   -15.3580	   -13.3438	   -16.9525	   -13.5956	   -23.2468	   -16.7847	   -15.1062	   -17.4561	   -22.1558	   -21.3165	
   -15.1062	   -12.9242	   -16.2811	   -13.2599	   -22.7432	   -16.6168	   -14.7705	   -16.7007	   -21.9040	   -20.5612	
   -15.1901	   -12.8403	   -15.7776	   -13.1760	   -22.4075	   -16.5329	   -14.3509	   -15.9454	   -21.6522	   -19.8059	
   -15.3580	   -12.9242	   -15.3580	   -13.4277	   -22.1558	   -16.7007	   -14.0991	   -15.1901	   -21.5683	   -19.1345	
   -15.6937	   -13.0920	   -15.1901	   -13.9313	   -21.9040	   -17.0364	   -13.8474	   -14.6027	   -21.4844	   -18.4631	
   -15.8615	   -13.2599	   -15.1062	   -14.6866	   -21.7361	   -17.4561	   -13.6795	   -13.9313	   -21.3165	   -17.9596	
   -15.6937	   -13.1760	   -15.0223	   -15.3580	   -21.4844	   -17.8757	   -13.4277	   -13.3438	   -21.1487	   -17.4561	
   -15.0223	   -12.7563	   -14.8544	   -15.7776	   -20.9808	   -18.1274	   -13.1760	   -12.5885	   -20.7291	   -16.9525	
   -13.8474	   -11.8332	   -14.6027	   -15.6937	   -20.3934	   -18.2114	   -12.9242	   -11.8332	   -20.1416	   -16.5329	
   -12.2528	   -10.6583	   -14.1830	   -15.0223	   -19.6381	   -17.9596	   -12.5046	   -11.0779	   -19.2184	   -16.1133	
   -10.4904	    -9.2316	   -13.6795	   -13.7634	   -18.7988	   -17.3721	   -12.0850	   -10.4065	   -18.1274	   -15.8615	
    -8.8120	    -7.7209	   -13.2599	   -11.9171	   -18.0435	   -16.5329	   -11.6653	    -9.9030	   -16.9525	   -15.6937	
    -7.3013	    -6.4621	   -12.9242	    -9.7351	   -17.2882	   -15.4419	   -11.2457	    -9.6512	   -15.8615	   -15.6097	
    -6.2103	    -5.4550	   -12.6724	    -7.3853	   -16.7847	   -14.3509	   -10.9940	    -9.7351	   -14.9384	   -15.7776	
    -5.7068	    -4.8676	   -12.6724	    -5.1193	   -16.5329	   -13.2599	   -10.8261	   -10.0708	   -14.3509	   -16.0294	
    -5.7068	    -4.7836	   -12.8403	    -3.2730	   -16.4490	   -12.1689	   -10.8261	   -10.6583	   -14.0152	   -16.4490	
    -6.2103	    -5.0354	   -13.1760	    -1.9302	   -16.6168	   -11.1618	   -10.8261	   -11.3297	   -14.0152	   -16.7847	
    -7.0496	    -5.5389	   -13.5117	    -1.2589	   -16.7847	   -10.3226	   -10.9100	   -12.0010	   -14.1830	   -17.2043	
    -8.0566	    -6.2103	   -13.8474	    -1.0910	   -17.0364	    -9.4833	   -10.9100	   -12.5046	   -14.5187	   -17.4561	
    -8.9798	    -6.7978	   -14.0991	    -1.4267	   -17.2043	    -8.7280	   -10.9100	   -12.9242	   -15.0223	   -17.5400	
    -9.6512	    -7.3013	   -14.0991	    -2.1820	   -17.2043	    -8.0566	   -10.8261	   -13.1760	   -15.4419	   -17.5400	
    -9.9030	    -7.4692	   -13.9313	    -3.0212	   -17.2043	    -7.4692	   -10.5743	   -13.4277	   -15.8615	   -17.2882	
    -9.9030	    -7.5531	   -13.5956	    -3.9444	   -16.9525	    -6.9656	   -10.3226	   -13.5956	   -16.1972	   -16.9525	
    -9.6512	    -7.3853	   -13.0920	    -4.6997	   -16.7007	    -6.7139	    -9.9869	   -13.7634	   -16.4490	   -16.5329	
    -9.0637	    -7.0496	   -12.5046	    -5.2872	   -16.2811	    -6.5460	    -9.5673	   -13.9313	   -16.6168	   -16.1133	
    -8.3923	    -6.6299	   -11.9171	    -5.7068	   -15.7776	    -6.4621	    -9.1476	   -14.1830	   -16.7847	   -15.6097	
    -7.5531	    -6.1264	   -11.2457	    -6.0425	   -15.1901	    -6.6299	    -8.6441	   -14.4348	   -16.8686	   -15.1901	
    -6.6299	    -5.4550	   -10.4904	    -6.2943	   -14.6866	    -6.7978	    -8.1406	   -14.6866	   -16.8686	   -14.8544	
    -5.7068	    -4.6158	    -9.7351	    -6.4621	   -14.0991	    -7.1335	    -7.6370	   -14.8544	   -16.8686	   -14.6027	
    -4.6997	    -3.6926	    -8.9798	    -6.7978	   -13.5117	    -7.6370	    -7.0496	   -15.1062	   -16.7847	   -14.4348	
    -3.7766	    -2.7695	    -8.3084	    -7.3853	   -13.0081	    -8.1406	    -6.4621	   -15.4419	   -16.7007	   -14.3509	
    -3.0212	    -2.0142	    -7.6370	    -8.2245	   -12.5885	    -8.8959	    -6.0425	   -15.6937	   -16.6168	   -14.3509	
    -2.5177	    -1.4267	    -7.3013	    -9.3155	   -12.4207	    -9.6512	    -5.7907	   -16.1133	   -16.6168	   -14.6027	
    -2.4338	    -1.0910	    -7.2174	   -10.5743	   -12.5046	   -10.5743	    -5.7907	   -16.5329	   -16.7847	   -15.0223	
    -2.7695	    -1.2589	    -7.4692	   -11.8332	   -12.9242	   -11.4975	    -6.0425	   -16.9525	   -17.0364	   -15.5258	
    -3.4409	    -1.7624	    -7.9727	   -13.0920	   -13.5956	   -12.4207	    -6.6299	   -17.3721	   -17.3721	   -16.1133	
    -4.5319	    -2.6016	    -8.8120	   -14.1830	   -14.4348	   -13.3438	    -7.3013	   -17.7917	   -17.7917	   -16.7847	
    -5.7907	    -3.6926	    -9.6512	   -15.1901	   -15.3580	   -14.0991	    -8.1406	   -18.1274	   -18.2114	   -17.3721	
    -7.0496	    -4.7836	   -10.4904	   -15.8615	   -16.1972	   -14.7705	    -8.8120	   -18.2953	   -18.6310	   -17.7078	
    -8.3084	    -5.8746	   -11.1618	   -16.1972	   -16.7847	   -15.1901	    -9.3155	   -18.2953	   -18.8828	   -17.8757	
    -9.3155	    -6.7139	   -11.4975	   -16.1133	   -17.1204	   -15.3580	    -9.3994	   -17.9596	   -18.8828	   -17.7078	
   -10.0708	    -7.3013	   -11.4136	   -15.5258	   -17.0364	   -15.1062	    -9.2316	   -17.3721	   -18.5471	   -17.2043	
   -10.4904	    -7.5531	   -11.0779	   -14.4348	   -16.6168	   -14.6027	    -8.5602	   -16.3651	   -17.9596	   -16.3651	
   -10.6583	    -7.5531	   -10.3226	   -13.0081	   -15.9454	   -13.6795	    -7.6370	   -15.1062	   -17.0364	   -15.2740	
   -10.5743	    -7.3013	    -9.2316	   -11.2457	   -14.9384	   -12.5885	    -6.4621	   -13.5956	   -15.8615	   -13.8474	
   -10.2386	    -6.7139	    -7.9727	    -9.3155	   -13.6795	   -11.3297	    -5.1193	   -11.8332	   -14.5187	   -12.3367	
    -9.5673	    -5.8746	    -6.5460	    -7.3013	   -12.3367	    -9.9869	    -3.8605	   -10.0708	   -13.0081	   -10.8261	
    -8.5602	    -4.7836	    -5.1193	    -5.3711	   -10.9940	    -8.7280	    -2.6855	    -8.3084	   -11.4975	    -9.3155	
    -7.3853	    -3.5248	    -3.8605	    -3.4409	    -9.7351	    -7.4692	    -1.7624	    -6.5460	    -9.9030	    -7.9727	
    -5.9586	    -2.0981	    -2.8534	    -1.6785	    -8.6441	    -6.4621	    -1.0910	    -4.9515	    -8.5602	    -6.8817	
    -4.4479	    -0.7553	    -2.2659	    -0.2518	    -7.8888	    -5.6229	    -0.6714	    -3.5248	    -7.3013	    -6.0425	
    -2.9373	     0.4196	    -2.0142	     0.7553	    -7.5531	    -5.2032	    -0.6714	    -2.4338	    -6.4621	    -5.5389	
    -1.5106	     1.4267	    -2.3499	     1.3428	    -7.6370	    -5.2032	    -1.0910	    -1.6785	    -5.8746	    -5.4550	
    -0.3357	     2.1820	    -3.1052	     1.5106	    -8.1406	    -5.3711	    -1.8463	    -1.1749	    -5.6229	    -5.7068	
     0.6714	     2.6016	    -4.1962	     1.3428	    -8.9798	    -5.7907	    -2.9373	    -0.9232	    -5.7068	    -6.1264	
     1.4267	     2.7695	    -5.4550	     0.9232	   -10.1547	    -6.0425	    -4.2801	    -0.8392	    -5.9586	    -6.7139	
     2.0981	     2.6855	    -6.8817	     0.6714	   -11.4136	    -6.1264	    -5.7068	    -0.7553	    -6.2943	    -7.3853	
     2.7695	     2.6016	    -8.1406	     0.5875	   -12.6724	    -5.8746	    -7.1335	    -0.5875	    -6.5460	    -7.8888	
     3.4409	     2.6016	    -9.1476	     0.7553	   -13.7634	    -5.2872	    -8.3923	    -0.2518	    -6.7978	    -8.2245	
     4.2801	     2.6016	    -9.9030	     1.1749	   -14.6866	    -4.6158	    -9.3994	     0.0000	    -6.8817	    -8.3923	
     5.0354	     2.6855	   -10.3226	     1.5945	   -15.2740	    -3.8605	   -10.0708	     0.2518	    -6.9656	    -8.3084	
     5.6229	     2.6855	   -10.4904	     2.0142	   -15.6097	    -3.2730	   -10.4065	     0.1678	    -7.0496	    -8.1406	
     5.7907	     2.6016	   -10.4904	     2.2659	   -15.7776	    -2.8534	   -10.4904	    -0.3357	    -7.2174	    -7.8888	
     5.4550	     2.2659	   -10.4065	     2.1820	   -15.8615	    -2.6855	   -10.4065	    -1.3428	    -7.4692	    -7.7209	
     4.5319	     1.6785	   -10.4065	     1.9302	   -15.7776	    -2.6855	    -9.9869	    -2.6855	    -7.8888	    -7.5531	
     3.0212	     0.9232	   -10.3226	     1.3428	   -15.6937	    -2.7695	    -9.4833	    -4.4479	    -8.3084	    -7.4692	
     1.0910	     0.0000	   -10.1547	     0.7553	   -15.4419	    -2.9373	    -8.7280	    -6.2943	    -8.7280	    -7.3853	
    -1.0910	    -1.0071	    -9.9869	     0.0839	   -15.1062	    -3.0212	    -7.8049	    -8.0566	    -9.1476	    -7.3853	
    -3.1891	    -1.8463	    -9.7351	    -0.5875	   -14.6027	    -3.1891	    -6.8817	    -9.6512	    -9.4833	    -7.3853	
    -5.0354	    -2.6016	    -9.3155	    -1.2589	   -14.0991	    -3.2730	    -6.0425	   -10.9100	    -9.8190	    -7.4692	
    -6.4621	    -3.0212	    -8.8120	    -1.9302	   -13.5117	    -3.5248	    -5.3711	   -11.7493	   -10.1547	    -7.6370	
    -7.3013	    -3.2730	    -8.3084	    -2.6016	   -13.0081	    -3.6926	    -4.8676	   -12.2528	   -10.4065	    -7.8888	
    -7.6370	    -3.1891	    -7.8049	    -3.1891	   -12.5046	    -3.9444	    -4.5319	   -12.3367	   -10.7422	    -8.2245	
    -7.4692	    -2.8534	    -7.3013	    -3.6087	   -12.0850	    -4.1122	    -4.4479	   -12.0850	   -10.9100	    -8.4763	
    -6.9656	    -2.4338	    -6.7978	    -3.9444	   -11.6653	    -4.2801	    -4.4479	   -11.5814	   -10.9940	    -8.7280	
    -6.3782	    -1.8463	    -6.3782	    -4.1122	   -11.4136	    -4.4479	    -4.5319	   -10.9100	   -10.9940	    -8.8959	
    -5.6229	    -1.3428	    -5.9586	    -4.1962	   -11.1618	    -4.5319	    -4.6158	   -10.0708	   -10.9940	    -8.9798	
    -5.0354	    -0.8392	    -5.7907	    -4.1962	   -11.0779	    -4.6158	    -4.7836	    -9.3155	   -10.9100	    -9.0637	
    -4.5319	    -0.5035	    -5.6229	    -4.2801	   -10.9940	    -4.7836	    -4.8676	    -8.7280	   -10.8261	    -9.0637	
    -4.1962	    -0.3357	    -5.6229	    -4.4479	   -10.9940	    -5.1193	    -4.8676	    -8.2245	   -10.7422	    -9.1476	
    -4.0283	    -0.1678	    -5.6229	    -4.6997	   -11.0779	    -5.5389	    -4.7836	    -7.8888	   -10.7422	    -9.2316	
    -4.0283	    -0.1678	    -5.7068	    -5.0354	   -11.0779	    -5.9586	    -4.6158	    -7.8049	   -10.6583	    -9.2316	
    -3.9444	    -0.0839	    -5.6229	    -5.2032	   -11.0779	    -6.3782	    -4.3640	    -7.7209	   -10.4904	    -9.1476	
    -3.9444	    -0.0839	    -5.5389	    -5.2872	   -10.9940	    -6.7139	    -3.9444	    -7.7209	   -10.2386	    -8.8959	
    -3.8605	     0.0000	    -5.4550	    -5.0354	   -10.9940	    -6.9656	    -3.5248	    -7.7209	    -9.9030	    -8.5602	
    -3.6087	     0.1678	    -5.2872	    -4.6158	   -10.8261	    -7.0496	    -3.1891	    -7.7209	    -9.4833	    -8.1406	
    -3.2730	     0.3357	    -5.0354	    -3.9444	   -10.7422	    -7.0496	    -2.8534	    -7.7209	    -9.0637	    -7.8888	
    -2.9373	     0.6714	    -4.6997	    -3.1891	   -10.4904	    -7.0496	    -2.5177	    -7.7209	    -8.7280	    -7.6370	
    -2.4338	     1.0910	    -4.1962	    -2.2659	   -10.2386	    -7.0496	    -2.3499	    -7.7209	    -8.4763	    -7.6370	
    -1.8463	     1.5106	    -3.6087	    -1.3428	    -9.9869	    -7.1335	    -2.2659	    -7.6370	    -8.4763	    -7.8888	
    -1.1749	     2.0142	    -2.9373	    -0.5035	    -9.8190	    -7.3013	    -2.2659	    -7.6370	    -8.5602	    -8.3084	
    -0.5875	     2.5177	    -2.3499	     0.2518	    -9.6512	    -7.4692	    -2.4338	    -7.6370	    -8.8959	    -8.9798	
     0.0839	     2.9373	    -1.7624	     0.9232	    -9.4833	    -7.5531	    -2.7695	    -7.6370	    -9.3994	    -9.8190	
     0.7553	     3.4409	    -1.3428	     1.4267	    -9.3994	    -7.5531	    -3.2730	    -7.6370	    -9.9869	   -10.6583	
[Epoch Header]
[Trial Type]	11
[Accept]	1
[Correct]	0
[RT]	 0.000
[Resp]	0
[Epoch Data]
   -12.9242	   -11.4136	   -13.0081	    -8.5602	   -14.0991	    -5.7907	   -13.2599	    -9.4833	   -11.5814	    -6.3782	
   -12.7563	   -11.1618	   -13.0081	    -7.8049	   -14.4348	    -5.4550	   -13.0920	    -9.0637	   -10.9940	    -6.2103	
   -12.5046	   -10.8261	   -12.9242	    -7.3013	   -14.6866	    -5.2032	   -12.6724	    -8.5602	   -10.1547	    -5.8746	
   -12.0010	   -10.4065	   -12.6724	    -6.9656	   -14.5187	    -5.0354	   -12.0850	    -7.9727	    -9.1476	    -5.3711	
   -11.4136	    -9.8190	   -12.3367	    -6.7978	   -14.0991	    -4.8676	   -11.3297	    -7.3013	    -7.9727	    -4.7836	
   -10.6583	    -9.1476	   -11.7493	    -6.7978	   -13.4277	    -4.6997	   -10.4065	    -6.5460	    -6.7139	    -3.9444	
    -9.8190	    -8.5602	   -11.2457	    -6.8817	   -12.5046	    -4.6158	    -9.4833	    -5.7907	    -5.4550	    -3.1052	
    -8.9798	    -7.9727	   -10.8261	    -6.9656	   -11.6653	    -4.6158	    -8.5602	    -5.0354	    -4.4479	    -2.2659	
    -8.1406	    -7.5531	   -10.4904	    -7.2174	   -10.9940	    -4.6997	    -7.8888	    -4.5319	    -3.6087	    -1.5945	
    -7.3853	    -7.2174	   -10.4904	    -7.4692	   -10.4904	    -4.8676	    -7.4692	    -4.1962	    -3.1052	    -1.0910	
    -6.7978	    -7.1335	   -10.7422	    -7.7209	   -10.2386	    -5.2032	    -7.3013	    -4.1962	    -2.9373	    -0.8392	
    -6.2943	    -7.2174	   -11.2457	    -7.9727	   -10.2386	    -5.5389	    -7.4692	    -4.3640	    -3.1052	    -0.9232	
    -5.8746	    -7.3853	   -11.8332	    -7.9727	   -10.4904	    -5.9586	    -7.8049	    -4.8676	    -3.4409	    -1.2589	
    -5.5389	    -7.4692	   -12.5046	    -7.8888	   -10.8261	    -6.2943	    -8.3084	    -5.4550	    -3.9444	    -1.8463	
    -5.2032	    -7.5531	   -13.0081	    -7.5531	   -11.2457	    -6.4621	    -8.8959	    -6.0425	    -4.4479	    -2.6016	
    -4.8676	    -7.5531	   -13.5117	    -6.9656	   -11.5814	    -6.4621	    -9.4833	    -6.6299	    -4.9515	    -3.3569	
    -4.6997	    -7.4692	   -13.8474	    -6.0425	   -11.9171	    -6.2943	   -10.0708	    -7.0496	    -5.2872	    -4.0283	
    -4.6158	    -7.3853	   -14.0991	    -4.9515	   -12.2528	    -5.9586	   -10.6583	    -7.2174	    -5.5389	    -4.6158	
    -4.6997	    -7.3013	   -14.2670	    -3.6926	   -12.4207	    -5.3711	   -11.1618	    -7.2174	    -5.5389	    -5.0354	
    -4.9515	    -7.2174	   -14.2670	    -2.3499	   -12.5885	    -4.6158	   -11.5814	    -6.9656	    -5.4550	    -5.2872	
    -5.2872	    -7.3013	   -14.3509	    -1.0071	   -12.7563	    -3.6926	   -11.9171	    -6.4621	    -5.2032	    -5.2872	
    -5.6229	    -7.3013	   -14.2670	     0.2518	   -12.7563	    -2.7695	   -12.2528	    -5.9586	    -4.9515	    -5.2032	
    -5.7907	    -7.2174	   -14.1830	     1.1749	   -12.7563	    -1.8463	   -12.3367	    -5.3711	    -4.6158	    -4.8676	
    -5.7068	    -7.1335	   -14.0152	     1.8463	   -12.6724	    -1.0071	   -12.3367	    -4.6997	    -4.3640	    -4.5319	
    -5.2872	    -6.7978	   -13.7634	     2.2659	   -12.4207	    -0.2518	   -12.1689	    -4.1122	    -4.0283	    -3.9444	
    -4.5319	    -6.2943	   -13.3438	     2.6016	   -12.1689	     0.4196	   -11.7493	    -3.4409	    -3.6926	    -3.2730	
    -3.5248	    -5.6229	   -12.8403	     2.9373	   -11.8332	     1.0910	   -11.1618	    -2.6855	    -3.3569	    -2.5177	
    -2.2659	    -4.8676	   -12.1689	     3.5248	   -11.4136	     1.7624	   -10.4065	    -1.7624	    -2.7695	    -1.5945	
    -1.0071	    -4.0283	   -11.4975	     4.3640	   -10.9940	     2.4338	    -9.5673	    -0.7553	    -2.1820	    -0.6714	
     0.4196	    -3.0212	   -10.5743	     5.6229	   -10.4065	     3.1891	    -8.7280	     0.2518	    -1.4267	     0.4196	
     1.9302	    -1.8463	    -9.5673	     7.0496	    -9.8190	     3.8605	    -7.7209	     1.2589	    -0.5875	     1.5106	
     3.5248	    -0.5875	    -8.3084	     8.6441	    -9.0637	     4.6158	    -6.7139	     2.1820	     0.2518	     2.5177	
     5.2032	     0.9232	    -6.8817	    10.3226	    -8.0566	     5.2872	    -5.6229	     2.9373	     1.0071	     3.5248	
     7.0496	     2.5177	    -5.2872	    12.0010	    -6.9656	     5.8746	    -4.4479	     3.4409	     1.7624	     4.2801	
     8.8959	     4.1962	    -3.6087	    13.3438	    -5.7068	     6.2943	    -3.2730	     3.6926	     2.3499	     4.8676	
    10.7422	     5.9586	    -1.9302	    14.5187	    -4.4479	     6.6299	    -2.0142	     3.8605	     2.7695	     5.2032	
    12.5885	     7.7209	    -0.2518	    15.4419	    -3.1052	     6.8817	    -0.8392	     3.9444	     2.9373	     5.3711	
    14.2670	     9.3994	     1.3428	    16.1133	    -1.8463	     7.2174	     0.2518	     4.1122	     3.1052	     5.3711	
    15.7776	    10.9940	     2.6855	    16.7847	    -0.6714	     7.6370	     1.2589	     4.3640	     3.1052	     5.2032	
    16.9525	    12.2528	     3.7766	    17.2882	     0.2518	     8.3084	     2.0981	     4.8676	     3.1052	     4.9515	
    17.7917	    13.1760	     4.6158	    17.8757	     1.0071	     9.2316	     2.7695	     5.4550	     3.0212	     4.6997	
    18.1274	    13.5956	     4.9515	    18.2953	     1.3428	    10.1547	     3.1052	     6.0425	     2.8534	     4.3640	
    17.8757	    13.4277	     4.8676	    18.6310	     1.4267	    10.9940	     3.2730	     6.6299	     2.7695	     4.1122	
    17.0364	    12.7563	     4.3640	    18.5471	     1.1749	    11.6653	     3.1052	     7.0496	     2.5177	     3.8605	
    15.6097	    11.4975	     3.5248	    18.1274	     0.6714	    12.0850	     2.7695	     7.2174	     2.1820	     3.6926	
    13.8474	     9.8190	     2.5177	    17.2882	     0.0000	    12.0850	     2.1820	     7.1335	     1.7624	     3.6087	
    11.8332	     7.9727	     1.4267	    16.0294	    -0.8392	    11.6653	     1.5945	     6.7139	     1.3428	     3.5248	
     9.7351	     6.1264	     0.3357	    14.4348	    -1.5945	    10.9100	     0.9232	     6.1264	     0.8392	     3.5248	
     7.7209	     4.3640	    -0.5035	    12.7563	    -2.3499	     9.9869	     0.3357	     5.3711	     0.2518	     3.5248	
     5.9586	     2.7695	    -1.0910	    11.0779	    -3.0212	     8.8120	    -0.1678	     4.6158	    -0.2518	     3.5248	
     4.3640	     1.4267	    -1.4267	     9.5673	    -3.5248	     7.7209	    -0.6714	     3.7766	    -0.8392	     3.5248	
     3.1052	     0.2518	    -1.5106	     8.2245	    -3.9444	     6.5460	    -1.1749	     2.9373	    -1.4267	     3.3569	
     2.1820	    -0.5875	    -1.2589	     7.2174	    -4.2801	     5.5389	    -1.5106	     2.1820	    -2.0981	     3.1891	
     1.5945	    -1.0071	    -0.6714	     6.4621	    -4.3640	     4.6158	    -1.8463	     1.4267	    -2.6016	     2.8534	
     1.5945	    -1.0071	     0.2518	     6.1264	    -4.1962	     3.8605	    -2.0142	     0.7553	    -3.1052	     2.4338	
     1.9302	    -0.6714	     1.5106	     6.0425	    -3.7766	     3.2730	    -1.9302	     0.1678	    -3.4409	     2.0142	
     2.6855	     0.0000	     2.9373	     6.1264	    -3.2730	     2.7695	    -1.8463	    -0.2518	    -3.6926	     1.5106	
     3.6087	     0.9232	     4.5319	     6.3782	    -2.6016	     2.3499	    -1.6785	    -0.6714	    -3.6926	     0.9232	
     4.6158	     1.9302	     6.1264	     6.6299	    -2.0981	     1.8463	    -1.5106	    -0.9232	    -3.6087	     0.4196	
     5.5389	     2.7695	     7.4692	     6.7139	    -1.6785	     1.2589	    -1.3428	    -1.2589	    -3.5248	    -0.0839	
     6.2103	     3.3569	     8.4763	     6.6299	    -1.5106	     0.6714	    -1.4267	    -1.5106	    -3.4409	    -0.5035	
     6.5460	     3.6926	     9.0637	     6.2103	    -1.6785	    -0.0839	    -1.5945	    -1.8463	    -3.4409	    -0.9232	
     6.4621	     3.6087	     9.0637	     5.6229	    -2.0981	    -0.8392	    -2.0142	    -2.2659	    -3.5248	    -1.2589	
     5.9586	     3.1052	     8.4763	     4.6997	    -2.8534	    -1.5945	    -2.5177	    -2.6855	    -3.6926	    -1.5106	
     5.0354	     2.2659	     7.4692	     3.6926	    -3.8605	    -2.2659	    -3.2730	    -3.1891	    -3.9444	    -1.7624	
     3.9444	     1.2589	     6.0425	     2.5177	    -4.9515	    -2.8534	    -4.0283	    -3.6926	    -4.3640	    -1.8463	
     2.6016	     0.0000	     4.4479	     1.4267	    -6.1264	    -3.1891	    -4.7836	    -4.1122	    -4.6997	    -1.9302	
     1.3428	    -1.2589	     2.8534	     0.3357	    -7.3013	    -3.3569	    -5.5389	    -4.4479	    -5.0354	    -1.8463	
     0.0000	    -2.4338	     1.4267	    -0.5035	    -8.3923	    -3.4409	    -6.2103	    -4.6158	    -5.2872	    -1.6785	
    -1.1749	    -3.6087	     0.1678	    -1.0910	    -9.3994	    -3.4409	    -6.8817	    -4.6158	    -5.4550	    -1.5106	
    -2.2659	    -4.6997	    -0.8392	    -1.4267	   -10.2386	    -3.3569	    -7.5531	    -4.4479	    -5.5389	    -1.2589	
    -3.1891	    -5.6229	    -1.5106	    -1.4267	   -10.9100	    -3.1891	    -8.2245	    -4.1962	    -5.5389	    -1.0910	
    -4.0283	    -6.3782	    -1.9302	    -1.2589	   -11.5814	    -3.0212	    -8.9798	    -3.8605	    -5.4550	    -1.0071	
    -4.7836	    -6.9656	    -2.1820	    -0.8392	   -12.0850	    -2.6855	    -9.7351	    -3.5248	    -5.3711	    -1.0071	
    -5.2872	    -7.4692	    -2.2659	    -0.2518	   -12.5885	    -2.3499	   -10.6583	    -3.1052	    -5.2032	    -1.0910	
    -5.7068	    -7.8888	    -2.3499	     0.5875	   -13.0920	    -1.8463	   -11.5814	    -2.7695	    -4.9515	    -1.2589	
    -5.9586	    -8.0566	    -2.3499	     1.5945	   -13.4277	    -1.1749	   -12.5885	    -2.3499	    -4.6997	    -1.4267	
    -5.9586	    -8.1406	    -2.3499	     2.7695	   -13.8474	    -0.4196	   -13.5956	    -1.9302	    -4.3640	    -1.5945	
    -5.7907	    -8.0566	    -2.2659	     4.1122	   -14.1830	     0.5035	   -14.5187	    -1.5106	    -4.0283	    -1.6785	
    -5.4550	    -7.8049	    -2.0981	     5.5389	   -14.4348	     1.5945	   -15.3580	    -1.0910	    -3.5248	    -1.6785	
    -4.9515	    -7.4692	    -1.8463	     6.8817	   -14.6027	     2.6855	   -16.0294	    -0.6714	    -3.0212	    -1.5106	
    -4.3640	    -6.9656	    -1.5106	     8.1406	   -14.6027	     3.8605	   -16.5329	    -0.1678	    -2.3499	    -1.1749	
    -3.6926	    -6.3782	    -1.0071	     9.2316	   -14.4348	     5.0354	   -16.7007	     0.3357	    -1.6785	    -0.6714	
    -3.1052	    -5.7068	    -0.4196	     9.9030	   -14.1830	     5.9586	   -16.7007	     0.6714	    -1.0071	    -0.1678	
    -2.5177	    -5.2032	     0.0839	    10.1547	   -13.8474	     6.5460	   -16.4490	     0.8392	    -0.5875	     0.2518	
    -2.0981	    -4.7836	     0.5035	     9.8190	   -13.5956	     6.6299	   -16.0294	     0.7553	    -0.4196	     0.4196	
    -1.7624	    -4.5319	     0.7553	     8.9798	   -13.4277	     6.1264	   -15.6097	     0.3357	    -0.5875	     0.3357	
    -1.4267	    -4.3640	     0.8392	     7.5531	   -13.2599	     5.1193	   -15.0223	    -0.4196	    -1.0910	    -0.0839	
    -0.8392	    -4.1122	     0.9232	     5.8746	   -13.1760	     3.7766	   -14.3509	    -1.1749	    -1.8463	    -0.6714	
     0.0839	    -3.6926	     1.0910	     4.0283	   -13.0081	     2.1820	   -13.5117	    -2.0142	    -2.7695	    -1.2589	
     1.3428	    -3.0212	     1.4267	     2.0981	   -12.5885	     0.5035	   -12.4207	    -2.7695	    -3.6926	    -1.9302	
     3.0212	    -2.0142	     1.9302	     0.2518	   -12.1689	    -1.0910	   -11.1618	    -3.3569	    -4.6158	    -2.6016	
     4.8676	    -0.9232	     2.6855	    -1.4267	   -11.5814	    -2.6016	    -9.9030	    -3.9444	    -5.4550	    -3.1052	
     6.7139	     0.3357	     3.4409	    -2.8534	   -10.9100	    -3.9444	    -8.6441	    -4.5319	    -6.2103	    -3.6087	
     8.3923	     1.4267	     4.3640	    -3.8605	   -10.2386	    -5.0354	    -7.6370	    -5.0354	    -6.8817	    -4.0283	
     9.7351	     2.4338	     5.1193	    -4.3640	    -9.5673	    -5.8746	    -6.7139	    -5.5389	    -7.3013	    -4.3640	
    10.6583	     3.1891	     5.8746	    -4.3640	    -8.9798	    -6.5460	    -6.1264	    -5.8746	    -7.6370	    -4.6158	
    11.0779	     3.6926	     6.5460	    -3.8605	    -8.4763	    -6.7978	    -5.7907	    -6.1264	    -7.7209	    -4.8676	
    10.9940	     3.8605	     7.0496	    -2.9373	    -8.0566	    -6.8817	    -5.6229	    -6.2103	    -7.5531	    -4.9515	
    10.4065	     3.6926	     7.3853	    -1.8463	    -7.7209	    -6.6299	    -5.7068	    -6.1264	    -7.3013	    -4.9515	
     9.3994	     3.2730	     7.5531	    -0.6714	    -7.5531	    -6.2103	    -5.9586	    -5.9586	    -6.8817	    -4.7836	
     7.9727	     2.5177	     7.4692	     0.5035	    -7.4692	    -5.5389	    -6.2943	    -5.7068	    -6.3782	    -4.6158	
     6.3782	     1.5945	     7.3013	     1.5106	    -7.4692	    -4.7836	    -6.7139	    -5.3711	    -5.8746	    -4.1962	
     4.7836	     0.5875	     7.0496	     2.4338	    -7.4692	    -3.9444	    -6.9656	    -5.0354	    -5.2032	    -3.6926	
     3.3569	    -0.3357	     6.7978	     3.1891	    -7.3013	    -3.0212	    -7.1335	    -4.5319	    -4.6158	    -3.0212	
     2.1820	    -1.0071	     6.6299	     3.8605	    -7.1335	    -2.0981	    -7.1335	    -3.9444	    -3.9444	    -2.2659	
     1.3428	    -1.5945	     6.3782	     4.3640	    -6.8817	    -1.4267	    -6.8817	    -3.4409	    -3.3569	    -1.3428	
     0.7553	    -2.0142	     6.2103	     4.6158	    -6.6299	    -0.9232	    -6.6299	    -3.0212	    -2.8534	    -0.5035	
     0.4196	    -2.2659	     6.0425	     4.8676	    -6.2943	    -0.7553	    -6.3782	    -2.6016	    -2.5177	     0.1678	
     0.2518	    -2.3499	     5.8746	     4.9515	    -5.9586	    -0.6714	    -6.1264	    -2.3499	    -2.4338	     0.7553	
     0.2518	    -2.3499	     5.7068	     4.9515	    -5.6229	    -0.6714	    -6.0425	    -2.1820	    -2.4338	     1.1749	
     0.4196	    -2.1820	     5.7068	     5.1193	    -5.2872	    -0.5875	    -6.1264	    -2.0981	    -2.6016	     1.3428	
     0.8392	    -1.8463	     5.7907	     5.2872	    -4.8676	    -0.4196	    -6.3782	    -2.0142	    -2.9373	     1.4267	
     1.3428	    -1.4267	     5.9586	     5.4550	    -4.4479	     0.0000	    -6.7978	    -1.9302	    -3.3569	     1.3428	
     1.8463	    -0.9232	     6.1264	     5.5389	    -4.1962	     0.5035	    -7.3013	    -2.0142	    -3.9444	     1.0910	
     2.3499	    -0.4196	     6.1264	     5.3711	    -4.1122	     0.9232	    -7.9727	    -2.3499	    -4.6158	     0.5875	
     2.6855	    -0.0839	     5.9586	     4.9515	    -4.2801	     1.1749	    -8.6441	    -2.8534	    -5.5389	    -0.0839	
     2.7695	     0.0839	     5.6229	     4.1962	    -4.8676	     1.0910	    -9.2316	    -3.7766	    -6.6299	    -0.8392	
     2.6855	     0.0000	     5.1193	     3.1891	    -5.6229	     0.7553	    -9.7351	    -4.9515	    -7.8049	    -1.7624	
     2.3499	    -0.1678	     4.5319	     2.0142	    -6.6299	     0.2518	    -9.9869	    -6.2943	    -8.8959	    -2.6016	
     2.0142	    -0.4196	     3.9444	     0.8392	    -7.5531	    -0.3357	   -10.0708	    -7.6370	    -9.8190	    -3.2730	
     1.7624	    -0.5875	     3.5248	    -0.2518	    -8.2245	    -0.9232	    -9.9030	    -8.8959	   -10.4065	    -3.7766	
     1.6785	    -0.6714	     3.4409	    -1.1749	    -8.5602	    -1.5106	    -9.3155	    -9.9030	   -10.7422	    -4.0283	
     1.7624	    -0.5875	     3.6087	    -1.9302	    -8.5602	    -2.0142	    -8.5602	   -10.5743	   -10.5743	    -3.9444	
     2.0981	    -0.3357	     4.0283	    -2.4338	    -8.2245	    -2.4338	    -7.4692	   -10.8261	   -10.0708	    -3.6926	
     2.6016	     0.0839	     4.6158	    -2.8534	    -7.5531	    -2.8534	    -6.2103	   -10.6583	    -9.1476	    -3.2730	
     3.2730	     0.6714	     5.2872	    -3.0212	    -6.7978	    -3.1891	    -4.6997	   -10.1547	    -8.0566	    -2.7695	
     3.9444	     1.2589	     5.8746	    -3.1891	    -5.8746	    -3.4409	    -3.1891	    -9.3155	    -6.7978	    -2.0981	
     4.6158	     1.8463	     6.2943	    -3.3569	    -4.9515	    -3.6926	    -1.8463	    -8.3923	    -5.5389	    -1.5945	
     5.2032	     2.3499	     6.4621	    -3.6087	    -4.2801	    -4.0283	    -0.5875	    -7.3853	    -4.4479	    -1.0910	
     5.6229	     2.7695	     6.2943	    -3.7766	    -3.7766	    -4.3640	     0.3357	    -6.4621	    -3.6926	    -0.7553	
     5.8746	     2.9373	     5.9586	    -4.0283	    -3.5248	    -4.6158	     1.0071	    -5.7068	    -3.1052	    -0.5875	
     5.7907	     2.9373	     5.3711	    -4.1122	    -3.5248	    -4.8676	     1.3428	    -4.9515	    -2.8534	    -0.5875	
     5.4550	     2.7695	     4.7836	    -4.1122	    -3.6087	    -4.9515	     1.4267	    -4.2801	    -2.7695	    -0.8392	
     4.8676	     2.4338	     4.1962	    -3.9444	    -3.9444	    -4.9515	     1.2589	    -3.8605	    -2.9373	    -1.2589	
     3.9444	     1.9302	     3.6087	    -3.6926	    -4.4479	    -4.8676	     0.7553	    -3.6087	    -3.2730	    -1.8463	
     2.9373	     1.4267	     3.1052	    -3.3569	    -5.1193	    -4.8676	    -0.0839	    -3.5248	    -3.7766	    -2.5177	
     1.8463	     0.8392	     2.6016	    -3.1052	    -5.7907	    -4.8676	    -1.0910	    -3.7766	    -4.3640	    -3.3569	
     0.9232	     0.3357	     2.3499	    -2.9373	    -6.5460	    -4.8676	    -2.2659	    -4.1122	    -4.9515	    -4.1962	
     0.0839	    -0.0839	     2.0981	    -3.0212	    -7.3013	    -5.0354	    -3.4409	    -4.6997	    -5.4550	    -4.9515	
    -0.5035	    -0.4196	     1.9302	    -3.1052	    -7.9727	    -5.2032	    -4.5319	    -5.3711	    -5.9586	    -5.7068	
    -1.0071	    -0.7553	     1.9302	    -3.4409	    -8.5602	    -5.5389	    -5.5389	    -6.1264	    -6.2943	    -6.2943	
    -1.3428	    -1.0071	     1.9302	    -3.9444	    -8.9798	    -5.9586	    -6.2943	    -6.7978	    -6.6299	    -6.7139	
    -1.5945	    -1.1749	     2.0142	    -4.5319	    -9.3155	    -6.5460	    -6.8817	    -7.4692	    -6.7978	    -7.0496	
    -1.8463	    -1.3428	     2.0981	    -5.2032	    -9.4833	    -7.2174	    -7.2174	    -7.8888	    -6.9656	    -7.3013	
    -2.0142	    -1.5106	     2.2659	    -5.9586	    -9.5673	    -7.8049	    -7.3853	    -8.2245	    -7.0496	    -7.3853	
    -2.2659	    -1.7624	     2.4338	    -6.7139	    -9.4833	    -8.4763	    -7.3853	    -8.4763	    -7.0496	    -7.2174	
    -2.6016	    -2.0142	     2.6016	    -7.4692	    -9.4833	    -8.9798	    -7.3853	    -8.7280	    -7.0496	    -7.0496	
    -3.1052	    -2.4338	     2.5177	    -8.3923	    -9.3994	    -9.4833	    -7.3013	    -9.1476	    -7.0496	    -6.7139	
    -3.6926	    -2.9373	     2.2659	    -9.3994	    -9.3994	    -9.8190	    -7.3013	    -9.7351	    -7.2174	    -6.4621	
    -4.2801	    -3.5248	     1.8463	   -10.4065	    -9.4833	   -10.0708	    -7.3853	   -10.5743	    -7.4692	    -6.2103	
    -4.7836	    -4.0283	     1.1749	   -11.4975	    -9.5673	   -10.3226	    -7.5531	   -11.5814	    -7.8888	    -6.0425	
    -5.1193	    -4.3640	     0.5035	   -12.4207	    -9.6512	   -10.4065	    -7.7209	   -12.6724	    -8.3084	    -5.9586	
    -5.2872	    -4.6158	    -0.1678	   -13.0920	    -9.8190	   -10.4904	    -7.8888	   -13.5956	    -8.8120	    -6.0425	
    -5.2032	    -4.7836	    -0.8392	   -13.6795	    -9.9030	   -10.6583	    -8.0566	   -14.5187	    -9.3994	    -6.2943	
    -5.2032	    -4.7836	    -1.4267	   -14.0991	   -10.1547	   -10.9940	    -8.3923	   -15.2740	   -10.0708	    -6.8817	
    -5.1193	    -4.7836	    -2.0981	   -14.6027	   -10.4065	   -11.5814	    -8.8120	   -16.0294	   -10.9100	    -7.8049	
    -5.1193	    -4.8676	    -2.6855	   -15.1062	   -10.8261	   -12.4207	    -9.4833	   -16.7007	   -11.9171	    -8.9798	
    -5.1193	    -5.0354	    -3.4409	   -15.6097	   -11.4975	   -13.5117	   -10.2386	   -17.3721	   -13.0081	   -10.3226	
    -5.1193	    -5.1193	    -4.1122	   -16.0294	   -12.1689	   -14.6027	   -10.9940	   -17.8757	   -14.0152	   -11.7493	
    -5.0354	    -5.2032	    -4.6997	   -16.1972	   -12.8403	   -15.6937	   -11.7493	   -18.1274	   -14.8544	   -12.9242	
    -4.7836	    -5.2032	    -5.1193	   -16.1972	   -13.4277	   -16.4490	   -12.3367	   -18.0435	   -15.3580	   -13.6795	
    -4.3640	    -5.0354	    -5.4550	   -16.0294	   -13.7634	   -16.9525	   -12.6724	   -17.7078	   -15.5258	   -14.0152	
    -3.8605	    -4.8676	    -5.5389	   -15.6937	   -14.0152	   -17.1204	   -12.6724	   -17.2043	   -15.5258	   -13.8474	
    -3.3569	    -4.6158	    -5.4550	   -15.3580	   -14.0152	   -16.9525	   -12.5046	   -16.6168	   -15.2740	   -13.3438	
    -2.9373	    -4.4479	    -5.2032	   -15.1062	   -13.9313	   -16.6168	   -12.1689	   -16.0294	   -15.0223	   -12.5885	
    -2.7695	    -4.4479	    -4.9515	   -15.0223	   -13.7634	   -16.1133	   -11.6653	   -15.5258	   -14.6866	   -11.7493	
    -2.8534	    -4.5319	    -4.6158	   -15.0223	   -13.5117	   -15.5258	   -11.1618	   -15.1901	   -14.2670	   -10.9100	
    -3.1891	    -4.7836	    -4.3640	   -15.0223	   -13.3438	   -14.8544	   -10.5743	   -15.0223	   -13.9313	   -10.0708	
    -3.6926	    -5.2032	    -3.9444	   -15.0223	   -13.0920	   -14.0991	    -9.9869	   -15.0223	   -13.5956	    -9.3155	
    -4.4479	    -5.6229	    -3.6087	   -14.9384	   -12.7563	   -13.1760	    -9.2316	   -15.0223	   -13.1760	    -8.7280	
    -5.2032	    -6.0425	    -3.1052	   -14.6866	   -12.2528	   -12.3367	    -8.4763	   -15.1901	   -12.7563	    -8.3084	
    -5.8746	    -6.3782	    -2.6855	   -14.4348	   -11.7493	   -11.4136	    -7.8049	   -15.3580	   -12.4207	    -8.1406	
    -6.5460	    -6.5460	    -2.1820	   -14.0991	   -11.1618	   -10.7422	    -7.1335	   -15.6097	   -12.2528	    -8.1406	
    -7.0496	    -6.7139	    -1.7624	   -13.8474	   -10.5743	   -10.1547	    -6.7139	   -15.9454	   -12.1689	    -8.4763	
    -7.3853	    -6.7139	    -1.4267	   -13.6795	   -10.1547	    -9.8190	    -6.3782	   -16.2811	   -12.2528	    -9.0637	
    -7.4692	    -6.7139	    -1.1749	   -13.5117	    -9.7351	    -9.6512	    -6.2943	   -16.6168	   -12.5046	    -9.9030	
    -7.3013	    -6.6299	    -0.9232	   -13.2599	    -9.4833	    -9.5673	    -6.4621	   -16.8686	   -12.8403	   -10.8261	
    -7.1335	    -6.5460	    -0.9232	   -12.9242	    -9.4833	    -9.5673	    -6.8817	   -16.9525	   -13.2599	   -11.9171	
    -6.7978	    -6.4621	    -0.9232	   -12.5046	    -9.6512	    -9.5673	    -7.3853	   -17.0364	   -13.5956	   -12.9242	
    -6.5460	    -6.4621	    -1.0071	   -11.9171	    -9.9869	    -9.4833	    -8.0566	   -16.9525	   -13.9313	   -13.8474	
    -6.2943	    -6.4621	    -1.0910	   -11.3297	   -10.4065	    -9.3155	    -8.6441	   -16.6168	   -14.0152	   -14.4348	
    -6.0425	    -6.3782	    -1.0910	   -10.5743	   -10.8261	    -9.0637	    -9.0637	   -16.1133	   -13.9313	   -14.6027	
    -5.7068	    -6.2943	    -0.9232	    -9.7351	   -11.1618	    -8.6441	    -9.2316	   -15.4419	   -13.5117	   -14.4348	
    -5.3711	    -6.0425	    -0.5875	    -8.9798	   -11.3297	    -8.1406	    -9.1476	   -14.6027	   -13.0081	   -13.8474	
    -5.0354	    -5.7068	    -0.1678	    -8.2245	   -11.2457	    -7.6370	    -8.8120	   -13.6795	   -12.3367	   -13.0920	
    -4.6158	    -5.3711	     0.3357	    -7.6370	   -11.0779	    -7.1335	    -8.2245	   -12.7563	   -11.6653	   -12.1689	
    -4.1122	    -4.9515	     0.9232	    -7.1335	   -10.7422	    -6.7139	    -7.5531	   -12.0010	   -11.1618	   -11.3297	
    -3.6087	    -4.5319	     1.3428	    -6.7978	   -10.3226	    -6.3782	    -6.7139	   -11.3297	   -10.6583	   -10.4904	
    -3.0212	    -4.1122	     1.6785	    -6.5460	    -9.9030	    -6.2103	    -5.9586	   -10.9100	   -10.4904	    -9.9030	
    -2.5177	    -3.6926	     1.7624	    -6.4621	    -9.4833	    -6.2103	    -5.2872	   -10.6583	   -10.4904	    -9.5673	
    -1.9302	    -3.3569	     1.6785	    -6.3782	    -9.2316	    -6.3782	    -4.8676	   -10.6583	   -10.7422	    -9.4833	
    -1.4267	    -3.1052	     1.2589	    -6.2943	    -9.0637	    -6.6299	    -4.6158	   -10.7422	   -11.1618	    -9.7351	
    -1.0071	    -2.8534	     0.6714	    -6.2103	    -9.0637	    -6.9656	    -4.6997	   -10.9100	   -11.8332	   -10.0708	
    -0.5875	    -2.6855	    -0.0839	    -5.9586	    -9.2316	    -7.2174	    -4.9515	   -11.0779	   -12.5046	   -10.6583	
    -0.1678	    -2.4338	    -0.9232	    -5.5389	    -9.4833	    -7.4692	    -5.4550	   -11.1618	   -13.3438	   -11.2457	
     0.3357	    -2.1820	    -1.7624	    -4.9515	    -9.7351	    -7.6370	    -6.0425	   -11.0779	   -14.0991	   -11.7493	
     0.9232	    -1.7624	    -2.4338	    -4.3640	    -9.9869	    -7.6370	    -6.6299	   -10.9100	   -14.8544	   -12.2528	
     1.5945	    -1.3428	    -2.9373	    -3.6087	   -10.1547	    -7.5531	    -7.2174	   -10.5743	   -15.4419	   -12.5885	
     2.3499	    -0.7553	    -3.2730	    -2.7695	   -10.3226	    -7.3853	    -7.6370	   -10.0708	   -15.8615	   -12.6724	
     3.1052	    -0.1678	    -3.2730	    -1.9302	   -10.3226	    -7.0496	    -7.8049	    -9.3994	   -15.8615	   -12.5046	
     3.9444	     0.5035	    -3.1052	    -1.0910	   -10.0708	    -6.5460	    -7.8049	    -8.5602	   -15.6097	   -12.1689	
     4.6158	     1.0910	    -2.7695	    -0.4196	    -9.7351	    -5.9586	    -7.3853	    -7.5531	   -14.8544	   -11.4975	
     5.1193	     1.7624	    -2.0981	     0.1678	    -9.1476	    -5.2872	    -6.7978	    -6.6299	   -13.8474	   -10.7422	
     5.4550	     2.2659	    -1.4267	     0.5035	    -8.4763	    -4.6158	    -5.8746	    -5.7907	   -12.5046	    -9.7351	
     5.4550	     2.6855	    -0.5875	     0.6714	    -7.6370	    -3.9444	    -4.9515	    -5.1193	   -11.1618	    -8.7280	
     5.2872	     2.9373	     0.0839	     0.5875	    -6.8817	    -3.4409	    -3.9444	    -4.7836	    -9.8190	    -7.8049	
     4.9515	     3.0212	     0.6714	     0.3357	    -6.2103	    -3.0212	    -3.1052	    -4.8676	    -8.6441	    -6.8817	
     4.6158	     2.9373	     1.0910	    -0.0839	    -5.7907	    -2.8534	    -2.5177	    -5.2872	    -7.7209	    -6.1264	
     4.1962	     2.8534	     1.4267	    -0.5875	    -5.3711	    -2.8534	    -2.0142	    -5.9586	    -6.9656	    -5.5389	
     3.9444	     2.7695	     1.6785	    -1.0910	    -5.1193	    -3.0212	    -1.6785	    -6.8817	    -6.4621	    -5.1193	
     3.8605	     2.6855	     1.9302	    -1.4267	    -4.8676	    -3.1891	    -1.4267	    -7.8049	    -6.1264	    -4.7836	
     3.9444	     2.6855	     2.2659	    -1.5945	    -4.6158	    -3.2730	    -1.2589	    -8.5602	    -5.7907	    -4.5319	
     4.1962	     2.8534	     2.6016	    -1.5106	    -4.2801	    -3.2730	    -1.1749	    -9.1476	    -5.6229	    -4.3640	
     4.5319	     3.1891	     3.1052	    -1.1749	    -3.9444	    -3.1891	    -1.0910	    -9.4833	    -5.5389	    -4.2801	
     5.0354	     3.5248	     3.6087	    -0.6714	    -3.4409	    -3.0212	    -1.0071	    -9.5673	    -5.5389	    -4.2801	
     5.5389	     3.8605	     4.1122	    -0.2518	    -2.8534	    -2.8534	    -1.0071	    -9.6512	    -5.6229	    -4.4479	
     5.8746	     4.1962	     4.6158	     0.0839	    -2.2659	    -2.8534	    -0.9232	    -9.6512	    -5.7907	    -4.6997	
     6.2103	     4.5319	     5.0354	     0.0839	    -1.5945	    -2.9373	    -0.8392	    -9.5673	    -5.9586	    -5.0354	
     6.2943	     4.7836	     5.3711	    -0.0839	    -1.0071	    -3.3569	    -0.7553	    -9.6512	    -6.1264	    -5.4550	
     6.2943	     4.9515	     5.4550	    -0.6714	    -0.4196	    -3.8605	    -0.6714	    -9.7351	    -6.4621	    -6.0425	
     5.9586	     4.8676	     5.3711	    -1.5106	     0.0839	    -4.6997	    -0.5875	    -9.9869	    -6.7978	    -6.7139	
     5.2872	     4.5319	     4.9515	    -2.6016	     0.3357	    -5.5389	    -0.5875	   -10.4065	    -7.3013	    -7.4692	
     4.3640	     3.8605	     4.2801	    -3.7766	     0.2518	    -6.4621	    -0.5875	   -10.9940	    -7.8888	    -8.3084	
     3.1052	     3.0212	     3.2730	    -4.8676	    -0.1678	    -7.1335	    -0.5875	   -11.6653	    -8.3923	    -9.0637	
     1.7624	     1.8463	     2.1820	    -5.6229	    -0.9232	    -7.5531	    -0.5875	   -12.2528	    -8.9798	    -9.7351	
     0.4196	     0.6714	     1.0071	    -6.0425	    -1.9302	    -7.5531	    -0.5875	   -12.7563	    -9.3155	   -10.1547	
    -0.9232	    -0.4196	    -0.0839	    -6.1264	    -2.9373	    -7.2174	    -0.5035	   -12.9242	    -9.5673	   -10.4065	
    -1.9302	    -1.3428	    -0.9232	    -5.7907	    -3.8605	    -6.5460	    -0.3357	   -12.8403	    -9.5673	   -10.4065	
    -2.6855	    -1.9302	    -1.3428	    -5.1193	    -4.5319	    -5.6229	    -0.0839	   -12.4207	    -9.3994	   -10.2386	
    -3.1052	    -2.1820	    -1.3428	    -4.1122	    -4.8676	    -4.6158	     0.3357	   -11.6653	    -8.9798	    -9.8190	
    -3.1052	    -2.0142	    -0.9232	    -2.8534	    -4.8676	    -3.6087	     0.8392	   -10.7422	    -8.4763	    -9.3155	
    -2.6855	    -1.4267	    -0.0839	    -1.5106	    -4.5319	    -2.6016	     1.2589	    -9.7351	    -7.8888	    -8.8120	
    -1.9302	    -0.5035	     1.0071	    -0.1678	    -4.0283	    -1.7624	     1.6785	    -8.5602	    -7.2174	    -8.2245	
    -0.8392	     0.5035	     2.1820	     1.0910	    -3.5248	    -1.1749	     1.9302	    -7.4692	    -6.6299	    -7.6370	
     0.3357	     1.5945	     3.2730	     2.0142	    -3.1052	    -0.8392	     1.8463	    -6.6299	    -6.2103	    -7.3013	
     1.5106	     2.6016	     4.1962	     2.5177	    -2.9373	    -0.9232	     1.5106	    -6.1264	    -6.0425	    -7.1335	
     2.6016	     3.3569	     4.7836	     2.4338	    -3.0212	    -1.2589	     0.8392	    -6.0425	    -6.1264	    -7.2174	
     3.5248	     3.8605	     5.1193	     1.8463	    -3.3569	    -1.7624	    -0.1678	    -6.2943	    -6.5460	    -7.4692	
     4.1962	     4.1962	     5.1193	     1.0071	    -3.8605	    -2.1820	    -1.1749	    -6.7978	    -7.1335	    -7.8888	
     4.6997	     4.2801	     4.9515	     0.1678	    -4.3640	    -2.4338	    -2.2659	    -7.3853	    -7.6370	    -8.2245	
     5.1193	     4.2801	     4.5319	    -0.5875	    -4.9515	    -2.4338	    -3.1891	    -7.9727	    -8.1406	    -8.4763	
     5.2872	     4.1122	     4.0283	    -1.0071	    -5.4550	    -2.0981	    -3.9444	    -8.3084	    -8.3923	    -8.4763	
     5.3711	     3.9444	     3.3569	    -1.0910	    -5.8746	    -1.6785	    -4.3640	    -8.3923	    -8.3923	    -8.3923	
     5.3711	     3.6087	     2.6855	    -0.9232	    -6.1264	    -1.0910	    -4.6158	    -8.2245	    -8.2245	    -7.9727	
     5.1193	     3.2730	     1.9302	    -0.5035	    -6.2943	    -0.5875	    -4.5319	    -7.8888	    -7.8888	    -7.4692	
     4.6997	     2.7695	     1.1749	    -0.0839	    -6.4621	    -0.2518	    -4.2801	    -7.5531	    -7.4692	    -6.8817	
     3.8605	     2.0981	     0.3357	     0.2518	    -6.5460	    -0.1678	    -3.9444	    -7.1335	    -7.0496	    -6.2103	
     2.7695	     1.2589	    -0.5875	     0.5035	    -6.6299	    -0.3357	    -3.5248	    -6.8817	    -6.7978	    -5.5389	
     1.3428	     0.1678	    -1.5945	     0.5875	    -6.7978	    -0.7553	    -3.1052	    -6.6299	    -6.5460	    -5.0354	
    -0.1678	    -0.8392	    -2.5177	     0.6714	    -6.9656	    -1.1749	    -2.6855	    -6.4621	    -6.3782	    -4.6158	
    -1.5106	    -1.8463	    -3.3569	     0.8392	    -7.0496	    -1.5945	    -2.3499	    -6.2103	    -6.2943	    -4.3640	
    -2.5177	    -2.4338	    -3.9444	     1.0071	    -7.0496	    -1.7624	    -2.0142	    -5.8746	    -6.2103	    -4.2801	
    -2.9373	    -2.7695	    -4.3640	     1.4267	    -6.8817	    -1.7624	    -1.6785	    -5.4550	    -5.9586	    -4.1962	
    -2.9373	    -2.6855	    -4.3640	     1.8463	    -6.6299	    -1.4267	    -1.3428	    -4.8676	    -5.7907	    -4.3640	
    -2.4338	    -2.3499	    -4.1962	     2.2659	    -6.2103	    -1.0071	    -0.9232	    -4.1962	    -5.4550	    -4.5319	
    -1.5945	    -1.7624	    -3.7766	     2.7695	    -5.8746	    -0.5035	    -0.5875	    -3.4409	    -5.2032	    -4.7836	
    -0.5875	    -1.0910	    -3.2730	     3.1891	    -5.4550	     0.0000	    -0.3357	    -2.6855	    -4.9515	    -5.2032	
     0.4196	    -0.4196	    -2.6855	     3.6087	    -5.2032	     0.4196	    -0.1678	    -2.0142	    -4.7836	    -5.7068	
     1.3428	     0.0839	    -2.1820	     4.0283	    -5.1193	     0.6714	    -0.1678	    -1.3428	    -4.6158	    -6.2943	
     2.0142	     0.4196	    -1.8463	     4.2801	    -5.2032	     0.7553	    -0.2518	    -0.8392	    -4.6997	    -6.9656	
     2.4338	     0.5875	    -1.5945	     4.4479	    -5.5389	     0.5875	    -0.4196	    -0.5875	    -4.8676	    -7.6370	
     2.6855	     0.5035	    -1.5106	     4.5319	    -5.8746	     0.2518	    -0.7553	    -0.6714	    -5.2032	    -8.2245	
     2.6016	     0.2518	    -1.5106	     4.6158	    -6.3782	    -0.0839	    -1.0910	    -1.0071	    -5.6229	    -8.8120	
     2.4338	    -0.0839	    -1.5945	     4.7836	    -6.8817	    -0.4196	    -1.4267	    -1.7624	    -6.1264	    -9.2316	
     2.1820	    -0.5035	    -1.5945	     4.9515	    -7.3013	    -0.6714	    -1.7624	    -2.8534	    -6.7139	    -9.5673	
     1.7624	    -0.8392	    -1.6785	     5.1193	    -7.5531	    -0.9232	    -1.9302	    -4.2801	    -7.4692	    -9.7351	
     1.3428	    -1.1749	    -1.6785	     5.2872	    -7.8049	    -1.1749	    -2.0981	    -5.9586	    -8.3084	    -9.9030	
     0.8392	    -1.4267	    -1.6785	     5.2872	    -7.8888	    -1.5945	    -2.1820	    -7.5531	    -9.2316	    -9.9869	
     0.2518	    -1.5945	    -1.5945	     5.1193	    -7.8049	    -1.9302	    -2.2659	    -9.0637	   -10.2386	   -10.1547	
    -0.3357	    -1.7624	    -1.4267	     4.6997	    -7.7209	    -2.4338	    -2.3499	   -10.3226	   -11.3297	   -10.3226	
    -0.9232	    -1.9302	    -1.2589	     4.1962	    -7.5531	    -3.0212	    -2.5177	   -11.3297	   -12.4207	   -10.5743	
    -1.5106	    -2.0142	    -1.0071	     3.4409	    -7.3853	    -3.6087	    -2.8534	   -12.0010	   -13.5956	   -10.9100	
    -1.8463	    -2.0981	    -0.7553	     2.5177	    -7.2174	    -4.1962	    -3.3569	   -12.5885	   -14.7705	   -11.4136	
    -2.0981	    -2.0981	    -0.5875	     1.5945	    -7.1335	    -4.7836	    -4.0283	   -13.0081	   -15.8615	   -12.0010	
    -2.1820	    -2.1820	    -0.4196	     0.7553	    -7.2174	    -5.3711	    -4.9515	   -13.5117	   -16.7847	   -12.7563	
    -2.1820	    -2.3499	    -0.5875	    -0.0839	    -7.4692	    -5.8746	    -6.0425	   -14.0991	   -17.4561	   -13.4277	
    -2.2659	    -2.6016	    -0.9232	    -0.7553	    -7.9727	    -6.2103	    -7.2174	   -14.7705	   -17.8757	   -14.1830	
    -2.3499	    -3.1052	    -1.5945	    -1.3428	    -8.7280	    -6.4621	    -8.3923	   -15.4419	   -18.1274	   -14.9384	
    -2.5177	    -3.6926	    -2.6016	    -1.7624	    -9.5673	    -6.6299	    -9.6512	   -16.0294	   -18.1274	   -15.5258	
    -2.8534	    -4.3640	    -3.7766	    -2.0142	   -10.4904	    -6.5460	   -10.6583	   -16.5329	   -17.8757	   -15.9454	
    -3.2730	    -5.2032	    -5.0354	    -2.0142	   -11.4136	    -6.2943	   -11.4975	   -16.8686	   -17.4561	   -16.2811	
    -3.7766	    -5.9586	    -6.2943	    -1.8463	   -12.2528	    -5.9586	   -12.0850	   -16.9525	   -16.9525	   -16.2811	
    -4.1122	    -6.6299	    -7.3853	    -1.4267	   -12.9242	    -5.4550	   -12.2528	   -16.7847	   -16.3651	   -16.1133	
    -4.4479	    -7.1335	    -8.2245	    -1.0910	   -13.2599	    -5.0354	   -12.0010	   -16.5329	   -15.7776	   -15.6937	
    -4.6158	    -7.4692	    -8.7280	    -0.6714	   -13.2599	    -4.5319	   -11.3297	   -16.0294	   -15.1901	   -15.1062	
    -4.6997	    -7.5531	    -8.8120	    -0.4196	   -13.0920	    -4.1962	   -10.3226	   -15.4419	   -14.6027	   -14.3509	
    -4.7836	    -7.5531	    -8.7280	    -0.3357	   -12.5885	    -3.9444	    -9.1476	   -14.7705	   -14.1830	   -13.5956	
    -4.9515	    -7.5531	    -8.5602	    -0.5035	   -12.0850	    -3.9444	    -7.8888	   -14.2670	   -13.9313	   -12.8403	
    -5.2872	    -7.6370	    -8.3084	    -1.0071	   -11.5814	    -4.1962	    -6.7139	   -13.8474	   -13.8474	   -12.3367	
    -5.7907	    -7.8049	    -8.1406	    -1.7624	   -11.0779	    -4.6158	    -5.7068	   -13.5956	   -14.0152	   -12.0010	
    -6.3782	    -8.0566	    -8.0566	    -2.6016	   -10.6583	    -5.1193	    -4.9515	   -13.5117	   -14.2670	   -11.9171	
    -6.8817	    -8.2245	    -8.0566	    -3.5248	   -10.4065	    -5.6229	    -4.5319	   -13.5117	   -14.6027	   -12.0850	
    -7.3013	    -8.3923	    -8.0566	    -4.1962	   -10.1547	    -6.0425	    -4.2801	   -13.5956	   -14.9384	   -12.4207	
    -7.4692	    -8.3923	    -8.1406	    -4.4479	   -10.0708	    -6.2103	    -4.3640	   -13.5956	   -15.2740	   -12.8403	
    -7.3013	    -8.1406	    -8.1406	    -4.3640	    -9.9869	    -6.2103	    -4.6997	   -13.5956	   -15.4419	   -13.4277	
    -6.9656	    -7.8049	    -8.1406	    -3.9444	    -9.9869	    -6.1264	    -5.2032	   -13.4277	   -15.6097	   -14.1830	
    -6.2943	    -7.3013	    -8.0566	    -3.3569	    -9.9869	    -5.9586	    -5.7907	   -13.1760	   -15.6097	   -14.9384	
    -5.6229	    -6.7139	    -8.0566	    -2.7695	    -9.9869	    -5.7907	    -6.5460	   -12.9242	   -15.6097	   -15.7776	
    -4.9515	    -6.2943	    -8.0566	    -2.3499	   -10.1547	    -5.7907	    -7.3853	   -12.7563	   -15.6097	   -16.7007	
    -4.5319	    -6.0425	    -8.1406	    -2.1820	   -10.4065	    -5.9586	    -8.3084	   -12.5885	   -15.5258	   -17.5400	
    -4.3640	    -5.9586	    -8.3923	    -2.3499	   -10.8261	    -6.3782	    -9.3155	   -12.5046	   -15.5258	   -18.2114	
    -4.5319	    -6.1264	    -8.6441	    -2.6855	   -11.1618	    -6.8817	   -10.1547	   -12.5046	   -15.4419	   -18.7149	
    -4.9515	    -6.4621	    -8.9798	    -3.1891	   -11.4975	    -7.5531	   -10.8261	   -12.5046	   -15.3580	   -19.0506	
    -5.4550	    -6.7978	    -9.2316	    -3.6926	   -11.7493	    -8.1406	   -11.3297	   -12.5046	   -15.2740	   -19.0506	
    -5.9586	    -7.1335	    -9.3994	    -4.1122	   -11.9171	    -8.6441	   -11.4975	   -12.4207	   -15.1062	   -18.8828	
    -6.3782	    -7.3853	    -9.4833	    -4.4479	   -12.0010	    -9.0637	   -11.4975	   -12.3367	   -14.9384	   -18.5471	
    -6.6299	    -7.4692	    -9.3994	    -4.6997	   -11.9171	    -9.3155	   -11.2457	   -12.4207	   -14.6866	   -18.0435	
    -6.7139	    -7.5531	    -9.1476	    -4.8676	   -11.7493	    -9.3155	   -10.8261	   -12.5046	   -14.5187	   -17.4561	
    -6.5460	    -7.3853	    -8.7280	    -4.9515	   -11.5814	    -9.1476	   -10.3226	   -12.7563	   -14.4348	   -16.9525	
    -6.3782	    -7.2174	    -8.3084	    -5.0354	   -11.3297	    -8.9798	    -9.8190	   -13.2599	   -14.3509	   -16.3651	
    -6.2103	    -7.0496	    -7.8049	    -5.2872	   -10.9940	    -8.6441	    -9.3155	   -13.7634	   -14.2670	   -15.9454	
    -6.0425	    -6.8817	    -7.2174	    -5.6229	   -10.6583	    -8.3923	    -8.8959	   -14.2670	   -14.2670	   -15.5258	
    -6.0425	    -6.7139	    -6.6299	    -6.1264	   -10.3226	    -8.1406	    -8.5602	   -14.8544	   -14.3509	   -15.2740	
    -6.1264	    -6.7139	    -6.2103	    -6.7978	    -9.9869	    -7.9727	    -8.3923	   -15.2740	   -14.3509	   -15.0223	
    -6.3782	    -6.7978	    -5.7907	    -7.5531	    -9.6512	    -7.8049	    -8.2245	   -15.5258	   -14.4348	   -14.9384	
    -6.7978	    -6.9656	    -5.4550	    -8.3084	    -9.3994	    -7.6370	    -8.0566	   -15.7776	   -14.4348	   -14.8544	
    -7.2174	    -7.2174	    -5.2032	    -8.9798	    -9.3155	    -7.4692	    -7.8888	   -15.8615	   -14.4348	   -14.8544	
    -7.8888	    -7.5531	    -5.1193	    -9.4833	    -9.3155	    -7.3013	    -7.7209	   -16.0294	   -14.3509	   -14.8544	
    -8.5602	    -7.9727	    -5.2032	    -9.6512	    -9.6512	    -6.9656	    -7.5531	   -16.0294	   -14.2670	   -14.8544	
    -9.4833	    -8.4763	    -5.5389	    -9.6512	   -10.0708	    -6.7139	    -7.3853	   -16.1133	   -14.0991	   -14.8544	
   -10.4065	    -9.1476	    -5.9586	    -9.3155	   -10.5743	    -6.3782	    -7.3013	   -16.1133	   -13.9313	   -14.8544	
   -11.4136	    -9.7351	    -6.4621	    -8.8120	   -11.0779	    -6.0425	    -7.1335	   -16.0294	   -13.7634	   -14.7705	
   -12.2528	   -10.3226	    -7.0496	    -8.1406	   -11.5814	    -5.7907	    -7.1335	   -15.6937	   -13.5117	   -14.6027	
   -12.8403	   -10.8261	    -7.5531	    -7.3013	   -11.9171	    -5.4550	    -7.0496	   -15.2740	   -13.1760	   -14.2670	
   -13.1760	   -11.1618	    -8.1406	    -6.3782	   -12.1689	    -5.1193	    -7.0496	   -14.6027	   -12.7563	   -13.8474	
   -13.1760	   -11.3297	    -8.7280	    -5.2872	   -12.2528	    -4.9515	    -6.9656	   -13.7634	   -12.3367	   -13.2599	
   -12.9242	   -11.3297	    -9.3155	    -4.1962	   -12.3367	    -4.7836	    -6.9656	   -12.8403	   -11.8332	   -12.6724	
   -12.3367	   -11.0779	    -9.9030	    -3.2730	   -12.3367	    -4.7836	    -6.8817	   -12.0850	   -11.4975	   -12.0850	
   -11.5814	   -10.8261	   -10.4065	    -2.5177	   -12.3367	    -5.0354	    -6.8817	   -11.3297	   -11.1618	   -11.5814	
   -10.6583	   -10.4065	   -10.8261	    -2.0142	   -12.3367	    -5.4550	    -6.8817	   -10.8261	   -10.9940	   -11.1618	
    -9.6512	    -9.9030	   -11.1618	    -1.7624	   -12.3367	    -6.0425	    -6.8817	   -10.4065	   -10.9940	   -10.9100	
    -8.6441	    -9.3994	   -11.3297	    -1.6785	   -12.4207	    -6.6299	    -7.0496	   -10.2386	   -11.0779	   -10.8261	
    -7.6370	    -8.9798	   -11.3297	    -1.7624	   -12.5046	    -7.2174	    -7.2174	   -10.0708	   -11.2457	   -10.9100	
    -6.7139	    -8.4763	   -11.2457	    -1.9302	   -12.5046	    -7.6370	    -7.3853	    -9.9869	   -11.4975	   -11.1618	
    -5.9586	    -8.0566	   -10.9940	    -2.0981	   -12.5885	    -7.8888	    -7.5531	    -9.9869	   -11.8332	   -11.5814	
    -5.2872	    -7.7209	   -10.7422	    -2.4338	   -12.6724	    -7.8888	    -7.8049	   -10.1547	   -12.3367	   -12.1689	
    -4.9515	    -7.4692	   -10.5743	    -2.7695	   -12.7563	    -7.8888	    -8.0566	   -10.4065	   -12.9242	   -12.8403	
    -4.8676	    -7.4692	   -10.4065	    -3.3569	   -12.9242	    -7.8049	    -8.3084	   -10.8261	   -13.6795	   -13.5956	
    -5.0354	    -7.5531	   -10.4065	    -4.0283	   -13.0920	    -7.6370	    -8.5602	   -11.4136	   -14.4348	   -14.2670	
    -5.3711	    -7.8049	   -10.4904	    -4.7836	   -13.2599	    -7.5531	    -8.7280	   -12.0010	   -15.1062	   -14.8544	
    -5.7907	    -8.1406	   -10.6583	    -5.6229	   -13.4277	    -7.5531	    -8.8120	   -12.6724	   -15.6937	   -15.1062	
    -6.4621	    -8.5602	   -10.8261	    -6.3782	   -13.5956	    -7.5531	    -8.8120	   -13.2599	   -16.1972	   -15.1901	
    -7.2174	    -9.0637	   -10.9940	    -7.1335	   -13.6795	    -7.7209	    -8.6441	   -13.7634	   -16.4490	   -14.9384	
    -8.0566	    -9.6512	   -11.1618	    -7.8888	   -13.7634	    -7.8888	    -8.3923	   -14.2670	   -16.6168	   -14.4348	
    -9.0637	   -10.1547	   -11.2457	    -8.4763	   -13.7634	    -8.1406	    -8.0566	   -14.6027	   -16.6168	   -13.8474	
    -9.9869	   -10.7422	   -11.2457	    -9.0637	   -13.6795	    -8.3923	    -7.5531	   -14.8544	   -16.4490	   -13.0081	
   -10.8261	   -11.1618	   -11.1618	    -9.5673	   -13.5117	    -8.5602	    -6.8817	   -15.0223	   -16.0294	   -12.0850	
   -11.4136	   -11.4136	   -10.9100	    -9.9030	   -13.1760	    -8.6441	    -6.2103	   -15.0223	   -15.4419	   -11.0779	
   -11.6653	   -11.4136	   -10.4904	   -10.0708	   -12.5885	    -8.6441	    -5.3711	   -14.8544	   -14.6027	    -9.9869	
   -11.6653	   -11.2457	    -9.8190	    -9.9869	   -11.9171	    -8.4763	    -4.5319	   -14.6027	   -13.5956	    -8.9798	
   -11.3297	   -10.7422	    -9.0637	    -9.6512	   -11.0779	    -8.1406	    -3.6087	   -14.1830	   -12.5046	    -7.9727	
   -10.8261	   -10.1547	    -8.1406	    -9.1476	   -10.1547	    -7.7209	    -2.6855	   -13.5956	   -11.3297	    -7.0496	
   -10.1547	    -9.3994	    -7.3013	    -8.5602	    -9.1476	    -7.3853	    -1.9302	   -13.0081	   -10.3226	    -6.2943	
    -9.5673	    -8.6441	    -6.4621	    -8.0566	    -8.3084	    -7.1335	    -1.4267	   -12.3367	    -9.3994	    -5.7068	
    -8.9798	    -7.9727	    -5.7907	    -7.7209	    -7.6370	    -7.1335	    -1.0910	   -11.7493	    -8.8120	    -5.3711	
    -8.6441	    -7.5531	    -5.3711	    -7.5531	    -7.2174	    -7.4692	    -1.1749	   -11.2457	    -8.3923	    -5.2872	
    -8.3923	    -7.2174	    -5.1193	    -7.5531	    -7.0496	    -7.9727	    -1.3428	   -10.7422	    -8.2245	    -5.3711	
    -8.3084	    -7.1335	    -5.0354	    -7.5531	    -7.0496	    -8.6441	    -1.6785	   -10.4065	    -8.1406	    -5.6229	
    -8.3923	    -7.2174	    -5.0354	    -7.7209	    -7.3013	    -9.3994	    -2.0981	   -10.0708	    -8.3084	    -6.0425	
    -8.7280	    -7.4692	    -5.2032	    -8.0566	    -7.6370	   -10.1547	    -2.6016	    -9.9030	    -8.5602	    -6.4621	
    -9.3155	    -7.9727	    -5.5389	    -8.4763	    -8.2245	   -10.9940	    -3.1052	    -9.9869	    -8.8959	    -6.9656	
   -10.1547	    -8.8120	    -6.0425	    -9.1476	    -8.8959	   -11.9171	    -3.6087	   -10.4065	    -9.3994	    -7.4692	
   -11.2457	    -9.9030	    -6.7139	   -10.0708	    -9.7351	   -12.9242	    -4.1962	   -10.9940	    -9.9030	    -8.0566	
   -12.5885	   -11.1618	    -7.4692	   -11.1618	   -10.6583	   -14.0152	    -4.7836	   -12.0010	   -10.5743	    -8.5602	
   -14.0152	   -12.5885	    -8.3084	   -12.4207	   -11.5814	   -15.0223	    -5.2872	   -13.1760	   -11.2457	    -8.9798	
   -15.4419	   -14.0152	    -9.0637	   -13.6795	   -12.4207	   -15.8615	    -5.6229	   -14.5187	   -11.8332	    -9.3155	
   -16.7007	   -15.2740	    -9.5673	   -14.8544	   -13.0081	   -16.3651	    -5.8746	   -15.8615	   -12.3367	    -9.5673	
   -17.6239	   -16.1972	    -9.8190	   -15.8615	   -13.4277	   -16.3651	    -5.8746	   -16.9525	   -12.6724	    -9.5673	
   -18.1274	   -16.8686	    -9.8190	   -16.7847	   -13.5117	   -15.8615	    -5.7068	   -17.7078	   -12.7563	    -9.3994	
   -18.2114	   -17.0364	    -9.3994	   -17.3721	   -13.3438	   -15.1062	    -5.3711	   -18.1274	   -12.7563	    -8.9798	
   -17.7917	   -16.9525	    -8.8120	   -17.8757	   -13.0081	   -14.0991	    -4.9515	   -18.2114	   -12.5885	    -8.4763	
   -17.1204	   -16.4490	    -8.0566	   -18.1274	   -12.5046	   -13.0081	    -4.5319	   -18.0435	   -12.3367	    -7.8888	
   -16.2811	   -15.7776	    -7.2174	   -18.0435	   -11.9171	   -11.9171	    -4.0283	   -17.6239	   -12.0010	    -7.2174	
   -15.2740	   -14.9384	    -6.5460	   -17.7078	   -11.3297	   -10.8261	    -3.5248	   -17.1204	   -11.5814	    -6.6299	
   -14.1830	   -14.0152	    -5.9586	   -17.1204	   -10.8261	    -9.9030	    -3.0212	   -16.4490	   -11.2457	    -6.0425	
   -13.1760	   -13.1760	    -5.7068	   -16.3651	   -10.3226	    -8.9798	    -2.5177	   -15.8615	   -10.9100	    -5.5389	
   -12.1689	   -12.3367	    -5.6229	   -15.4419	    -9.9869	    -8.3084	    -2.1820	   -15.3580	   -10.8261	    -5.3711	
   -11.1618	   -11.5814	    -5.7068	   -14.4348	    -9.6512	    -7.8888	    -1.8463	   -14.8544	   -10.9100	    -5.3711	
   -10.2386	   -10.9100	    -5.9586	   -13.5117	    -9.4833	    -7.5531	    -1.5945	   -14.3509	   -11.0779	    -5.5389	
    -9.3155	   -10.1547	    -6.2943	   -12.5885	    -9.3155	    -7.3853	    -1.2589	   -13.9313	   -11.2457	    -5.7907	
    -8.3923	    -9.4833	    -6.5460	   -11.7493	    -9.0637	    -7.3013	    -0.8392	   -13.5117	   -11.3297	    -6.0425	
    -7.6370	    -8.6441	    -6.7978	   -10.9940	    -8.6441	    -7.3013	    -0.3357	   -13.0081	   -11.3297	    -6.1264	
    -6.8817	    -7.8888	    -6.8817	   -10.3226	    -8.1406	    -7.3013	     0.4196	   -12.5046	   -10.9940	    -5.9586	
    -6.2943	    -7.1335	    -6.8817	    -9.6512	    -7.5531	    -7.3013	     1.2589	   -11.9171	   -10.5743	    -5.6229	
    -5.9586	    -6.4621	    -6.8817	    -9.1476	    -6.7978	    -7.2174	     2.2659	   -11.3297	    -9.8190	    -5.0354	
    -5.8746	    -5.9586	    -6.7978	    -8.4763	    -6.0425	    -7.1335	     3.3569	   -10.7422	    -8.9798	    -4.2801	
    -6.0425	    -5.6229	    -6.7978	    -7.8888	    -5.3711	    -6.8817	     4.3640	   -10.1547	    -7.9727	    -3.4409	
    -6.3782	    -5.4550	    -6.7978	    -7.2174	    -4.7836	    -6.5460	     5.2872	    -9.6512	    -6.7978	    -2.5177	
    -6.7978	    -5.4550	    -6.7978	    -6.5460	    -4.3640	    -6.0425	     6.0425	    -9.2316	    -5.7068	    -1.5945	
    -7.3013	    -5.5389	    -6.7139	    -5.8746	    -4.0283	    -5.6229	     6.5460	    -8.8959	    -4.6158	    -0.6714	
    -7.6370	    -5.6229	    -6.5460	    -5.3711	    -3.8605	    -5.2872	     6.7978	    -8.6441	    -3.6087	     0.0839	
    -7.7209	    -5.6229	    -6.2103	    -4.9515	    -3.7766	    -5.0354	     6.7978	    -8.4763	    -2.7695	     0.6714	
    -7.5531	    -5.5389	    -5.7907	    -4.8676	    -3.7766	    -4.9515	     6.6299	    -8.4763	    -2.1820	     1.0910	
    -7.1335	    -5.2032	    -5.2872	    -5.0354	    -3.7766	    -5.2032	     6.2103	    -8.4763	    -1.7624	     1.2589	
    -6.6299	    -4.8676	    -4.7836	    -5.6229	    -3.9444	    -5.7907	     5.7068	    -8.5602	    -1.7624	     1.0910	
    -6.2103	    -4.5319	    -4.4479	    -6.6299	    -4.2801	    -6.7139	     5.1193	    -8.8959	    -2.0142	     0.5875	
    -5.9586	    -4.4479	    -4.2801	    -8.0566	    -4.6997	    -7.8888	     4.2801	    -9.3155	    -2.5177	    -0.0839	
    -6.0425	    -4.6158	    -4.2801	    -9.7351	    -5.2872	    -9.1476	     3.2730	    -9.8190	    -3.2730	    -1.0071	
    -6.5460	    -5.0354	    -4.5319	   -11.5814	    -6.0425	   -10.4065	     2.2659	   -10.4065	    -4.2801	    -2.0142	
    -7.2174	    -5.6229	    -4.9515	   -13.1760	    -6.7978	   -11.4136	     1.2589	   -10.9100	    -5.2872	    -2.9373	
[Epoch Header]
[Trial Type]	11
[Accept]	1
[Correct]	0
[RT]	 0.000
[Resp]	0
[Epoch Data]
     4.3640	    -2.1820	    -2.1820	     7.9727	    -1.7624	     6.3782	    -9.4833	     5.3711	    -6.8817	    -6.9656	
     5.0354	    -2.0142	    -1.9302	     8.1406	    -1.8463	     6.8817	    -9.6512	     4.7836	    -7.2174	    -6.4621	
     5.7907	    -1.7624	    -1.5106	     8.3084	    -1.7624	     7.3853	    -9.5673	     4.3640	    -7.5531	    -5.9586	
     6.6299	    -1.4267	    -0.9232	     8.4763	    -1.4267	     7.8888	    -9.3155	     4.0283	    -7.7209	    -5.4550	
     7.3853	    -1.0910	    -0.2518	     8.6441	    -1.0071	     8.3923	    -8.8959	     3.8605	    -7.8888	    -5.1193	
     8.1406	    -0.7553	     0.5035	     8.8120	    -0.4196	     8.8959	    -8.3923	     3.7766	    -7.8888	    -4.8676	
     8.8959	    -0.4196	     1.1749	     8.9798	     0.1678	     9.2316	    -7.8049	     3.7766	    -7.8049	    -4.7836	
     9.3994	    -0.1678	     1.8463	     9.1476	     0.7553	     9.4833	    -7.3013	     3.7766	    -7.7209	    -4.9515	
     9.7351	     0.0839	     2.2659	     9.1476	     1.2589	     9.6512	    -6.7978	     3.6926	    -7.5531	    -5.3711	
     9.8190	     0.0839	     2.4338	     8.8959	     1.5945	     9.4833	    -6.4621	     3.5248	    -7.3853	    -6.0425	
     9.4833	    -0.1678	     2.3499	     8.3923	     1.7624	     9.1476	    -6.3782	     3.1891	    -7.3013	    -6.8817	
     8.7280	    -0.6714	     1.8463	     7.4692	     1.5945	     8.3923	    -6.3782	     2.7695	    -7.3853	    -7.8888	
     7.5531	    -1.4267	     1.0071	     6.2103	     1.2589	     7.3853	    -6.6299	     2.1820	    -7.5531	    -8.9798	
     6.1264	    -2.2659	     0.0839	     4.6158	     0.7553	     6.2103	    -6.9656	     1.5106	    -7.7209	    -9.9869	
     4.5319	    -3.2730	    -0.9232	     2.8534	     0.1678	     4.7836	    -7.3853	     0.7553	    -7.9727	   -10.9100	
     2.8534	    -4.2801	    -1.8463	     1.0071	    -0.5035	     3.2730	    -7.8049	     0.0839	    -8.2245	   -11.6653	
     1.3428	    -5.2872	    -2.6016	    -0.7553	    -1.0910	     1.7624	    -8.2245	    -0.5035	    -8.3084	   -12.0850	
     0.0000	    -6.0425	    -3.1052	    -2.4338	    -1.5106	     0.4196	    -8.4763	    -0.8392	    -8.3084	   -12.2528	
    -1.0071	    -6.6299	    -3.2730	    -3.6926	    -1.6785	    -0.6714	    -8.5602	    -0.9232	    -8.0566	   -12.0010	
    -1.5945	    -6.8817	    -3.0212	    -4.4479	    -1.5106	    -1.3428	    -8.4763	    -0.6714	    -7.5531	   -11.4975	
    -1.7624	    -6.7978	    -2.5177	    -4.6997	    -1.0910	    -1.7624	    -8.1406	    -0.0839	    -6.9656	   -10.7422	
    -1.5106	    -6.4621	    -1.7624	    -4.4479	    -0.4196	    -1.7624	    -7.8049	     0.7553	    -6.2103	    -9.9030	
    -0.9232	    -5.8746	    -0.8392	    -3.8605	     0.2518	    -1.5945	    -7.3013	     1.7624	    -5.5389	    -8.9798	
     0.0000	    -5.1193	     0.0000	    -2.8534	     0.9232	    -1.2589	    -6.9656	     2.7695	    -4.8676	    -8.3084	
     1.0910	    -4.2801	     0.7553	    -1.5945	     1.5945	    -0.6714	    -6.5460	     3.7766	    -4.3640	    -7.8049	
     2.4338	    -3.2730	     1.3428	    -0.1678	     2.1820	     0.0839	    -6.2103	     4.7836	    -3.9444	    -7.4692	
     3.8605	    -2.0981	     1.8463	     1.3428	     2.6855	     1.0071	    -5.9586	     5.6229	    -3.6087	    -7.3013	
     5.4550	    -1.0071	     2.2659	     2.8534	     3.1891	     2.0142	    -5.6229	     6.2943	    -3.3569	    -7.3013	
     7.1335	     0.2518	     2.6016	     4.3640	     3.6087	     3.1891	    -5.2872	     6.8817	    -3.2730	    -7.4692	
     8.7280	     1.4267	     2.9373	     5.7907	     4.0283	     4.4479	    -4.9515	     7.3013	    -3.1891	    -7.7209	
    10.4065	     2.6855	     3.3569	     7.0496	     4.3640	     5.6229	    -4.5319	     7.6370	    -3.1052	    -7.9727	
    12.0850	     3.8605	     3.8605	     8.3923	     4.7836	     6.7139	    -4.0283	     7.8049	    -3.1052	    -8.1406	
    13.5956	     5.1193	     4.5319	     9.5673	     5.1193	     7.8049	    -3.5248	     7.8049	    -3.1891	    -8.3084	
    14.9384	     6.1264	     5.2872	    10.8261	     5.3711	     8.8120	    -2.9373	     7.8049	    -3.1891	    -8.3923	
    15.9454	     6.9656	     5.9586	    12.0010	     5.5389	     9.6512	    -2.4338	     7.7209	    -3.1891	    -8.3084	
    16.6168	     7.5531	     6.4621	    13.0920	     5.5389	    10.4065	    -2.0981	     7.8049	    -3.1052	    -8.0566	
    16.7847	     7.6370	     6.7139	    14.0991	     5.3711	    10.9100	    -2.0142	     7.8888	    -2.9373	    -7.7209	
    16.5329	     7.3853	     6.7978	    15.1062	     4.9515	    11.3297	    -2.0981	     8.2245	    -2.6855	    -7.2174	
    15.9454	     6.8817	     6.5460	    16.1972	     4.4479	    11.6653	    -2.4338	     8.7280	    -2.3499	    -6.5460	
    15.1901	     6.1264	     6.1264	    17.2043	     3.8605	    11.9171	    -2.8534	     9.3155	    -1.9302	    -5.7907	
    14.3509	     5.2872	     5.5389	    18.2114	     3.1052	    12.0850	    -3.3569	    10.0708	    -1.4267	    -5.0354	
    13.5117	     4.2801	     4.7836	    19.0506	     2.3499	    12.1689	    -3.8605	    10.7422	    -0.9232	    -4.2801	
    12.7563	     3.3569	     3.9444	    19.6381	     1.6785	    12.0850	    -4.2801	    11.3297	    -0.5035	    -3.6087	
    12.2528	     2.4338	     3.1052	    19.8898	     1.0071	    11.9171	    -4.6997	    11.7493	    -0.1678	    -3.1052	
    11.9171	     1.6785	     2.2659	    19.7220	     0.4196	    11.6653	    -5.1193	    11.9171	     0.0000	    -2.8534	
    11.8332	     1.0071	     1.4267	    18.8828	    -0.1678	    11.1618	    -5.5389	    11.7493	    -0.0839	    -2.8534	
    11.8332	     0.5035	     0.5875	    17.3721	    -0.6714	    10.4904	    -6.0425	    11.3297	    -0.4196	    -3.1891	
    11.8332	     0.0000	    -0.2518	    15.2740	    -1.2589	     9.5673	    -6.7139	    10.6583	    -1.1749	    -3.8605	
    11.6653	    -0.5875	    -1.0071	    12.6724	    -1.9302	     8.3923	    -7.5531	     9.5673	    -2.0981	    -4.8676	
    11.1618	    -1.1749	    -1.9302	     9.9869	    -2.6855	     7.0496	    -8.4763	     8.3923	    -3.3569	    -6.1264	
    10.1547	    -2.0981	    -2.7695	     7.4692	    -3.4409	     5.7068	    -9.3994	     7.0496	    -4.7836	    -7.5531	
     8.6441	    -3.1052	    -3.6926	     5.3711	    -4.2801	     4.4479	   -10.3226	     5.7907	    -6.2103	    -9.1476	
     6.6299	    -4.4479	    -4.6158	     3.8605	    -5.0354	     3.3569	   -11.0779	     4.6158	    -7.5531	   -10.5743	
     4.3640	    -5.7907	    -5.5389	     2.9373	    -5.7068	     2.4338	   -11.7493	     3.7766	    -8.7280	   -11.7493	
     2.0142	    -7.1335	    -6.3782	     2.6016	    -6.2943	     1.8463	   -12.0850	     3.1052	    -9.7351	   -12.6724	
    -0.0839	    -8.3084	    -6.9656	     2.6855	    -6.6299	     1.4267	   -12.2528	     2.6855	   -10.4065	   -13.2599	
    -1.7624	    -9.1476	    -7.3013	     3.1052	    -6.7978	     1.0910	   -12.1689	     2.4338	   -10.9100	   -13.4277	
    -2.9373	    -9.6512	    -7.3013	     3.6087	    -6.7139	     1.0071	   -11.8332	     2.3499	   -11.0779	   -13.1760	
    -3.4409	    -9.8190	    -6.9656	     4.2801	    -6.4621	     0.9232	   -11.4136	     2.4338	   -10.9940	   -12.6724	
    -3.5248	    -9.6512	    -6.4621	     4.7836	    -6.0425	     0.9232	   -10.8261	     2.5177	   -10.8261	   -11.8332	
    -3.1891	    -9.3155	    -5.7907	     5.1193	    -5.5389	     0.8392	   -10.2386	     2.5177	   -10.4904	   -10.9100	
    -2.7695	    -8.8959	    -5.0354	     5.2032	    -5.1193	     0.8392	    -9.7351	     2.6016	   -10.0708	    -9.9869	
    -2.1820	    -8.3923	    -4.1962	     5.0354	    -4.6158	     0.8392	    -9.2316	     2.6016	    -9.5673	    -9.1476	
    -1.5106	    -7.8049	    -3.2730	     4.8676	    -4.0283	     1.0071	    -8.8120	     2.6016	    -8.9798	    -8.3923	
    -0.6714	    -7.2174	    -2.2659	     4.6997	    -3.4409	     1.5106	    -8.3923	     2.6016	    -8.2245	    -7.7209	
     0.2518	    -6.3782	    -1.0910	     4.7836	    -2.7695	     2.4338	    -7.9727	     2.6855	    -7.3853	    -7.3013	
     1.4267	    -5.4550	     0.0000	     5.2032	    -2.0142	     3.6926	    -7.5531	     2.7695	    -6.4621	    -6.9656	
     2.6016	    -4.4479	     1.0910	     5.8746	    -1.1749	     5.2032	    -7.3013	     2.8534	    -5.5389	    -6.7978	
     3.7766	    -3.5248	     2.0142	     6.7978	    -0.3357	     6.7139	    -7.0496	     3.0212	    -4.6997	    -6.7139	
     4.8676	    -2.6855	     2.6016	     7.7209	     0.4196	     8.0566	    -6.9656	     3.1891	    -4.1122	    -6.7978	
     5.7907	    -2.0142	     2.9373	     8.5602	     1.0910	     9.0637	    -6.9656	     3.4409	    -3.6926	    -7.0496	
     6.5460	    -1.4267	     2.9373	     9.2316	     1.6785	     9.7351	    -7.1335	     3.6087	    -3.5248	    -7.3853	
     7.2174	    -1.0071	     2.6855	     9.7351	     2.1820	    10.0708	    -7.3013	     3.8605	    -3.6926	    -7.8049	
     7.8049	    -0.6714	     2.2659	    10.0708	     2.4338	    10.0708	    -7.3853	     4.0283	    -4.0283	    -8.2245	
     8.3923	    -0.4196	     1.8463	    10.1547	     2.6016	     9.7351	    -7.3853	     4.1122	    -4.4479	    -8.7280	
     8.9798	    -0.1678	     1.3428	     9.8190	     2.5177	     9.0637	    -7.3013	     4.1122	    -5.1193	    -9.2316	
     9.3155	     0.0000	     0.8392	     9.2316	     2.0981	     8.1406	    -7.1335	     3.9444	    -5.8746	    -9.7351	
     9.5673	     0.0000	     0.2518	     8.1406	     1.4267	     6.8817	    -6.9656	     3.5248	    -6.6299	   -10.2386	
     9.4833	    -0.2518	    -0.3357	     6.8817	     0.5035	     5.4550	    -6.7139	     2.9373	    -7.4692	   -10.7422	
     9.2316	    -0.5875	    -0.9232	     5.4550	    -0.4196	     4.1122	    -6.6299	     2.3499	    -8.2245	   -11.0779	
     8.7280	    -1.0910	    -1.4267	     4.2801	    -1.1749	     2.9373	    -6.4621	     1.9302	    -8.6441	   -11.1618	
     8.2245	    -1.5945	    -1.8463	     3.4409	    -1.6785	     2.0142	    -6.2943	     1.6785	    -8.8120	   -10.9940	
     7.6370	    -2.0981	    -2.0142	     3.1052	    -1.9302	     1.5945	    -6.0425	     1.7624	    -8.6441	   -10.4904	
     7.0496	    -2.6016	    -2.0981	     3.1891	    -1.8463	     1.6785	    -5.7907	     2.2659	    -8.1406	    -9.8190	
     6.5460	    -3.0212	    -2.0981	     3.7766	    -1.5945	     2.0981	    -5.5389	     3.1052	    -7.3853	    -9.0637	
     6.1264	    -3.3569	    -1.8463	     4.6997	    -1.1749	     2.8534	    -5.3711	     4.1962	    -6.4621	    -8.2245	
     5.8746	    -3.5248	    -1.5945	     5.8746	    -0.5875	     3.7766	    -5.2032	     5.4550	    -5.4550	    -7.4692	
     5.7907	    -3.4409	    -1.1749	     6.9656	    -0.0839	     4.8676	    -5.1193	     6.7139	    -4.5319	    -6.8817	
     5.8746	    -3.2730	    -0.7553	     7.8888	     0.5035	     5.8746	    -5.1193	     7.7209	    -3.7766	    -6.6299	
     6.1264	    -3.0212	    -0.3357	     8.5602	     0.9232	     6.6299	    -5.2032	     8.4763	    -3.2730	    -6.6299	
     6.2943	    -2.7695	    -0.0839	     8.8959	     1.0910	     7.1335	    -5.4550	     8.7280	    -3.0212	    -6.9656	
     6.3782	    -2.6016	     0.0000	     9.0637	     1.1749	     7.3013	    -5.7907	     8.7280	    -3.0212	    -7.4692	
     6.3782	    -2.5177	     0.0000	     9.0637	     1.0910	     7.2174	    -6.2103	     8.3923	    -3.1052	    -8.0566	
     6.2943	    -2.6016	    -0.0839	     9.1476	     0.9232	     6.9656	    -6.5460	     8.0566	    -3.1891	    -8.7280	
     6.1264	    -2.7695	    -0.3357	     9.3994	     0.7553	     6.6299	    -6.8817	     7.7209	    -3.1891	    -9.1476	
     6.0425	    -2.9373	    -0.5035	     9.9030	     0.5035	     6.2943	    -7.2174	     7.4692	    -3.1052	    -9.3994	
     5.8746	    -3.1891	    -0.7553	    10.6583	     0.2518	     6.0425	    -7.5531	     7.3853	    -2.9373	    -9.4833	
     5.8746	    -3.5248	    -1.0910	    11.4975	     0.0000	     5.8746	    -7.8888	     7.4692	    -2.6855	    -9.2316	
     5.7068	    -3.8605	    -1.5106	    12.4207	    -0.4196	     5.7068	    -8.2245	     7.6370	    -2.2659	    -8.8959	
     5.6229	    -4.2801	    -1.8463	    13.3438	    -0.8392	     5.6229	    -8.5602	     7.8888	    -1.9302	    -8.3084	
     5.5389	    -4.6158	    -2.2659	    14.1830	    -1.2589	     5.6229	    -8.8120	     8.2245	    -1.5106	    -7.7209	
     5.3711	    -4.9515	    -2.4338	    15.0223	    -1.5945	     5.8746	    -8.9798	     8.6441	    -1.0071	    -6.9656	
     5.2032	    -5.2032	    -2.5177	    15.7776	    -1.8463	     6.3782	    -8.9798	     9.1476	    -0.5035	    -6.1264	
     5.0354	    -5.2872	    -2.4338	    16.4490	    -2.0142	     7.0496	    -8.8959	     9.7351	     0.0000	    -5.3711	
     4.7836	    -5.2872	    -2.0142	    16.8686	    -2.0981	     7.9727	    -8.8120	    10.3226	     0.4196	    -4.6158	
     4.6158	    -5.1193	    -1.5106	    17.2043	    -2.0981	     8.8959	    -8.5602	    11.0779	     0.7553	    -4.1122	
     4.6158	    -4.7836	    -0.7553	    17.3721	    -1.9302	     9.9030	    -8.3084	    11.6653	     1.0071	    -3.7766	
     4.8676	    -4.2801	     0.0000	    17.3721	    -1.8463	    10.8261	    -8.1406	    12.2528	     1.0071	    -3.7766	
     5.2032	    -3.6087	     0.8392	    17.2043	    -1.6785	    11.4975	    -7.9727	    12.6724	     0.8392	    -4.1122	
     5.7068	    -2.9373	     1.5945	    16.9525	    -1.5106	    11.9171	    -7.9727	    12.8403	     0.4196	    -4.7836	
     6.2943	    -2.1820	     2.1820	    16.5329	    -1.2589	    12.0010	    -7.8888	    12.7563	    -0.1678	    -5.6229	
     6.8817	    -1.5106	     2.6016	    15.9454	    -1.0910	    11.7493	    -7.8049	    12.4207	    -0.9232	    -6.6299	
     7.3853	    -1.0071	     2.7695	    15.1901	    -0.8392	    11.2457	    -7.7209	    11.9171	    -1.7624	    -7.7209	
     7.8888	    -0.5875	     2.6855	    14.1830	    -0.5875	    10.5743	    -7.5531	    11.1618	    -2.6016	    -8.7280	
     8.1406	    -0.3357	     2.3499	    12.9242	    -0.4196	     9.6512	    -7.3853	    10.2386	    -3.5248	    -9.6512	
     8.3084	    -0.3357	     1.8463	    11.2457	    -0.1678	     8.5602	    -7.1335	     9.1476	    -4.4479	   -10.5743	
     8.2245	    -0.5035	     1.0910	     9.2316	     0.0000	     7.3853	    -6.9656	     7.8049	    -5.4550	   -11.4136	
     8.0566	    -0.7553	     0.3357	     7.1335	     0.0839	     6.2103	    -6.7139	     6.2103	    -6.4621	   -12.1689	
     7.7209	    -1.1749	    -0.3357	     4.8676	     0.2518	     5.0354	    -6.4621	     4.6997	    -7.3853	   -12.7563	
     7.3853	    -1.5945	    -0.9232	     2.7695	     0.4196	     4.0283	    -6.1264	     3.1891	    -8.0566	   -13.2599	
     6.9656	    -2.0981	    -1.2589	     0.9232	     0.5875	     3.2730	    -5.7907	     1.9302	    -8.4763	   -13.5956	
     6.3782	    -2.5177	    -1.4267	    -0.4196	     0.8392	     2.6855	    -5.3711	     1.0071	    -8.6441	   -13.6795	
     5.7907	    -2.9373	    -1.5106	    -1.2589	     1.0910	     2.3499	    -5.0354	     0.3357	    -8.5602	   -13.6795	
     5.1193	    -3.2730	    -1.4267	    -1.5945	     1.2589	     2.2659	    -4.6997	     0.1678	    -8.3084	   -13.5956	
     4.5319	    -3.5248	    -1.2589	    -1.2589	     1.4267	     2.4338	    -4.4479	     0.2518	    -7.8049	   -13.3438	
     4.0283	    -3.6926	    -1.0071	    -0.3357	     1.5945	     2.7695	    -4.1962	     0.6714	    -7.3013	   -13.1760	
     3.8605	    -3.6087	    -0.6714	     1.0071	     1.7624	     3.4409	    -4.0283	     1.3428	    -6.7139	   -12.8403	
     3.9444	    -3.3569	    -0.2518	     2.7695	     1.9302	     4.3640	    -3.8605	     2.2659	    -5.9586	   -12.5046	
     4.6158	    -2.7695	     0.3357	     4.6997	     2.1820	     5.4550	    -3.6087	     3.4409	    -5.2032	   -12.0010	
     5.6229	    -1.9302	     1.0910	     6.7978	     2.5177	     6.6299	    -3.2730	     4.7836	    -4.2801	   -11.4975	
     6.9656	    -0.8392	     1.9302	     8.7280	     3.0212	     7.8049	    -2.7695	     6.2103	    -3.3569	   -10.9100	
     8.3923	     0.3357	     2.9373	    10.4904	     3.5248	     8.8959	    -2.2659	     7.4692	    -2.5177	   -10.4065	
     9.8190	     1.4267	     3.9444	    11.7493	     4.1962	     9.7351	    -1.7624	     8.5602	    -1.6785	    -9.9030	
    10.9940	     2.3499	     4.8676	    12.5046	     4.7836	    10.2386	    -1.3428	     9.3994	    -1.0910	    -9.4833	
    11.9171	     3.1052	     5.7907	    12.6724	     5.3711	    10.4065	    -0.9232	     9.9030	    -0.5875	    -9.2316	
    12.5046	     3.6087	     6.5460	    12.3367	     5.9586	    10.2386	    -0.5875	    10.1547	    -0.2518	    -8.9798	
    12.8403	     3.9444	     7.3013	    11.7493	     6.4621	     9.7351	    -0.1678	    10.1547	    -0.0839	    -8.8120	
    13.0920	     4.1962	     7.9727	    10.9100	     7.0496	     9.1476	     0.2518	    10.0708	    -0.0839	    -8.5602	
    13.0920	     4.2801	     8.5602	    10.0708	     7.6370	     8.4763	     0.6714	     9.9030	    -0.0839	    -8.3923	
    12.9242	     4.1962	     9.0637	     9.3994	     8.1406	     7.7209	     1.0910	     9.7351	    -0.2518	    -8.2245	
    12.5046	     3.9444	     9.3994	     8.7280	     8.4763	     6.8817	     1.5106	     9.5673	    -0.4196	    -7.9727	
    11.9171	     3.5248	     9.4833	     8.2245	     8.8120	     6.1264	     1.8463	     9.3155	    -0.6714	    -7.7209	
    11.0779	     2.8534	     9.3155	     7.6370	     8.8959	     5.3711	     2.0981	     9.1476	    -0.9232	    -7.4692	
    10.2386	     2.2659	     9.0637	     7.0496	     8.9798	     4.6158	     2.3499	     8.9798	    -1.0910	    -7.0496	
     9.3994	     1.6785	     8.6441	     6.3782	     8.9798	     3.8605	     2.6016	     8.8959	    -1.2589	    -6.5460	
     8.8120	     1.0910	     8.2245	     5.6229	     8.9798	     3.1052	     2.8534	     8.8120	    -1.3428	    -5.9586	
     8.3084	     0.6714	     7.8888	     4.6997	     8.8120	     2.3499	     2.9373	     8.6441	    -1.4267	    -5.5389	
     7.9727	     0.4196	     7.5531	     3.6087	     8.7280	     1.4267	     3.0212	     8.3923	    -1.5106	    -5.1193	
     7.8049	     0.1678	     7.3013	     2.5177	     8.4763	     0.5035	     3.0212	     8.1406	    -1.5945	    -4.9515	
     7.6370	    -0.0839	     7.1335	     1.4267	     8.1406	    -0.3357	     2.8534	     7.8049	    -1.6785	    -4.8676	
     7.4692	    -0.2518	     7.0496	     0.5035	     7.7209	    -1.1749	     2.5177	     7.3853	    -1.8463	    -5.0354	
     7.2174	    -0.5875	     6.9656	    -0.2518	     7.1335	    -2.0142	     2.0142	     6.7978	    -2.1820	    -5.3711	
     6.7139	    -1.0071	     6.8817	    -0.8392	     6.5460	    -2.7695	     1.3428	     6.1264	    -2.6016	    -5.7907	
     6.0425	    -1.6785	     6.7978	    -1.4267	     5.7907	    -3.4409	     0.5035	     5.2032	    -3.1052	    -6.3782	
     5.1193	    -2.5177	     6.6299	    -1.9302	     5.0354	    -4.2801	    -0.3357	     4.1122	    -3.6926	    -7.0496	
     3.9444	    -3.6926	     6.2103	    -2.6016	     4.1962	    -5.1193	    -1.3428	     2.9373	    -4.3640	    -7.8049	
     2.4338	    -5.1193	     5.5389	    -3.3569	     3.1891	    -6.0425	    -2.4338	     1.6785	    -5.1193	    -8.5602	
     0.5875	    -6.8817	     4.6158	    -4.3640	     2.1820	    -7.0496	    -3.5248	     0.3357	    -5.9586	    -9.3155	
    -1.3428	    -8.8120	     3.3569	    -5.6229	     1.1749	    -8.0566	    -4.6158	    -0.9232	    -6.8817	   -10.1547	
    -3.5248	   -10.8261	     1.8463	    -6.8817	     0.0839	    -8.9798	    -5.7068	    -2.0142	    -7.8888	   -10.9940	
    -5.7068	   -12.8403	     0.0839	    -8.0566	    -0.9232	    -9.6512	    -6.6299	    -2.9373	    -8.8959	   -11.6653	
    -7.8049	   -14.7705	    -1.6785	    -8.9798	    -1.7624	    -9.9869	    -7.3853	    -3.5248	    -9.7351	   -12.1689	
    -9.4833	   -16.2811	    -3.2730	    -9.4833	    -2.2659	    -9.9030	    -7.8888	    -3.7766	   -10.4065	   -12.4207	
   -10.7422	   -17.2043	    -4.6158	    -9.3994	    -2.4338	    -9.3155	    -8.0566	    -3.6087	   -10.7422	   -12.4207	
   -11.4136	   -17.5400	    -5.3711	    -8.8959	    -2.3499	    -8.3923	    -7.9727	    -3.1052	   -10.9100	   -12.1689	
   -11.4136	   -17.2882	    -5.7907	    -8.0566	    -1.8463	    -7.2174	    -7.6370	    -2.4338	   -10.9100	   -11.8332	
   -10.8261	   -16.6168	    -5.7068	    -6.8817	    -1.2589	    -5.8746	    -7.2174	    -1.6785	   -10.7422	   -11.4136	
    -9.8190	   -15.4419	    -5.2032	    -5.6229	    -0.5875	    -4.6158	    -6.7978	    -1.0910	   -10.6583	   -11.0779	
    -8.3923	   -14.0152	    -4.5319	    -4.3640	     0.1678	    -3.3569	    -6.3782	    -0.5875	   -10.4904	   -10.9100	
    -6.6299	   -12.5046	    -3.5248	    -3.1891	     0.9232	    -2.3499	    -6.0425	    -0.3357	   -10.3226	   -10.8261	
    -4.6158	   -10.7422	    -2.4338	    -2.1820	     1.6785	    -1.5106	    -5.7068	    -0.2518	   -10.1547	   -10.8261	
    -2.5177	    -9.0637	    -1.0910	    -1.1749	     2.4338	    -0.8392	    -5.3711	    -0.3357	    -9.9869	   -10.8261	
    -0.4196	    -7.3013	     0.3357	    -0.2518	     3.2730	    -0.3357	    -5.0354	    -0.3357	    -9.6512	   -10.9100	
     1.7624	    -5.6229	     1.8463	     0.6714	     4.1962	     0.1678	    -4.6997	    -0.2518	    -9.0637	   -10.8261	
     3.7766	    -4.0283	     3.4409	     1.5945	     5.2872	     0.6714	    -4.1962	     0.0000	    -8.3923	   -10.6583	
     5.5389	    -2.5177	     4.9515	     2.6855	     6.2943	     1.1749	    -3.6087	     0.5035	    -7.6370	   -10.4065	
     7.0496	    -1.2589	     6.4621	     3.8605	     7.3853	     1.6785	    -3.0212	     1.1749	    -6.7978	   -10.0708	
     8.2245	    -0.1678	     7.7209	     5.0354	     8.2245	     2.1820	    -2.3499	     1.9302	    -6.0425	    -9.6512	
     9.0637	     0.6714	     8.7280	     6.0425	     8.9798	     2.6016	    -1.7624	     2.6855	    -5.3711	    -9.2316	
     9.4833	     1.3428	     9.3994	     6.7139	     9.3994	     2.8534	    -1.0910	     3.2730	    -4.8676	    -8.8120	
     9.6512	     1.7624	     9.7351	     7.1335	     9.4833	     2.8534	    -0.5875	     3.6926	    -4.6158	    -8.4763	
     9.5673	     1.8463	     9.7351	     7.2174	     9.2316	     2.6855	    -0.0839	     3.8605	    -4.6158	    -8.1406	
     9.0637	     1.6785	     9.3155	     6.9656	     8.7280	     2.3499	     0.1678	     3.8605	    -4.9515	    -7.8888	
     8.3084	     1.2589	     8.6441	     6.6299	     8.1406	     2.0142	     0.3357	     3.6926	    -5.3711	    -7.7209	
     7.3853	     0.6714	     7.8049	     6.3782	     7.4692	     1.5945	     0.2518	     3.6926	    -5.8746	    -7.6370	
     6.3782	    -0.0839	     6.9656	     6.2103	     6.7978	     1.3428	     0.0839	     3.6926	    -6.2943	    -7.5531	
     5.5389	    -0.8392	     6.1264	     6.2943	     6.1264	     1.1749	    -0.3357	     3.9444	    -6.7139	    -7.4692	
     4.8676	    -1.5106	     5.2872	     6.5460	     5.4550	     1.1749	    -0.8392	     4.2801	    -6.9656	    -7.4692	
     4.4479	    -2.1820	     4.4479	     6.7978	     4.6158	     1.0910	    -1.5106	     4.6997	    -7.0496	    -7.6370	
     4.3640	    -2.7695	     3.6926	     7.0496	     3.7766	     0.9232	    -2.2659	     5.1193	    -7.0496	    -7.8888	
     4.4479	    -3.2730	     2.9373	     7.1335	     2.7695	     0.5875	    -3.0212	     5.4550	    -6.8817	    -8.3923	
     4.6158	    -3.6087	     2.4338	     6.8817	     1.7624	    -0.0839	    -3.6926	     5.6229	    -6.7139	    -8.8959	
     4.9515	    -3.8605	     1.9302	     6.3782	     0.7553	    -0.9232	    -4.3640	     5.4550	    -6.6299	    -9.5673	
     5.2872	    -4.1122	     1.6785	     5.5389	    -0.3357	    -2.0981	    -5.0354	     5.0354	    -6.4621	   -10.3226	
     5.4550	    -4.3640	     1.4267	     4.2801	    -1.5106	    -3.4409	    -5.6229	     4.2801	    -6.4621	   -10.9940	
     5.5389	    -4.6997	     1.2589	     2.7695	    -2.6855	    -4.7836	    -6.2103	     3.2730	    -6.4621	   -11.5814	
     5.4550	    -5.0354	     1.1749	     1.0071	    -3.9444	    -5.9586	    -6.6299	     2.2659	    -6.5460	   -12.0850	
     5.2032	    -5.4550	     1.1749	    -0.7553	    -5.1193	    -6.8817	    -6.9656	     1.2589	    -6.6299	   -12.3367	
     4.7836	    -5.8746	     1.1749	    -2.3499	    -6.1264	    -7.3013	    -7.0496	     0.4196	    -6.5460	   -12.4207	
     4.2801	    -6.2943	     1.1749	    -3.6087	    -6.7978	    -7.3013	    -6.8817	    -0.1678	    -6.4621	   -12.3367	
     3.6926	    -6.7139	     1.1749	    -4.4479	    -7.0496	    -6.8817	    -6.5460	    -0.4196	    -6.3782	   -12.0850	
     3.0212	    -7.1335	     1.0910	    -5.0354	    -6.7139	    -6.2943	    -6.2103	    -0.3357	    -6.1264	   -11.7493	
     2.4338	    -7.4692	     0.8392	    -5.2032	    -5.8746	    -5.4550	    -5.7068	    -0.0839	    -5.8746	   -11.2457	
     1.7624	    -7.7209	     0.5875	    -5.0354	    -4.6158	    -4.6158	    -5.2872	     0.4196	    -5.5389	   -10.6583	
     1.1749	    -7.8888	     0.1678	    -4.5319	    -3.1052	    -3.6926	    -4.8676	     1.0910	    -5.2032	    -9.9869	
     0.5875	    -7.8888	    -0.2518	    -3.7766	    -1.5945	    -2.8534	    -4.6158	     1.8463	    -4.6997	    -9.3155	
     0.0000	    -7.9727	    -0.7553	    -2.7695	    -0.1678	    -2.0142	    -4.5319	     2.6855	    -4.1962	    -8.6441	
    -0.6714	    -7.9727	    -1.2589	    -1.5945	     0.9232	    -1.2589	    -4.5319	     3.5248	    -3.6087	    -8.0566	
    -1.3428	    -7.9727	    -1.6785	    -0.4196	     1.8463	    -0.7553	    -4.6997	     4.2801	    -3.0212	    -7.5531	
    -1.8463	    -7.8888	    -2.0142	     0.7553	     2.4338	    -0.5035	    -4.9515	     5.0354	    -2.5177	    -7.1335	
    -2.0981	    -7.7209	    -2.0981	     1.8463	     2.8534	    -0.4196	    -5.2872	     5.6229	    -2.0142	    -6.9656	
    -2.0981	    -7.3853	    -1.9302	     2.8534	     3.1052	    -0.4196	    -5.7068	     6.0425	    -1.6785	    -6.8817	
    -1.6785	    -6.8817	    -1.5945	     3.8605	     3.1052	    -0.5035	    -6.2103	     6.3782	    -1.3428	    -6.8817	
    -1.0910	    -6.4621	    -1.2589	     4.8676	     2.9373	    -0.5875	    -6.8817	     6.5460	    -1.1749	    -6.9656	
    -0.4196	    -6.0425	    -0.9232	     5.8746	     2.6016	    -0.6714	    -7.5531	     6.6299	    -1.1749	    -7.1335	
     0.1678	    -5.8746	    -0.6714	     6.8817	     2.0142	    -0.5875	    -8.3084	     6.5460	    -1.2589	    -7.3013	
     0.6714	    -5.8746	    -0.5875	     7.8049	     1.2589	    -0.3357	    -9.0637	     6.2943	    -1.5945	    -7.4692	
     0.9232	    -6.0425	    -0.6714	     8.5602	     0.4196	     0.0839	    -9.8190	     5.8746	    -2.0142	    -7.7209	
     0.9232	    -6.5460	    -0.9232	     9.1476	    -0.5035	     0.7553	   -10.5743	     5.4550	    -2.6016	    -7.9727	
     0.7553	    -7.2174	    -1.2589	     9.6512	    -1.4267	     1.5945	   -11.1618	     4.9515	    -3.1891	    -8.2245	
     0.2518	    -7.9727	    -1.6785	    10.0708	    -2.1820	     2.6855	   -11.4975	     4.4479	    -3.6926	    -8.3084	
    -0.4196	    -8.8120	    -2.1820	    10.3226	    -2.8534	     3.8605	   -11.6653	     4.0283	    -4.1962	    -8.3084	
    -1.1749	    -9.6512	    -2.6855	    10.3226	    -3.3569	     4.8676	   -11.5814	     3.6087	    -4.5319	    -8.2245	
    -1.8463	   -10.4065	    -3.2730	    10.1547	    -3.6087	     5.7068	   -11.2457	     3.1052	    -4.8676	    -8.1406	
    -2.5177	   -10.9940	    -3.7766	     9.8190	    -3.8605	     6.2103	   -10.8261	     2.6016	    -5.1193	    -8.0566	
    -2.7695	   -11.2457	    -4.1962	     9.3155	    -3.8605	     6.4621	   -10.2386	     2.0981	    -5.3711	    -8.0566	
    -2.7695	   -11.2457	    -4.5319	     8.8120	    -3.7766	     6.5460	    -9.5673	     1.6785	    -5.6229	    -8.0566	
    -2.2659	   -10.9100	    -4.6158	     8.3923	    -3.5248	     6.4621	    -8.9798	     1.5106	    -5.7907	    -8.2245	
    -1.5106	   -10.4065	    -4.5319	     8.1406	    -3.3569	     6.3782	    -8.5602	     1.5106	    -5.8746	    -8.3923	
    -0.5875	    -9.7351	    -4.3640	     7.9727	    -3.1891	     6.2103	    -8.2245	     1.7624	    -5.9586	    -8.6441	
     0.3357	    -9.0637	    -4.1122	     7.8888	    -3.1052	     6.0425	    -8.1406	     2.1820	    -5.9586	    -8.8959	
     1.0910	    -8.5602	    -3.8605	     7.8049	    -3.1052	     5.8746	    -8.3084	     2.8534	    -5.8746	    -9.2316	
     1.5945	    -8.3084	    -3.6087	     7.8049	    -3.2730	     5.8746	    -8.6441	     3.6087	    -5.7907	    -9.4833	
     1.8463	    -8.2245	    -3.3569	     7.7209	    -3.5248	     5.7907	    -9.1476	     4.2801	    -5.7068	    -9.8190	
     1.8463	    -8.3923	    -3.1891	     7.5531	    -3.8605	     5.7068	    -9.7351	     4.9515	    -5.6229	   -10.0708	
     1.5945	    -8.7280	    -2.9373	     7.2174	    -4.1962	     5.6229	   -10.2386	     5.3711	    -5.5389	   -10.4065	
     1.1749	    -9.1476	    -2.6855	     6.8817	    -4.3640	     5.4550	   -10.5743	     5.7907	    -5.5389	   -10.5743	
     0.8392	    -9.3994	    -2.2659	     6.6299	    -4.3640	     5.2872	   -10.6583	     6.0425	    -5.4550	   -10.4904	
     0.6714	    -9.3994	    -1.5945	     6.3782	    -4.0283	     5.2032	   -10.2386	     6.2943	    -5.2872	   -10.2386	
     0.5875	    -9.2316	    -0.7553	     6.2103	    -3.2730	     5.0354	    -9.4833	     6.4621	    -5.0354	    -9.7351	
     0.7553	    -8.8959	     0.0839	     5.9586	    -2.3499	     4.8676	    -8.3923	     6.6299	    -4.7836	    -8.8959	
     0.9232	    -8.4763	     0.8392	     5.4550	    -1.2589	     4.6158	    -7.1335	     6.7139	    -4.5319	    -8.0566	
     1.1749	    -8.0566	     1.4267	     4.8676	    -0.0839	     4.1962	    -5.7907	     6.5460	    -4.3640	    -7.1335	
     1.3428	    -7.6370	     1.6785	     4.1122	     0.9232	     3.6926	    -4.6158	     6.2943	    -4.3640	    -6.3782	
     1.5106	    -7.3853	     1.5945	     3.1891	     1.7624	     3.0212	    -3.6087	     5.8746	    -4.5319	    -5.7068	
     1.5945	    -7.2174	     1.1749	     2.3499	     2.3499	     2.2659	    -3.0212	     5.2032	    -4.8676	    -5.3711	
     1.7624	    -7.1335	     0.5035	     1.5106	     2.7695	     1.5106	    -2.6855	     4.6158	    -5.3711	    -5.2032	
     2.0981	    -6.9656	    -0.1678	     0.8392	     2.9373	     0.7553	    -2.7695	     3.9444	    -6.0425	    -5.3711	
     2.5177	    -6.7978	    -0.7553	     0.4196	     3.0212	     0.1678	    -3.0212	     3.3569	    -6.7139	    -5.7068	
     3.0212	    -6.5460	    -1.2589	     0.2518	     3.0212	    -0.1678	    -3.5248	     2.9373	    -7.3853	    -6.1264	
     3.5248	    -6.2943	    -1.6785	     0.3357	     2.7695	    -0.4196	    -4.2801	     2.7695	    -7.8888	    -6.5460	
     3.9444	    -6.1264	    -2.0981	     0.6714	     2.3499	    -0.4196	    -5.2872	     2.7695	    -8.3084	    -7.1335	
     4.0283	    -6.1264	    -2.6016	     1.0910	     1.6785	    -0.3357	    -6.5460	     2.8534	    -8.5602	    -7.6370	
     3.6926	    -6.2943	    -3.1052	     1.4267	     0.6714	    -0.2518	    -8.0566	     3.0212	    -8.6441	    -8.1406	
     3.1052	    -6.8817	    -3.8605	     1.7624	    -0.5875	    -0.2518	    -9.6512	     3.1891	    -8.5602	    -8.6441	
     2.1820	    -7.6370	    -4.6158	     1.9302	    -1.9302	    -0.2518	   -11.3297	     3.4409	    -8.3923	    -9.0637	
     1.0071	    -8.5602	    -5.4550	     2.0981	    -3.3569	    -0.4196	   -12.9242	     3.6926	    -8.2245	    -9.4833	
    -0.1678	    -9.5673	    -6.3782	     2.0981	    -4.6997	    -0.6714	   -14.3509	     4.0283	    -8.1406	    -9.8190	
    -1.2589	   -10.5743	    -7.1335	     2.0981	    -5.9586	    -1.0910	   -15.6097	     4.2801	    -7.9727	    -9.9869	
    -2.3499	   -11.6653	    -7.8888	     2.0981	    -7.0496	    -1.4267	   -16.5329	     4.5319	    -7.8888	   -10.0708	
    -3.4409	   -12.6724	    -8.5602	     2.1820	    -7.8888	    -1.7624	   -17.2043	     4.7836	    -7.7209	   -10.0708	
    -4.2801	   -13.5956	    -9.0637	     2.3499	    -8.5602	    -2.0142	   -17.5400	     5.0354	    -7.4692	    -9.9030	
    -4.9515	   -14.3509	    -9.3994	     2.6016	    -8.9798	    -2.0981	   -17.7078	     5.2872	    -7.2174	    -9.6512	
    -5.3711	   -14.9384	    -9.5673	     2.9373	    -9.1476	    -2.0142	   -17.6239	     5.5389	    -6.8817	    -9.3155	
    -5.3711	   -15.1901	    -9.3994	     3.3569	    -9.0637	    -1.6785	   -17.3721	     5.7907	    -6.5460	    -8.8959	
    -4.9515	   -15.1062	    -8.9798	     3.8605	    -8.7280	    -1.0910	   -16.9525	     5.7907	    -6.1264	    -8.5602	
    -4.1122	   -14.6027	    -8.3923	     4.2801	    -8.2245	    -0.4196	   -16.4490	     5.7068	    -5.7907	    -8.3084	
    -2.9373	   -13.8474	    -7.4692	     4.6158	    -7.5531	     0.2518	   -15.8615	     5.4550	    -5.6229	    -8.2245	
    -1.5106	   -12.7563	    -6.4621	     4.9515	    -6.7139	     0.8392	   -15.1062	     5.0354	    -5.4550	    -8.2245	
     0.0839	   -11.5814	    -5.3711	     5.1193	    -5.8746	     1.3428	   -14.4348	     4.6158	    -5.4550	    -8.3923	
     1.5106	   -10.4065	    -4.3640	     5.2032	    -4.9515	     1.6785	   -13.6795	     4.2801	    -5.4550	    -8.5602	
     2.7695	    -9.3155	    -3.4409	     5.2032	    -4.1962	     1.7624	   -13.0081	     3.9444	    -5.5389	    -8.7280	
     3.7766	    -8.3923	    -2.6016	     5.0354	    -3.4409	     1.5945	   -12.4207	     3.6926	    -5.6229	    -8.9798	
     4.2801	    -7.7209	    -2.0142	     4.6158	    -2.9373	     1.1749	   -11.9171	     3.5248	    -5.8746	    -9.1476	
     4.5319	    -7.2174	    -1.5945	     4.0283	    -2.5177	     0.4196	   -11.4136	     3.2730	    -6.2103	    -9.3155	
     4.4479	    -6.9656	    -1.3428	     3.0212	    -2.1820	    -0.5875	   -10.9100	     2.8534	    -6.7139	    -9.5673	
     4.1122	    -6.8817	    -1.1749	     1.6785	    -1.8463	    -1.7624	   -10.4065	     2.2659	    -7.2174	    -9.7351	
     3.7766	    -6.8817	    -1.0071	     0.1678	    -1.3428	    -3.0212	    -9.6512	     1.5106	    -7.8049	    -9.8190	
     3.3569	    -6.7978	    -0.7553	    -1.5106	    -0.6714	    -4.1122	    -8.8959	     0.5875	    -8.3923	    -9.9030	
     3.0212	    -6.7139	    -0.3357	    -3.1052	     0.1678	    -4.9515	    -7.8888	    -0.2518	    -8.7280	    -9.8190	
     2.7695	    -6.6299	     0.1678	    -4.4479	     1.1749	    -5.4550	    -6.7978	    -0.9232	    -8.9798	    -9.5673	
     2.5177	    -6.4621	     0.8392	    -5.3711	     2.3499	    -5.5389	    -5.7068	    -1.3428	    -9.0637	    -9.3155	
     2.2659	    -6.3782	     1.5945	    -5.9586	     3.5248	    -5.2032	    -4.6997	    -1.5106	    -8.8959	    -8.9798	
     2.0142	    -6.2943	     2.3499	    -5.9586	     4.5319	    -4.6158	    -3.8605	    -1.2589	    -8.6441	    -8.6441	
     1.6785	    -6.3782	     3.0212	    -5.6229	     5.4550	    -3.8605	    -3.2730	    -0.8392	    -8.3084	    -8.3084	
     1.2589	    -6.4621	     3.5248	    -4.9515	     6.0425	    -3.0212	    -3.0212	    -0.1678	    -8.0566	    -8.1406	
     0.7553	    -6.7139	     3.9444	    -4.1122	     6.2103	    -2.1820	    -3.1052	     0.4196	    -7.8049	    -8.1406	
     0.1678	    -7.1335	     4.0283	    -3.1052	     6.0425	    -1.5945	    -3.6087	     1.0071	    -7.8049	    -8.3084	
    -0.5035	    -7.7209	     3.8605	    -2.0981	     5.4550	    -1.0910	    -4.2801	     1.4267	    -7.8049	    -8.5602	
    -1.2589	    -8.3084	     3.3569	    -1.0910	     4.4479	    -0.7553	    -5.2032	     1.7624	    -7.9727	    -8.9798	
    -1.9302	    -8.8959	     2.6016	    -0.0839	     3.1891	    -0.4196	    -6.1264	     1.8463	    -8.2245	    -9.4833	
    -2.5177	    -9.4833	     1.7624	     0.7553	     1.8463	    -0.1678	    -7.0496	     1.9302	    -8.3923	    -9.9030	
    -2.8534	    -9.8190	     0.7553	     1.5106	     0.5875	     0.0839	    -7.9727	     1.8463	    -8.5602	   -10.3226	
    -3.1891	    -9.9869	    -0.1678	     2.1820	    -0.5035	     0.4196	    -8.7280	     1.7624	    -8.6441	   -10.6583	
    -3.4409	   -10.1547	    -1.1749	     2.6016	    -1.3428	     0.6714	    -9.3994	     1.6785	    -8.7280	   -10.9940	
    -3.7766	   -10.3226	    -2.0981	     2.7695	    -1.9302	     0.9232	    -9.9869	     1.4267	    -8.8959	   -11.3297	
    -4.1962	   -10.5743	    -2.9373	     2.6855	    -2.4338	     0.9232	   -10.4904	     1.1749	    -9.0637	   -11.5814	
    -4.9515	   -10.9940	    -3.7766	     2.1820	    -2.8534	     0.7553	   -11.0779	     0.7553	    -9.3155	   -11.9171	
    -5.7907	   -11.5814	    -4.5319	     1.3428	    -3.1891	     0.2518	   -11.4975	     0.3357	    -9.7351	   -12.2528	
    -6.7978	   -12.3367	    -5.2032	     0.1678	    -3.4409	    -0.5035	   -11.8332	    -0.3357	   -10.2386	   -12.6724	
    -7.8049	   -13.1760	    -5.7068	    -1.0910	    -3.6926	    -1.5106	   -12.0850	    -1.0071	   -10.8261	   -13.0920	
    -8.8120	   -13.9313	    -5.9586	    -2.2659	    -3.7766	    -2.5177	   -12.1689	    -1.6785	   -11.4136	   -13.5117	
    -9.5673	   -14.6027	    -6.1264	    -3.1891	    -3.8605	    -3.4409	   -12.0010	    -2.1820	   -12.0010	   -13.7634	
   -10.0708	   -15.1062	    -6.0425	    -3.6926	    -3.6926	    -4.1122	   -11.5814	    -2.6016	   -12.4207	   -13.9313	
   -10.3226	   -15.3580	    -5.7907	    -3.7766	    -3.4409	    -4.6158	   -10.9100	    -2.7695	   -12.6724	   -14.0991	
   -10.1547	   -15.3580	    -5.3711	    -3.5248	    -3.0212	    -4.8676	   -10.1547	    -2.7695	   -12.7563	   -14.1830	
    -9.7351	   -15.1901	    -4.9515	    -2.9373	    -2.5177	    -4.9515	    -9.3994	    -2.5177	   -12.7563	   -14.2670	
    -8.9798	   -14.8544	    -4.3640	    -2.1820	    -2.0981	    -4.7836	    -8.6441	    -2.1820	   -12.6724	   -14.4348	
    -8.0566	   -14.2670	    -3.8605	    -1.2589	    -1.6785	    -4.5319	    -7.8888	    -1.7624	   -12.5885	   -14.6027	
    -6.9656	   -13.6795	    -3.2730	    -0.2518	    -1.2589	    -4.1962	    -7.3853	    -1.0910	   -12.3367	   -14.7705	
    -5.7907	   -12.8403	    -2.6855	     0.7553	    -0.9232	    -3.7766	    -6.8817	    -0.2518	   -12.0010	   -14.9384	
    -4.5319	   -12.0010	    -2.1820	     1.6785	    -0.5875	    -3.2730	    -6.6299	     0.6714	   -11.5814	   -15.0223	
    -3.2730	   -11.1618	    -1.6785	     2.3499	    -0.2518	    -2.8534	    -6.3782	     1.6785	   -11.0779	   -15.0223	
    -2.2659	   -10.4065	    -1.4267	     2.6016	    -0.0839	    -2.6855	    -6.2943	     2.6855	   -10.5743	   -14.8544	
    -1.5106	    -9.8190	    -1.3428	     2.1820	     0.0000	    -2.8534	    -6.3782	     3.5248	   -10.1547	   -14.5187	
    -1.0071	    -9.3994	    -1.5945	     1.1749	     0.0000	    -3.2730	    -6.5460	     4.1122	    -9.8190	   -14.0991	
    -0.7553	    -9.2316	    -2.0142	    -0.2518	    -0.0839	    -4.0283	    -6.7139	     4.4479	    -9.5673	   -13.5956	
    -0.6714	    -9.1476	    -2.6016	    -1.9302	    -0.1678	    -4.7836	    -6.7139	     4.6158	    -9.3155	   -13.0081	
    -0.5875	    -9.0637	    -2.9373	    -3.5248	    -0.0839	    -5.5389	    -6.5460	     4.6158	    -9.0637	   -12.1689	
    -0.4196	    -8.9798	    -3.1891	    -4.7836	     0.0839	    -6.0425	    -6.2103	     4.5319	    -8.6441	   -11.1618	
    -0.2518	    -8.7280	    -3.1891	    -5.6229	     0.4196	    -6.3782	    -5.6229	     4.3640	    -8.2245	   -10.0708	
     0.0839	    -8.4763	    -3.0212	    -6.0425	     0.7553	    -6.5460	    -4.9515	     4.0283	    -7.8049	    -9.0637	
     0.2518	    -8.3084	    -2.7695	    -6.1264	     1.0910	    -6.5460	    -4.2801	     3.6087	    -7.4692	    -8.0566	
     0.4196	    -8.1406	    -2.5177	    -5.8746	     1.4267	    -6.3782	    -3.7766	     3.0212	    -7.2174	    -7.3013	
     0.4196	    -8.0566	    -2.2659	    -5.3711	     1.5945	    -6.1264	    -3.3569	     2.3499	    -7.2174	    -6.7978	
     0.4196	    -8.0566	    -2.0142	    -4.6997	     1.7624	    -5.7907	    -3.1052	     1.7624	    -7.3853	    -6.4621	
     0.3357	    -8.0566	    -1.6785	    -3.7766	     2.0142	    -5.3711	    -2.9373	     1.2589	    -7.6370	    -6.4621	
     0.3357	    -7.9727	    -1.3428	    -2.7695	     2.2659	    -4.7836	    -2.9373	     0.9232	    -8.0566	    -6.6299	
     0.4196	    -7.7209	    -0.7553	    -1.6785	     2.6016	    -4.1962	    -2.9373	     0.7553	    -8.5602	    -6.8817	
     0.5035	    -7.4692	    -0.2518	    -0.6714	     2.9373	    -3.5248	    -3.1052	     0.5875	    -9.1476	    -7.3013	
     0.6714	    -7.2174	     0.3357	     0.0839	     3.1891	    -2.9373	    -3.3569	     0.5875	    -9.8190	    -7.8888	
     0.7553	    -7.0496	     0.8392	     0.5875	     3.3569	    -2.5177	    -3.7766	     0.5035	   -10.5743	    -8.4763	
     0.6714	    -7.0496	     1.1749	     0.5875	     3.2730	    -2.3499	    -4.4479	     0.3357	   -11.4136	    -9.2316	
     0.3357	    -7.3013	     1.3428	     0.1678	     2.9373	    -2.4338	    -5.2872	    -0.0839	   -12.3367	   -10.0708	
    -0.1678	    -7.7209	     1.3428	    -0.9232	     2.4338	    -3.0212	    -6.2103	    -0.5875	   -13.2599	   -10.9940	
    -0.9232	    -8.3923	     1.1749	    -2.3499	     1.8463	    -3.8605	    -7.1335	    -1.3428	   -14.0991	   -11.8332	
    -1.8463	    -9.0637	     0.9232	    -4.0283	     1.3428	    -5.0354	    -7.8049	    -2.1820	   -14.7705	   -12.5885	
    -2.7695	    -9.7351	     0.6714	    -5.7907	     1.0071	    -6.2943	    -8.2245	    -3.0212	   -15.0223	   -13.0081	
    -3.5248	   -10.2386	     0.5035	    -7.2174	     0.8392	    -7.4692	    -8.2245	    -3.6926	   -14.8544	   -13.0920	
    -4.1122	   -10.5743	     0.3357	    -8.2245	     1.0071	    -8.5602	    -7.8888	    -4.1962	   -14.3509	   -12.8403	
    -4.4479	   -10.7422	     0.1678	    -8.8120	     1.2589	    -9.3994	    -7.3013	    -4.6158	   -13.5956	   -12.2528	
    -4.6158	   -10.7422	     0.0000	    -8.9798	     1.5945	   -10.0708	    -6.4621	    -4.8676	   -12.7563	   -11.5814	
    -4.6158	   -10.6583	    -0.3357	    -8.8120	     2.0142	   -10.4904	    -5.6229	    -5.1193	   -12.0010	   -10.8261	
    -4.3640	   -10.5743	    -0.6714	    -8.4763	     2.2659	   -10.7422	    -4.7836	    -5.2032	   -11.4136	   -10.1547	
    -4.0283	   -10.4065	    -1.0910	    -8.0566	     2.4338	   -10.6583	    -4.0283	    -5.2872	   -10.9940	    -9.6512	
    -3.5248	   -10.2386	    -1.5106	    -7.6370	     2.6016	   -10.1547	    -3.3569	    -5.2032	   -10.8261	    -9.2316	
    -2.7695	    -9.9869	    -1.7624	    -7.1335	     2.6016	    -9.4833	    -2.8534	    -5.1193	   -10.9100	    -8.9798	
    -1.7624	    -9.4833	    -1.9302	    -6.7139	     2.6855	    -8.4763	    -2.2659	    -4.7836	   -10.9940	    -8.9798	
    -0.5035	    -8.8120	    -1.8463	    -6.2943	     2.6855	    -7.3853	    -1.8463	    -4.4479	   -11.2457	    -8.9798	
     1.0071	    -7.9727	    -1.5106	    -5.8746	     2.8534	    -6.2943	    -1.3428	    -3.9444	   -11.4975	    -9.2316	
     2.6855	    -6.9656	    -1.0910	    -5.6229	     3.0212	    -5.2872	    -0.9232	    -3.4409	   -11.7493	    -9.4833	
     4.1962	    -6.0425	    -0.5875	    -5.5389	     3.1052	    -4.6158	    -0.6714	    -2.9373	   -12.0850	    -9.9030	
     5.3711	    -5.2872	    -0.2518	    -5.6229	     3.0212	    -4.1962	    -0.6714	    -2.5177	   -12.5046	   -10.4065	
     6.0425	    -4.9515	    -0.0839	    -5.8746	     2.7695	    -4.0283	    -1.0910	    -2.1820	   -13.1760	   -11.1618	
     5.9586	    -5.1193	    -0.2518	    -6.3782	     2.1820	    -4.2801	    -1.7624	    -2.0142	   -13.8474	   -12.0010	
     5.1193	    -5.7907	    -0.6714	    -6.9656	     1.4267	    -4.6158	    -2.6016	    -1.9302	   -14.6866	   -12.8403	
     3.6087	    -6.8817	    -1.3428	    -7.4692	     0.5875	    -5.1193	    -3.5248	    -1.6785	   -15.3580	   -13.5117	
     1.6785	    -8.2245	    -2.0142	    -7.7209	    -0.1678	    -5.5389	    -4.2801	    -1.3428	   -15.8615	   -13.9313	
    -0.5035	    -9.7351	    -2.6016	    -7.8049	    -0.7553	    -5.8746	    -4.8676	    -0.8392	   -16.1133	   -13.9313	
    -2.5177	   -11.0779	    -3.1052	    -7.5531	    -1.0910	    -6.0425	    -5.0354	    -0.1678	   -16.1133	   -13.6795	
    -4.2801	   -12.1689	    -3.3569	    -6.9656	    -1.1749	    -5.9586	    -4.9515	     0.6714	   -15.7776	   -13.0920	
    -5.6229	   -13.0081	    -3.3569	    -6.1264	    -0.9232	    -5.7068	    -4.5319	     1.4267	   -15.1062	   -12.2528	
    -6.3782	   -13.4277	    -3.2730	    -4.9515	    -0.5035	    -5.2032	    -3.9444	     2.1820	   -14.3509	   -11.2457	
    -6.7139	   -13.5117	    -3.0212	    -3.6087	     0.1678	    -4.4479	    -3.2730	     2.8534	   -13.4277	   -10.1547	
    -6.7139	   -13.2599	    -2.6016	    -2.1820	     0.9232	    -3.6087	    -2.6855	     3.1891	   -12.4207	    -9.1476	
    -6.4621	   -12.8403	    -2.1820	    -0.7553	     1.7624	    -2.6855	    -2.1820	     3.3569	   -11.4136	    -8.3084	
    -6.1264	   -12.3367	    -1.8463	     0.5035	     2.4338	    -1.7624	    -1.9302	     3.1891	   -10.5743	    -7.7209	
    -5.8746	   -11.8332	    -1.5106	     1.5106	     2.9373	    -1.0071	    -1.9302	     2.7695	    -9.9030	    -7.3853	
    -5.6229	   -11.3297	    -1.2589	     2.2659	     3.1891	    -0.4196	    -2.1820	     2.0981	    -9.4833	    -7.3853	
    -5.6229	   -11.0779	    -1.1749	     2.4338	     3.2730	    -0.0839	    -2.6016	     1.2589	    -9.3155	    -7.6370	
    -5.7068	   -11.0779	    -1.0910	     2.1820	     3.1052	    -0.1678	    -3.1891	     0.2518	    -9.4833	    -8.1406	
    -5.9586	   -11.0779	    -1.1749	     1.4267	     2.7695	    -0.5035	    -3.9444	    -0.6714	    -9.7351	    -8.7280	
    -6.2103	   -11.2457	    -1.1749	     0.4196	     2.4338	    -1.0910	    -4.5319	    -1.5945	   -10.1547	    -9.3994	
    -6.3782	   -11.2457	    -1.0071	    -0.7553	     2.1820	    -1.6785	    -5.0354	    -2.1820	   -10.4904	    -9.9869	
    -6.3782	   -11.1618	    -0.7553	    -1.9302	     2.0142	    -2.3499	    -5.2872	    -2.5177	   -10.8261	   -10.4904	
    -6.0425	   -10.9940	    -0.3357	    -2.8534	     2.0981	    -2.9373	    -5.2032	    -2.6855	   -11.0779	   -10.8261	
    -5.4550	   -10.6583	     0.1678	    -3.5248	     2.3499	    -3.3569	    -4.8676	    -2.5177	   -11.3297	   -10.9100	
    -4.6158	   -10.0708	     0.7553	    -3.9444	     2.6855	    -3.6926	    -4.2801	    -2.2659	   -11.4136	   -10.9100	
    -3.4409	    -9.3994	     1.4267	    -4.2801	     3.1891	    -4.0283	    -3.4409	    -1.7624	   -11.4136	   -10.7422	
    -2.0981	    -8.5602	     2.2659	    -4.4479	     3.9444	    -4.2801	    -2.3499	    -1.0910	   -11.3297	   -10.4065	
    -0.6714	    -7.5531	     3.1891	    -4.5319	     4.7836	    -4.4479	    -1.0910	    -0.2518	   -11.1618	    -9.9030	
     0.6714	    -6.5460	     4.1122	    -4.7836	     5.7907	    -4.6997	     0.1678	     0.7553	   -10.8261	    -9.3155	
     1.8463	    -5.6229	     4.9515	    -5.1193	     6.7139	    -4.9515	     1.4267	     1.7624	   -10.4065	    -8.6441	
     2.6016	    -4.8676	     5.4550	    -5.6229	     7.4692	    -5.3711	     2.5177	     2.7695	    -9.9869	    -8.0566	
     2.9373	    -4.4479	     5.5389	    -6.1264	     7.9727	    -5.8746	     3.1891	     3.4409	    -9.7351	    -7.6370	
     2.7695	    -4.4479	     5.2032	    -6.6299	     8.0566	    -6.5460	     3.4409	     3.7766	    -9.6512	    -7.3853	
     2.0142	    -4.8676	     4.4479	    -7.1335	     7.7209	    -7.3853	     3.1891	     3.6087	    -9.9030	    -7.3853	
     0.8392	    -5.7068	     3.1891	    -7.6370	     6.8817	    -8.2245	     2.4338	     2.8534	   -10.3226	    -7.7209	
    -0.6714	    -7.0496	     1.5945	    -8.0566	     5.6229	    -9.1476	     1.0910	     1.5945	   -11.0779	    -8.3923	
    -2.3499	    -8.5602	    -0.1678	    -8.3084	     4.0283	    -9.9030	    -0.6714	     0.0000	   -12.0010	    -9.2316	
    -3.9444	   -10.1547	    -2.0142	    -8.4763	     2.2659	   -10.4904	    -2.6016	    -1.8463	   -13.0081	   -10.0708	
    -5.2032	   -11.5814	    -3.6087	    -8.3923	     0.6714	   -10.6583	    -4.6158	    -3.6087	   -13.9313	   -10.9940	
    -6.0425	   -12.5885	    -4.6997	    -8.0566	    -0.6714	   -10.4065	    -6.3782	    -5.1193	   -14.7705	   -11.7493	
    -6.2103	   -13.0920	    -5.3711	    -7.4692	    -1.6785	    -9.7351	    -7.8888	    -6.1264	   -15.2740	   -12.2528	
    -5.9586	   -13.2599	    -5.6229	    -6.8817	    -2.1820	    -8.8120	    -9.0637	    -6.7139	   -15.6097	   -12.5046	
    -5.3711	   -13.0920	    -5.5389	    -6.4621	    -2.4338	    -7.8888	    -9.9869	    -6.8817	   -15.6937	   -12.5885	
    -4.6158	   -12.8403	    -5.2872	    -6.2103	    -2.3499	    -7.0496	   -10.5743	    -6.7139	   -15.5258	   -12.4207	
    -3.9444	   -12.5885	    -5.0354	    -6.2103	    -2.1820	    -6.2943	   -10.9100	    -6.3782	   -15.3580	   -12.1689	
    -3.3569	   -12.4207	    -4.7836	    -6.3782	    -1.8463	    -5.7068	   -11.0779	    -5.8746	   -14.9384	   -11.6653	
    -3.0212	   -12.4207	    -4.6158	    -6.7139	    -1.5106	    -5.2032	   -10.9940	    -5.2032	   -14.4348	   -11.0779	
    -2.9373	   -12.5046	    -4.6158	    -7.1335	    -1.1749	    -4.8676	   -10.8261	    -4.4479	   -13.8474	   -10.3226	
[Epoch Header]
[Trial Type]	11
[Accept]	1
[Correct]	0
[RT]	 0.000
[Resp]	0
[Epoch Data]
     2.1820	     6.4621	     6.6299	     1.8463	     0.2518	     8.8959	     3.1891	     6.1264	     8.2245	     4.1122	
     2.3499	     6.7978	     6.7139	     1.5106	     0.6714	     8.4763	     3.2730	     6.4621	     8.3084	     4.1962	
     3.1052	     7.4692	     7.0496	     1.5106	     1.0910	     8.3923	     3.4409	     6.7139	     8.3923	     4.1962	
     4.1962	     8.4763	     7.4692	     1.8463	     1.5945	     8.6441	     3.6926	     6.9656	     8.3923	     4.1962	
     5.4550	     9.4833	     7.9727	     2.3499	     2.0142	     9.3994	     3.8605	     7.1335	     8.3923	     4.2801	
     6.8817	    10.5743	     8.4763	     3.1891	     2.3499	    10.4904	     4.0283	     7.1335	     8.3923	     4.4479	
     8.2245	    11.4975	     8.8120	     4.3640	     2.5177	    11.8332	     4.1122	     6.9656	     8.3084	     4.6997	
     9.3994	    12.2528	     9.0637	     5.7068	     2.6016	    13.1760	     4.1122	     6.7139	     8.3084	     5.0354	
    10.4904	    12.8403	     9.1476	     7.3013	     2.5177	    14.5187	     4.1962	     6.3782	     8.3923	     5.5389	
    11.4136	    13.2599	     9.1476	     9.0637	     2.2659	    15.7776	     4.1962	     6.2103	     8.5602	     6.1264	
    12.1689	    13.5117	     9.0637	    10.8261	     2.0142	    16.7847	     4.2801	     6.2103	     8.8120	     6.8817	
    12.7563	    13.6795	     8.9798	    12.4207	     1.6785	    17.6239	     4.4479	     6.4621	     9.1476	     7.6370	
    13.2599	    13.6795	     8.8120	    13.7634	     1.4267	    18.1274	     4.6158	     6.7978	     9.4833	     8.3084	
    13.5956	    13.7634	     8.7280	    14.6866	     1.1749	    18.3792	     4.7836	     7.3013	     9.8190	     8.8959	
    13.8474	    13.7634	     8.6441	    15.1901	     0.9232	    18.2953	     4.9515	     7.7209	    10.1547	     9.3155	
    13.9313	    13.8474	     8.6441	    15.1062	     0.7553	    17.8757	     5.0354	     8.0566	    10.3226	     9.4833	
    13.9313	    13.9313	     8.7280	    14.6027	     0.7553	    17.2043	     5.1193	     8.2245	    10.4065	     9.4833	
    13.9313	    14.0991	     8.9798	    13.8474	     0.9232	    16.5329	     5.2032	     8.3084	    10.4904	     9.3155	
    14.0152	    14.3509	     9.3155	    13.0081	     1.2589	    15.7776	     5.2872	     8.3084	    10.4904	     9.0637	
    14.0152	    14.6866	     9.7351	    12.1689	     1.7624	    15.2740	     5.2872	     8.3084	    10.5743	     8.7280	
    14.1830	    15.1062	    10.1547	    11.6653	     2.2659	    14.8544	     5.2872	     8.3923	    10.7422	     8.4763	
    14.4348	    15.5258	    10.6583	    11.4136	     2.8534	    14.7705	     5.2032	     8.5602	    10.9940	     8.1406	
    14.6866	    16.0294	    11.0779	    11.4136	     3.3569	    14.8544	     5.2032	     8.7280	    11.2457	     7.9727	
    15.0223	    16.4490	    11.4975	    11.7493	     3.8605	    15.0223	     5.1193	     8.8120	    11.5814	     7.7209	
    15.3580	    16.7847	    11.7493	    12.0850	     4.2801	    15.1062	     5.1193	     8.8120	    11.7493	     7.5531	
    15.4419	    16.9525	    11.9171	    12.3367	     4.4479	    15.1062	     5.0354	     8.7280	    11.9171	     7.4692	
    15.2740	    16.8686	    11.8332	    12.3367	     4.5319	    14.9384	     5.0354	     8.4763	    11.9171	     7.3853	
    14.8544	    16.4490	    11.5814	    11.9171	     4.4479	    14.5187	     5.0354	     8.3084	    12.0010	     7.3853	
    14.0991	    15.9454	    11.2457	    11.1618	     4.2801	    14.0152	     5.2032	     8.1406	    12.0850	     7.6370	
    13.1760	    15.2740	    10.8261	    10.1547	     4.1122	    13.3438	     5.5389	     8.0566	    12.3367	     8.0566	
    12.1689	    14.5187	    10.4065	     9.0637	     4.0283	    12.7563	     6.0425	     8.2245	    12.7563	     8.7280	
    11.1618	    13.9313	    10.0708	     8.0566	     4.0283	    12.2528	     6.7139	     8.4763	    13.3438	     9.5673	
    10.2386	    13.5117	     9.9030	     7.1335	     4.1122	    12.0850	     7.5531	     8.9798	    14.0152	    10.4904	
     9.7351	    13.2599	     9.9030	     6.5460	     4.3640	    12.1689	     8.6441	     9.5673	    14.7705	    11.4975	
     9.5673	    13.4277	    10.1547	     6.3782	     4.8676	    12.6724	     9.8190	    10.1547	    15.6097	    12.5885	
     9.9869	    13.9313	    10.6583	     6.4621	     5.5389	    13.4277	    11.1618	    10.8261	    16.5329	    13.6795	
    10.8261	    14.7705	    11.3297	     7.0496	     6.4621	    14.4348	    12.5046	    11.4136	    17.3721	    14.6027	
    11.9171	    15.8615	    12.1689	     7.8888	     7.3853	    15.6937	    13.7634	    12.0010	    18.1274	    15.4419	
    13.2599	    17.0364	    13.0081	     9.0637	     8.3084	    17.1204	    14.6866	    12.4207	    18.7988	    16.0294	
    14.5187	    18.0435	    13.7634	    10.3226	     9.0637	    18.5471	    15.1901	    12.8403	    19.2184	    16.2811	
    15.4419	    18.7988	    14.1830	    11.4975	     9.4833	    19.8898	    15.1901	    13.0081	    19.3024	    16.1972	
    15.9454	    19.2184	    14.2670	    12.5885	     9.5673	    20.9808	    14.6866	    13.0081	    19.1345	    15.6937	
    15.7776	    19.1345	    14.0152	    13.2599	     9.2316	    21.8201	    13.7634	    12.7563	    18.6310	    14.8544	
    15.0223	    18.4631	    13.4277	    13.6795	     8.5602	    22.2397	    12.2528	    12.3367	    17.7917	    13.6795	
    13.6795	    17.3721	    12.5885	    13.6795	     7.3853	    22.2397	    10.4904	    11.6653	    16.7847	    12.2528	
    11.9171	    15.9454	    11.4975	    13.4277	     6.0425	    21.8201	     8.4763	    10.9100	    15.6937	    10.6583	
     9.8190	    14.2670	    10.2386	    12.8403	     4.4479	    21.0648	     6.4621	     9.9869	    14.5187	     9.1476	
     7.7209	    12.5046	     8.9798	    12.0010	     2.9373	    20.0577	     4.5319	     9.0637	    13.5117	     7.8888	
     5.7907	    10.9100	     7.8049	    10.9100	     1.5106	    18.8828	     2.8534	     8.2245	    12.6724	     6.8817	
     4.2801	     9.6512	     6.7978	     9.7351	     0.3357	    17.7078	     1.5945	     7.4692	    12.0850	     6.2103	
     3.2730	     8.8959	     6.0425	     8.6441	    -0.4196	    16.7847	     0.8392	     6.9656	    11.8332	     5.9586	
     2.8534	     8.5602	     5.6229	     7.8888	    -0.8392	    16.1972	     0.5875	     6.7978	    11.8332	     6.2103	
     3.1052	     8.8120	     5.4550	     7.6370	    -0.7553	    16.1133	     0.8392	     7.0496	    12.2528	     6.8817	
     3.8605	     9.4833	     5.6229	     7.8888	    -0.4196	    16.4490	     1.5106	     7.5531	    12.9242	     7.8888	
     4.9515	    10.4065	     5.8746	     8.4763	     0.1678	    17.2043	     2.4338	     8.3084	    13.5956	     8.9798	
     6.0425	    11.3297	     6.2943	     9.2316	     0.8392	    17.9596	     3.4409	     9.0637	    14.2670	    10.0708	
     7.1335	    12.2528	     6.5460	    10.0708	     1.5106	    18.7988	     4.4479	     9.8190	    14.7705	    10.9100	
     8.0566	    13.0081	     6.7978	    10.7422	     2.0142	    19.3863	     5.3711	    10.4065	    14.9384	    11.4136	
     8.7280	    13.5956	     6.9656	    11.4136	     2.4338	    19.8059	     6.1264	    10.8261	    14.8544	    11.6653	
     9.3155	    14.0152	     7.1335	    12.0010	     2.6855	    20.1416	     6.6299	    11.1618	    14.5187	    11.5814	
     9.8190	    14.3509	     7.3013	    12.5885	     2.9373	    20.2255	     7.0496	    11.4136	    14.0991	    11.3297	
    10.2386	    14.6027	     7.5531	    13.0081	     3.0212	    20.2255	     7.2174	    11.6653	    13.4277	    10.9940	
    10.6583	    14.7705	     7.7209	    13.4277	     3.1052	    20.1416	     7.1335	    11.8332	    12.7563	    10.4904	
    11.0779	    15.0223	     7.9727	    13.8474	     3.1052	    19.9738	     6.9656	    12.0010	    12.0010	     9.9869	
    11.4136	    15.1901	     8.1406	    14.2670	     3.1052	    19.8059	     6.7139	    12.1689	    11.4136	     9.4833	
    11.8332	    15.4419	     8.3084	    14.8544	     3.1052	    19.8898	     6.4621	    12.5046	    11.0779	     9.1476	
    12.1689	    15.7776	     8.4763	    15.6937	     3.2730	    20.1416	     6.2103	    12.9242	    11.1618	     9.0637	
    12.5885	    16.1133	     8.6441	    16.6168	     3.5248	    20.6451	     6.1264	    13.4277	    11.5814	     9.0637	
    12.9242	    16.4490	     8.7280	    17.5400	     3.7766	    21.2326	     6.0425	    13.9313	    12.3367	     9.3155	
    13.2599	    16.7847	     8.7280	    18.4631	     4.1962	    21.8201	     5.9586	    14.3509	    13.3438	     9.6512	
    13.6795	    17.2043	     8.8120	    19.1345	     4.5319	    22.3236	     5.9586	    14.6866	    14.5187	    10.0708	
    14.2670	    17.7078	     8.8959	    19.4702	     5.0354	    22.6593	     5.9586	    14.9384	    15.6097	    10.5743	
    14.9384	    18.2953	     9.0637	    19.5541	     5.6229	    22.8271	     6.1264	    15.1901	    16.6168	    10.9940	
    15.7776	    18.9667	     9.4833	    19.3863	     6.2103	    22.8271	     6.2943	    15.2740	    17.3721	    11.3297	
    16.7847	    19.7220	     9.9869	    18.9667	     6.8817	    22.6593	     6.4621	    15.4419	    17.9596	    11.5814	
    17.7917	    20.6451	    10.7422	    18.3792	     7.5531	    22.4075	     6.7139	    15.4419	    18.2114	    11.6653	
    18.8828	    21.5683	    11.4975	    17.7917	     7.9727	    22.1558	     6.8817	    15.2740	    18.2114	    11.5814	
    19.8898	    22.4075	    12.1689	    17.2882	     8.2245	    21.9879	     7.0496	    14.9384	    17.8757	    11.2457	
    20.7291	    23.1628	    12.7563	    16.8686	     7.9727	    21.8201	     7.0496	    14.3509	    17.3721	    10.5743	
    21.3165	    23.6664	    13.0920	    16.6168	     7.4692	    21.7361	     6.8817	    13.4277	    16.6168	     9.7351	
    21.6522	    23.9182	    13.1760	    16.6168	     6.5460	    21.8201	     6.5460	    12.3367	    15.7776	     8.7280	
    21.6522	    23.8342	    13.0081	    16.8686	     5.4550	    21.8201	     6.0425	    11.0779	    14.8544	     7.6370	
    21.4844	    23.5825	    12.6724	    17.2882	     4.3640	    21.9879	     5.4550	     9.9030	    14.0152	     6.5460	
    21.0648	    23.0789	    12.2528	    18.0435	     3.2730	    22.1558	     4.6997	     8.8959	    13.2599	     5.6229	
    20.6451	    22.4075	    11.7493	    18.7988	     2.3499	    22.4075	     4.0283	     8.1406	    12.6724	     4.8676	
    20.0577	    21.5683	    11.2457	    19.7220	     1.5945	    22.6593	     3.3569	     7.8049	    12.4207	     4.3640	
    19.3024	    20.5612	    10.6583	    20.5612	     0.9232	    22.8271	     2.6016	     7.8888	    12.3367	     4.1122	
    18.3792	    19.3863	     9.9869	    21.4005	     0.3357	    22.9950	     1.9302	     8.2245	    12.4207	     4.1122	
    17.2043	    18.1274	     9.2316	    21.9879	    -0.1678	    23.0789	     1.2589	     8.9798	    12.7563	     4.2801	
    15.8615	    16.7847	     8.3084	    22.6593	    -0.5875	    23.1628	     0.8392	     9.9030	    13.2599	     4.7836	
    14.5187	    15.6097	     7.3853	    23.2468	    -0.8392	    23.3307	     0.5035	    11.0779	    13.9313	     5.6229	
    13.1760	    14.5187	     6.4621	    23.9182	    -0.9232	    23.7503	     0.5875	    12.4207	    14.8544	     6.6299	
    12.0010	    13.6795	     5.7907	    24.6735	    -0.7553	    24.2538	     0.8392	    13.8474	    15.9454	     7.9727	
    11.0779	    13.1760	     5.2032	    25.4288	    -0.3357	    25.0092	     1.5106	    15.4419	    17.2043	     9.5673	
    10.4904	    12.9242	     4.9515	    26.1841	     0.1678	    26.0162	     2.2659	    16.9525	    18.5471	    11.2457	
    10.2386	    13.0081	     5.0354	    26.8555	     0.8392	    27.1072	     3.2730	    18.4631	    19.8059	    13.0081	
    10.3226	    13.2599	     5.3711	    27.2751	     1.5945	    28.3661	     4.2801	    19.7220	    20.8969	    14.5187	
    10.7422	    13.9313	     5.9586	    27.6947	     2.3499	    29.6249	     5.2872	    20.8130	    21.8201	    15.8615	
    11.4136	    14.6866	     6.7139	    27.8625	     3.0212	    30.7999	     6.1264	    21.4844	    22.4075	    16.7007	
    12.2528	    15.5258	     7.5531	    28.0304	     3.6087	    31.8069	     6.7139	    21.8201	    22.6593	    17.1204	
    13.1760	    16.2811	     8.3084	    28.0304	     3.9444	    32.6462	     6.9656	    21.8201	    22.5754	    17.0364	
    14.0152	    16.9525	     8.8959	    28.0304	     3.9444	    33.2336	     6.9656	    21.4844	    22.1558	    16.3651	
    14.6027	    17.4561	     9.3155	    27.9465	     3.7766	    33.4854	     6.6299	    20.8969	    21.4844	    15.3580	
    15.1062	    17.7078	     9.4833	    27.7786	     3.3569	    33.4854	     6.0425	    20.0577	    20.6451	    14.0152	
    15.2740	    17.7917	     9.4833	    27.4429	     2.8534	    33.1497	     5.3711	    19.0506	    19.6381	    12.5885	
    15.2740	    17.7078	     9.3994	    26.9394	     2.2659	    32.4783	     4.6997	    18.0435	    18.7149	    11.0779	
    15.0223	    17.4561	     9.2316	    26.2680	     1.7624	    31.6391	     4.0283	    17.1204	    17.8757	     9.8190	
    14.6866	    17.1204	     8.9798	    25.4288	     1.3428	    30.7159	     3.4409	    16.3651	    17.2043	     8.7280	
    14.2670	    16.7847	     8.8959	    24.5895	     1.0910	    29.7089	     3.1891	    15.7776	    16.7847	     8.0566	
    13.8474	    16.5329	     8.8120	    23.5825	     1.0910	    28.7018	     3.1052	    15.5258	    16.5329	     7.8049	
    13.5956	    16.4490	     8.8959	    22.6593	     1.3428	    27.6108	     3.3569	    15.4419	    16.6168	     7.9727	
    13.5117	    16.4490	     9.0637	    21.6522	     1.7624	    26.6037	     3.9444	    15.5258	    16.7847	     8.4763	
    13.5117	    16.7007	     9.3994	    20.5612	     2.4338	    25.5127	     4.6997	    15.6937	    17.1204	     9.3155	
    13.7634	    17.0364	     9.8190	    19.4702	     3.2730	    24.4217	     5.6229	    16.0294	    17.5400	    10.2386	
    14.0991	    17.5400	    10.3226	    18.4631	     4.1962	    23.4146	     6.6299	    16.3651	    18.0435	    11.2457	
    14.5187	    18.0435	    10.7422	    17.5400	     5.0354	    22.4915	     7.6370	    16.7007	    18.4631	    12.3367	
    15.0223	    18.7149	    11.2457	    16.7847	     5.7907	    21.7361	     8.4763	    17.1204	    18.8828	    13.2599	
    15.6097	    19.3024	    11.7493	    16.3651	     6.3782	    21.3165	     9.2316	    17.4561	    19.3024	    14.0152	
    16.2811	    19.9738	    12.1689	    16.1972	     6.7978	    21.3165	     9.8190	    17.7078	    19.6381	    14.6866	
    16.8686	    20.6451	    12.6724	    16.3651	     6.8817	    21.8201	    10.1547	    17.9596	    19.9738	    15.1901	
    17.2882	    21.2326	    13.0081	    16.8686	     6.6299	    22.6593	    10.3226	    18.0435	    20.2255	    15.4419	
    17.5400	    21.5683	    13.2599	    17.7078	     6.0425	    23.7503	    10.2386	    18.0435	    20.3934	    15.6097	
    17.3721	    21.7361	    13.4277	    18.6310	     5.0354	    24.9252	     9.9869	    17.8757	    20.5612	    15.5258	
    16.7007	    21.6522	    13.2599	    19.6381	     3.6087	    25.9323	     9.4833	    17.5400	    20.5612	    15.3580	
    15.6937	    21.2326	    13.0081	    20.6451	     2.0142	    26.6876	     8.7280	    17.1204	    20.4773	    15.0223	
    14.5187	    20.5612	    12.5046	    21.6522	     0.3357	    27.1912	     7.8888	    16.5329	    20.3934	    14.6027	
    13.1760	    19.8898	    12.0010	    22.4075	    -1.1749	    27.6108	     6.9656	    15.9454	    20.3934	    14.3509	
    12.0850	    19.1345	    11.4975	    23.0789	    -2.2659	    27.8625	     6.1264	    15.4419	    20.3094	    14.1830	
    11.3297	    18.7149	    11.2457	    23.6664	    -2.6855	    28.1982	     5.6229	    15.1062	    20.3934	    14.2670	
    11.0779	    18.5471	    11.2457	    24.1699	    -2.4338	    28.4500	     5.4550	    14.9384	    20.4773	    14.6027	
    11.4975	    18.7149	    11.6653	    24.4217	    -1.3428	    28.7857	     5.7068	    14.9384	    20.6451	    15.1062	
    12.4207	    19.3024	    12.4207	    24.5895	     0.3357	    29.2053	     6.2943	    15.0223	    20.8130	    15.7776	
    13.7634	    20.2255	    13.4277	    24.5895	     2.4338	    29.5410	     7.2174	    15.2740	    21.0648	    16.7007	
    15.2740	    21.3165	    14.6027	    24.4217	     4.6158	    29.8767	     8.3923	    15.5258	    21.2326	    17.5400	
    16.9525	    22.4915	    15.8615	    24.0860	     6.7139	    30.1285	     9.7351	    15.8615	    21.4005	    18.3792	
    18.5471	    23.5825	    16.9525	    23.4985	     8.6441	    30.2124	    10.9100	    16.1972	    21.5683	    18.9667	
    19.8898	    24.5895	    17.7917	    22.9111	    10.1547	    30.1285	    12.0010	    16.4490	    21.6522	    19.2184	
    21.1487	    25.4288	    18.2953	    22.2397	    11.1618	    29.8767	    12.7563	    16.7007	    21.6522	    19.2184	
    22.0718	    26.0162	    18.4631	    21.5683	    11.7493	    29.2892	    13.1760	    16.7847	    21.5683	    18.7988	
    22.8271	    26.3519	    18.1274	    20.8969	    11.8332	    28.5339	    13.1760	    16.7007	    21.4844	    17.9596	
    23.3307	    26.4359	    17.5400	    20.2255	    11.4975	    27.6108	    12.7563	    16.4490	    21.1487	    16.9525	
    23.6664	    26.4359	    16.6168	    19.8059	    10.8261	    26.6037	    12.0010	    16.1972	    20.8130	    15.6097	
    23.9182	    26.3519	    15.6097	    19.5541	     9.9869	    25.5127	    10.9940	    15.8615	    20.4773	    14.2670	
    24.0021	    26.1841	    14.6027	    19.4702	     8.8959	    24.5895	     9.8190	    15.5258	    20.0577	    13.0081	
    23.8342	    25.9323	    13.7634	    19.4702	     7.8888	    23.6664	     8.6441	    15.1901	    19.6381	    11.7493	
    23.4985	    25.6805	    12.9242	    19.3863	     6.7978	    22.9111	     7.5531	    14.7705	    19.2184	    10.6583	
    22.9950	    25.4288	    12.3367	    19.2184	     5.8746	    22.1558	     6.6299	    14.3509	    18.7149	     9.8190	
    22.3236	    25.0931	    11.9171	    18.9667	     5.0354	    21.4844	     5.8746	    14.0152	    18.2953	     9.2316	
    21.5683	    24.8413	    11.6653	    18.5471	     4.5319	    20.9808	     5.5389	    13.6795	    18.0435	     8.8959	
    20.7291	    24.5895	    11.5814	    18.0435	     4.2801	    20.6451	     5.5389	    13.5117	    17.7917	     8.9798	
    19.8059	    24.3378	    11.6653	    17.5400	     4.2801	    20.5612	     5.9586	    13.4277	    17.7917	     9.3155	
    18.7988	    23.9182	    11.7493	    17.0364	     4.4479	    20.8130	     6.6299	    13.5117	    17.8757	     9.8190	
    17.5400	    23.4146	    11.7493	    16.5329	     4.6997	    21.1487	     7.5531	    13.6795	    18.0435	    10.5743	
    16.1972	    22.7432	    11.6653	    16.0294	     5.0354	    21.6522	     8.4763	    13.8474	    18.2114	    11.2457	
    14.6866	    21.9040	    11.4136	    15.6097	     5.2032	    22.0718	     9.3994	    14.0991	    18.2114	    11.9171	
    13.2599	    20.9808	    10.9940	    15.3580	     5.3711	    22.4915	    10.2386	    14.2670	    18.2114	    12.5046	
    12.0010	    20.1416	    10.4904	    15.1901	     5.4550	    22.8271	    10.9100	    14.4348	    18.1274	    12.9242	
    11.1618	    19.5541	    10.0708	    15.2740	     5.5389	    23.1628	    11.4975	    14.7705	    18.0435	    13.2599	
    10.8261	    19.2184	     9.7351	    15.5258	     5.6229	    23.3307	    11.9171	    15.0223	    17.9596	    13.5117	
    10.9940	    19.1345	     9.5673	    15.8615	     5.7068	    23.4146	    12.1689	    15.3580	    17.9596	    13.5956	
    11.5814	    19.3863	     9.6512	    16.1133	     5.8746	    23.2468	    12.3367	    15.4419	    17.7917	    13.4277	
    12.5046	    19.8898	     9.8190	    16.1972	     5.9586	    22.9111	    12.3367	    15.3580	    17.5400	    13.0081	
    13.5956	    20.5612	    10.1547	    16.2811	     6.1264	    22.4915	    12.3367	    15.1062	    17.2882	    12.5046	
    14.7705	    21.2326	    10.6583	    16.3651	     6.3782	    21.9879	    12.2528	    14.6866	    16.9525	    11.7493	
    15.6937	    21.8201	    11.2457	    16.5329	     6.5460	    21.5683	    12.1689	    14.0991	    16.6168	    11.0779	
    16.2811	    22.2397	    11.7493	    16.7847	     6.7139	    21.3165	    11.9171	    13.5117	    16.2811	    10.3226	
    16.4490	    22.3236	    12.0850	    16.9525	     6.7978	    21.0648	    11.4975	    12.8403	    15.9454	     9.7351	
    16.1972	    22.0718	    12.2528	    17.1204	     6.7139	    20.9808	    10.9100	    12.1689	    15.6937	     9.2316	
    15.5258	    21.4844	    12.2528	    17.2882	     6.6299	    20.8969	    10.3226	    11.4975	    15.5258	     8.8120	
    14.6027	    20.7291	    12.1689	    17.3721	     6.5460	    20.8969	     9.7351	    10.9100	    15.3580	     8.7280	
    13.6795	    19.9738	    12.1689	    17.5400	     6.5460	    21.0648	     9.2316	    10.4904	    15.3580	     8.8120	
    12.7563	    19.2184	    12.1689	    17.5400	     6.7139	    21.3165	     8.8959	    10.1547	    15.4419	     9.1476	
    12.0010	    18.5471	    12.2528	    17.4561	     6.9656	    21.5683	     8.7280	     9.9030	    15.6097	     9.5673	
    11.4136	    18.0435	    12.4207	    17.2043	     7.2174	    21.7361	     8.6441	     9.7351	    15.6937	     9.9869	
    10.9940	    17.7917	    12.6724	    16.6168	     7.5531	    21.7361	     8.6441	     9.6512	    15.6937	    10.3226	
    10.9940	    17.7078	    13.0081	    15.8615	     7.8049	    21.4844	     8.7280	     9.4833	    15.5258	    10.5743	
    11.2457	    17.8757	    13.4277	    14.9384	     7.9727	    21.0648	     8.8120	     9.3155	    15.2740	    10.5743	
    11.9171	    18.4631	    13.8474	    14.0152	     7.8888	    20.5612	     8.8959	     9.1476	    14.8544	    10.3226	
    13.0081	    19.3024	    14.3509	    13.3438	     7.6370	    19.8898	     8.9798	     8.9798	    14.5187	    10.0708	
    14.3509	    20.3934	    14.7705	    12.8403	     7.3013	    19.3024	     8.9798	     8.8959	    14.0991	     9.5673	
    15.9454	    21.5683	    15.0223	    12.6724	     6.7139	    18.7149	     8.8120	     8.8120	    13.6795	     9.0637	
    17.6239	    22.7432	    15.0223	    12.6724	     6.1264	    18.2114	     8.5602	     8.7280	    13.2599	     8.3923	
    19.2184	    23.7503	    14.7705	    12.6724	     5.4550	    17.7078	     8.0566	     8.4763	    12.7563	     7.6370	
    20.6451	    24.5056	    14.1830	    12.5885	     4.6997	    17.2043	     7.3013	     8.0566	    12.1689	     6.7139	
    21.8201	    25.0092	    13.2599	    12.3367	     3.9444	    16.7007	     6.3782	     7.4692	    11.4975	     5.8746	
    22.5754	    25.0931	    12.1689	    11.9171	     3.0212	    16.1133	     5.3711	     6.7139	    10.7422	     5.2032	
    22.9950	    24.9252	    10.9100	    11.3297	     2.1820	    15.6937	     4.2801	     5.9586	    10.0708	     4.6997	
    23.0789	    24.4217	     9.5673	    10.7422	     1.3428	    15.2740	     3.2730	     5.2872	     9.5673	     4.4479	
    22.6593	    23.7503	     8.2245	    10.2386	     0.6714	    15.0223	     2.4338	     4.7836	     9.3155	     4.5319	
    21.9040	    22.8271	     7.0496	     9.9030	     0.0839	    14.9384	     1.7624	     4.5319	     9.1476	     4.8676	
    20.7291	    21.7361	     6.0425	     9.9030	    -0.1678	    15.1062	     1.4267	     4.5319	     9.3155	     5.4550	
    19.2184	    20.6451	     5.2032	    10.2386	    -0.2518	    15.5258	     1.3428	     4.8676	     9.7351	     6.2943	
    17.5400	    19.5541	     4.6997	    10.9940	    -0.0839	    16.1972	     1.6785	     5.3711	    10.2386	     7.2174	
    15.8615	    18.5471	     4.5319	    12.0850	     0.3357	    16.9525	     2.1820	     6.0425	    10.9940	     8.2245	
    14.2670	    17.7078	     4.5319	    13.3438	     0.9232	    17.8757	     2.9373	     6.7978	    11.7493	     9.2316	
    13.0920	    17.2043	     4.7836	    14.5187	     1.5106	    18.6310	     3.8605	     7.5531	    12.5046	    10.1547	
    12.2528	    16.8686	     5.2032	    15.4419	     2.1820	    19.2184	     4.6997	     8.1406	    13.0920	    10.7422	
    11.7493	    16.7007	     5.7068	    15.9454	     2.7695	    19.4702	     5.4550	     8.4763	    13.5117	    11.0779	
    11.5814	    16.7007	     6.1264	    15.8615	     3.1052	    19.3024	     6.0425	     8.5602	    13.5956	    10.9940	
    11.6653	    16.7847	     6.4621	    15.3580	     3.3569	    18.7149	     6.2943	     8.3084	    13.5117	    10.6583	
    11.9171	    16.9525	     6.7139	    14.5187	     3.4409	    17.8757	     6.3782	     7.8888	    13.1760	     9.9869	
    12.2528	    17.2043	     6.9656	    13.5117	     3.4409	    16.9525	     6.2943	     7.3853	    12.6724	     9.1476	
    12.7563	    17.5400	     7.2174	    12.5885	     3.4409	    15.8615	     6.1264	     6.7978	    12.1689	     8.3084	
    13.4277	    18.0435	     7.5531	    11.8332	     3.6087	    14.9384	     6.0425	     6.3782	    11.7493	     7.5531	
    14.2670	    18.7988	     8.1406	    11.4136	     3.8605	    14.0152	     6.0425	     6.0425	    11.3297	     6.8817	
    15.2740	    19.7220	     8.9798	    11.2457	     4.2801	    13.3438	     6.2943	     5.8746	    11.0779	     6.4621	
    16.2811	    20.6451	     9.9030	    11.4136	     4.8676	    12.7563	     6.6299	     5.7907	    10.9100	     6.2103	
    17.2043	    21.5683	    10.8261	    11.8332	     5.5389	    12.1689	     7.0496	     5.8746	    10.7422	     6.1264	
    18.0435	    22.4075	    11.7493	    12.2528	     6.2103	    11.6653	     7.7209	     5.9586	    10.6583	     6.2103	
    18.7149	    23.0789	    12.6724	    12.7563	     7.0496	    11.2457	     8.4763	     6.1264	    10.6583	     6.5460	
    19.3024	    23.6664	    13.6795	    13.2599	     7.8888	    10.9100	     9.4833	     6.3782	    10.8261	     7.1335	
    19.8898	    24.3378	    14.6027	    13.8474	     8.8959	    10.8261	    10.6583	     6.7978	    11.1618	     8.0566	
    20.4773	    24.9252	    15.5258	    14.5187	     9.9869	    11.0779	    12.0850	     7.3853	    11.6653	     9.1476	
    20.8969	    25.4288	    16.3651	    15.1062	    11.0779	    11.6653	    13.5956	     8.0566	    12.3367	    10.4065	
    21.1487	    25.6805	    16.9525	    15.6097	    11.9171	    12.4207	    14.9384	     8.7280	    13.0920	    11.4975	
    21.1487	    25.6805	    17.2043	    15.9454	    12.5885	    13.1760	    16.0294	     9.3155	    13.6795	    12.3367	
    20.7291	    25.3448	    17.0364	    15.8615	    12.8403	    13.9313	    16.7847	     9.8190	    14.2670	    12.8403	
    20.0577	    24.7574	    16.6168	    15.5258	    12.7563	    14.5187	    17.1204	    10.0708	    14.6027	    12.9242	
    19.0506	    23.8342	    15.9454	    14.9384	    12.3367	    15.0223	    16.9525	    10.1547	    14.6866	    12.5885	
    17.8757	    22.7432	    15.1062	    14.1830	    11.5814	    15.1901	    16.3651	    10.0708	    14.5187	    11.9171	
    16.5329	    21.5683	    14.0991	    13.1760	    10.5743	    15.2740	    15.3580	     9.8190	    14.0991	    10.9940	
    15.1062	    20.3934	    13.0920	    12.1689	     9.3155	    15.1901	    14.0152	     9.5673	    13.5117	     9.8190	
    13.8474	    19.3024	    12.0010	    11.0779	     8.1406	    14.9384	    12.5046	     9.2316	    12.9242	     8.6441	
    12.9242	    18.4631	    10.9940	    10.1547	     7.0496	    14.6866	    11.0779	     9.0637	    12.3367	     7.6370	
    12.4207	    17.9596	    10.0708	     9.3155	     6.2103	    14.6027	     9.9030	     8.9798	    11.9171	     6.7978	
    12.1689	    17.7078	     9.3155	     8.7280	     5.6229	    14.6027	     8.8959	     8.9798	    11.8332	     6.2943	
    12.3367	    17.7078	     8.7280	     8.4763	     5.2872	    14.7705	     8.3084	     9.1476	    12.0010	     6.0425	
    12.5885	    17.7917	     8.1406	     8.4763	     5.2032	    15.1062	     7.9727	     9.2316	    12.3367	     6.1264	
    12.8403	    17.8757	     7.6370	     8.6441	     5.2872	    15.4419	     7.9727	     9.1476	    12.7563	     6.3782	
    12.9242	    17.7917	     7.1335	     8.8959	     5.3711	    15.6097	     8.0566	     8.8120	    13.2599	     6.6299	
    12.9242	    17.5400	     6.7139	     9.1476	     5.5389	    15.7776	     8.3923	     8.2245	    13.6795	     6.9656	
    12.8403	    17.2882	     6.3782	     9.3155	     5.7068	    15.7776	     8.9798	     7.5531	    14.0152	     7.2174	
    12.7563	    17.0364	     6.2103	     9.5673	     5.9586	    15.6937	     9.6512	     6.7978	    14.2670	     7.4692	
    12.6724	    16.9525	     6.2943	     9.7351	     6.2943	    15.6937	    10.3226	     6.2103	    14.5187	     7.7209	
    12.7563	    17.0364	     6.6299	     9.9030	     6.6299	    15.6937	    11.0779	     5.7907	    14.6866	     7.9727	
    12.8403	    17.2043	     6.9656	    10.1547	     6.9656	    15.8615	    11.7493	     5.4550	    14.8544	     8.2245	
    13.0920	    17.5400	     7.5531	    10.4904	     7.2174	    16.0294	    12.3367	     5.4550	    15.0223	     8.3923	
    13.5117	    17.9596	     8.1406	    10.9100	     7.5531	    16.2811	    12.7563	     5.5389	    15.2740	     8.6441	
    14.0991	    18.5471	     8.8120	    11.4136	     7.8049	    16.5329	    13.0920	     5.7907	    15.4419	     8.8120	
    15.0223	    19.3024	     9.4833	    12.0010	     8.0566	    16.7847	    13.2599	     6.1264	    15.5258	     8.8959	
    16.0294	    19.9738	    10.0708	    12.4207	     8.3923	    16.9525	    13.3438	     6.4621	    15.6097	     8.9798	
    17.2043	    20.7291	    10.6583	    12.7563	     8.6441	    17.0364	    13.2599	     6.7978	    15.6937	     8.9798	
    18.4631	    21.4005	    11.1618	    12.9242	     8.8959	    17.0364	    13.0081	     7.0496	    15.6097	     8.8959	
    19.6381	    22.0718	    11.5814	    13.0081	     9.2316	    16.9525	    12.8403	     7.3013	    15.5258	     8.8120	
    20.8969	    22.8271	    12.0010	    13.0920	     9.5673	    16.9525	    12.5885	     7.6370	    15.5258	     8.8120	
    21.9879	    23.4985	    12.4207	    13.1760	     9.9030	    17.1204	    12.5046	     7.9727	    15.6097	     8.8959	
    22.9950	    24.1699	    12.9242	    13.3438	    10.3226	    17.3721	    12.4207	     8.3923	    15.7776	     9.1476	
    23.9182	    24.7574	    13.4277	    13.5956	    10.8261	    17.7917	    12.5885	     8.8959	    16.0294	     9.5673	
    24.6735	    25.3448	    13.9313	    14.0152	    11.2457	    18.2114	    12.8403	     9.5673	    16.5329	    10.1547	
    25.3448	    25.7645	    14.3509	    14.4348	    11.6653	    18.8828	    13.2599	    10.4065	    17.1204	    10.9100	
    25.7645	    26.1841	    14.7705	    15.0223	    12.1689	    19.6381	    13.7634	    11.4136	    17.8757	    11.8332	
    26.0162	    26.3519	    15.0223	    15.7776	    12.5046	    20.3934	    14.3509	    12.4207	    18.7149	    12.8403	
    25.7645	    26.2680	    15.1901	    16.7007	    12.5885	    21.2326	    14.9384	    13.4277	    19.4702	    13.8474	
    25.0931	    25.8484	    15.0223	    17.5400	    12.5046	    21.9040	    15.2740	    14.2670	    20.1416	    14.7705	
    23.8342	    24.9252	    14.6027	    18.3792	    12.1689	    22.4075	    15.3580	    14.7705	    20.5612	    15.4419	
    22.0718	    23.7503	    13.9313	    18.8828	    11.4975	    22.4915	    15.1901	    15.0223	    20.7291	    15.8615	
    19.8898	    22.2397	    13.0920	    19.2184	    10.5743	    22.3236	    14.7705	    14.9384	    20.5612	    15.9454	
    17.5400	    20.5612	    12.2528	    19.2184	     9.6512	    21.7361	    14.1830	    14.6027	    20.2255	    15.7776	
    15.3580	    19.0506	    11.5814	    18.9667	     8.8120	    20.8969	    13.5956	    14.0152	    19.6381	    15.3580	
    13.3438	    17.7078	    11.1618	    18.3792	     8.1406	    19.6381	    13.0081	    13.3438	    18.9667	    14.7705	
    11.8332	    16.6168	    11.0779	    17.4561	     7.6370	    18.0435	    12.4207	    12.5046	    18.2114	    13.9313	
    10.6583	    15.8615	    11.1618	    16.1972	     7.3853	    16.1133	    11.8332	    11.5814	    17.4561	    13.0920	
     9.8190	    15.3580	    11.4975	    14.5187	     7.3013	    13.9313	    11.2457	    10.4904	    16.5329	    12.0850	
     9.3994	    15.1062	    11.8332	    12.5885	     7.4692	    11.4975	    10.7422	     9.3155	    15.6937	    11.0779	
     9.2316	    15.0223	    12.1689	    10.4065	     7.7209	     8.9798	    10.1547	     8.1406	    14.7705	    10.0708	
     9.2316	    15.0223	    12.4207	     8.2245	     7.9727	     6.4621	     9.5673	     6.9656	    13.8474	     9.1476	
     9.2316	    15.0223	    12.2528	     6.1264	     8.1406	     4.1962	     9.0637	     5.9586	    13.0081	     8.3084	
     9.2316	    14.9384	    11.7493	     4.1962	     8.1406	     2.3499	     8.5602	     5.2032	    12.1689	     7.5531	
     9.1476	    14.6866	    10.8261	     2.6855	     7.8049	     1.2589	     8.1406	     4.6158	    11.4136	     7.0496	
     8.8120	    14.3509	     9.5673	     1.6785	     7.3013	     0.9232	     7.9727	     4.3640	    10.8261	     6.7139	
     8.3084	    13.9313	     7.9727	     1.0910	     6.5460	     1.4267	     7.9727	     4.4479	    10.4065	     6.6299	
     7.6370	    13.3438	     6.3782	     0.9232	     5.7068	     2.5177	     8.2245	     4.6997	    10.1547	     6.7139	
     6.8817	    12.8403	     4.8676	     1.1749	     4.9515	     4.1122	     8.6441	     4.9515	    10.0708	     7.0496	
     5.9586	    12.4207	     3.5248	     1.5945	     4.4479	     5.9586	     9.3155	     5.1193	    10.0708	     7.4692	
     5.2032	    12.0850	     2.4338	     2.1820	     4.1122	     7.8049	     9.9869	     5.0354	    10.2386	     7.9727	
     4.5319	    11.9171	     1.7624	     2.8534	     3.9444	     9.5673	    10.7422	     4.6158	    10.4065	     8.4763	
     4.1122	    12.0010	     1.4267	     3.6087	     3.9444	    11.1618	    11.3297	     4.0283	    10.5743	     8.8959	
     4.0283	    12.2528	     1.4267	     4.5319	     4.1962	    12.5885	    11.9171	     3.1891	    10.8261	     9.3994	
     4.4479	    12.8403	     1.7624	     5.7068	     4.5319	    13.9313	    12.3367	     2.3499	    11.0779	     9.8190	
     5.2032	    13.6795	     2.5177	     7.1335	     4.9515	    15.2740	    12.6724	     1.6785	    11.4136	    10.3226	
     6.4621	    14.7705	     3.4409	     8.6441	     5.4550	    16.4490	    12.9242	     1.3428	    11.8332	    10.7422	
     8.0566	    16.0294	     4.6158	    10.2386	     6.0425	    17.6239	    13.0920	     1.3428	    12.2528	    11.0779	
    10.0708	    17.6239	     5.8746	    11.7493	     6.7139	    18.5471	    13.3438	     1.8463	    12.5885	    11.3297	
    12.2528	    19.2184	     7.2174	    12.9242	     7.3013	    19.3024	    13.5117	     2.6016	    12.9242	    11.5814	
    14.6027	    20.8130	     8.4763	    13.5956	     7.8888	    19.8059	    13.6795	     3.6087	    13.0081	    11.5814	
    16.7847	    22.3236	     9.4833	    13.8474	     8.3084	    19.8898	    13.8474	     4.6158	    12.9242	    11.4136	
    18.6310	    23.4985	    10.2386	    13.5956	     8.4763	    19.6381	    13.8474	     5.5389	    12.5885	    11.0779	
    19.9738	    24.2538	    10.5743	    13.0081	     8.4763	    19.0506	    13.7634	     6.2103	    12.0850	    10.6583	
    20.8130	    24.5895	    10.6583	    12.4207	     8.2245	    18.2953	    13.6795	     6.7978	    11.4136	    10.0708	
    21.2326	    24.5895	    10.4065	    11.8332	     7.8049	    17.5400	    13.5117	     7.2174	    10.8261	     9.4833	
    21.1487	    24.3378	     9.9869	    11.5814	     7.3853	    16.7847	    13.3438	     7.5531	    10.3226	     9.0637	
    20.6451	    23.8342	     9.5673	    11.4136	     6.9656	    16.1972	    13.3438	     7.8888	    10.0708	     8.6441	
    19.8898	    23.2468	     9.0637	    11.4975	     6.6299	    15.6937	    13.4277	     8.1406	    10.0708	     8.3923	
    18.9667	    22.6593	     8.6441	    11.5814	     6.3782	    15.3580	    13.5117	     8.2245	    10.2386	     8.3084	
    17.8757	    21.9879	     8.3084	    11.7493	     6.1264	    15.1062	    13.6795	     8.3084	    10.6583	     8.3084	
    16.7007	    21.3165	     8.0566	    11.9171	     5.8746	    15.0223	    13.6795	     8.3084	    11.2457	     8.4763	
    15.5258	    20.7291	     7.9727	    12.0850	     5.7907	    15.1062	    13.7634	     8.3923	    11.9171	     8.6441	
    14.5187	    20.2255	     7.9727	    12.3367	     5.8746	    15.3580	    13.7634	     8.4763	    12.6724	     8.9798	
    13.5956	    19.9738	     8.2245	    12.5885	     6.0425	    15.6937	    13.7634	     8.6441	    13.4277	     9.2316	
    12.7563	    19.8059	     8.7280	    12.8403	     6.4621	    16.1972	    13.8474	     8.8959	    14.1830	     9.5673	
    12.0010	    19.7220	     9.2316	    12.9242	     6.8817	    16.7007	    14.0152	     9.1476	    14.8544	     9.7351	
    11.2457	    19.5541	     9.7351	    12.8403	     7.2174	    16.9525	    14.0991	     9.2316	    15.2740	     9.7351	
    10.3226	    19.3024	    10.0708	    12.3367	     7.4692	    17.0364	    14.0152	     8.9798	    15.5258	     9.3994	
     9.2316	    18.7149	    10.2386	    11.4136	     7.5531	    16.7847	    13.6795	     8.4763	    15.3580	     8.8959	
     7.9727	    17.9596	    10.1547	    10.2386	     7.3013	    16.1972	    13.1760	     7.7209	    15.0223	     8.2245	
     6.7139	    17.0364	     9.8190	     8.8120	     6.8817	    15.3580	    12.5046	     6.7139	    14.6027	     7.4692	
     5.4550	    16.0294	     9.3155	     7.3853	     6.2943	    14.5187	    11.7493	     5.7907	    14.1830	     6.8817	
     4.3640	    15.1062	     8.6441	     6.0425	     5.6229	    13.5956	    10.9100	     4.8676	    13.7634	     6.4621	
     3.4409	    14.1830	     7.9727	     4.8676	     4.9515	    12.7563	    10.2386	     4.1962	    13.5117	     6.4621	
     2.9373	    13.4277	     7.1335	     4.0283	     4.2801	    12.0850	     9.5673	     3.6926	    13.4277	     6.7139	
     2.9373	    12.9242	     6.3782	     3.5248	     3.6926	    11.5814	     9.2316	     3.4409	    13.5117	     7.3013	
     3.3569	    12.7563	     5.7068	     3.5248	     3.3569	    11.2457	     9.2316	     3.5248	    13.8474	     8.2245	
     4.1962	    12.9242	     5.2032	     3.8605	     3.2730	    11.1618	     9.5673	     3.7766	    14.2670	     9.3155	
     5.4550	    13.4277	     4.8676	     4.6158	     3.4409	    11.1618	    10.3226	     4.3640	    14.9384	    10.5743	
     6.7978	    14.1830	     4.6997	     5.6229	     3.8605	    11.2457	    11.3297	     5.0354	    15.5258	    11.8332	
     8.2245	    14.9384	     4.7836	     6.7978	     4.4479	    11.4136	    12.5046	     5.8746	    16.1133	    12.9242	
     9.3994	    15.8615	     5.0354	     8.0566	     5.2032	    11.4975	    13.7634	     6.6299	    16.5329	    13.7634	
    10.4065	    16.6168	     5.3711	     9.2316	     5.9586	    11.6653	    14.9384	     7.3013	    16.7847	    14.2670	
    11.1618	    17.2882	     5.8746	    10.1547	     6.6299	    11.6653	    15.9454	     7.8888	    16.7847	    14.3509	
    11.5814	    17.8757	     6.2943	    10.7422	     7.1335	    11.6653	    16.5329	     8.2245	    16.5329	    14.0152	
    11.8332	    18.2114	     6.6299	    10.9940	     7.3853	    11.5814	    16.7847	     8.2245	    16.1133	    13.3438	
    11.9171	    18.3792	     6.8817	    10.8261	     7.4692	    11.4975	    16.5329	     8.0566	    15.4419	    12.2528	
    11.9171	    18.4631	     7.2174	    10.4065	     7.3013	    11.3297	    16.0294	     7.7209	    14.6866	    11.0779	
    11.9171	    18.4631	     7.5531	     9.8190	     7.1335	    11.3297	    15.4419	     7.4692	    13.9313	     9.9030	
    12.0010	    18.7149	     8.1406	     9.3994	     7.1335	    11.5814	    14.9384	     7.3853	    13.4277	     8.8959	
    12.3367	    19.0506	     8.9798	     9.3994	     7.3013	    12.2528	    14.6027	     7.6370	    13.2599	     8.2245	
    12.8403	    19.7220	    10.0708	     9.8190	     7.7209	    13.4277	    14.6866	     8.3084	    13.4277	     8.0566	
    13.5117	    20.5612	    11.4136	    10.7422	     8.3923	    15.0223	    15.1062	     9.3994	    13.9313	     8.3084	
    14.1830	    21.4844	    12.7563	    12.0850	     9.2316	    16.9525	    15.6937	    10.6583	    14.6866	     8.8959	
    14.8544	    22.3236	    13.8474	    13.5956	    10.0708	    18.9667	    16.5329	    11.9171	    15.5258	     9.7351	
    15.2740	    22.9950	    14.6866	    15.1062	    10.8261	    20.8130	    17.2882	    13.0081	    16.3651	    10.6583	
    15.3580	    23.2468	    15.0223	    16.1972	    11.4136	    22.3236	    18.0435	    13.6795	    17.0364	    11.5814	
    15.1062	    23.1628	    14.8544	    16.7847	    11.5814	    23.2468	    18.5471	    13.9313	    17.5400	    12.3367	
    14.6027	    22.7432	    14.0991	    16.8686	    11.4975	    23.5825	    18.7988	    13.6795	    17.7078	    12.9242	
    13.9313	    22.0718	    13.0081	    16.3651	    11.1618	    23.3307	    18.7988	    13.0081	    17.6239	    13.4277	
    13.1760	    21.2326	    11.5814	    15.6097	    10.4904	    22.8271	    18.5471	    12.2528	    17.4561	    13.6795	
    12.4207	    20.3094	    10.0708	    14.7705	     9.7351	    22.0718	    18.2114	    11.3297	    17.2043	    13.8474	
    11.8332	    19.4702	     8.5602	    13.9313	     8.8959	    21.3165	    17.6239	    10.5743	    17.0364	    13.9313	
    11.3297	    18.7149	     7.2174	    13.3438	     7.9727	    20.7291	    16.9525	     9.9030	    16.8686	    13.8474	
    10.9940	    18.1274	     6.0425	    12.9242	     6.9656	    20.2255	    16.1133	     9.3994	    16.7847	    13.7634	
    10.7422	    17.6239	     5.1193	    12.6724	     6.1264	    19.8898	    15.2740	     8.9798	    16.7847	    13.5117	
    10.5743	    17.2882	     4.4479	    12.6724	     5.2032	    19.7220	    14.3509	     8.8120	    16.8686	    13.2599	
    10.4904	    17.0364	     3.9444	    12.5885	     4.5319	    19.6381	    13.5956	     8.7280	    16.9525	    12.9242	
    10.5743	    17.0364	     3.7766	    12.6724	     3.8605	    19.5541	    12.9242	     8.8959	    17.1204	    12.5046	
    10.8261	    17.1204	     3.7766	    12.7563	     3.4409	    19.5541	    12.4207	     9.2316	    17.2882	    12.1689	
    11.1618	    17.3721	     4.0283	    12.9242	     3.2730	    19.6381	    12.0850	     9.6512	    17.4561	    11.8332	
    11.7493	    17.7917	     4.3640	    13.0081	     3.1891	    19.6381	    11.9171	    10.2386	    17.7078	    11.4975	
    12.3367	    18.2114	     4.8676	    13.0920	     3.2730	    19.6381	    11.9171	    10.7422	    17.8757	    11.2457	
    12.8403	    18.5471	     5.4550	    13.0920	     3.3569	    19.4702	    12.0010	    11.2457	    17.9596	    10.9940	
    13.0920	    18.7149	     5.8746	    12.9242	     3.5248	    19.2184	    12.0850	    11.4136	    17.8757	    10.7422	
    13.0920	    18.7149	     6.2943	    12.6724	     3.6087	    18.8828	    12.3367	    11.4975	    17.7078	    10.5743	
    12.7563	    18.3792	     6.6299	    12.2528	     3.6926	    18.4631	    12.5885	    11.3297	    17.4561	    10.4065	
    12.1689	    17.9596	     6.9656	    11.7493	     3.8605	    17.9596	    12.9242	    10.9940	    17.2043	    10.3226	
    11.3297	    17.2882	     7.3013	    11.1618	     3.9444	    17.4561	    13.3438	    10.6583	    16.8686	    10.4065	
    10.4065	    16.7007	     7.6370	    10.4904	     4.1962	    16.8686	    13.6795	    10.4065	    16.6168	    10.5743	
     9.5673	    16.0294	     8.0566	     9.9869	     4.5319	    16.3651	    14.0991	    10.2386	    16.5329	    10.9100	
     8.9798	    15.6097	     8.6441	     9.5673	     4.9515	    15.9454	    14.5187	    10.2386	    16.6168	    11.3297	
     8.5602	    15.4419	     9.2316	     9.5673	     5.5389	    15.7776	    14.9384	    10.4904	    16.8686	    11.8332	
     8.4763	    15.4419	     9.8190	     9.7351	     6.2103	    15.6937	    15.1901	    10.9940	    17.2882	    12.3367	
     8.5602	    15.6097	    10.3226	    10.1547	     6.8817	    15.8615	    15.4419	    11.6653	    17.7078	    12.7563	
     8.8959	    15.9454	    10.7422	    10.7422	     7.5531	    16.0294	    15.5258	    12.3367	    18.1274	    13.0920	
     9.2316	    16.2811	    10.8261	    11.3297	     8.1406	    16.3651	    15.4419	    13.0081	    18.5471	    13.2599	
     9.4833	    16.5329	    10.6583	    12.0010	     8.5602	    16.7847	    15.1062	    13.6795	    18.8828	    13.3438	
     9.5673	    16.7007	    10.1547	    12.5885	     8.7280	    17.2882	    14.6027	    14.0991	    19.0506	    13.3438	
     9.3994	    16.6168	     9.3155	    13.1760	     8.6441	    17.8757	    13.9313	    14.4348	    19.1345	    13.1760	
     9.0637	    16.2811	     8.2245	    13.6795	     8.2245	    18.5471	    13.0081	    14.4348	    19.1345	    12.9242	
     8.5602	    15.8615	     7.1335	    14.0991	     7.5531	    19.2184	    12.1689	    14.2670	    18.9667	    12.7563	
     7.8888	    15.2740	     5.9586	    14.2670	     6.6299	    19.8059	    11.2457	    14.0152	    18.8828	    12.5885	
     7.2174	    14.6866	     4.8676	    14.1830	     5.6229	    20.3094	    10.5743	    13.5956	    18.7988	    12.5046	
     6.5460	    14.0152	     3.9444	    13.8474	     4.4479	    20.6451	     9.9869	    13.2599	    18.7149	    12.5885	
     5.8746	    13.5117	     3.1891	    13.2599	     3.4409	    20.8130	     9.7351	    12.9242	    18.7149	    12.7563	
     5.2872	    13.0081	     2.6855	    12.5046	     2.6855	    20.8969	     9.7351	    12.6724	    18.8828	    13.0920	
     4.9515	    12.7563	     2.4338	    11.6653	     2.2659	    20.8130	    10.0708	    12.5885	    19.0506	    13.4277	
     4.6997	    12.6724	     2.4338	    10.8261	     2.2659	    20.7291	    10.6583	    12.7563	    19.3024	    13.9313	
     4.6997	    12.8403	     2.6016	    10.0708	     2.6016	    20.7291	    11.5814	    13.0081	    19.6381	    14.5187	
     4.9515	    13.2599	     3.1052	     9.6512	     3.2730	    20.7291	    12.5885	    13.3438	    20.1416	    15.1901	
     5.4550	    13.7634	     3.6926	     9.4833	     4.1122	    20.8969	    13.7634	    13.9313	    20.6451	    15.8615	
     6.0425	    14.4348	     4.3640	     9.6512	     5.1193	    21.3165	    14.9384	    14.6027	    21.2326	    16.5329	
     6.7978	    15.1901	     5.1193	    10.1547	     6.0425	    21.9040	    15.9454	    15.2740	    21.7361	    17.2043	
     7.4692	    15.7776	     5.7907	    10.9940	     6.8817	    22.6593	    16.6168	    16.0294	    22.2397	    17.7078	
     8.1406	    16.3651	     6.2943	    11.9171	     7.4692	    23.4146	    17.0364	    16.7007	    22.5754	    18.0435	
     8.8120	    16.7007	     6.6299	    12.9242	     7.7209	    24.0860	    16.9525	    17.2882	    22.6593	    18.2114	
     9.3994	    16.9525	     6.7978	    13.7634	     7.7209	    24.5056	    16.5329	    17.7078	    22.5754	    18.1274	
     9.9030	    17.1204	     6.7978	    14.3509	     7.5531	    24.6735	    15.7776	    17.9596	    22.1558	    17.8757	
    10.4065	    17.1204	     6.6299	    14.7705	     7.0496	    24.5895	    14.7705	    18.0435	    21.5683	    17.5400	
    10.7422	    17.0364	     6.3782	    14.9384	     6.4621	    24.1699	    13.5956	    17.8757	    20.8969	    17.1204	
    10.9100	    16.7847	     5.9586	    14.7705	     5.7068	    23.4146	    12.3367	    17.5400	    20.0577	    16.6168	
    10.6583	    16.3651	     5.3711	    14.3509	     4.8676	    22.4075	    11.0779	    16.8686	    19.1345	    16.1133	
     9.9869	    15.6097	     4.6158	    13.6795	     3.9444	    21.2326	     9.9030	    16.0294	    18.2114	    15.6097	
     8.8959	    14.5187	     3.8605	    12.9242	     3.1052	    20.0577	     8.8120	    15.1062	    17.3721	    15.1062	
     7.4692	    13.3438	     3.0212	    12.1689	     2.2659	    18.8828	     7.9727	    14.0991	    16.7007	    14.6866	
     5.8746	    12.0850	     2.2659	    11.5814	     1.6785	    18.1274	     7.3853	    13.1760	    16.2811	    14.4348	
     4.3640	    10.9940	     1.8463	    11.2457	     1.4267	    17.7078	     7.3013	    12.4207	    16.2811	    14.2670	
     3.1891	    10.3226	     1.8463	    11.4136	     1.5106	    17.8757	     7.5531	    11.9171	    16.7007	    14.4348	
     2.6016	    10.0708	     2.3499	    11.9171	     2.0981	    18.6310	     8.3084	    11.5814	    17.5400	    14.8544	
     2.4338	    10.3226	     3.1891	    12.7563	     2.9373	    19.7220	     9.4833	    11.4975	    18.7149	    15.4419	
     2.8534	    10.9100	     4.4479	    13.7634	     4.1122	    21.0648	    10.8261	    11.5814	    19.9738	    16.1133	
     3.6926	    11.8332	     5.9586	    14.9384	     5.4550	    22.5754	    12.4207	    12.0010	    21.4005	    16.7847	
     4.7836	    13.0081	     7.5531	    16.1133	     6.7978	    24.0860	    13.9313	    12.6724	    22.7432	    17.3721	
     6.1264	    14.3509	     9.2316	    17.2043	     8.0566	    25.5127	    15.3580	    13.5956	    24.0021	    17.9596	
     7.6370	    15.6937	    10.6583	    18.2953	     9.2316	    26.8555	    16.6168	    14.8544	    25.0092	    18.2953	
[Epoch Header]
[Trial Type]	11
[Accept]	1
[Correct]	0
[RT]	 0.000
[Resp]	0
[Epoch Data]
    22.1558	    33.9050	    16.8686	    29.7928	    26.3519	    36.3388	    31.2195	    28.1143	    28.5339	    30.4642	
    21.0648	    33.0658	    16.1972	    29.7089	    25.6805	    35.7513	    30.7159	    28.1982	    29.2053	    30.3802	
    20.2255	    32.4783	    15.7776	    29.6249	    25.3448	    35.2478	    30.5481	    28.2822	    30.1285	    30.4642	
    19.7220	    32.0587	    15.6097	    29.6249	    25.3448	    34.7443	    30.6320	    28.3661	    31.3034	    30.6320	
    19.4702	    31.8069	    15.5258	    29.4571	    25.5127	    34.3246	    30.9677	    28.3661	    32.4783	    30.8838	
    19.3863	    31.7230	    15.4419	    29.3732	    25.7645	    33.9050	    31.4713	    28.3661	    33.5693	    31.2195	
    19.3863	    31.6391	    15.4419	    29.1214	    26.1002	    33.4854	    32.1426	    28.3661	    34.4925	    31.4713	
    19.5541	    31.5552	    15.2740	    28.7857	    26.3519	    33.0658	    32.7301	    28.3661	    35.2478	    31.6391	
    19.8059	    31.6391	    15.1901	    28.5339	    26.4359	    32.6462	    33.2336	    28.2822	    35.7513	    31.6391	
    20.2255	    31.8069	    15.0223	    28.2822	    26.5198	    32.3105	    33.5693	    28.2822	    36.0870	    31.5552	
    20.8130	    32.1426	    15.0223	    28.1982	    26.6037	    32.1426	    33.9050	    28.1982	    36.2549	    31.3873	
    21.5683	    32.6462	    15.1901	    28.5339	    26.6876	    32.2266	    34.2407	    28.2822	    36.3388	    31.1356	
    22.5754	    33.3176	    15.6097	    29.1214	    26.9394	    32.5623	    34.4925	    28.5339	    36.5067	    31.0516	
    23.6664	    34.0729	    16.2811	    30.1285	    27.1912	    33.3176	    34.8282	    28.8696	    36.6745	    30.9677	
    24.7574	    34.9121	    17.1204	    31.3873	    27.6108	    34.3246	    35.1639	    29.2892	    36.9263	    30.9677	
    25.8484	    35.7513	    18.0435	    32.7301	    28.0304	    35.4996	    35.4996	    29.6249	    37.1780	    30.9677	
    26.7715	    36.5067	    18.9667	    33.9890	    28.4500	    36.5906	    35.8353	    29.8767	    37.2620	    30.9677	
    27.5269	    37.0941	    19.8898	    34.9960	    28.8696	    37.5977	    36.0870	    29.8767	    37.1780	    30.8838	
    28.2822	    37.6816	    20.7291	    35.6674	    29.2892	    38.2690	    36.2549	    29.7089	    36.9263	    30.7159	
    29.0375	    38.2690	    21.5683	    35.8353	    29.7089	    38.6047	    36.5067	    29.4571	    36.6745	    30.5481	
    29.7928	    38.8565	    22.1558	    35.4996	    30.0446	    38.6047	    36.7584	    29.0375	    36.2549	    30.3802	
    30.6320	    39.4440	    22.7432	    34.7443	    30.4642	    38.1851	    37.0102	    28.7018	    35.9192	    30.2963	
    31.3034	    39.9475	    23.0789	    33.6533	    30.9677	    37.4298	    37.4298	    28.3661	    35.5835	    30.2963	
    31.9748	    40.5350	    23.3307	    32.1426	    31.4713	    36.4227	    37.8494	    28.1143	    35.2478	    30.4642	
    32.4783	    40.9546	    23.3307	    30.5481	    32.0587	    35.2478	    38.4369	    27.9465	    35.0800	    30.7999	
    32.7301	    41.3742	    23.2468	    28.9536	    32.5623	    33.9050	    39.0244	    27.8625	    34.9960	    31.1356	
    32.6462	    41.5421	    23.0789	    27.3590	    33.0658	    32.4783	    39.6118	    27.8625	    34.9121	    31.5552	
    32.1426	    41.6260	    22.7432	    26.1002	    33.3176	    31.2195	    40.1993	    27.8625	    34.9121	    31.8909	
    31.3034	    41.3742	    22.2397	    25.0931	    33.4015	    30.1285	    40.5350	    27.7786	    34.9121	    32.2266	
    30.1285	    40.9546	    21.7361	    24.4217	    33.2336	    29.3732	    40.7028	    27.7786	    34.9960	    32.3944	
    28.7018	    40.3671	    21.2326	    24.2538	    32.8979	    29.0375	    40.7028	    27.6947	    35.0800	    32.3944	
    27.2751	    39.6957	    20.8130	    24.5895	    32.3944	    29.2053	    40.3671	    27.6108	    35.1639	    32.2266	
    25.9323	    39.0244	    20.3934	    25.4288	    31.8069	    29.7089	    39.9475	    27.5269	    35.2478	    32.0587	
    24.8413	    38.3530	    19.9738	    26.6037	    31.0516	    30.5481	    39.2761	    27.5269	    35.4156	    31.7230	
    24.0021	    37.7655	    19.5541	    27.8625	    30.2963	    31.5552	    38.4369	    27.5269	    35.4996	    31.3034	
    23.5825	    37.2620	    19.2184	    29.2892	    29.5410	    32.7301	    37.5977	    27.5269	    35.6674	    30.9677	
    23.6664	    36.9263	    18.9667	    30.5481	    28.8696	    33.8211	    36.8423	    27.5269	    35.7513	    30.5481	
    24.0860	    36.7584	    18.7149	    31.7230	    28.1982	    34.9960	    36.0870	    27.6947	    35.8353	    30.2963	
    24.7574	    36.8423	    18.5471	    32.6462	    27.6947	    36.0870	    35.5835	    27.8625	    35.9192	    30.2124	
    25.6805	    37.0102	    18.4631	    33.4015	    27.2751	    37.0102	    35.3317	    28.2822	    36.0870	    30.2963	
    26.6876	    37.3459	    18.3792	    33.9050	    27.0233	    37.9333	    35.1639	    28.7857	    36.2549	    30.5481	
    27.6947	    37.7655	    18.4631	    34.3246	    26.8555	    38.6047	    35.3317	    29.4571	    36.4227	    30.9677	
    28.7857	    38.2690	    18.6310	    34.5764	    26.9394	    39.1922	    35.6674	    30.2124	    36.6745	    31.5552	
    29.7928	    38.8565	    18.8828	    34.7443	    27.0233	    39.6118	    36.0870	    31.0516	    37.0102	    32.2266	
    30.7999	    39.4440	    19.2184	    34.8282	    27.2751	    39.7797	    36.5906	    31.7230	    37.1780	    32.9819	
    31.7230	    40.0314	    19.4702	    34.7443	    27.4429	    39.6957	    37.1780	    32.3105	    37.2620	    33.6533	
    32.5623	    40.6189	    19.8059	    34.5764	    27.6947	    39.4440	    37.6816	    32.7301	    37.1780	    34.3246	
    33.2336	    41.0385	    20.0577	    34.2407	    27.9465	    39.0244	    38.1851	    32.9819	    36.9263	    34.8282	
    33.9050	    41.4581	    20.3094	    33.9890	    28.1982	    38.6047	    38.6887	    33.1497	    36.5906	    35.2478	
    34.3246	    41.7099	    20.4773	    33.9050	    28.4500	    38.1012	    39.0244	    33.2336	    36.1710	    35.4996	
    34.4925	    41.8777	    20.6451	    34.0729	    28.6179	    37.7655	    39.3600	    33.4015	    35.7513	    35.6674	
    34.4086	    41.7938	    20.8130	    34.5764	    28.7857	    37.6816	    39.6118	    33.6533	    35.3317	    35.8353	
    33.9890	    41.5421	    20.8130	    35.4156	    28.9536	    37.7655	    39.8636	    33.9890	    34.9960	    35.9192	
    33.3176	    41.2064	    20.7291	    36.5906	    29.0375	    38.1012	    39.9475	    34.4925	    34.8282	    35.9192	
    32.5623	    40.7028	    20.6451	    37.8494	    29.2053	    38.6887	    40.0314	    34.9960	    34.7443	    35.9192	
    31.8069	    40.2832	    20.4773	    39.0244	    29.3732	    39.3600	    40.1154	    35.4996	    34.8282	    35.8353	
    31.2195	    39.9475	    20.4773	    40.0314	    29.6249	    40.0314	    40.1154	    35.7513	    34.9960	    35.6674	
    30.8838	    39.7797	    20.3934	    40.5350	    29.8767	    40.6189	    40.1154	    35.7513	    35.1639	    35.3317	
    30.7159	    39.7797	    20.4773	    40.4510	    30.2124	    40.8707	    40.1993	    35.4996	    35.2478	    34.9121	
    30.7999	    39.7797	    20.4773	    39.6957	    30.5481	    40.7867	    40.1993	    34.8282	    35.2478	    34.4925	
    30.8838	    39.8636	    20.6451	    38.4369	    30.9677	    40.4510	    40.2832	    33.9050	    35.1639	    33.9890	
    31.1356	    40.0314	    20.7291	    36.7584	    31.4713	    39.9475	    40.3671	    32.8979	    35.0800	    33.5693	
    31.3873	    40.1154	    21.0648	    35.0800	    32.0587	    39.2761	    40.6189	    31.8069	    34.9960	    33.2336	
    31.5552	    40.3671	    21.4005	    33.4854	    32.7301	    38.6047	    40.8707	    30.8838	    34.9960	    32.9819	
    31.8909	    40.5350	    21.9040	    32.2266	    33.4015	    38.1012	    41.2064	    30.2124	    35.0800	    32.9819	
    32.3105	    40.8707	    22.5754	    31.3034	    34.1568	    37.6816	    41.5421	    29.7089	    35.4156	    33.1497	
    32.8140	    41.2903	    23.4146	    30.8838	    34.9121	    37.5137	    41.7938	    29.4571	    35.9192	    33.4854	
    33.4854	    41.8777	    24.4217	    30.8838	    35.5835	    37.5137	    41.8777	    29.4571	    36.5067	    33.8211	
    34.3246	    42.5491	    25.4288	    31.3873	    36.0870	    37.7655	    41.8777	    29.7089	    37.1780	    34.2407	
    35.0800	    43.2205	    26.2680	    32.3944	    36.5067	    38.2690	    41.7099	    30.2124	    37.7655	    34.6603	
    35.6674	    43.8080	    27.0233	    33.7372	    36.5906	    39.0244	    41.3742	    30.7999	    38.2690	    34.9121	
    36.0031	    44.1437	    27.2751	    35.4996	    36.2549	    39.9475	    40.7867	    31.4713	    38.6047	    34.9960	
    36.0031	    44.3115	    27.1912	    37.5137	    35.5835	    40.9546	    40.1154	    32.2266	    38.7726	    34.9960	
    35.5835	    44.1437	    26.6037	    39.6118	    34.4925	    42.0456	    39.3600	    32.8979	    38.9404	    34.9121	
    34.9960	    43.8080	    25.7645	    41.5421	    33.2336	    43.1366	    38.6047	    33.5693	    39.0244	    34.7443	
    34.2407	    43.3884	    24.6735	    43.3044	    31.8909	    44.0598	    37.9333	    34.0729	    39.1083	    34.5764	
    33.4854	    42.9688	    23.4985	    44.6472	    30.7159	    44.8151	    37.3459	    34.4925	    39.1922	    34.3246	
    32.8140	    42.6331	    22.4075	    45.4025	    29.8767	    45.4025	    36.9263	    34.7443	    39.2761	    34.1568	
    32.3105	    42.2974	    21.5683	    45.6543	    29.3732	    45.5704	    36.7584	    34.8282	    39.2761	    33.9890	
    31.8909	    42.0456	    20.8969	    45.2347	    29.1214	    45.4025	    36.7584	    34.7443	    39.2761	    33.9050	
    31.5552	    41.7938	    20.3934	    44.2276	    29.1214	    44.7311	    36.9263	    34.5764	    39.1922	    33.8211	
    31.3034	    41.5421	    20.0577	    42.6331	    29.2892	    43.6401	    37.3459	    34.3246	    39.0244	    33.7372	
    31.0516	    41.2903	    19.8059	    40.7028	    29.5410	    42.2974	    37.8494	    33.9890	    38.7726	    33.7372	
    30.8838	    41.0385	    19.7220	    38.6887	    29.8767	    40.7028	    38.3530	    33.7372	    38.5208	    33.8211	
    30.7999	    40.7867	    19.6381	    36.6745	    30.1285	    39.1083	    39.0244	    33.4854	    38.2690	    34.0729	
    30.7999	    40.6189	    19.7220	    34.9121	    30.3802	    37.5977	    39.6957	    33.4015	    38.1851	    34.4086	
    30.8838	    40.6189	    19.8898	    33.4854	    30.7159	    36.3388	    40.4510	    33.2336	    38.1012	    34.8282	
    31.0516	    40.7028	    20.1416	    32.4783	    30.9677	    35.3317	    41.1224	    33.1497	    38.1851	    35.3317	
    31.3034	    40.9546	    20.3934	    32.0587	    31.2195	    34.7443	    41.7938	    33.0658	    38.3530	    35.9192	
    31.5552	    41.2064	    20.7291	    32.1426	    31.4713	    34.4925	    42.3813	    32.9819	    38.5208	    36.4227	
    31.8909	    41.5421	    21.1487	    32.8979	    31.7230	    34.6603	    42.7170	    32.9819	    38.7726	    36.9263	
    32.3105	    41.9617	    21.5683	    34.2407	    31.8909	    35.2478	    42.9688	    33.0658	    39.0244	    37.3459	
    32.7301	    42.4652	    22.0718	    36.0031	    32.1426	    36.2549	    43.0527	    33.3176	    39.1922	    37.5977	
    33.3176	    42.9688	    22.5754	    38.1012	    32.3105	    37.5977	    43.0527	    33.5693	    39.4440	    37.6816	
    33.9890	    43.5562	    22.9950	    40.2832	    32.5623	    39.1083	    42.8848	    33.9890	    39.6118	    37.6816	
    34.6603	    43.9758	    23.4985	    42.2974	    32.7301	    40.7028	    42.7170	    34.4086	    39.6118	    37.5137	
    35.1639	    44.3115	    23.8342	    43.9758	    32.8140	    42.1295	    42.3813	    34.8282	    39.5279	    37.1780	
    35.4996	    44.4794	    24.0860	    45.0668	    32.8140	    43.2205	    41.9617	    34.9960	    39.2761	    36.7584	
    35.4156	    44.3115	    24.1699	    45.4865	    32.5623	    43.8919	    41.4581	    35.0800	    38.9404	    36.2549	
    34.9960	    43.8919	    24.0860	    45.3186	    32.2266	    43.9758	    40.9546	    34.9121	    38.6047	    35.8353	
    34.2407	    43.2205	    23.7503	    44.7311	    31.8069	    43.7241	    40.3671	    34.6603	    38.1851	    35.4156	
    33.2336	    42.3813	    23.4146	    43.7241	    31.3873	    43.0527	    39.9475	    34.3246	    37.8494	    35.1639	
    32.2266	    41.4581	    23.0789	    42.6331	    31.0516	    42.0456	    39.6957	    33.9890	    37.5977	    35.0800	
    31.3873	    40.7867	    22.9950	    41.5421	    30.9677	    40.9546	    39.6118	    33.7372	    37.4298	    35.0800	
    30.8838	    40.1993	    23.0789	    40.5350	    31.0516	    39.8636	    39.8636	    33.6533	    37.4298	    35.3317	
    30.6320	    40.0314	    23.3307	    39.6118	    31.4713	    38.6887	    40.3671	    33.5693	    37.5137	    35.7513	
    30.7159	    39.9475	    23.9182	    38.7726	    32.0587	    37.6816	    40.9546	    33.4854	    37.5977	    36.3388	
    30.9677	    40.1154	    24.5895	    37.9333	    32.8140	    36.8423	    41.5421	    33.4854	    37.7655	    36.9263	
    31.2195	    40.3671	    25.2609	    37.0941	    33.5693	    36.2549	    42.1295	    33.4015	    37.8494	    37.5977	
    31.4713	    40.6189	    26.0162	    36.4227	    34.3246	    36.0870	    42.5491	    33.4015	    37.8494	    38.2690	
    31.7230	    41.0385	    26.7715	    35.9192	    34.9960	    36.4227	    42.8009	    33.4854	    37.9333	    38.8565	
    31.9748	    41.3742	    27.3590	    35.7513	    35.4996	    37.2620	    42.8848	    33.8211	    37.9333	    39.3600	
    32.1426	    41.7938	    27.7786	    35.9192	    36.0031	    38.3530	    42.7170	    34.2407	    37.8494	    39.7797	
    32.3105	    42.0456	    27.8625	    36.3388	    36.1710	    39.6957	    42.2134	    34.6603	    37.7655	    39.9475	
    32.3944	    42.2134	    27.6108	    36.9263	    36.0870	    40.8707	    41.3742	    35.0800	    37.5977	    39.8636	
    32.3105	    42.2134	    27.0233	    37.5137	    35.5835	    41.8777	    40.1993	    35.3317	    37.2620	    39.6118	
    32.1426	    42.0456	    26.1002	    38.1851	    34.9121	    42.5491	    38.7726	    35.3317	    37.0102	    39.1083	
    31.8909	    41.7099	    24.9252	    38.6887	    33.9890	    42.8848	    37.2620	    35.0800	    36.7584	    38.4369	
    31.5552	    41.2903	    23.7503	    39.1083	    33.0658	    42.9688	    35.8353	    34.5764	    36.5906	    37.7655	
    31.3034	    40.9546	    22.5754	    39.2761	    32.2266	    42.8009	    34.6603	    33.7372	    36.5906	    37.2620	
    31.1356	    40.7028	    21.6522	    39.1922	    31.6391	    42.3813	    33.8211	    32.8140	    36.7584	    36.7584	
    31.0516	    40.6189	    20.8969	    38.9404	    31.2195	    41.9617	    33.4015	    31.8909	    37.0102	    36.5067	
    31.1356	    40.6189	    20.5612	    38.6047	    31.2195	    41.4581	    33.4854	    31.0516	    37.3459	    36.5067	
    31.4713	    40.9546	    20.6451	    38.1851	    31.4713	    41.1224	    33.9050	    30.4642	    37.7655	    36.5906	
    31.9748	    41.3742	    21.0648	    37.9333	    32.0587	    40.8707	    34.6603	    30.1285	    38.2690	    36.9263	
    32.7301	    42.1295	    21.9040	    37.5977	    32.8140	    40.7867	    35.7513	    30.0446	    38.7726	    37.4298	
    33.7372	    42.9688	    22.9950	    37.3459	    33.7372	    40.7028	    36.9263	    30.1285	    39.2761	    38.0173	
    34.9960	    44.0598	    24.3378	    37.0102	    34.6603	    40.7028	    38.1012	    30.2963	    39.6957	    38.6887	
    36.3388	    45.1508	    25.5966	    36.5067	    35.5835	    40.6189	    39.2761	    30.5481	    40.0314	    39.1922	
    37.7655	    46.3257	    26.8555	    36.0870	    36.3388	    40.5350	    40.1993	    30.7159	    40.1993	    39.6118	
    39.3600	    47.5845	    28.0304	    35.5835	    37.0102	    40.3671	    40.8707	    30.8838	    40.2832	    39.7797	
    41.0385	    48.8434	    29.0375	    35.2478	    37.6816	    40.1993	    41.4581	    31.1356	    40.2832	    39.9475	
    42.7170	    50.2701	    29.9606	    35.1639	    38.2690	    40.1154	    41.9617	    31.4713	    40.1993	    39.9475	
    44.5633	    51.7807	    30.8838	    35.3317	    38.8565	    40.1154	    42.3813	    32.0587	    40.1154	    39.9475	
    46.4935	    53.2913	    31.7230	    35.6674	    39.5279	    40.1993	    42.8848	    32.8140	    40.0314	    39.9475	
    48.3398	    54.8019	    32.5623	    36.2549	    40.1993	    40.2832	    43.3884	    33.7372	    40.0314	    39.9475	
    49.9344	    56.2286	    33.3176	    36.9263	    40.7867	    40.3671	    43.8919	    34.7443	    40.1154	    39.9475	
    51.2772	    57.3196	    33.9050	    37.4298	    41.2064	    40.2832	    44.4794	    35.8353	    40.1993	    39.8636	
    52.1164	    57.9071	    34.2407	    37.7655	    41.4581	    39.9475	    44.8990	    36.6745	    40.2832	    39.6957	
    52.2003	    57.9910	    34.2407	    37.7655	    41.3742	    39.2761	    45.2347	    37.1780	    40.3671	    39.5279	
    51.6129	    57.4036	    33.8211	    37.3459	    41.0385	    38.4369	    45.4025	    37.3459	    40.3671	    39.3600	
    50.1862	    56.1447	    33.0658	    36.6745	    40.2832	    37.3459	    45.4025	    37.0102	    40.2832	    39.1922	
    47.9202	    54.2984	    31.8909	    35.8353	    39.3600	    36.3388	    45.2347	    36.4227	    40.2832	    39.1922	
    45.0668	    52.0325	    30.4642	    35.0800	    38.1851	    35.4156	    44.8990	    35.5835	    40.2832	    39.4440	
    41.7938	    49.4308	    29.0375	    34.4925	    37.0102	    34.9121	    44.4794	    34.6603	    40.4510	    39.8636	
    38.4369	    46.9131	    27.6947	    34.2407	    35.9192	    34.8282	    44.1437	    33.6533	    40.7028	    40.4510	
    35.2478	    44.6472	    26.6876	    34.2407	    35.0800	    35.2478	    43.8080	    32.8979	    41.1224	    41.2064	
    32.6462	    42.8009	    26.1002	    34.6603	    34.4925	    36.0870	    43.6401	    32.3105	    41.7099	    41.9617	
    30.7159	    41.6260	    25.9323	    35.1639	    34.2407	    37.2620	    43.4723	    32.0587	    42.2974	    42.7170	
    29.6249	    41.0385	    26.1841	    35.8353	    34.2407	    38.6887	    43.3884	    31.9748	    42.8009	    43.2205	
    29.2053	    40.9546	    26.6876	    36.4227	    34.4925	    40.0314	    43.2205	    32.1426	    43.3044	    43.4723	
    29.2053	    41.2064	    27.2751	    36.6745	    34.8282	    41.2064	    43.0527	    32.3944	    43.4723	    43.3884	
    29.3732	    41.5421	    27.6108	    36.6745	    34.9960	    41.9617	    42.6331	    32.6462	    43.3884	    42.9688	
    29.6249	    41.7099	    27.6947	    36.1710	    35.0800	    42.2974	    41.9617	    32.6462	    42.8848	    42.1295	
    29.6249	    41.8777	    27.4429	    35.3317	    34.9960	    42.2134	    41.0385	    32.4783	    42.1295	    41.0385	
    29.6249	    41.7938	    26.9394	    34.3246	    34.7443	    41.7938	    39.9475	    32.2266	    41.2064	    39.6957	
    29.6249	    41.7938	    26.1841	    33.4015	    34.3246	    41.2903	    38.7726	    31.8909	    40.1154	    38.3530	
    29.7089	    41.8777	    25.5127	    32.5623	    33.8211	    40.6189	    37.6816	    31.6391	    39.1083	    37.0102	
    29.9606	    42.0456	    24.9252	    32.0587	    33.3176	    40.1154	    36.8423	    31.5552	    38.2690	    36.0031	
    30.5481	    42.5491	    24.5895	    31.8069	    32.8979	    39.7797	    36.1710	    31.8069	    37.6816	    35.2478	
    31.4713	    43.1366	    24.4217	    31.9748	    32.4783	    39.6118	    36.0031	    32.2266	    37.3459	    34.8282	
    32.4783	    43.9758	    24.5056	    32.3105	    32.2266	    39.5279	    36.1710	    32.9819	    37.3459	    34.8282	
    33.5693	    44.8151	    24.8413	    32.8979	    32.1426	    39.6957	    36.7584	    33.8211	    37.5977	    35.1639	
    34.6603	    45.8221	    25.4288	    33.5693	    32.3944	    40.0314	    37.6816	    34.9121	    38.1012	    35.7513	
    35.5835	    46.6614	    26.1002	    34.4086	    32.8979	    40.4510	    38.7726	    36.0031	    38.6887	    36.4227	
    36.2549	    47.3328	    26.7715	    35.0800	    33.5693	    40.9546	    40.0314	    36.9263	    39.3600	    37.2620	
    36.5906	    47.8363	    27.2751	    35.6674	    34.2407	    41.4581	    41.0385	    37.7655	    39.8636	    37.8494	
    36.5906	    47.9202	    27.6947	    36.0031	    34.7443	    41.7938	    41.9617	    38.3530	    40.1993	    38.3530	
    36.1710	    47.8363	    27.8625	    36.0870	    35.1639	    41.9617	    42.5491	    38.6047	    40.1993	    38.5208	
    35.5835	    47.5006	    27.7786	    36.0031	    35.3317	    42.1295	    42.8848	    38.5208	    39.9475	    38.3530	
    34.8282	    46.9131	    27.5269	    35.8353	    35.3317	    42.2134	    42.8848	    38.1851	    39.5279	    38.0173	
    33.8211	    46.2418	    27.1072	    35.7513	    34.9960	    42.2134	    42.6331	    37.4298	    39.0244	    37.4298	
    32.8140	    45.4025	    26.5198	    35.5835	    34.4925	    42.2134	    42.1295	    36.5067	    38.3530	    36.6745	
    31.7230	    44.4794	    25.7645	    35.4996	    33.6533	    42.1295	    41.3742	    35.2478	    37.8494	    35.9192	
    30.7159	    43.5562	    24.9252	    35.4156	    32.5623	    41.9617	    40.3671	    33.9050	    37.3459	    35.0800	
    29.8767	    42.6331	    24.0021	    35.3317	    31.3034	    41.7099	    39.1922	    32.5623	    37.0102	    34.3246	
    29.1214	    41.7938	    23.0789	    35.2478	    29.7928	    41.3742	    37.9333	    31.3034	    36.7584	    33.5693	
    28.5339	    41.0385	    22.1558	    35.2478	    28.1982	    40.8707	    36.5906	    30.1285	    36.5067	    32.8979	
    27.8625	    40.3671	    21.2326	    35.2478	    26.3519	    40.2832	    35.3317	    29.1214	    36.2549	    32.3105	
    27.1912	    39.6957	    20.3934	    35.2478	    24.5056	    39.6957	    34.1568	    28.3661	    36.0031	    31.8909	
    26.3519	    39.0244	    19.6381	    35.1639	    22.6593	    38.9404	    33.0658	    27.7786	    35.7513	    31.5552	
    25.5127	    38.3530	    18.9667	    34.9960	    20.8969	    38.3530	    32.3105	    27.3590	    35.4996	    31.3873	
    24.5895	    37.6816	    18.3792	    34.8282	    19.3863	    37.7655	    31.7230	    27.1912	    35.3317	    31.4713	
    23.6664	    37.0102	    17.8757	    34.4925	    18.2953	    37.1780	    31.3873	    27.1912	    35.2478	    31.7230	
    22.8271	    36.4227	    17.4561	    34.0729	    17.7078	    36.6745	    31.1356	    27.2751	    35.1639	    32.1426	
    22.1558	    35.8353	    17.2043	    33.4854	    17.7078	    36.1710	    31.0516	    27.3590	    35.0800	    32.6462	
    21.6522	    35.4996	    17.2043	    32.6462	    18.3792	    35.5835	    31.0516	    27.5269	    35.0800	    33.1497	
    21.5683	    35.4156	    17.4561	    31.8909	    19.7220	    34.9960	    31.3034	    27.8625	    35.1639	    33.7372	
    21.8201	    35.6674	    18.1274	    31.2195	    21.6522	    34.4925	    31.6391	    28.2822	    35.2478	    34.4086	
    22.4915	    36.2549	    19.1345	    30.8838	    23.9182	    34.0729	    32.2266	    28.9536	    35.4996	    34.9960	
    23.4985	    37.1780	    20.3934	    30.9677	    26.3519	    33.9050	    32.8979	    29.7928	    35.8353	    35.4996	
    24.7574	    38.3530	    21.7361	    31.3034	    28.6179	    33.9890	    33.6533	    30.7159	    36.1710	    35.8353	
    26.0162	    39.4440	    22.9950	    31.9748	    30.5481	    34.1568	    34.3246	    31.7230	    36.4227	    35.9192	
    27.1912	    40.4510	    24.0021	    32.7301	    31.9748	    34.3246	    34.7443	    32.4783	    36.4227	    35.6674	
    28.1982	    41.1224	    24.6735	    33.4854	    32.8140	    34.4925	    34.9960	    32.9819	    36.1710	    35.0800	
    29.0375	    41.5421	    24.7574	    34.0729	    33.2336	    34.4925	    34.9121	    33.0658	    35.6674	    34.1568	
    29.5410	    41.6260	    24.5056	    34.4925	    33.0658	    34.3246	    34.4925	    32.8979	    34.9960	    33.1497	
    29.7928	    41.4581	    23.7503	    34.6603	    32.5623	    34.0729	    33.9050	    32.3105	    34.2407	    31.9748	
    29.8767	    41.0385	    22.6593	    34.5764	    31.8069	    33.7372	    33.1497	    31.3873	    33.4015	    30.7999	
    29.6249	    40.2832	    21.3165	    34.1568	    30.7999	    33.3176	    32.3105	    30.2963	    32.5623	    29.7928	
    29.2892	    39.4440	    19.9738	    33.4854	    29.7928	    33.0658	    31.3873	    29.0375	    31.8909	    28.9536	
    28.7857	    38.6047	    18.6310	    32.6462	    28.7857	    33.0658	    30.6320	    27.7786	    31.4713	    28.4500	
    28.3661	    37.8494	    17.6239	    31.8069	    27.8625	    33.2336	    30.0446	    26.5198	    31.2195	    28.1982	
    27.8625	    37.1780	    16.8686	    31.0516	    27.1912	    33.6533	    29.6249	    25.4288	    31.2195	    28.2822	
    27.3590	    36.5906	    16.3651	    30.4642	    26.6876	    34.2407	    29.5410	    24.5895	    31.3034	    28.6179	
    26.9394	    36.0870	    16.1133	    30.0446	    26.4359	    34.8282	    29.6249	    23.8342	    31.5552	    29.1214	
    26.4359	    35.6674	    15.8615	    29.6249	    26.1841	    35.2478	    29.8767	    23.3307	    31.8069	    29.7089	
    26.0162	    35.2478	    15.6937	    29.2892	    26.1002	    35.5835	    30.2124	    22.9111	    31.9748	    30.1285	
    25.6805	    34.9121	    15.5258	    28.9536	    26.0162	    35.5835	    30.6320	    22.5754	    32.0587	    30.5481	
    25.3448	    34.7443	    15.3580	    28.6179	    26.0162	    35.4996	    31.1356	    22.4075	    31.9748	    30.7999	
    25.1770	    34.6603	    15.1901	    28.3661	    26.1002	    35.1639	    31.6391	    22.3236	    31.8909	    30.7999	
    25.0931	    34.6603	    15.1062	    28.1143	    26.1841	    34.8282	    32.1426	    22.3236	    31.5552	    30.7159	
    25.0931	    34.8282	    15.1062	    27.9465	    26.3519	    34.4086	    32.5623	    22.2397	    31.2195	    30.3802	
    25.3448	    35.0800	    15.1901	    27.8625	    26.6037	    33.9890	    32.9819	    22.0718	    30.7159	    29.8767	
    25.7645	    35.4996	    15.3580	    27.9465	    26.9394	    33.4854	    33.2336	    21.9040	    30.1285	    29.2053	
    26.3519	    36.0031	    15.5258	    28.0304	    27.2751	    32.8979	    33.4854	    21.5683	    29.4571	    28.3661	
    27.0233	    36.5906	    15.8615	    28.1143	    27.7786	    32.3105	    33.7372	    21.3165	    28.7018	    27.5269	
    27.7786	    37.2620	    16.2811	    28.1982	    28.2822	    31.7230	    33.9050	    20.9808	    28.0304	    26.7715	
    28.5339	    37.8494	    16.7007	    28.1982	    28.7018	    31.0516	    34.1568	    20.8130	    27.3590	    26.0162	
    29.2053	    38.2690	    16.9525	    28.1143	    29.2053	    30.2124	    34.3246	    20.7291	    26.6876	    25.5127	
    29.5410	    38.4369	    17.1204	    27.6947	    29.4571	    29.2892	    34.4925	    20.6451	    26.0162	    25.0931	
    29.5410	    38.3530	    17.1204	    26.8555	    29.5410	    28.1982	    34.5764	    20.6451	    25.3448	    24.8413	
    28.9536	    37.7655	    16.7847	    25.6805	    29.3732	    26.8555	    34.6603	    20.5612	    24.6735	    24.7574	
    27.9465	    36.9263	    16.2811	    24.1699	    29.0375	    25.4288	    34.6603	    20.3934	    23.9182	    24.7574	
    26.4359	    35.8353	    15.6937	    22.4075	    28.6179	    23.9182	    34.7443	    20.2255	    23.1628	    25.0092	
    24.5895	    34.5764	    15.0223	    20.6451	    28.1982	    22.4915	    34.7443	    19.8898	    22.4075	    25.3448	
    22.7432	    33.3176	    14.3509	    18.8828	    27.8625	    21.1487	    34.9121	    19.5541	    21.8201	    25.8484	
    20.8130	    32.0587	    13.8474	    17.2882	    27.5269	    19.8898	    34.9960	    19.2184	    21.3165	    26.4359	
    19.1345	    31.0516	    13.5117	    15.8615	    27.3590	    18.9667	    35.0800	    18.7988	    21.0648	    27.1072	
    17.8757	    30.2124	    13.3438	    14.8544	    27.1912	    18.3792	    35.1639	    18.3792	    20.9808	    27.6947	
    16.9525	    29.7089	    13.4277	    14.2670	    27.1912	    18.2114	    35.1639	    17.9596	    21.1487	    28.1143	
    16.5329	    29.3732	    13.7634	    14.0991	    27.1912	    18.5471	    35.1639	    17.6239	    21.5683	    28.4500	
    16.5329	    29.3732	    14.2670	    14.5187	    27.3590	    19.3024	    35.0800	    17.4561	    22.1558	    28.5339	
    16.7847	    29.6249	    14.9384	    15.3580	    27.6108	    20.3094	    35.0800	    17.3721	    22.9950	    28.5339	
    17.3721	    30.0446	    15.7776	    16.6168	    27.9465	    21.4844	    35.0800	    17.4561	    23.8342	    28.2822	
    18.2114	    30.6320	    16.6168	    18.0435	    28.4500	    22.7432	    35.0800	    17.7078	    24.7574	    28.0304	
    19.3024	    31.4713	    17.5400	    19.8059	    29.1214	    24.1699	    35.1639	    18.2114	    25.7645	    27.7786	
    20.6451	    32.3944	    18.4631	    21.5683	    29.7928	    25.5127	    35.2478	    18.7988	    26.8555	    27.6108	
    22.0718	    33.4854	    19.2184	    23.4146	    30.5481	    26.9394	    35.4156	    19.6381	    27.9465	    27.7786	
    23.6664	    34.6603	    19.8059	    25.1770	    31.3873	    28.3661	    35.6674	    20.4773	    28.9536	    28.0304	
    25.2609	    35.7513	    20.3094	    26.6876	    32.1426	    29.6249	    35.8353	    21.2326	    29.9606	    28.5339	
    26.8555	    36.9263	    20.5612	    27.8625	    32.8979	    30.7159	    36.0870	    21.9040	    30.7159	    29.0375	
    28.2822	    37.9333	    20.7291	    28.6179	    33.5693	    31.6391	    36.3388	    22.3236	    31.3034	    29.6249	
    29.6249	    38.7726	    20.8969	    29.0375	    34.2407	    32.2266	    36.5906	    22.4915	    31.6391	    30.1285	
    30.7159	    39.5279	    21.0648	    29.0375	    34.9121	    32.5623	    36.9263	    22.4915	    31.8069	    30.6320	
    31.4713	    40.1154	    21.3165	    28.7857	    35.4996	    32.7301	    37.2620	    22.4075	    31.8909	    31.2195	
    31.8909	    40.4510	    21.5683	    28.3661	    36.0031	    32.7301	    37.7655	    22.3236	    31.9748	    31.8069	
    31.8909	    40.5350	    21.9040	    28.0304	    36.2549	    32.8140	    38.2690	    22.4075	    32.1426	    32.3944	
    31.7230	    40.6189	    22.2397	    27.8625	    36.3388	    32.8979	    38.8565	    22.6593	    32.2266	    33.0658	
    31.4713	    40.7028	    22.5754	    27.9465	    36.1710	    33.1497	    39.5279	    23.0789	    32.3944	    33.5693	
    31.2195	    40.7028	    22.8271	    28.2822	    35.7513	    33.4015	    40.1154	    23.5825	    32.4783	    33.9050	
    30.9677	    40.7867	    23.0789	    28.7018	    35.3317	    33.7372	    40.6189	    24.1699	    32.4783	    33.9890	
    30.7159	    40.8707	    23.1628	    29.1214	    34.8282	    33.8211	    41.1224	    24.7574	    32.3944	    33.9050	
    30.5481	    40.9546	    23.1628	    29.3732	    34.4086	    33.8211	    41.4581	    25.2609	    32.1426	    33.4854	
    30.3802	    41.0385	    23.0789	    29.5410	    34.1568	    33.5693	    41.7938	    25.5966	    31.8069	    32.9819	
    30.2124	    41.0385	    22.8271	    29.5410	    33.9890	    33.2336	    42.0456	    26.0162	    31.4713	    32.3105	
    30.0446	    41.0385	    22.5754	    29.4571	    33.9050	    32.8140	    42.2134	    26.4359	    31.2195	    31.5552	
    30.0446	    41.1224	    22.2397	    29.3732	    33.9890	    32.3105	    42.2974	    26.8555	    31.0516	    30.9677	
    30.2124	    41.2064	    21.9879	    29.2892	    34.1568	    31.7230	    42.2134	    27.4429	    31.0516	    30.5481	
    30.5481	    41.4581	    21.7361	    29.1214	    34.3246	    31.1356	    42.0456	    27.9465	    31.1356	    30.2124	
    31.1356	    41.7938	    21.5683	    28.7857	    34.4925	    30.4642	    41.7099	    28.2822	    31.3873	    30.1285	
    31.7230	    42.1295	    21.4005	    28.1982	    34.5764	    29.7089	    41.2903	    28.4500	    31.6391	    30.2124	
    32.4783	    42.4652	    21.4005	    27.4429	    34.5764	    28.8696	    40.7867	    28.3661	    31.8909	    30.4642	
    33.2336	    42.8848	    21.4005	    26.7715	    34.4925	    28.1143	    40.2832	    28.0304	    32.2266	    30.8838	
    33.9050	    43.1366	    21.4844	    26.1841	    34.3246	    27.6947	    39.8636	    27.6108	    32.5623	    31.3873	
    34.5764	    43.4723	    21.6522	    25.9323	    34.0729	    27.6108	    39.5279	    27.1912	    32.9819	    32.1426	
    35.0800	    43.7241	    21.8201	    26.1002	    33.8211	    28.0304	    39.4440	    26.8555	    33.4015	    32.9819	
    35.4156	    43.8919	    22.1558	    26.7715	    33.7372	    28.9536	    39.4440	    26.6037	    33.9050	    33.9050	
    35.6674	    44.0598	    22.4915	    27.9465	    33.7372	    30.2963	    39.6118	    26.6876	    34.4925	    34.8282	
    35.7513	    44.3115	    22.9111	    29.4571	    33.9050	    32.0587	    39.9475	    26.9394	    34.9960	    35.6674	
    35.8353	    44.4794	    23.4146	    31.2195	    34.1568	    33.9050	    40.2832	    27.3590	    35.4996	    36.4227	
    36.0031	    44.8151	    24.0021	    32.9819	    34.5764	    35.7513	    40.6189	    28.0304	    36.0031	    37.0102	
    36.3388	    45.1508	    24.5895	    34.7443	    34.9960	    37.3459	    40.7867	    28.8696	    36.3388	    37.3459	
    36.8423	    45.5704	    25.1770	    36.2549	    35.4156	    38.6887	    40.9546	    29.7089	    36.5067	    37.5977	
    37.3459	    45.9900	    25.7645	    37.5137	    35.8353	    39.6118	    40.9546	    30.5481	    36.6745	    37.5977	
    38.0173	    46.4096	    26.4359	    38.6047	    36.1710	    40.1993	    40.9546	    31.3034	    36.6745	    37.5977	
    38.7726	    46.8292	    27.1072	    39.4440	    36.5906	    40.5350	    40.9546	    31.9748	    36.5906	    37.5137	
    39.5279	    47.2488	    28.0304	    40.2832	    37.0102	    40.7867	    41.0385	    32.6462	    36.5906	    37.5137	
    40.4510	    47.8363	    28.9536	    41.0385	    37.5977	    41.0385	    41.2903	    33.3176	    36.5906	    37.5977	
    41.3742	    48.4238	    30.0446	    41.7099	    38.2690	    41.3742	    41.6260	    33.9050	    36.7584	    37.9333	
    42.2134	    49.0112	    31.0516	    42.2134	    39.0244	    41.7938	    42.2134	    34.4925	    37.0102	    38.4369	
    42.8009	    49.5148	    31.8069	    42.4652	    39.6118	    42.2134	    42.8009	    34.7443	    37.3459	    39.0244	
    42.9688	    49.7665	    32.2266	    42.2134	    40.1154	    42.3813	    43.4723	    34.7443	    37.5137	    39.6118	
    42.7170	    49.6826	    32.2266	    41.4581	    40.3671	    42.2974	    44.0598	    34.3246	    37.5977	    40.1154	
    41.9617	    49.3469	    31.8069	    40.1154	    40.3671	    41.8777	    44.5633	    33.6533	    37.6816	    40.5350	
    40.7867	    48.7595	    31.0516	    38.5208	    40.0314	    41.2064	    45.0668	    32.8979	    37.7655	    40.8707	
    39.2761	    48.0042	    30.0446	    36.7584	    39.6118	    40.4510	    45.5704	    32.2266	    38.1012	    41.2064	
    37.5977	    47.1649	    28.8696	    35.2478	    38.8565	    39.8636	    45.9900	    31.8069	    38.6047	    41.6260	
    35.8353	    46.4096	    27.7786	    34.1568	    38.0173	    39.5279	    46.4096	    31.7230	    39.2761	    42.0456	
    34.2407	    45.7382	    26.8555	    33.4015	    37.0102	    39.2761	    46.8292	    31.9748	    40.1154	    42.5491	
    32.7301	    45.1508	    26.1002	    33.0658	    35.9192	    39.2761	    47.1649	    32.4783	    40.9546	    42.9688	
    31.3873	    44.7311	    25.5127	    32.9819	    34.6603	    39.3600	    47.3328	    33.1497	    41.7099	    43.3044	
    30.1285	    44.3115	    25.0092	    33.0658	    33.4015	    39.4440	    47.3328	    33.8211	    42.2974	    43.4723	
    29.1214	    43.8919	    24.6735	    33.2336	    32.2266	    39.5279	    47.1649	    34.4086	    42.6331	    43.3884	
    28.2822	    43.5562	    24.3378	    33.3176	    31.2195	    39.5279	    46.7453	    34.9960	    42.8009	    43.1366	
    27.6108	    43.1366	    24.0860	    33.5693	    30.5481	    39.5279	    46.1578	    35.4996	    42.7170	    42.7170	
    27.1912	    42.6331	    23.8342	    33.9050	    30.3802	    39.5279	    45.4025	    35.9192	    42.3813	    42.2134	
    26.8555	    42.1295	    23.6664	    34.3246	    30.7999	    39.5279	    44.7311	    36.4227	    41.9617	    41.6260	
    26.6876	    41.7099	    23.4985	    34.9960	    31.5552	    39.6957	    43.9758	    36.9263	    41.5421	    41.0385	
    26.6876	    41.3742	    23.4985	    35.8353	    32.6462	    40.0314	    43.4723	    37.4298	    41.1224	    40.5350	
    26.6876	    41.0385	    23.4146	    36.7584	    33.9050	    40.2832	    43.0527	    37.9333	    40.7028	    40.1154	
    26.7715	    40.7028	    23.4146	    37.5977	    34.9960	    40.6189	    42.8009	    38.3530	    40.2832	    39.8636	
    26.7715	    40.3671	    23.3307	    38.1851	    35.9192	    40.8707	    42.6331	    38.4369	    39.9475	    39.6957	
    26.6876	    40.0314	    23.1628	    38.4369	    36.5906	    40.8707	    42.5491	    38.1851	    39.5279	    39.6118	
    26.5198	    39.6957	    22.9111	    38.2690	    37.0102	    40.6189	    42.4652	    37.5977	    39.1083	    39.5279	
    26.1841	    39.1922	    22.4915	    37.6816	    37.1780	    40.1993	    42.4652	    36.5906	    38.7726	    39.6118	
    25.7645	    38.6887	    21.9040	    36.6745	    37.1780	    39.6118	    42.4652	    35.3317	    38.3530	    39.6957	
    25.4288	    38.2690	    21.2326	    35.4156	    37.0102	    38.9404	    42.5491	    33.9890	    38.1012	    39.9475	
    25.1770	    37.9333	    20.6451	    34.0729	    36.7584	    38.2690	    42.7170	    32.7301	    38.0173	    40.1993	
    25.1770	    37.7655	    20.1416	    32.9819	    36.5906	    37.6816	    42.8848	    31.8069	    38.0173	    40.6189	
    25.4288	    37.8494	    19.8059	    32.2266	    36.5067	    37.2620	    43.0527	    31.3034	    38.2690	    41.0385	
    25.8484	    38.1851	    19.6381	    31.8909	    36.5906	    37.0941	    43.2205	    31.3034	    38.7726	    41.4581	
    26.4359	    38.6887	    19.8059	    31.9748	    36.6745	    37.0102	    43.3884	    31.6391	    39.2761	    41.7938	
    27.1072	    39.2761	    20.0577	    32.3105	    36.8423	    36.9263	    43.3884	    32.3105	    39.9475	    42.1295	
    27.6947	    39.9475	    20.5612	    32.7301	    36.9263	    36.9263	    43.3044	    33.0658	    40.5350	    42.3813	
    28.1982	    40.5350	    21.0648	    33.0658	    37.0102	    36.7584	    42.9688	    33.9050	    41.1224	    42.4652	
    28.5339	    40.9546	    21.5683	    33.3176	    37.0941	    36.5906	    42.5491	    34.5764	    41.5421	    42.5491	
    28.6179	    41.2064	    22.0718	    33.4015	    37.0102	    36.3388	    41.9617	    35.1639	    41.7938	    42.3813	
    28.3661	    41.1224	    22.4915	    33.3176	    36.7584	    36.1710	    41.2903	    35.4996	    41.8777	    42.2974	
    27.9465	    40.8707	    22.7432	    33.3176	    36.5067	    36.2549	    40.5350	    35.6674	    41.9617	    42.0456	
    27.3590	    40.4510	    22.9111	    33.3176	    36.2549	    36.5067	    39.7797	    35.6674	    41.9617	    41.9617	
    26.6037	    39.8636	    22.9950	    33.4015	    35.9192	    37.0941	    39.1083	    35.6674	    41.9617	    41.9617	
    25.8484	    39.2761	    22.9950	    33.4854	    35.5835	    38.0173	    38.5208	    35.6674	    42.1295	    42.0456	
    25.1770	    38.6887	    22.9111	    33.6533	    35.2478	    39.1922	    38.1851	    35.8353	    42.2974	    42.2134	
    24.6735	    38.2690	    22.8271	    33.7372	    34.9960	    40.4510	    38.0173	    36.0870	    42.5491	    42.5491	
    24.3378	    37.9333	    22.5754	    33.7372	    34.6603	    41.6260	    38.1012	    36.4227	    42.8009	    42.8009	
    24.0860	    37.6816	    22.1558	    33.5693	    34.2407	    42.4652	    38.3530	    36.8423	    43.0527	    42.9688	
    24.0021	    37.5137	    21.7361	    33.3176	    33.9050	    42.9688	    38.6887	    37.3459	    43.3044	    43.0527	
    24.0021	    37.4298	    21.2326	    33.0658	    33.6533	    43.0527	    39.0244	    37.9333	    43.4723	    43.0527	
    24.0860	    37.5137	    20.7291	    32.8979	    33.4854	    42.8009	    39.4440	    38.6047	    43.5562	    42.9688	
    24.2538	    37.5977	    20.3094	    32.7301	    33.5693	    42.3813	    39.8636	    39.2761	    43.5562	    42.7170	
    24.5056	    37.8494	    19.8898	    32.8140	    33.7372	    41.7938	    40.2832	    40.0314	    43.5562	    42.5491	
    24.8413	    38.1851	    19.5541	    32.8979	    33.9890	    41.2064	    40.6189	    40.7028	    43.4723	    42.2974	
    25.3448	    38.6047	    19.0506	    33.1497	    34.2407	    40.5350	    40.8707	    41.2064	    43.3884	    42.0456	
    25.8484	    39.0244	    18.3792	    33.3176	    34.4086	    40.0314	    40.7867	    41.4581	    43.2205	    41.7099	
    26.4359	    39.5279	    17.6239	    33.6533	    34.4086	    39.6118	    40.5350	    41.2903	    42.9688	    41.2903	
    27.0233	    39.9475	    16.7847	    33.9050	    34.3246	    39.3600	    40.1154	    40.6189	    42.5491	    40.7867	
    27.6108	    40.3671	    15.9454	    34.3246	    34.0729	    39.2761	    39.6118	    39.4440	    41.9617	    40.1154	
    28.1143	    40.7028	    15.2740	    34.5764	    33.7372	    39.2761	    39.0244	    37.8494	    41.1224	    39.4440	
    28.6179	    40.9546	    14.7705	    34.7443	    33.4015	    39.2761	    38.4369	    35.8353	    40.1993	    38.6047	
    28.9536	    41.1224	    14.6027	    34.4925	    32.9819	    39.1083	    38.0173	    33.6533	    39.1083	    37.7655	
    29.2892	    41.2064	    14.7705	    33.9890	    32.7301	    38.8565	    37.6816	    31.5552	    37.8494	    37.0941	
    29.3732	    41.2064	    15.1901	    33.3176	    32.4783	    38.4369	    37.5977	    29.6249	    36.6745	    36.5067	
    29.3732	    41.1224	    15.7776	    32.3944	    32.3105	    37.9333	    37.7655	    28.1982	    35.5835	    36.0870	
    29.1214	    40.9546	    16.4490	    31.5552	    32.2266	    37.4298	    38.0173	    27.1912	    34.6603	    35.9192	
    28.6179	    40.6189	    17.0364	    30.7159	    32.1426	    36.8423	    38.4369	    26.6876	    33.9050	    36.0031	
    27.7786	    40.0314	    17.4561	    29.9606	    32.0587	    36.2549	    38.9404	    26.6037	    33.4015	    36.2549	
    26.6037	    39.1922	    17.7078	    29.2053	    31.8069	    35.4996	    39.3600	    26.6037	    33.0658	    36.5067	
    25.0931	    38.1012	    17.6239	    28.3661	    31.4713	    34.7443	    39.7797	    26.6876	    32.8979	    36.7584	
    23.3307	    36.8423	    17.3721	    27.4429	    30.9677	    33.8211	    40.1154	    26.6037	    32.8979	    36.9263	
    21.4844	    35.5835	    16.9525	    26.3519	    30.4642	    32.7301	    40.2832	    26.4359	    32.9819	    36.9263	
    19.6381	    34.2407	    16.4490	    25.0931	    29.8767	    31.5552	    40.1993	    26.1002	    33.0658	    36.5906	
    17.9596	    33.0658	    15.9454	    23.8342	    29.2892	    30.2963	    39.9475	    25.5966	    33.0658	    36.0031	
    16.7007	    32.1426	    15.6097	    22.4915	    28.6179	    28.9536	    39.3600	    25.0931	    32.9819	    35.1639	
    15.6937	    31.4713	    15.2740	    21.2326	    28.1143	    27.7786	    38.5208	    24.5056	    32.6462	    34.0729	
    15.1062	    30.9677	    15.1062	    20.0577	    27.5269	    26.6876	    37.3459	    24.0021	    32.1426	    32.7301	
    14.7705	    30.7159	    15.1062	    19.1345	    27.0233	    25.8484	    36.0870	    23.4985	    31.4713	    31.3873	
    14.6027	    30.6320	    15.1901	    18.4631	    26.6037	    25.1770	    34.7443	    23.0789	    30.7999	    30.0446	
    14.4348	    30.6320	    15.2740	    18.0435	    26.2680	    24.6735	    33.4015	    22.6593	    30.0446	    28.8696	
    14.2670	    30.6320	    15.3580	    17.7917	    26.0162	    24.3378	    32.3105	    22.2397	    29.3732	    28.0304	
    14.0152	    30.6320	    15.4419	    17.6239	    25.8484	    24.0021	    31.3873	    21.8201	    28.7857	    27.3590	
    13.6795	    30.6320	    15.4419	    17.4561	    25.8484	    23.7503	    30.8838	    21.4005	    28.4500	    27.1912	
    13.3438	    30.5481	    15.2740	    17.2043	    26.1002	    23.5825	    30.7999	    20.8969	    28.1982	    27.2751	
    13.3438	    30.7159	    15.1062	    16.9525	    26.5198	    23.5825	    31.1356	    20.3934	    28.1143	    27.6108	
    13.5956	    30.8838	    14.9384	    16.7007	    27.1072	    23.7503	    31.8069	    19.9738	    28.2822	    28.3661	
    14.2670	    31.3873	    14.7705	    16.4490	    27.7786	    24.1699	    32.8140	    19.8059	    28.5339	    29.2892	
    15.4419	    32.0587	    14.6866	    16.3651	    28.6179	    24.8413	    33.9890	    19.8059	    29.0375	    30.4642	
    17.0364	    32.9819	    14.6866	    16.5329	    29.4571	    25.7645	    35.1639	    20.0577	    29.6249	    31.6391	
    18.8828	    34.0729	    14.8544	    16.8686	    30.2963	    26.7715	    36.4227	    20.6451	    30.2963	    32.8140	
    20.9808	    35.2478	    15.1062	    17.5400	    30.9677	    27.9465	    37.5137	    21.4005	    30.9677	    33.9890	
    23.0789	    36.5067	    15.4419	    18.4631	    31.6391	    29.0375	    38.4369	    22.4075	    31.6391	    34.9121	
    25.0092	    37.5977	    15.7776	    19.6381	    31.9748	    29.9606	    39.1083	    23.4146	    32.3105	    35.5835	
    26.6876	    38.5208	    16.0294	    20.8130	    32.2266	    30.7999	    39.5279	    24.5056	    32.8979	    36.0870	
    27.9465	    39.2761	    16.1972	    21.9879	    32.2266	    31.3873	    39.6957	    25.5127	    33.3176	    36.1710	
    28.7018	    39.7797	    16.2811	    23.1628	    32.0587	    31.7230	    39.6957	    26.4359	    33.5693	    36.0870	
    28.9536	    39.9475	    16.1972	    24.1699	    31.7230	    31.8069	    39.3600	    27.1912	    33.7372	    35.8353	
    28.7857	    39.9475	    16.0294	    25.0931	    31.3034	    31.8909	    38.9404	    27.8625	    33.8211	    35.4996	
    28.2822	    39.7797	    15.6937	    25.9323	    30.7999	    31.8069	    38.3530	    28.4500	    33.9050	    35.1639	
    27.5269	    39.4440	    15.2740	    26.7715	    30.2124	    31.8069	    37.7655	    29.0375	    33.9890	    34.9121	
    26.7715	    39.1083	    14.8544	    27.5269	    29.6249	    31.8909	    37.0941	    29.5410	    34.0729	    34.9121	
    26.1002	    38.6887	    14.5187	    28.1982	    29.1214	    31.9748	    36.6745	    30.1285	    34.1568	    35.0800	
    25.5127	    38.2690	    14.3509	    28.9536	    28.7857	    32.3105	    36.4227	    30.6320	    34.3246	    35.4996	
    25.0931	    37.9333	    14.3509	    29.7089	    28.7857	    32.8140	    36.5067	    31.3034	    34.6603	    36.2549	
    24.6735	    37.5977	    14.4348	    30.4642	    28.8696	    33.5693	    36.8423	    31.8909	    35.0800	    37.0941	
    24.0021	    37.0941	    14.6027	    31.1356	    29.1214	    34.3246	    37.3459	    32.5623	    35.4996	    38.1012	
    22.9950	    36.4227	    14.6027	    31.5552	    29.2892	    34.9960	    37.8494	    32.9819	    35.9192	    38.9404	
    21.5683	    35.4156	    14.4348	    31.7230	    29.2892	    35.3317	    38.1851	    33.1497	    36.0870	    39.6118	
    19.7220	    34.1568	    14.0152	    31.5552	    29.1214	    35.4156	    38.1851	    32.9819	    36.0870	    39.9475	
    17.7078	    32.6462	    13.4277	    30.9677	    28.6179	    35.0800	    37.9333	    32.5623	    35.8353	    39.9475	
    15.7776	    31.2195	    12.6724	    30.2124	    28.1143	    34.4925	    37.4298	    32.0587	    35.4996	    39.7797	
    14.1830	    30.0446	    12.0010	    29.2892	    27.6108	    33.7372	    36.8423	    31.5552	    35.1639	    39.4440	
    13.4277	    29.2892	    11.4975	    28.3661	    27.1912	    32.9819	    36.2549	    31.0516	    34.8282	    39.0244	
    13.3438	    29.1214	    11.2457	    27.4429	    26.8555	    32.2266	    35.6674	    30.6320	    34.4925	    38.6887	
    14.0152	    29.3732	    11.1618	    26.6037	    26.7715	    31.4713	    35.1639	    30.2124	    34.1568	    38.2690	
    15.2740	    30.0446	    11.2457	    25.6805	    26.6876	    30.7159	    34.6603	    29.7089	    33.8211	    37.8494	
    16.7847	    30.9677	    11.4136	    24.7574	    26.6037	    30.0446	    34.1568	    28.9536	    33.4015	    37.3459	
    18.4631	    31.8909	    11.5814	    23.9182	    26.6037	    29.4571	    33.6533	    28.0304	    32.9819	    36.9263	
    20.0577	    32.8979	    11.8332	    23.2468	    26.6876	    28.9536	    33.2336	    26.8555	    32.5623	    36.5067	
    21.4844	    33.7372	    12.0850	    22.7432	    26.6876	    28.4500	    32.8140	    25.5966	    32.1426	    36.1710	
    22.6593	    34.4925	    12.4207	    22.4075	    26.8555	    28.1143	    32.5623	    24.2538	    31.8069	    35.9192	
    23.4985	    34.9960	    12.7563	    22.3236	    27.0233	    27.7786	    32.4783	    23.0789	    31.6391	    35.8353	
[Epoch Header]
[Trial Type]	11
[Accept]	1
[Correct]	0
[RT]	 0.000
[Resp]	0
[Epoch Data]
     6.7978	    22.1558	     1.7624	    10.9100	     7.7209	    -0.8392	    -7.8888	     1.6785	     0.3357	   -12.5885	
     6.6299	    22.0718	     1.1749	    10.1547	     7.3853	    -1.8463	    -8.3923	     1.2589	    -0.3357	   -13.0081	
     6.3782	    21.9040	     0.5035	     9.2316	     7.0496	    -3.0212	    -8.8120	     0.6714	    -1.0071	   -13.5117	
     6.0425	    21.8201	    -0.0839	     8.4763	     6.6299	    -4.1962	    -9.2316	     0.0000	    -1.6785	   -14.0991	
     5.8746	    21.6522	    -0.6714	     7.7209	     6.2103	    -5.2032	    -9.5673	    -0.6714	    -2.0981	   -14.6866	
     5.7907	    21.5683	    -1.1749	     7.3013	     5.9586	    -5.8746	    -9.5673	    -1.2589	    -2.2659	   -15.1062	
     5.9586	    21.6522	    -1.5106	     7.0496	     5.7068	    -6.1264	    -9.4833	    -1.7624	    -2.0981	   -15.3580	
     6.3782	    21.8201	    -1.7624	     7.1335	     5.6229	    -5.7907	    -8.9798	    -1.9302	    -1.5945	   -15.4419	
     6.9656	    22.1558	    -1.8463	     7.4692	     5.7068	    -5.0354	    -8.3923	    -1.9302	    -0.7553	   -15.2740	
     7.8049	    22.4915	    -1.8463	     7.8049	     5.8746	    -4.0283	    -7.5531	    -1.6785	     0.2518	   -14.9384	
     8.5602	    22.8271	    -1.7624	     8.0566	     6.1264	    -3.0212	    -6.6299	    -1.3428	     1.1749	   -14.6027	
     9.1476	    23.0789	    -1.7624	     8.0566	     6.2943	    -2.1820	    -5.9586	    -1.0071	     2.0142	   -14.3509	
     9.5673	    22.9950	    -1.8463	     7.8049	     6.2103	    -1.6785	    -5.4550	    -0.7553	     2.5177	   -14.2670	
     9.5673	    22.7432	    -2.0981	     7.3013	     5.9586	    -1.5945	    -5.3711	    -0.5035	     2.7695	   -14.4348	
     9.3994	    22.2397	    -2.3499	     6.6299	     5.3711	    -1.7624	    -5.6229	    -0.2518	     2.7695	   -14.7705	
     8.9798	    21.6522	    -2.6016	     6.1264	     4.6997	    -2.1820	    -6.1264	     0.0000	     2.6855	   -15.1901	
     8.5602	    21.1487	    -2.7695	     5.8746	     4.1122	    -2.5177	    -6.7978	     0.5035	     2.6855	   -15.5258	
     8.1406	    20.6451	    -2.7695	     5.8746	     3.5248	    -2.7695	    -7.4692	     1.0071	     2.6855	   -15.8615	
     7.7209	    20.1416	    -2.6855	     6.2103	     3.0212	    -2.7695	    -8.0566	     1.5945	     2.7695	   -16.1133	
     7.3013	    19.7220	    -2.6016	     6.7978	     2.6855	    -2.5177	    -8.7280	     2.0981	     3.0212	   -16.1972	
     6.7978	    19.2184	    -2.6855	     7.6370	     2.3499	    -2.0142	    -9.3155	     2.2659	     3.2730	   -16.3651	
     6.0425	    18.5471	    -2.8534	     8.6441	     1.9302	    -1.4267	    -9.9869	     2.1820	     3.4409	   -16.4490	
     5.2032	    17.8757	    -3.3569	     9.7351	     1.5106	    -0.5035	   -10.6583	     1.7624	     3.6087	   -16.5329	
     4.2801	    17.0364	    -3.8605	    10.9940	     1.1749	     0.5035	   -11.2457	     1.0071	     3.7766	   -16.5329	
     3.3569	    16.2811	    -4.4479	    12.2528	     0.8392	     1.6785	   -11.7493	     0.2518	     4.0283	   -16.3651	
     2.5177	    15.6097	    -4.9515	    13.6795	     0.7553	     3.0212	   -12.0010	    -0.5035	     4.2801	   -15.9454	
     1.9302	    15.1901	    -5.2872	    15.0223	     0.8392	     4.4479	   -12.0010	    -0.9232	     4.6997	   -15.4419	
     1.5106	    14.9384	    -5.3711	    16.2811	     1.1749	     5.7907	   -11.8332	    -1.0071	     5.1193	   -14.7705	
     1.4267	    15.0223	    -5.2032	    17.3721	     1.6785	     7.1335	   -11.3297	    -0.5875	     5.7068	   -14.0152	
     1.6785	    15.3580	    -4.7836	    18.3792	     2.4338	     8.3923	   -10.6583	     0.1678	     6.2943	   -13.2599	
     2.1820	    15.9454	    -4.1122	    19.2184	     3.3569	     9.4833	    -9.8190	     1.1749	     6.9656	   -12.4207	
     3.1052	    16.8686	    -3.1891	    19.8898	     4.2801	    10.3226	    -8.9798	     2.3499	     7.6370	   -11.5814	
     4.2801	    17.8757	    -2.1820	    20.3934	     5.2032	    10.9100	    -8.1406	     3.5248	     8.2245	   -10.8261	
     5.6229	    19.1345	    -1.0910	    20.7291	     6.0425	    11.3297	    -7.3853	     4.6997	     8.8120	   -10.1547	
     7.2174	    20.3934	    -0.0839	    20.7291	     6.7139	    11.3297	    -6.8817	     5.5389	     9.2316	    -9.6512	
     8.8120	    21.6522	     1.0071	    20.4773	     7.2174	    11.0779	    -6.5460	     6.1264	     9.5673	    -9.3994	
    10.3226	    22.8271	     1.9302	    19.9738	     7.5531	    10.4904	    -6.5460	     6.2943	     9.5673	    -9.3994	
    11.7493	    23.8342	     2.7695	    19.3024	     7.8049	     9.5673	    -6.7139	     6.1264	     9.3155	    -9.7351	
    12.8403	    24.6735	     3.4409	    18.2953	     7.8888	     8.3923	    -7.1335	     5.6229	     8.8959	   -10.3226	
    13.5956	    25.2609	     3.9444	    17.2043	     7.8888	     7.0496	    -7.7209	     4.8676	     8.2245	   -11.1618	
    14.0152	    25.6805	     4.2801	    15.9454	     7.8049	     5.4550	    -8.3084	     3.7766	     7.3853	   -12.2528	
    14.1830	    25.8484	     4.4479	    14.5187	     7.8049	     3.7766	    -8.9798	     2.6855	     6.4621	   -13.4277	
    14.0152	    25.9323	     4.4479	    12.9242	     7.8888	     2.0142	    -9.5673	     1.5945	     5.4550	   -14.6027	
    13.8474	    26.0162	     4.3640	    11.4136	     8.0566	     0.3357	   -10.0708	     0.6714	     4.5319	   -15.6937	
    13.6795	    26.1002	     4.1962	     9.9030	     8.3923	    -1.1749	   -10.3226	    -0.0839	     3.6926	   -16.6168	
    13.5117	    26.2680	     3.9444	     8.8120	     8.8120	    -2.2659	   -10.4065	    -0.4196	     3.0212	   -17.2043	
    13.4277	    26.5198	     3.6926	     8.1406	     9.2316	    -2.8534	   -10.2386	    -0.3357	     2.6016	   -17.5400	
    13.4277	    26.7715	     3.3569	     7.9727	     9.6512	    -3.0212	    -9.9869	    -0.0839	     2.4338	   -17.4561	
    13.5117	    26.9394	     3.0212	     8.2245	     9.9869	    -2.6855	    -9.5673	     0.5035	     2.6016	   -17.0364	
    13.5117	    27.1072	     2.6016	     8.8120	    10.1547	    -2.0142	    -9.0637	     1.0910	     2.8534	   -16.2811	
    13.5117	    27.1912	     2.0981	     9.5673	     9.9869	    -1.2589	    -8.5602	     1.7624	     3.2730	   -15.4419	
    13.4277	    27.1072	     1.5945	    10.4065	     9.5673	    -0.4196	    -8.0566	     2.2659	     3.6087	   -14.6027	
    13.1760	    26.8555	     1.0071	    11.2457	     8.8959	     0.2518	    -7.7209	     2.6855	     3.8605	   -13.8474	
    12.7563	    26.4359	     0.4196	    11.9171	     8.0566	     0.7553	    -7.4692	     2.8534	     3.7766	   -13.2599	
    12.0010	    25.8484	    -0.3357	    12.5046	     7.1335	     1.0910	    -7.4692	     2.8534	     3.6087	   -13.0920	
    10.9940	    25.0931	    -1.0071	    13.0081	     6.2103	     1.3428	    -7.5531	     2.7695	     3.1891	   -13.0081	
     9.9030	    24.3378	    -1.5945	    13.5956	     5.4550	     1.5106	    -7.7209	     2.7695	     2.7695	   -13.1760	
     8.8959	    23.5825	    -2.0142	    14.2670	     4.8676	     1.6785	    -7.8888	     2.8534	     2.4338	   -13.2599	
     8.1406	    22.9950	    -2.2659	    15.1062	     4.5319	     2.0142	    -8.0566	     3.2730	     2.2659	   -13.3438	
     7.7209	    22.7432	    -2.3499	    16.0294	     4.4479	     2.2659	    -8.2245	     4.0283	     2.2659	   -13.4277	
     7.7209	    22.7432	    -2.0981	    16.9525	     4.5319	     2.4338	    -8.3084	     4.9515	     2.5177	   -13.4277	
     7.9727	    22.9950	    -1.7624	    17.6239	     4.7836	     2.4338	    -8.3084	     5.9586	     3.0212	   -13.3438	
     8.4763	    23.2468	    -1.3428	    18.1274	     5.2032	     2.2659	    -8.3923	     6.9656	     3.5248	   -13.4277	
     8.9798	    23.6664	    -0.7553	    18.2953	     5.6229	     1.7624	    -8.5602	     7.8049	     4.1962	   -13.5117	
     9.5673	    24.0860	    -0.1678	    18.2114	     6.0425	     1.2589	    -8.6441	     8.3923	     4.8676	   -13.5956	
     9.9869	    24.3378	     0.3357	    17.8757	     6.4621	     0.6714	    -8.8959	     8.5602	     5.4550	   -13.7634	
    10.3226	    24.5056	     0.7553	    17.2882	     6.6299	     0.1678	    -9.1476	     8.3084	     5.8746	   -14.0152	
    10.3226	    24.4217	     1.0910	    16.5329	     6.7139	    -0.1678	    -9.4833	     7.8049	     6.1264	   -14.3509	
    10.0708	    24.1699	     1.1749	    15.6937	     6.5460	    -0.2518	    -9.8190	     6.9656	     6.1264	   -14.6866	
     9.7351	    23.8342	     1.2589	    14.8544	     6.2103	    -0.1678	   -10.1547	     5.9586	     5.8746	   -14.9384	
     9.3155	    23.4146	     1.1749	    14.0991	     5.7907	     0.1678	   -10.4904	     5.0354	     5.5389	   -15.1901	
     8.9798	    22.9950	     1.0071	    13.4277	     5.2872	     0.6714	   -10.7422	     4.2801	     5.2032	   -15.2740	
     8.7280	    22.6593	     0.8392	    12.9242	     4.8676	     1.4267	   -10.8261	     3.7766	     4.7836	   -15.2740	
     8.5602	    22.4075	     0.6714	    12.6724	     4.4479	     2.4338	   -10.9100	     3.4409	     4.4479	   -15.1062	
     8.5602	    22.2397	     0.4196	    12.7563	     4.1122	     3.5248	   -10.9940	     3.4409	     4.1962	   -14.9384	
     8.6441	    22.0718	     0.0839	    13.0920	     3.6926	     4.6997	   -10.9940	     3.4409	     3.9444	   -14.7705	
     8.6441	    21.8201	    -0.4196	    13.6795	     3.3569	     5.7068	   -11.1618	     3.6087	     3.6926	   -14.7705	
     8.6441	    21.4844	    -0.9232	    14.4348	     2.8534	     6.5460	   -11.4975	     3.6926	     3.4409	   -15.0223	
     8.5602	    21.1487	    -1.5945	    15.2740	     2.3499	     7.0496	   -11.8332	     3.6926	     3.2730	   -15.4419	
     8.4763	    20.7291	    -2.1820	    16.0294	     1.9302	     7.3853	   -12.3367	     3.7766	     3.0212	   -16.0294	
     8.4763	    20.4773	    -2.6016	    16.8686	     1.5106	     7.5531	   -12.7563	     3.7766	     2.9373	   -16.7847	
     8.6441	    20.3934	    -2.8534	    17.6239	     1.3428	     7.5531	   -13.0920	     3.9444	     2.8534	   -17.4561	
     8.9798	    20.5612	    -2.7695	    18.4631	     1.2589	     7.7209	   -13.2599	     4.1122	     2.9373	   -18.1274	
     9.5673	    20.8130	    -2.4338	    19.2184	     1.4267	     7.8888	   -13.3438	     4.3640	     3.0212	   -18.7149	
    10.1547	    21.2326	    -2.0142	    19.8059	     1.6785	     8.1406	   -13.3438	     4.6158	     3.1891	   -19.2184	
    10.6583	    21.6522	    -1.6785	    20.2255	     1.9302	     8.3084	   -13.2599	     4.8676	     3.2730	   -19.7220
[truncated: 3,051,874 more chars]
