# Supplementary material for: Task-related functional connectivity in autism spectrum conditions: an EEG study using wavelet transform coherence
Source: Mol Autism. 2013 Jan 12;4:1. doi: 10.1186/2040-2392-4-1 (PMC3558480; doi:10.1186/2040-2392-4-1)
Supplement: Additional file 4 — Raw EEG data for the face task (part 2). [file 2040-2392-4-1-S4.zip › ID33_faces_attending_faces.dat]

[Subject]	
[Date]	03/13/2009
[Time]	15:53:14
[Channels]	10
[Rate]	1000.000000
[Type]	Epoch
[Headers]	Yes
[Points]	401
[Xmin]	0.00000
[Sweeps]	90
[Accepted]	90
[Rejected]	0
[Domain]	Time
[Rows]	Points
[Electrode Labels]
[      P8]	[     TP8]	[      T8]	[      P7]	[     FT8]	[     TP7]	[      F8]	[      T7]	[     FT7]	[      F7]	
[Electrode XUnits]
[ Default]	[ Default]	[ Default]	[ Default]	[ Default]	[ Default]	[ Default]	[ Default]	[ Default]	[ Default]	
[Electrode YUnits]
[ Default]	[ Default]	[ Default]	[ Default]	[ Default]	[ Default]	[ Default]	[ Default]	[ Default]	[ Default]	
[Epoch Header]
[Trial Type]	11
[Accept]	1
[Correct]	0
[RT]	 0.000
[Resp]	0
[Epoch Data]
    -5.7068	    -1.4267	   -11.0779	    -4.2801	    -1.0071	     1.0910	    10.9100	   -10.4904	    -2.6855	    10.4065	
    -5.8746	    -1.9302	   -12.0010	    -4.5319	    -2.1820	     1.4267	     9.6512	   -10.4904	    -2.7695	     9.9869	
    -6.2103	    -2.7695	   -12.9242	    -4.9515	    -3.4409	     1.5106	     8.3084	   -10.6583	    -3.1052	     9.4833	
    -6.7139	    -3.7766	   -13.9313	    -5.4550	    -4.6158	     1.4267	     7.0496	   -10.8261	    -3.5248	     8.8959	
    -7.3853	    -5.0354	   -14.7705	    -5.9586	    -5.7907	     1.0910	     6.1264	   -11.2457	    -4.1122	     8.2245	
    -8.2245	    -6.2943	   -15.5258	    -6.5460	    -6.6299	     0.4196	     5.6229	   -11.6653	    -4.7836	     7.6370	
    -8.9798	    -7.4692	   -16.0294	    -7.0496	    -7.2174	    -0.3357	     5.4550	   -12.2528	    -5.7068	     7.0496	
    -9.8190	    -8.4763	   -16.3651	    -7.4692	    -7.5531	    -1.2589	     5.7068	   -12.8403	    -6.6299	     6.6299	
   -10.4904	    -9.2316	   -16.2811	    -7.6370	    -7.5531	    -2.2659	     6.2103	   -13.3438	    -7.5531	     6.2943	
   -10.9100	    -9.6512	   -15.9454	    -7.6370	    -7.3013	    -3.1052	     6.8817	   -13.8474	    -8.4763	     6.1264	
   -11.1618	    -9.5673	   -15.2740	    -7.4692	    -6.7139	    -3.7766	     7.7209	   -14.1830	    -9.3994	     6.1264	
   -11.1618	    -8.9798	   -14.2670	    -7.0496	    -5.9586	    -4.1962	     8.5602	   -14.3509	   -10.1547	     6.2103	
   -10.9100	    -8.1406	   -13.0081	    -6.5460	    -5.0354	    -4.4479	     9.2316	   -14.4348	   -10.9100	     6.3782	
   -10.4904	    -6.9656	   -11.8332	    -5.8746	    -4.1122	    -4.5319	     9.8190	   -14.1830	   -11.4975	     6.5460	
    -9.9030	    -5.6229	   -10.7422	    -5.2872	    -3.3569	    -4.4479	    10.0708	   -13.5956	   -11.7493	     6.6299	
    -9.2316	    -4.3640	    -9.9030	    -4.6158	    -2.6855	    -4.1962	    10.0708	   -12.6724	   -11.6653	     6.6299	
    -8.4763	    -3.2730	    -9.3155	    -4.0283	    -2.2659	    -3.8605	     9.9869	   -11.3297	   -11.1618	     6.5460	
    -7.6370	    -2.2659	    -9.0637	    -3.4409	    -1.8463	    -3.3569	     9.7351	    -9.5673	   -10.1547	     6.3782	
    -6.8817	    -1.4267	    -9.0637	    -2.8534	    -1.5106	    -2.8534	     9.4833	    -7.6370	    -8.8959	     6.1264	
    -6.0425	    -0.7553	    -9.1476	    -2.3499	    -1.1749	    -2.2659	     9.2316	    -5.7068	    -7.3013	     5.8746	
    -5.2032	    -0.2518	    -9.1476	    -1.8463	    -0.8392	    -1.5945	     8.9798	    -4.1122	    -5.5389	     5.7068	
    -4.4479	     0.1678	    -9.1476	    -1.4267	    -0.4196	    -1.0071	     8.8120	    -2.8534	    -3.7766	     5.7907	
    -3.7766	     0.5875	    -9.0637	    -1.1749	     0.0000	    -0.4196	     8.7280	    -2.0142	    -2.0981	     5.9586	
    -3.1891	     0.8392	    -8.8959	    -1.0071	     0.4196	     0.0000	     8.8120	    -1.5945	    -0.6714	     6.3782	
    -2.8534	     0.9232	    -8.5602	    -1.0910	     0.8392	     0.2518	     9.0637	    -1.5106	     0.4196	     6.7978	
    -2.6855	     1.0071	    -8.2245	    -1.3428	     1.3428	     0.3357	     9.5673	    -1.7624	     1.0910	     7.3853	
    -2.7695	     1.0910	    -7.7209	    -1.7624	     1.8463	     0.3357	    10.3226	    -2.2659	     1.2589	     7.9727	
    -2.9373	     1.0071	    -7.2174	    -2.2659	     2.4338	     0.0839	    11.2457	    -2.9373	     1.1749	     8.4763	
    -3.2730	     1.0071	    -6.7978	    -2.8534	     2.9373	    -0.2518	    12.4207	    -3.8605	     0.7553	     8.8120	
    -3.6087	     0.9232	    -6.2943	    -3.4409	     3.4409	    -0.5875	    13.5956	    -4.7836	     0.1678	     9.0637	
    -4.0283	     1.0071	    -5.7907	    -3.9444	     3.8605	    -0.9232	    14.6866	    -5.6229	    -0.5035	     9.3155	
    -4.1962	     1.1749	    -5.3711	    -4.2801	     4.1962	    -1.1749	    15.6937	    -6.3782	    -1.1749	     9.3994	
    -4.2801	     1.5106	    -4.8676	    -4.2801	     4.5319	    -1.1749	    16.5329	    -6.9656	    -1.7624	     9.4833	
    -4.1962	     1.9302	    -4.4479	    -4.1122	     4.6997	    -0.9232	    17.0364	    -7.3853	    -2.2659	     9.4833	
    -3.8605	     2.4338	    -4.1122	    -3.7766	     4.6997	    -0.4196	    17.2882	    -7.7209	    -2.7695	     9.4833	
    -3.5248	     2.9373	    -3.9444	    -3.3569	     4.5319	     0.0839	    17.2043	    -8.0566	    -3.1891	     9.2316	
    -3.1891	     3.3569	    -3.9444	    -2.8534	     4.1962	     0.7553	    16.8686	    -8.3923	    -3.6087	     8.9798	
    -2.8534	     3.6926	    -4.1122	    -2.3499	     3.6926	     1.3428	    16.3651	    -8.7280	    -3.9444	     8.6441	
    -2.6855	     3.8605	    -4.3640	    -1.8463	     3.1891	     1.9302	    15.6097	    -9.0637	    -4.1962	     8.3084	
    -2.5177	     3.8605	    -4.7836	    -1.4267	     2.6855	     2.5177	    14.8544	    -9.3155	    -4.3640	     8.0566	
    -2.5177	     3.7766	    -5.2032	    -1.0910	     2.0981	     2.9373	    14.1830	    -9.5673	    -4.3640	     7.8049	
    -2.6855	     3.5248	    -5.7068	    -1.0071	     1.7624	     3.1891	    13.5117	    -9.6512	    -4.2801	     7.6370	
    -2.9373	     3.1052	    -6.2943	    -1.0910	     1.4267	     3.3569	    13.0920	    -9.7351	    -4.1122	     7.6370	
    -3.3569	     2.6016	    -6.8817	    -1.4267	     1.2589	     3.4409	    12.7563	    -9.7351	    -3.9444	     7.7209	
    -4.0283	     1.8463	    -7.4692	    -1.9302	     1.0910	     3.5248	    12.6724	    -9.6512	    -3.6926	     7.9727	
    -4.6997	     1.0910	    -7.9727	    -2.6016	     0.9232	     3.5248	    12.7563	    -9.4833	    -3.3569	     8.3084	
    -5.5389	     0.1678	    -8.4763	    -3.3569	     0.7553	     3.5248	    13.0081	    -9.3994	    -3.1052	     8.7280	
    -6.2943	    -0.6714	    -8.8959	    -4.1122	     0.5875	     3.5248	    13.4277	    -9.2316	    -2.8534	     9.1476	
    -7.0496	    -1.5106	    -9.1476	    -4.7836	     0.3357	     3.5248	    14.0152	    -9.0637	    -2.6016	     9.4833	
    -7.6370	    -2.1820	    -9.2316	    -5.2032	     0.2518	     3.7766	    14.6866	    -8.8120	    -2.2659	     9.8190	
    -7.9727	    -2.5177	    -9.0637	    -5.2872	     0.2518	     4.1122	    15.4419	    -8.3923	    -1.7624	    10.1547	
    -7.8049	    -2.5177	    -8.6441	    -4.8676	     0.4196	     4.7836	    16.2811	    -7.7209	    -1.0910	    10.5743	
    -7.3853	    -2.1820	    -7.8888	    -4.0283	     0.7553	     5.6229	    17.0364	    -6.8817	    -0.1678	    10.9100	
    -6.4621	    -1.5106	    -6.8817	    -2.7695	     1.3428	     6.6299	    17.7917	    -5.9586	     0.7553	    11.2457	
    -5.2872	    -0.5035	    -5.7907	    -1.2589	     1.9302	     7.6370	    18.2953	    -4.9515	     1.6785	    11.4136	
    -3.9444	     0.6714	    -4.6158	     0.4196	     2.5177	     8.5602	    18.6310	    -4.0283	     2.3499	    11.4136	
    -2.5177	     1.9302	    -3.5248	     2.0142	     3.1891	     9.3155	    18.7988	    -3.2730	     2.9373	    11.2457	
    -1.0910	     3.1891	    -2.4338	     3.3569	     3.6926	     9.7351	    18.7988	    -2.6855	     3.2730	    10.9940	
     0.2518	     4.3640	    -1.5106	     4.6158	     4.1962	    10.0708	    18.7988	    -2.2659	     3.3569	    10.7422	
     1.5106	     5.3711	    -0.6714	     5.5389	     4.6158	    10.1547	    18.7149	    -1.9302	     3.3569	    10.4065	
     2.5177	     6.2943	     0.0839	     6.1264	     5.0354	    10.0708	    18.7149	    -1.8463	     3.1891	    10.0708	
     3.2730	     6.8817	     0.5875	     6.4621	     5.3711	     9.8190	    18.8828	    -1.8463	     2.8534	     9.8190	
     3.7766	     7.3013	     1.0071	     6.3782	     5.7907	     9.4833	    19.0506	    -1.9302	     2.4338	     9.5673	
     4.0283	     7.3853	     1.2589	     6.1264	     6.1264	     8.9798	    19.3863	    -2.0981	     2.0142	     9.4833	
     3.9444	     7.2174	     1.3428	     5.5389	     6.5460	     8.4763	    19.8059	    -2.2659	     1.5106	     9.3994	
     3.6087	     6.7139	     1.1749	     4.6997	     6.8817	     7.8888	    20.2255	    -2.5177	     1.0910	     9.4833	
     3.0212	     6.0425	     0.9232	     3.7766	     7.0496	     7.3013	    20.5612	    -2.6855	     0.6714	     9.6512	
     2.4338	     5.1193	     0.3357	     2.9373	     7.1335	     6.7139	    20.7291	    -2.7695	     0.4196	     9.9030	
     1.6785	     4.1122	    -0.3357	     2.1820	     7.0496	     6.1264	    20.7291	    -2.8534	     0.3357	    10.1547	
     1.0910	     3.1052	    -1.0910	     1.5945	     6.7978	     5.7068	    20.6451	    -2.6855	     0.5035	    10.5743	
     0.5875	     2.2659	    -1.7624	     1.5106	     6.4621	     5.5389	    20.4773	    -2.2659	     0.8392	    11.0779	
     0.4196	     1.6785	    -2.2659	     1.8463	     6.1264	     5.7068	    20.3094	    -1.5945	     1.5106	    11.6653	
     0.5875	     1.5106	    -2.4338	     2.6855	     6.0425	     6.1264	    20.2255	    -0.6714	     2.5177	    12.3367	
     1.1749	     1.7624	    -2.3499	     3.9444	     6.2103	     6.9656	    20.3934	     0.5035	     3.6087	    13.0081	
     2.0981	     2.3499	    -2.0142	     5.5389	     6.5460	     7.9727	    20.6451	     1.5945	     4.7836	    13.6795	
     3.1891	     3.1052	    -1.5945	     7.3013	     7.0496	     9.1476	    20.8969	     2.6016	     5.9586	    14.0991	
     4.2801	     3.9444	    -1.1749	     8.8959	     7.6370	    10.2386	    20.9808	     3.4409	     6.8817	    14.2670	
     5.2872	     4.6997	    -0.8392	    10.3226	     7.9727	    11.0779	    20.7291	     3.9444	     7.5531	    14.0991	
     6.2103	     5.2032	    -0.8392	    11.4136	     8.0566	    11.6653	    20.1416	     4.1962	     7.8888	    13.5956	
     6.7978	     5.6229	    -1.0071	    12.1689	     7.8049	    12.0010	    19.1345	     4.1122	     7.9727	    12.7563	
     7.2174	     5.7907	    -1.4267	    12.5046	     7.2174	    11.9171	    17.8757	     3.7766	     7.8049	    11.6653	
     7.3853	     5.8746	    -1.8463	    12.5885	     6.5460	    11.4975	    16.5329	     3.1891	     7.4692	    10.5743	
     7.3013	     5.7907	    -2.2659	    12.3367	     5.8746	    10.8261	    15.4419	     2.5177	     7.1335	     9.6512	
     7.1335	     5.7068	    -2.6016	    11.9171	     5.2872	    10.0708	    14.6027	     1.7624	     6.8817	     8.8959	
     6.7139	     5.6229	    -2.7695	    11.3297	     4.8676	     9.3155	    14.1830	     1.0071	     6.7139	     8.5602	
     6.2943	     5.5389	    -2.7695	    10.7422	     4.6158	     8.7280	    14.2670	     0.3357	     6.7139	     8.5602	
     5.7907	     5.4550	    -2.6855	    10.1547	     4.3640	     8.3084	    14.6866	    -0.1678	     6.8817	     9.0637	
     5.2872	     5.3711	    -2.4338	     9.6512	     4.2801	     8.0566	    15.4419	    -0.4196	     7.2174	     9.9030	
     4.6997	     5.3711	    -2.0981	     9.2316	     4.2801	     7.9727	    16.5329	    -0.5035	     7.7209	    11.0779	
     4.1962	     5.3711	    -1.6785	     8.8120	     4.3640	     8.0566	    17.7078	    -0.4196	     8.3923	    12.5046	
     3.6926	     5.3711	    -1.1749	     8.5602	     4.6997	     8.2245	    18.9667	    -0.0839	     9.1476	    14.0152	
     3.3569	     5.4550	    -0.6714	     8.4763	     5.2032	     8.4763	    20.2255	     0.5035	    10.0708	    15.6937	
     3.1891	     5.7068	     0.0000	     8.4763	     5.8746	     8.8959	    21.3165	     1.3428	    11.0779	    17.3721	
     3.3569	     6.2103	     0.7553	     8.7280	     6.6299	     9.4833	    22.3236	     2.4338	    12.0850	    18.9667	
     3.8605	     6.9656	     1.5945	     9.2316	     7.5531	    10.0708	    23.0789	     3.6926	    13.0081	    20.3934	
     4.7836	     7.9727	     2.3499	     9.9030	     8.4763	    10.8261	    23.7503	     5.0354	    13.7634	    21.5683	
     5.8746	     9.0637	     3.0212	    10.6583	     9.3155	    11.4975	    24.2538	     6.2943	    14.3509	    22.2397	
     7.0496	    10.1547	     3.5248	    11.4136	    10.0708	    12.0850	    24.6735	     7.3853	    14.7705	    22.4915	
     8.1406	    11.1618	     3.7766	    12.2528	    10.7422	    12.5885	    25.0092	     8.3923	    14.9384	    22.0718	
     9.1476	    11.8332	     3.7766	    12.9242	    11.1618	    13.0081	    25.3448	     9.2316	    14.8544	    21.0648	
     9.8190	    12.3367	     3.6087	    13.4277	    11.3297	    13.1760	    25.6805	     9.8190	    14.6027	    19.3024	
    10.1547	    12.4207	     3.2730	    13.5956	    11.3297	    13.0081	    25.8484	    10.0708	    14.1830	    17.0364	
     9.9869	    12.1689	     2.7695	    13.5117	    10.9940	    12.5885	    26.0162	     9.9030	    13.4277	    14.4348	
     9.5673	    11.5814	     2.4338	    13.0081	    10.4904	    11.8332	    26.1002	     9.3155	    12.5046	    11.9171	
     8.7280	    10.8261	     2.0981	    12.3367	     9.9869	    10.8261	    26.1841	     8.4763	    11.4136	     9.8190	
     7.7209	     9.9030	     2.0142	    11.4975	     9.4833	     9.8190	    26.4359	     7.3853	    10.4904	     8.3084	
     6.6299	     8.9798	     2.1820	    10.7422	     9.0637	     8.8120	    26.8555	     6.2943	     9.6512	     7.4692	
     5.6229	     8.1406	     2.4338	    10.0708	     8.8959	     8.0566	    27.5269	     5.1193	     8.9798	     7.1335	
     4.7836	     7.3853	     2.7695	     9.6512	     8.8120	     7.3853	    28.2822	     4.0283	     8.4763	     7.2174	
     4.1122	     6.9656	     3.1891	     9.4833	     8.9798	     7.0496	    29.1214	     3.0212	     8.1406	     7.5531	
     3.6926	     6.7139	     3.6926	     9.6512	     9.1476	     6.9656	    30.0446	     2.0981	     7.9727	     8.0566	
     3.6087	     6.7978	     4.1122	    10.0708	     9.4833	     7.2174	    30.7999	     1.3428	     7.8888	     8.5602	
     3.7766	     7.1335	     4.4479	    10.7422	     9.8190	     7.7209	    31.3873	     0.7553	     7.8049	     8.9798	
     4.1122	     7.7209	     4.7836	    11.4975	    10.1547	     8.3923	    31.8069	     0.2518	     7.8049	     9.1476	
     4.6997	     8.3923	     5.1193	    12.2528	    10.5743	     9.0637	    31.8909	    -0.1678	     7.6370	     9.1476	
     5.4550	     9.2316	     5.2872	    12.8403	    10.9100	     9.8190	    31.8069	    -0.6714	     7.4692	     8.8120	
     6.2103	    10.0708	     5.5389	    13.2599	    11.4136	    10.4065	    31.6391	    -1.0910	     7.2174	     8.3084	
     7.1335	    11.0779	     5.7907	    13.5117	    11.8332	    10.9100	    31.2195	    -1.5945	     6.7978	     7.7209	
     8.2245	    12.1689	     6.1264	    13.5956	    12.3367	    11.3297	    30.7159	    -2.0142	     6.4621	     7.1335	
     9.3155	    13.3438	     6.7139	    13.5956	    12.7563	    11.8332	    30.1285	    -2.3499	     6.2103	     6.7978	
    10.6583	    14.6866	     7.3853	    13.5956	    13.3438	    12.3367	    29.4571	    -2.4338	     6.2103	     6.7139	
    12.0850	    16.1133	     8.3084	    13.5956	    13.8474	    13.0920	    28.8696	    -2.3499	     6.4621	     7.0496	
    13.5956	    17.5400	     9.4833	    13.8474	    14.5187	    13.9313	    28.3661	    -1.9302	     7.0496	     7.8049	
    15.2740	    19.0506	    10.8261	    14.1830	    15.2740	    15.0223	    28.0304	    -1.3428	     8.0566	     8.9798	
    16.9525	    20.4773	    12.3367	    14.7705	    16.1972	    16.3651	    27.9465	    -0.3357	     9.3994	    10.5743	
    18.6310	    21.9879	    13.9313	    15.6937	    17.2882	    17.8757	    28.1982	     0.9232	    11.0779	    12.4207	
    20.1416	    23.3307	    15.6937	    16.7007	    18.6310	    19.5541	    28.7857	     2.6855	    13.0081	    14.4348	
    21.5683	    24.6735	    17.5400	    17.8757	    20.1416	    21.3165	    29.7089	     4.7836	    15.2740	    16.5329	
    22.7432	    25.7645	    19.3024	    18.9667	    21.6522	    22.8271	    30.9677	     7.3013	    17.7078	    18.4631	
    23.4146	    26.5198	    20.7291	    19.7220	    23.0789	    24.0021	    32.2266	    10.0708	    20.0577	    19.9738	
    23.4985	    26.7715	    21.6522	    20.0577	    24.0860	    24.5056	    33.2336	    12.5885	    21.9879	    20.9808	
    22.7432	    26.2680	    21.7361	    19.5541	    24.3378	    24.1699	    33.6533	    14.3509	    23.2468	    21.1487	
    21.0648	    24.9252	    20.8969	    18.2953	    23.8342	    22.8271	    33.4854	    15.1062	    23.4146	    20.4773	
    18.4631	    22.5754	    19.0506	    16.0294	    22.3236	    20.3934	    32.5623	    14.5187	    22.4075	    18.7149	
    14.9384	    19.3863	    16.1972	    12.8403	    20.0577	    16.9525	    31.1356	    12.5885	    20.1416	    16.0294	
    10.7422	    15.4419	    12.5046	     8.8959	    17.0364	    12.8403	    29.1214	     9.5673	    16.9525	    12.4207	
     5.9586	    10.9940	     8.3084	     4.5319	    13.6795	     8.3923	    26.8555	     5.7068	    13.0081	     8.3084	
     1.1749	     6.4621	     3.8605	     0.0839	    10.0708	     3.8605	    24.4217	     1.5106	     8.8120	     3.9444	
    -3.4409	     2.0981	    -0.3357	    -4.1122	     6.5460	    -0.2518	    21.9879	    -2.6016	     4.8676	    -0.3357	
    -7.3013	    -1.5945	    -4.0283	    -7.4692	     3.6087	    -3.5248	    19.8898	    -6.2103	     1.4267	    -4.0283	
   -10.1547	    -4.3640	    -6.8817	    -9.8190	     1.3428	    -5.7068	    18.2953	    -8.9798	    -1.0910	    -6.8817	
   -11.7493	    -5.9586	    -8.6441	   -10.9100	     0.0839	    -6.6299	    17.3721	   -10.6583	    -2.5177	    -8.8120	
   -12.2528	    -6.5460	    -9.4833	   -10.8261	    -0.2518	    -6.3782	    17.1204	   -11.1618	    -2.7695	    -9.5673	
   -11.6653	    -6.2103	    -9.3994	    -9.7351	     0.2518	    -5.1193	    17.4561	   -10.6583	    -2.0142	    -9.3994	
   -10.4065	    -5.1193	    -8.6441	    -7.8888	     1.5106	    -3.1052	    18.3792	    -9.2316	    -0.4196	    -8.3923	
    -8.7280	    -3.6926	    -7.4692	    -5.6229	     3.1052	    -0.5875	    19.5541	    -7.2174	     1.7624	    -6.6299	
    -6.9656	    -2.0981	    -6.0425	    -3.1891	     4.7836	     2.0142	    20.8969	    -4.7836	     4.1962	    -4.5319	
    -5.2872	    -0.5875	    -4.6158	    -0.7553	     6.5460	     4.5319	    22.3236	    -2.3499	     6.7139	    -2.1820	
    -4.0283	     0.6714	    -3.4409	     1.3428	     7.9727	     6.7139	    23.5825	     0.0000	     9.0637	     0.1678	
    -3.1052	     1.5106	    -2.4338	     3.0212	     9.1476	     8.3923	    24.6735	     2.0981	    11.0779	     2.3499	
    -2.5177	     2.0981	    -1.7624	     4.3640	     9.9869	     9.6512	    25.5966	     3.7766	    12.6724	     4.1962	
    -2.3499	     2.3499	    -1.3428	     5.2872	    10.4904	    10.3226	    26.2680	     5.1193	    13.8474	     5.7907	
    -2.2659	     2.5177	    -1.0910	     5.8746	    10.7422	    10.6583	    26.7715	     6.1264	    14.6027	     6.8817	
    -2.4338	     2.6016	    -1.0071	     6.2103	    10.7422	    10.4904	    26.9394	     6.7978	    14.8544	     7.4692	
    -2.6016	     2.6855	    -1.0071	     6.2943	    10.5743	    10.0708	    26.8555	     7.2174	    14.8544	     7.7209	
    -2.8534	     2.6855	    -1.1749	     6.1264	    10.2386	     9.3994	    26.4359	     7.3013	    14.6027	     7.6370	
    -3.1052	     2.7695	    -1.4267	     5.7907	     9.7351	     8.5602	    25.6805	     7.2174	    14.0991	     7.1335	
    -3.2730	     2.7695	    -1.7624	     5.2032	     9.1476	     7.6370	    24.7574	     6.8817	    13.4277	     6.4621	
    -3.3569	     2.8534	    -2.0981	     4.5319	     8.5602	     6.7139	    23.7503	     6.2943	    12.5885	     5.6229	
    -3.4409	     2.8534	    -2.5177	     3.8605	     7.9727	     5.8746	    22.7432	     5.4550	    11.7493	     4.6158	
    -3.4409	     2.8534	    -2.8534	     3.0212	     7.4692	     5.1193	    21.9040	     4.4479	    10.9100	     3.6087	
    -3.3569	     2.7695	    -3.1891	     2.2659	     7.2174	     4.4479	    21.1487	     3.1891	    10.0708	     2.5177	
    -3.4409	     2.6016	    -3.4409	     1.4267	     7.0496	     3.8605	    20.6451	     1.7624	     9.2316	     1.5106	
    -3.5248	     2.2659	    -3.6926	     0.5035	     7.0496	     3.3569	    20.4773	     0.2518	     8.5602	     0.5875	
    -3.7766	     1.6785	    -3.8605	    -0.4196	     7.2174	     2.7695	    20.4773	    -1.1749	     7.8888	     0.0000	
    -4.1962	     1.0071	    -4.1122	    -1.4267	     7.4692	     2.1820	    20.7291	    -2.5177	     7.4692	    -0.4196	
    -4.8676	     0.2518	    -4.3640	    -2.4338	     7.6370	     1.5106	    20.9808	    -3.6926	     7.0496	    -0.5035	
    -5.6229	    -0.6714	    -4.6158	    -3.6087	     7.6370	     0.7553	    21.2326	    -4.6158	     6.7978	    -0.5035	
    -6.4621	    -1.5945	    -4.9515	    -4.6997	     7.4692	     0.0000	    21.4005	    -5.4550	     6.6299	    -0.2518	
    -7.3013	    -2.4338	    -5.2872	    -5.7068	     7.1335	    -0.7553	    21.4844	    -5.9586	     6.5460	     0.0000	
    -7.9727	    -3.1052	    -5.4550	    -6.4621	     6.6299	    -1.4267	    21.4005	    -6.2103	     6.5460	     0.4196	
    -8.4763	    -3.4409	    -5.4550	    -6.7978	     6.2103	    -1.6785	    21.4005	    -6.2103	     6.7139	     0.8392	
    -8.5602	    -3.3569	    -5.2032	    -6.7139	     5.8746	    -1.5106	    21.4844	    -5.8746	     7.1335	     1.2589	
    -8.2245	    -2.8534	    -4.6997	    -6.0425	     5.7907	    -0.8392	    21.7361	    -5.2032	     7.6370	     1.6785	
    -7.3853	    -1.9302	    -4.0283	    -4.9515	     5.8746	     0.2518	    21.9879	    -4.2801	     8.3923	     2.0981	
    -6.2943	    -0.8392	    -3.2730	    -3.5248	     6.0425	     1.5945	    22.2397	    -3.1891	     9.2316	     2.3499	
    -4.9515	     0.4196	    -2.6016	    -1.8463	     6.2943	     3.1052	    22.4075	    -1.9302	    10.0708	     2.6016	
    -3.4409	     1.7624	    -1.9302	    -0.1678	     6.5460	     4.6997	    22.4075	    -0.5875	    11.0779	     2.7695	
    -2.0142	     3.1052	    -1.4267	     1.4267	     6.7978	     6.2943	    22.4075	     0.8392	    12.0010	     2.9373	
    -0.6714	     4.2801	    -1.0071	     3.0212	     7.0496	     7.7209	    22.3236	     2.1820	    12.9242	     3.1052	
     0.5875	     5.2032	    -0.7553	     4.2801	     7.2174	     8.9798	    22.2397	     3.3569	    13.7634	     3.3569	
     1.5106	     5.9586	    -0.6714	     5.3711	     7.3853	     9.9030	    22.3236	     4.3640	    14.3509	     3.5248	
     2.0981	     6.2943	    -0.7553	     6.1264	     7.5531	    10.5743	    22.4075	     5.0354	    14.7705	     3.6087	
     2.4338	     6.3782	    -1.0071	     6.5460	     7.6370	    10.8261	    22.6593	     5.4550	    14.9384	     3.6926	
     2.4338	     6.1264	    -1.3428	     6.6299	     7.8049	    10.7422	    22.9950	     5.6229	    14.9384	     3.7766	
     2.2659	     5.7068	    -1.5945	     6.6299	     7.9727	    10.4065	    23.4146	     5.5389	    14.8544	     3.7766	
     2.0142	     5.2872	    -1.6785	     6.4621	     8.2245	     9.9869	    23.9182	     5.2872	    14.7705	     3.8605	
     1.5945	     4.8676	    -1.5945	     6.2943	     8.6441	     9.3994	    24.4217	     4.9515	    14.6027	     3.9444	
     1.2589	     4.4479	    -1.1749	     5.9586	     9.1476	     8.8120	    24.7574	     4.5319	    14.4348	     4.0283	
     0.7553	     4.0283	    -0.6714	     5.6229	     9.7351	     8.2245	    25.0092	     3.9444	    14.0991	     4.0283	
     0.3357	     3.6926	    -0.1678	     5.2872	    10.3226	     7.5531	    25.0931	     3.3569	    13.7634	     3.8605	
    -0.0839	     3.4409	     0.2518	     5.0354	    10.9100	     6.9656	    25.0931	     2.6855	    13.2599	     3.6926	
    -0.3357	     3.2730	     0.5875	     4.9515	    11.2457	     6.5460	    24.8413	     2.0142	    12.7563	     3.3569	
    -0.4196	     3.3569	     0.7553	     5.1193	    11.4136	     6.3782	    24.4217	     1.4267	    12.2528	     3.0212	
    -0.2518	     3.5248	     0.6714	     5.4550	    11.1618	     6.2943	    23.8342	     0.9232	    11.7493	     2.5177	
     0.1678	     3.8605	     0.4196	     6.0425	    10.5743	     6.4621	    23.1628	     0.5875	    11.1618	     1.8463	
     0.7553	     4.1962	    -0.0839	     6.6299	     9.6512	     6.6299	    22.2397	     0.3357	    10.6583	     1.0910	
     1.3428	     4.5319	    -0.6714	     7.1335	     8.4763	     6.8817	    21.3165	     0.0839	    10.1547	     0.3357	
     1.8463	     4.8676	    -1.4267	     7.5531	     7.2174	     6.8817	    20.4773	    -0.1678	     9.6512	    -0.4196	
     2.2659	     5.0354	    -2.0981	     7.6370	     6.0425	     6.7139	    19.8059	    -0.5035	     9.1476	    -1.0071	
     2.4338	     4.9515	    -2.8534	     7.3853	     4.9515	     6.2943	    19.2184	    -1.0071	     8.5602	    -1.5945	
     2.2659	     4.6158	    -3.6087	     6.7978	     4.0283	     5.6229	    18.7988	    -1.5945	     7.9727	    -2.0981	
     1.8463	     4.0283	    -4.3640	     5.8746	     3.2730	     4.6158	    18.5471	    -2.3499	     7.2174	    -2.6016	
     1.1749	     3.1052	    -5.1193	     4.5319	     2.6016	     3.2730	    18.3792	    -3.1891	     6.3782	    -3.1052	
     0.1678	     1.9302	    -5.7907	     3.0212	     2.0981	     1.8463	    18.2953	    -3.9444	     5.6229	    -3.5248	
    -0.9232	     0.5875	    -6.2943	     1.3428	     1.7624	     0.2518	    18.4631	    -4.4479	     5.0354	    -3.6926	
    -2.0981	    -0.7553	    -6.6299	    -0.2518	     1.6785	    -1.1749	    18.7149	    -4.7836	     4.6997	    -3.7766	
    -3.1891	    -2.0142	    -6.8817	    -1.6785	     1.7624	    -2.4338	    18.9667	    -4.6997	     4.5319	    -3.7766	
    -4.2801	    -3.1052	    -6.9656	    -2.8534	     1.8463	    -3.4409	    19.3024	    -4.4479	     4.6158	    -3.6087	
    -5.2032	    -4.1122	    -7.0496	    -3.6087	     2.0142	    -4.1122	    19.3863	    -4.0283	     4.8676	    -3.4409	
    -6.0425	    -4.9515	    -7.1335	    -4.0283	     2.0142	    -4.4479	    19.3024	    -3.8605	     5.1193	    -3.3569	
    -6.5460	    -5.6229	    -7.2174	    -4.0283	     2.0142	    -4.4479	    19.0506	    -3.8605	     5.4550	    -3.3569	
    -6.7978	    -5.9586	    -7.3013	    -3.6087	     2.0142	    -4.1122	    18.5471	    -4.1962	     5.6229	    -3.3569	
    -6.7139	    -6.0425	    -7.3013	    -2.7695	     1.9302	    -3.5248	    18.0435	    -4.7836	     5.8746	    -3.3569	
    -6.2943	    -5.7907	    -7.2174	    -1.6785	     2.0142	    -2.7695	    17.5400	    -5.3711	     6.0425	    -3.3569	
    -5.6229	    -5.4550	    -7.0496	    -0.5035	     2.0981	    -1.9302	    17.1204	    -5.9586	     6.2943	    -3.2730	
    -4.8676	    -4.9515	    -6.8817	     0.7553	     2.1820	    -1.1749	    16.8686	    -6.3782	     6.6299	    -3.2730	
    -4.1962	    -4.5319	    -6.7978	     1.7624	     2.2659	    -0.4196	    16.5329	    -6.6299	     6.9656	    -3.3569	
    -3.4409	    -4.1122	    -6.7978	     2.6855	     2.1820	     0.1678	    16.2811	    -6.6299	     7.3013	    -3.3569	
    -2.8534	    -3.7766	    -6.9656	     3.3569	     2.0142	     0.7553	    15.9454	    -6.4621	     7.6370	    -3.4409	
    -2.2659	    -3.5248	    -7.3013	     3.7766	     1.5945	     1.1749	    15.5258	    -6.2943	     7.8049	    -3.5248	
    -1.9302	    -3.4409	    -7.8049	     3.9444	     1.0910	     1.5106	    14.9384	    -6.1264	     7.8888	    -3.6087	
    -1.5945	    -3.4409	    -8.3923	     3.9444	     0.4196	     1.6785	    14.4348	    -5.9586	     7.8888	    -3.6087	
    -1.5106	    -3.6087	    -9.0637	     3.7766	    -0.2518	     1.8463	    13.9313	    -5.9586	     7.7209	    -3.5248	
    -1.5945	    -3.7766	    -9.6512	     3.4409	    -0.7553	     1.9302	    13.6795	    -5.9586	     7.5531	    -3.3569	
    -1.6785	    -3.9444	   -10.1547	     3.1891	    -0.9232	     2.0142	    13.5956	    -5.9586	     7.3013	    -3.1052	
    -1.8463	    -4.1122	   -10.4065	     2.8534	    -0.7553	     2.2659	    13.8474	    -5.8746	     7.0496	    -2.7695	
    -2.0981	    -4.2801	   -10.4904	     2.6855	    -0.4196	     2.4338	    14.2670	    -5.7907	     6.8817	    -2.3499	
    -2.3499	    -4.3640	   -10.4065	     2.6016	     0.1678	     2.7695	    14.8544	    -5.6229	     6.7139	    -2.0142	
    -2.5177	    -4.4479	   -10.2386	     2.5177	     0.7553	     3.0212	    15.5258	    -5.4550	     6.6299	    -1.7624	
    -2.6855	    -4.5319	    -9.9869	     2.5177	     1.3428	     3.3569	    16.1133	    -5.2872	     6.5460	    -1.5106	
    -2.6016	    -4.5319	    -9.6512	     2.6016	     1.9302	     3.6926	    16.7007	    -5.0354	     6.5460	    -1.3428	
    -2.2659	    -4.4479	    -9.2316	     2.9373	     2.4338	     4.1962	    17.1204	    -4.7836	     6.6299	    -1.1749	
    -1.6785	    -4.1962	    -8.7280	     3.3569	     3.0212	     4.6997	    17.4561	    -4.4479	     6.8817	    -1.0071	
    -0.6714	    -3.7766	    -8.1406	     4.0283	     3.4409	     5.2032	    17.5400	    -4.1122	     7.3013	    -0.8392	
     0.4196	    -3.2730	    -7.6370	     4.6997	     3.8605	     5.7907	    17.3721	    -3.6926	     7.7209	    -0.7553	
     1.6785	    -2.6855	    -7.1335	     5.4550	     4.1122	     6.2943	    16.9525	    -3.3569	     8.0566	    -0.7553	
     2.9373	    -2.0981	    -6.7139	     6.2103	     4.1962	     6.6299	    16.2811	    -3.0212	     8.3923	    -0.9232	
     3.9444	    -1.5106	    -6.4621	     6.7978	     4.1962	     6.7978	    15.4419	    -2.8534	     8.4763	    -1.2589	
     4.7836	    -1.0071	    -6.3782	     7.2174	     4.1122	     6.7978	    14.5187	    -2.8534	     8.3923	    -1.7624	
     5.4550	    -0.5875	    -6.3782	     7.4692	     3.8605	     6.6299	    13.5117	    -3.0212	     8.1406	    -2.3499	
     5.7068	    -0.2518	    -6.3782	     7.3853	     3.6087	     6.2103	    12.5046	    -3.2730	     7.7209	    -3.1052	
     5.7907	     0.0000	    -6.4621	     7.1335	     3.3569	     5.7068	    11.7493	    -3.6926	     7.1335	    -3.8605	
     5.6229	     0.0839	    -6.5460	     6.5460	     3.1891	     4.9515	    11.1618	    -4.1122	     6.4621	    -4.5319	
     5.2032	     0.1678	    -6.5460	     5.8746	     3.1052	     4.1962	    10.8261	    -4.6158	     5.7907	    -5.1193	
     4.6158	     0.1678	    -6.5460	     5.1193	     3.1052	     3.3569	    10.7422	    -5.1193	     5.1193	    -5.5389	
     4.0283	     0.0839	    -6.4621	     4.3640	     3.1891	     2.6016	    10.9100	    -5.6229	     4.5319	    -5.8746	
     3.2730	     0.0000	    -6.3782	     3.7766	     3.4409	     1.8463	    11.1618	    -6.0425	     4.0283	    -5.9586	
     2.6016	    -0.1678	    -6.2103	     3.3569	     3.6087	     1.1749	    11.5814	    -6.5460	     3.6926	    -5.8746	
     2.0142	    -0.3357	    -6.0425	     3.1052	     3.8605	     0.6714	    11.9171	    -6.8817	     3.4409	    -5.7068	
     1.5945	    -0.4196	    -5.8746	     3.1052	     3.9444	     0.2518	    12.2528	    -7.3013	     3.2730	    -5.3711	
     1.2589	    -0.4196	    -5.6229	     3.1891	     4.0283	     0.0000	    12.5046	    -7.5531	     3.3569	    -4.8676	
     1.1749	    -0.2518	    -5.3711	     3.4409	     4.0283	    -0.0839	    12.5885	    -7.8049	     3.4409	    -4.4479	
     1.2589	     0.0000	    -5.1193	     3.7766	     3.8605	    -0.0839	    12.6724	    -7.9727	     3.6926	    -4.0283	
     1.5106	     0.3357	    -4.9515	     4.1122	     3.6087	    -0.0839	    12.5046	    -8.2245	     3.9444	    -3.6087	
     1.8463	     0.6714	    -4.8676	     4.3640	     3.1052	    -0.1678	    12.1689	    -8.3923	     4.1122	    -3.4409	
     2.1820	     1.0910	    -4.8676	     4.5319	     2.5177	    -0.2518	    11.6653	    -8.5602	     4.2801	    -3.3569	
     2.5177	     1.5106	    -5.0354	     4.5319	     1.7624	    -0.4196	    11.0779	    -8.5602	     4.3640	    -3.5248	
     2.9373	     1.8463	    -5.2032	     4.3640	     1.0071	    -0.5875	    10.3226	    -8.6441	     4.2801	    -3.8605	
     3.1891	     2.1820	    -5.4550	     3.9444	     0.4196	    -0.9232	     9.5673	    -8.5602	     4.0283	    -4.3640	
     3.3569	     2.5177	    -5.7068	     3.2730	    -0.1678	    -1.3428	     8.8120	    -8.4763	     3.6087	    -5.0354	
     3.3569	     2.6855	    -5.9586	     2.4338	    -0.5035	    -1.7624	     8.2245	    -8.3084	     3.0212	    -5.7907	
     3.1891	     2.7695	    -6.2943	     1.5106	    -0.5875	    -2.3499	     7.8049	    -8.0566	     2.3499	    -6.4621	
     2.9373	     2.6855	    -6.5460	     0.4196	    -0.5035	    -2.8534	     7.6370	    -7.8049	     1.7624	    -6.9656	
     2.4338	     2.4338	    -6.6299	    -0.5035	    -0.1678	    -3.3569	     7.7209	    -7.3013	     1.2589	    -7.2174	
     1.8463	     2.1820	    -6.6299	    -1.3428	     0.4196	    -3.7766	     8.0566	    -6.7139	     0.9232	    -7.2174	
     1.1749	     1.8463	    -6.3782	    -2.0142	     1.0910	    -4.1122	     8.6441	    -5.9586	     0.9232	    -6.9656	
     0.3357	     1.4267	    -6.0425	    -2.6016	     1.8463	    -4.3640	     9.3155	    -5.1193	     1.3428	    -6.4621	
    -0.5875	     1.0071	    -5.6229	    -3.0212	     2.5177	    -4.5319	    10.0708	    -4.2801	     2.0142	    -5.8746	
    -1.6785	     0.5035	    -5.2032	    -3.2730	     3.1891	    -4.6997	    10.7422	    -3.5248	     2.9373	    -5.2032	
    -2.6855	     0.0839	    -4.8676	    -3.5248	     3.6087	    -4.6997	    11.4136	    -3.1052	     3.9444	    -4.5319	
    -3.6087	    -0.4196	    -4.5319	    -3.6926	     3.8605	    -4.6997	    11.8332	    -3.0212	     4.8676	    -4.0283	
    -4.3640	    -0.7553	    -4.3640	    -3.7766	     3.8605	    -4.4479	    12.0010	    -3.2730	     5.4550	    -3.6926	
    -4.7836	    -0.9232	    -4.1122	    -3.7766	     3.7766	    -4.0283	    12.0010	    -3.8605	     5.8746	    -3.3569	
    -4.8676	    -0.8392	    -3.9444	    -3.5248	     3.5248	    -3.3569	    11.6653	    -4.5319	     6.0425	    -3.1891	
    -4.5319	    -0.5035	    -3.6926	    -3.1891	     3.1891	    -2.4338	    11.2457	    -5.3711	     6.0425	    -3.1052	
    -3.7766	     0.1678	    -3.3569	    -2.6016	     2.9373	    -1.2589	    10.5743	    -5.8746	     6.0425	    -3.0212	
    -2.7695	     0.9232	    -2.9373	    -1.9302	     2.8534	     0.0839	     9.9030	    -6.1264	     6.1264	    -3.0212	
    -1.5945	     1.9302	    -2.4338	    -1.1749	     2.9373	     1.5945	     9.3155	    -5.9586	     6.2943	    -3.0212	
    -0.3357	     2.9373	    -1.9302	    -0.2518	     3.2730	     3.1052	     8.8120	    -5.3711	     6.6299	    -3.1052	
     0.7553	     3.9444	    -1.5106	     0.6714	     3.7766	     4.5319	     8.4763	    -4.4479	     7.0496	    -3.1052	
     1.6785	     4.6997	    -1.0910	     1.5106	     4.3640	     5.6229	     8.3084	    -3.3569	     7.4692	    -3.1891	
     2.3499	     5.2872	    -0.7553	     2.2659	     5.0354	     6.4621	     8.1406	    -2.2659	     7.8888	    -3.2730	
     2.6016	     5.4550	    -0.6714	     2.8534	     5.7068	     6.8817	     8.1406	    -1.4267	     8.2245	    -3.3569	
     2.5177	     5.4550	    -0.5875	     3.1891	     6.2103	     6.9656	     8.1406	    -0.7553	     8.4763	    -3.3569	
     2.1820	     5.1193	    -0.6714	     3.3569	     6.7139	     6.7139	     8.3084	    -0.4196	     8.7280	    -3.2730	
     1.6785	     4.6158	    -0.7553	     3.4409	     7.0496	     6.2943	     8.5602	    -0.2518	     8.8120	    -3.1052	
     0.9232	     4.1122	    -0.9232	     3.5248	     7.2174	     5.7907	     8.8120	    -0.1678	     8.9798	    -2.7695	
     0.0839	     3.5248	    -1.0910	     3.5248	     7.2174	     5.2872	     9.1476	    -0.0839	     9.1476	    -2.2659	
    -0.7553	     2.9373	    -1.2589	     3.5248	     7.1335	     4.7836	     9.4833	     0.0000	     9.3155	    -1.8463	
    -1.5106	     2.4338	    -1.3428	     3.6926	     6.9656	     4.3640	     9.7351	     0.1678	     9.4833	    -1.4267	
    -2.0981	     2.1820	    -1.3428	     3.9444	     6.7978	     4.0283	     9.9869	     0.3357	     9.6512	    -1.0071	
    -2.5177	     2.0981	    -1.1749	     4.2801	     6.6299	     3.9444	    10.2386	     0.5875	     9.8190	    -0.7553	
    -2.6855	     2.2659	    -0.9232	     4.7836	     6.4621	     4.1122	    10.4065	     0.8392	     9.9030	    -0.6714	
    -2.6016	     2.6855	    -0.5875	     5.3711	     6.4621	     4.3640	    10.5743	     1.0910	     9.9869	    -0.8392	
    -2.4338	     3.1891	    -0.1678	     5.8746	     6.3782	     4.7836	    10.5743	     1.2589	     9.9030	    -1.1749	
    -2.0142	     3.8605	     0.1678	     6.2103	     6.4621	     5.2872	    10.4904	     1.2589	     9.6512	    -1.6785	
    -1.5106	     4.6158	     0.5875	     6.4621	     6.5460	     5.6229	    10.4065	     1.0071	     9.3155	    -2.3499	
    -0.8392	     5.3711	     0.9232	     6.5460	     6.7139	     5.9586	    10.2386	     0.7553	     8.8959	    -3.0212	
     0.0000	     6.2103	     1.2589	     6.4621	     6.9656	     6.2943	    10.1547	     0.5035	     8.4763	    -3.6926	
     0.8392	     7.0496	     1.5945	     6.2943	     7.3853	     6.6299	    10.1547	     0.3357	     8.0566	    -4.1962	
     1.5945	     7.7209	     1.8463	     6.0425	     7.8049	     6.8817	    10.2386	     0.3357	     7.8888	    -4.4479	
     2.3499	     8.2245	     2.0981	     5.7068	     8.3084	     7.1335	    10.4065	     0.4196	     7.8049	    -4.5319	
     2.8534	     8.5602	     2.2659	     5.2872	     8.8120	     7.3013	    10.5743	     0.5875	     7.9727	    -4.3640	
     3.1891	     8.7280	     2.5177	     4.8676	     9.3155	     7.4692	    10.9100	     0.8392	     8.1406	    -3.9444	
     3.2730	     8.8120	     2.7695	     4.4479	     9.8190	     7.6370	    11.2457	     1.1749	     8.4763	    -3.3569	
     3.1891	     8.8120	     3.0212	     4.0283	    10.4904	     7.7209	    11.7493	     1.5106	     8.8120	    -2.6016	
     3.0212	     8.8120	     3.4409	     3.6926	    11.2457	     7.8049	    12.5046	     1.8463	     9.1476	    -1.8463	
     2.7695	     8.8959	     3.9444	     3.4409	    12.0850	     7.8049	    13.4277	     2.0142	     9.3155	    -1.1749	
     2.4338	     8.9798	     4.5319	     3.3569	    13.0920	     7.8049	    14.5187	     2.2659	     9.3994	    -0.5875	
     2.2659	     9.3155	     5.2872	     3.4409	    14.1830	     7.7209	    15.6937	     2.3499	     9.3994	    -0.0839	
     2.1820	     9.7351	     6.1264	     3.6926	    15.2740	     7.7209	    16.8686	     2.5177	     9.3155	     0.2518	
     2.3499	    10.4904	     7.1335	     4.2801	    16.4490	     7.8049	    17.9596	     2.6855	     9.2316	     0.5035	
     2.7695	    11.4975	     8.3084	     5.0354	    17.4561	     8.0566	    18.9667	     2.9373	     9.1476	     0.6714	
     3.5248	    12.6724	     9.4833	     5.9586	    18.3792	     8.4763	    19.7220	     3.2730	     8.9798	     0.5875	
     4.4479	    14.0152	    10.6583	     7.1335	    19.1345	     9.0637	    20.2255	     3.6926	     8.8959	     0.4196	
     5.6229	    15.3580	    11.7493	     8.3084	    19.7220	     9.7351	    20.3934	     4.1122	     8.7280	     0.1678	
     6.9656	    16.7007	    12.7563	     9.6512	    19.9738	    10.4065	    20.3094	     4.6158	     8.5602	    -0.1678	
     8.3084	    17.9596	    13.5117	    10.8261	    19.9738	    11.0779	    20.0577	     5.0354	     8.3923	    -0.5035	
     9.6512	    18.9667	    14.0991	    12.0010	    19.7220	    11.6653	    19.6381	     5.5389	     8.3084	    -0.6714	
    10.9100	    19.7220	    14.4348	    12.9242	    19.3024	    12.0850	    19.3024	     5.9586	     8.3084	    -0.8392	
    12.0010	    20.2255	    14.6027	    13.5956	    18.8828	    12.4207	    19.0506	     6.2943	     8.3084	    -0.9232	
    12.7563	    20.3934	    14.4348	    14.0991	    18.3792	    12.6724	    18.8828	     6.6299	     8.3084	    -1.0071	
    13.1760	    20.3094	    14.1830	    14.4348	    18.0435	    12.7563	    19.0506	     6.8817	     8.3923	    -1.0071	
    13.3438	    19.8898	    13.7634	    14.6866	    17.7917	    12.8403	    19.3863	     7.1335	     8.5602	    -0.9232	
    13.2599	    19.3024	    13.2599	    14.7705	    17.7078	    12.8403	    20.0577	     7.3853	     8.8959	    -0.6714	
    12.9242	    18.7988	    12.8403	    14.9384	    17.8757	    12.9242	    20.8969	     7.8049	     9.3994	    -0.1678	
    12.5885	    18.2953	    12.5046	    15.1901	    18.2114	    13.0920	    21.9879	     8.3084	    10.0708	     0.5875	
    12.1689	    17.8757	    12.3367	    15.5258	    18.7149	    13.3438	    23.0789	     8.9798	    10.9100	     1.5106	
    11.8332	    17.6239	    12.3367	    15.8615	    19.3024	    13.6795	    24.2538	     9.6512	    11.8332	     2.5177	
    11.6653	    17.5400	    12.4207	    16.2811	    19.9738	    13.9313	    25.2609	    10.4065	    12.6724	     3.5248	
    11.6653	    17.6239	    12.7563	    16.8686	    20.7291	    14.3509	    26.1002	    11.0779	    13.4277	     4.4479	
    11.8332	    17.9596	    13.0920	    17.4561	    21.3165	    14.7705	    26.6037	    11.7493	    14.0991	     5.2872	
    12.2528	    18.5471	    13.5117	    18.2114	    21.8201	    15.1901	    26.6876	    12.2528	    14.6027	     5.8746	
    12.9242	    19.2184	    13.9313	    18.9667	    22.0718	    15.7776	    26.2680	    12.7563	    15.1062	     6.2943	
    13.7634	    20.1416	    14.3509	    19.7220	    22.0718	    16.2811	    25.4288	    13.2599	    15.6097	     6.5460	
    14.7705	    21.0648	    14.6866	    20.5612	    21.8201	    16.9525	    24.1699	    13.5117	    16.0294	     6.7139	
    15.9454	    22.0718	    14.9384	    21.2326	    21.4844	    17.4561	    22.7432	    13.6795	    16.3651	     6.7139	
    17.1204	    23.2468	    15.2740	    21.9879	    21.1487	    18.0435	    21.3165	    13.6795	    16.7007	     6.6299	
    18.3792	    24.3378	    15.6937	    22.5754	    20.8969	    18.4631	    19.9738	    13.4277	    16.9525	     6.4621	
    19.5541	    25.4288	    16.1972	    22.9950	    20.7291	    18.7149	    18.7988	    13.0081	    17.1204	     6.2943	
    20.6451	    26.3519	    16.7007	    23.3307	    20.6451	    18.7149	    17.8757	    12.5046	    17.2043	     6.0425	
    21.4005	    27.0233	    17.1204	    23.3307	    20.6451	    18.5471	    17.0364	    11.9171	    17.1204	     5.7068	
    21.9040	    27.3590	    17.4561	    22.9950	    20.6451	    18.1274	    16.4490	    11.3297	    16.8686	     5.4550	
    21.8201	    27.3590	    17.5400	    22.4075	    20.5612	    17.5400	    15.9454	    10.8261	    16.6168	     5.2872	
    21.4005	    27.0233	    17.5400	    21.5683	    20.4773	    16.7847	    15.6937	    10.3226	    16.2811	     5.2032	
    20.6451	    26.3519	    17.4561	    20.5612	    20.3934	    16.0294	    15.5258	     9.9869	    15.7776	     5.1193	
    19.5541	    25.4288	    17.2882	    19.4702	    20.3094	    15.1901	    15.5258	     9.6512	    15.2740	     5.1193	
    18.2953	    24.4217	    17.0364	    18.2953	    20.2255	    14.5187	    15.6937	     9.3155	    14.7705	     5.2032	
    16.9525	    23.3307	    16.7847	    17.2043	    20.1416	    13.8474	    15.9454	     8.8959	    14.2670	     5.2872	
    15.6937	    22.3236	    16.6168	    16.1133	    20.1416	    13.2599	    16.3651	     8.3084	    13.7634	     5.3711	
    14.6027	    21.4844	    16.5329	    15.1901	    20.3094	    12.9242	    16.9525	     7.6370	    13.3438	     5.4550	
    13.7634	    20.8130	    16.6168	    14.3509	    20.5612	    12.8403	    17.6239	     6.8817	    12.9242	     5.3711	
    13.2599	    20.4773	    16.7007	    13.6795	    20.9808	    12.8403	    18.3792	     6.1264	    12.5885	     5.2032	
    13.0081	    20.3934	    16.7847	    13.0920	    21.5683	    13.0081	    18.9667	     5.4550	    12.3367	     4.9515	
    13.0081	    20.3934	    16.8686	    12.6724	    21.9879	    13.2599	    19.3863	     4.8676	    12.0850	     4.5319	
    13.1760	    20.3934	    16.8686	    12.2528	    22.4075	    13.5117	    19.6381	     4.4479	    11.9171	     4.0283	
    13.4277	    20.4773	    16.6168	    11.9171	    22.6593	    13.8474	    19.6381	     4.2801	    11.8332	     3.4409	
    13.6795	    20.5612	    16.2811	    11.7493	    22.7432	    14.0991	    19.3024	     4.4479	    11.7493	     2.7695	
    14.0152	    20.5612	    15.8615	    11.6653	    22.6593	    14.4348	    18.7988	     4.8676	    11.9171	     2.1820	
    14.2670	    20.4773	    15.3580	    11.8332	    22.3236	    14.6027	    18.1274	     5.6229	    12.0850	     1.5945	
    14.3509	    20.3094	    14.7705	    12.0010	    21.9040	    14.7705	    17.3721	     6.5460	    12.3367	     1.1749	
    14.2670	    19.8898	    14.1830	    12.0010	    21.3165	    14.6027	    16.5329	     7.3013	    12.5885	     0.9232	
    13.8474	    19.3024	    13.5117	    11.9171	    20.5612	    14.2670	    15.6937	     7.8888	    12.8403	     0.7553	
    13.0920	    18.4631	    12.7563	    11.4975	    19.7220	    13.5956	    14.9384	     8.1406	    12.9242	     0.7553	
    12.1689	    17.5400	    12.0850	    10.9100	    18.7988	    12.6724	    14.2670	     7.9727	    12.7563	     0.9232	
    11.0779	    16.4490	    11.3297	     9.9869	    17.8757	    11.5814	    13.6795	     7.6370	    12.5046	     1.0910	
     9.7351	    15.2740	    10.6583	     9.0637	    16.9525	    10.4065	    13.1760	     7.0496	    12.1689	     1.4267	
     8.3923	    14.0991	    10.0708	     7.9727	    16.0294	     9.1476	    12.7563	     6.3782	    11.6653	     1.8463	
     7.0496	    13.0081	     9.4833	     6.8817	    15.2740	     7.8888	    12.4207	     5.5389	    11.2457	     2.1820	
     5.7907	    11.9171	     8.9798	     5.8746	    14.6027	     6.6299	    12.0850	     4.7836	    10.8261	     2.5177	
     4.6997	    11.0779	     8.3923	     4.8676	    13.9313	     5.4550	    11.7493	     4.0283	    10.3226	     2.7695	
     3.8605	    10.3226	     7.8888	     4.1122	    13.3438	     4.4479	    11.3297	     3.2730	     9.9030	     2.7695	
     3.1891	     9.9030	     7.4692	     3.5248	    12.8403	     3.6926	    10.8261	     2.6016	     9.4833	     2.6016	
     2.7695	     9.6512	     7.0496	     3.1052	    12.4207	     3.1052	    10.3226	     2.0142	     9.0637	     2.1820	
     2.5177	     9.6512	     6.7139	     2.9373	    12.1689	     2.7695	     9.7351	     1.5106	     8.6441	     1.5106	
     2.5177	     9.9030	     6.4621	     2.9373	    12.0010	     2.6855	     9.1476	     1.0910	     8.2245	     0.6714	
     2.6855	    10.3226	     6.4621	     3.1052	    12.0010	     2.7695	     8.6441	     0.7553	     7.8888	    -0.3357	
     2.9373	    10.9940	     6.5460	     3.4409	    12.1689	     3.0212	     8.3084	     0.5875	     7.5531	    -1.4267	
     3.2730	    11.7493	     6.8817	     3.8605	    12.5046	     3.4409	     7.9727	     0.5035	     7.3013	    -2.4338	
     3.6087	    12.5885	     7.3013	     4.2801	    12.8403	     3.9444	     7.8888	     0.4196	     7.0496	    -3.4409	
     3.8605	    13.3438	     7.8049	     4.6997	    13.1760	     4.3640	     7.8049	     0.4196	     6.7978	    -4.3640	
     3.9444	    14.0152	     8.3084	     5.0354	    13.4277	     4.6158	     7.8888	     0.2518	     6.4621	    -5.1193	
     3.8605	    14.5187	     8.8120	     5.1193	    13.5117	     4.7836	     7.9727	     0.0000	     6.0425	    -5.7068	
     3.5248	    14.7705	     9.0637	     5.0354	    13.5117	     4.6158	     8.1406	    -0.4196	     5.5389	    -6.2103	
     2.9373	    14.7705	     9.2316	     4.6997	    13.4277	     4.1962	     8.3923	    -1.0071	     4.9515	    -6.5460	
     2.0981	    14.5187	     9.3155	     4.1122	    13.2599	     3.5248	     8.6441	    -1.7624	     4.1962	    -6.7139	
     1.0910	    14.0991	     9.1476	     3.2730	    12.9242	     2.6855	     8.8120	    -2.6855	     3.3569	    -6.7978	
    -0.0839	    13.5117	     8.7280	     2.1820	    12.5046	     1.6785	     8.8959	    -3.6087	     2.5177	    -6.7978	
    -1.3428	    12.7563	     8.1406	     0.9232	    12.0010	     0.5035	     8.7280	    -4.6158	     1.5106	    -6.7978	
    -2.6016	    11.9171	     7.3853	    -0.5035	    11.2457	    -0.6714	     8.3923	    -5.6229	     0.4196	    -6.7978	
    -3.7766	    11.0779	     6.5460	    -1.9302	    10.4065	    -1.9302	     7.8049	    -6.6299	    -0.6714	    -6.9656	
    -4.7836	    10.4065	     5.6229	    -3.4409	     9.4833	    -3.1052	     7.0496	    -7.4692	    -1.6785	    -7.1335	
    -5.4550	     9.8190	     4.6997	    -4.6158	     8.5602	    -4.1962	     6.2943	    -8.0566	    -2.5177	    -7.4692	
    -5.7907	     9.4833	     3.9444	    -5.5389	     7.7209	    -4.9515	     5.4550	    -8.3923	    -3.0212	    -7.8888	
    -5.7907	     9.3155	     3.2730	    -6.1264	     7.1335	    -5.4550	     4.7836	    -8.4763	    -3.1891	    -8.3084	
    -5.4550	     9.3155	     2.6855	    -6.3782	     6.6299	    -5.7068	     4.2801	    -8.1406	    -2.8534	    -8.8120	
    -4.8676	     9.3994	     2.2659	    -6.3782	     6.3782	    -5.8746	     4.0283	    -7.6370	    -2.1820	    -9.3155	
    -4.1122	     9.5673	     1.8463	    -6.2103	     6.2943	    -6.0425	     3.9444	    -7.0496	    -1.4267	    -9.8190	
    -3.2730	     9.7351	     1.5945	    -5.8746	     6.2943	    -6.1264	     4.1122	    -6.4621	    -0.5875	   -10.3226	
    -2.4338	     9.9869	     1.5106	    -5.5389	     6.4621	    -6.3782	     4.3640	    -5.8746	    -0.0839	   -10.9100	
[Epoch Header]
[Trial Type]	11
[Accept]	1
[Correct]	0
[RT]	 0.000
[Resp]	0
[Epoch Data]
    17.5400	    -1.9302	    -4.4479	    -5.2872	    -6.7978	    -5.3711	     0.3357	    -9.3994	     3.8605	   -13.2599	
    17.5400	    -1.3428	    -3.8605	    -5.2032	    -6.7139	    -5.4550	     0.8392	    -8.8959	     3.6926	   -12.9242	
    17.4561	    -0.9232	    -3.3569	    -5.4550	    -6.4621	    -5.7907	     1.5106	    -8.5602	     3.3569	   -12.5046	
    17.1204	    -0.6714	    -2.9373	    -5.8746	    -6.1264	    -6.2943	     2.2659	    -8.2245	     3.0212	   -12.0850	
    16.5329	    -0.5875	    -2.6016	    -6.4621	    -5.7068	    -6.9656	     3.2730	    -7.9727	     2.6016	   -11.7493	
    15.9454	    -0.6714	    -2.3499	    -7.2174	    -5.2032	    -7.6370	     4.2801	    -7.7209	     2.1820	   -11.4975	
    15.2740	    -0.6714	    -2.0981	    -7.8049	    -4.6158	    -8.3923	     5.3711	    -7.5531	     1.8463	   -11.2457	
    14.6866	    -0.6714	    -1.8463	    -8.3084	    -3.9444	    -9.0637	     6.3782	    -7.3013	     1.5106	   -11.1618	
    14.2670	    -0.5875	    -1.5945	    -8.6441	    -3.2730	    -9.6512	     7.3013	    -7.2174	     1.2589	   -11.2457	
    14.0152	    -0.3357	    -1.3428	    -8.7280	    -2.6016	   -10.2386	     7.9727	    -7.3013	     1.1749	   -11.3297	
    14.0991	    -0.0839	    -1.0910	    -8.6441	    -2.1820	   -10.6583	     8.3923	    -7.5531	     1.0910	   -11.5814	
    14.3509	     0.2518	    -0.8392	    -8.2245	    -1.9302	   -10.9940	     8.3923	    -7.9727	     1.0910	   -11.8332	
    14.8544	     0.6714	    -0.7553	    -7.5531	    -2.0142	   -11.0779	     7.9727	    -8.4763	     1.1749	   -12.0010	
    15.5258	     1.0071	    -0.8392	    -6.7139	    -2.3499	   -10.9100	     7.2174	    -8.8959	     1.4267	   -12.0850	
    16.2811	     1.3428	    -0.9232	    -5.7068	    -2.8534	   -10.4904	     6.2943	    -9.3155	     1.7624	   -12.0850	
    16.9525	     1.5945	    -1.2589	    -4.7836	    -3.6087	    -9.9030	     5.2032	    -9.5673	     2.0981	   -12.0010	
    17.4561	     1.5106	    -1.8463	    -4.0283	    -4.4479	    -9.3155	     4.1962	    -9.7351	     2.4338	   -11.7493	
    17.7078	     1.2589	    -2.5177	    -3.5248	    -5.2032	    -8.7280	     3.1891	    -9.9030	     2.7695	   -11.4136	
    17.7078	     0.7553	    -3.4409	    -3.2730	    -6.0425	    -8.3923	     2.4338	   -10.0708	     3.0212	   -10.9940	
    17.4561	    -0.0839	    -4.2801	    -3.3569	    -6.7139	    -8.1406	     1.8463	   -10.4065	     3.1891	   -10.4904	
    16.8686	    -0.9232	    -5.1193	    -3.7766	    -7.2174	    -8.1406	     1.5106	   -10.7422	     3.1891	    -9.9030	
    16.1972	    -1.8463	    -5.7068	    -4.4479	    -7.5531	    -8.3084	     1.4267	   -11.0779	     3.1052	    -9.3994	
    15.3580	    -2.7695	    -6.2103	    -5.2872	    -7.7209	    -8.7280	     1.6785	   -11.4136	     2.8534	    -8.8120	
    14.5187	    -3.6087	    -6.4621	    -6.2103	    -7.8049	    -9.1476	     2.0142	   -11.5814	     2.6855	    -8.3084	
    13.6795	    -4.4479	    -6.6299	    -7.1335	    -7.8049	    -9.7351	     2.6016	   -11.6653	     2.3499	    -7.8049	
    12.9242	    -5.1193	    -6.7139	    -7.9727	    -7.8049	   -10.3226	     3.1891	   -11.5814	     2.0981	    -7.3853	
    12.0850	    -5.7068	    -6.7978	    -8.8120	    -7.7209	   -10.9100	     3.7766	   -11.3297	     1.9302	    -7.1335	
    11.4136	    -6.1264	    -6.7978	    -9.5673	    -7.6370	   -11.4975	     4.4479	   -10.9100	     1.6785	    -7.0496	
    10.6583	    -6.5460	    -6.7978	   -10.2386	    -7.4692	   -12.0010	     4.9515	   -10.4904	     1.5945	    -7.2174	
    10.0708	    -6.7978	    -6.8817	   -10.7422	    -7.3853	   -12.4207	     5.2872	   -10.1547	     1.4267	    -7.3853	
     9.4833	    -6.9656	    -7.0496	   -11.1618	    -7.3013	   -12.8403	     5.4550	    -9.9030	     1.3428	    -7.8049	
     8.8959	    -7.1335	    -7.3013	   -11.4136	    -7.3853	   -13.1760	     5.4550	    -9.9030	     1.2589	    -8.2245	
     8.3923	    -7.2174	    -7.6370	   -11.6653	    -7.4692	   -13.5117	     5.2872	   -10.1547	     1.1749	    -8.7280	
     7.8888	    -7.3013	    -7.9727	   -11.8332	    -7.6370	   -13.8474	     4.9515	   -10.6583	     0.9232	    -9.2316	
     7.4692	    -7.3853	    -8.3923	   -12.0010	    -7.8888	   -14.0991	     4.4479	   -11.2457	     0.7553	    -9.7351	
     6.9656	    -7.4692	    -8.8120	   -12.0850	    -8.2245	   -14.3509	     3.9444	   -12.0010	     0.5875	   -10.0708	
     6.4621	    -7.5531	    -9.2316	   -12.2528	    -8.6441	   -14.5187	     3.4409	   -12.7563	     0.4196	   -10.4065	
     5.9586	    -7.7209	    -9.6512	   -12.5046	    -9.0637	   -14.7705	     3.0212	   -13.5956	     0.2518	   -10.5743	
     5.3711	    -7.8888	    -9.9869	   -12.7563	    -9.3994	   -15.0223	     2.8534	   -14.4348	     0.0839	   -10.6583	
     4.7836	    -8.1406	   -10.3226	   -13.1760	    -9.5673	   -15.3580	     2.8534	   -15.1901	    -0.0839	   -10.6583	
     4.1962	    -8.3923	   -10.4065	   -13.5117	    -9.4833	   -15.6097	     3.2730	   -15.9454	    -0.2518	   -10.5743	
     3.6087	    -8.5602	   -10.4065	   -13.7634	    -9.1476	   -15.7776	     4.0283	   -16.4490	    -0.4196	   -10.4904	
     3.1052	    -8.8120	   -10.2386	   -13.8474	    -8.5602	   -15.8615	     5.0354	   -16.7847	    -0.5875	   -10.4065	
     2.6855	    -8.9798	    -9.9030	   -13.7634	    -7.8049	   -15.7776	     6.2943	   -16.8686	    -0.6714	   -10.1547	
     2.4338	    -9.2316	    -9.5673	   -13.4277	    -6.9656	   -15.6097	     7.5531	   -16.5329	    -0.6714	    -9.9869	
     2.3499	    -9.2316	    -8.9798	   -12.7563	    -6.1264	   -15.1901	     8.7280	   -15.8615	    -0.5035	    -9.7351	
     2.6016	    -9.1476	    -8.3923	   -11.8332	    -5.3711	   -14.6027	     9.6512	   -14.8544	    -0.2518	    -9.5673	
     3.1052	    -8.7280	    -7.5531	   -10.5743	    -4.6997	   -13.6795	    10.4904	   -13.3438	     0.1678	    -9.3155	
     3.8605	    -8.0566	    -6.6299	    -9.1476	    -4.0283	   -12.5046	    10.9940	   -11.5814	     0.7553	    -9.0637	
     4.9515	    -7.1335	    -5.7068	    -7.6370	    -3.6087	   -11.1618	    11.3297	    -9.5673	     1.5106	    -8.8120	
     6.1264	    -6.0425	    -4.7836	    -6.1264	    -3.3569	    -9.7351	    11.4136	    -7.4692	     2.3499	    -8.5602	
     7.4692	    -4.8676	    -4.1122	    -4.8676	    -3.2730	    -8.3923	    11.3297	    -5.6229	     3.2730	    -8.4763	
     8.7280	    -3.6926	    -3.5248	    -3.9444	    -3.3569	    -7.2174	    11.0779	    -4.1962	     4.0283	    -8.4763	
     9.9030	    -2.6016	    -3.1052	    -3.4409	    -3.6087	    -6.2103	    10.7422	    -3.1891	     4.5319	    -8.7280	
    10.9940	    -1.5945	    -2.8534	    -3.1891	    -4.0283	    -5.5389	    10.3226	    -2.7695	     4.7836	    -9.1476	
    11.9171	    -0.8392	    -2.6855	    -3.3569	    -4.3640	    -5.0354	     9.9869	    -2.6855	     4.8676	    -9.7351	
    12.6724	    -0.1678	    -2.5177	    -3.6087	    -4.7836	    -4.6158	     9.8190	    -2.9373	     4.6997	   -10.2386	
    13.3438	     0.3357	    -2.3499	    -4.1122	    -5.0354	    -4.3640	     9.7351	    -3.4409	     4.4479	   -10.7422	
    13.8474	     0.5875	    -2.1820	    -4.5319	    -5.1193	    -4.1962	     9.9030	    -3.9444	     4.1122	   -11.0779	
    14.1830	     0.7553	    -1.8463	    -4.9515	    -4.9515	    -4.0283	    10.2386	    -4.4479	     3.7766	   -11.2457	
    14.4348	     0.8392	    -1.5106	    -5.2872	    -4.6158	    -3.9444	    10.9100	    -4.8676	     3.4409	   -11.0779	
    14.5187	     0.7553	    -1.0910	    -5.5389	    -4.1122	    -3.8605	    11.7493	    -5.2032	     3.2730	   -10.5743	
    14.4348	     0.5875	    -0.6714	    -5.7068	    -3.5248	    -3.9444	    12.5885	    -5.2872	     3.2730	    -9.9030	
    14.1830	     0.2518	    -0.3357	    -5.8746	    -2.9373	    -4.0283	    13.5117	    -5.2872	     3.2730	    -9.0637	
    13.7634	    -0.1678	    -0.1678	    -5.9586	    -2.4338	    -4.2801	    14.3509	    -5.1193	     3.4409	    -8.1406	
    13.2599	    -0.6714	     0.0000	    -6.1264	    -2.0142	    -4.6158	    14.9384	    -4.9515	     3.6087	    -7.2174	
    12.7563	    -1.1749	     0.0000	    -6.2103	    -1.7624	    -5.0354	    15.4419	    -4.7836	     3.7766	    -6.2943	
    12.2528	    -1.5945	     0.0000	    -6.1264	    -1.5945	    -5.3711	    15.6937	    -4.6158	     3.9444	    -5.6229	
    12.0010	    -1.7624	     0.0000	    -5.9586	    -1.4267	    -5.5389	    15.8615	    -4.4479	     4.1122	    -5.0354	
    11.9171	    -1.8463	     0.0000	    -5.6229	    -1.2589	    -5.7068	    15.7776	    -4.2801	     4.3640	    -4.5319	
    11.9171	    -1.7624	    -0.0839	    -5.1193	    -1.1749	    -5.6229	    15.3580	    -4.1122	     4.6158	    -4.1962	
    12.0850	    -1.5945	    -0.2518	    -4.5319	    -1.2589	    -5.6229	    14.7705	    -3.9444	     4.8676	    -4.0283	
    12.1689	    -1.5106	    -0.5035	    -3.9444	    -1.4267	    -5.5389	    13.8474	    -3.7766	     5.0354	    -4.0283	
    12.3367	    -1.3428	    -0.8392	    -3.4409	    -1.7624	    -5.5389	    12.8403	    -3.6926	     5.1193	    -4.1962	
    12.4207	    -1.1749	    -1.2589	    -3.0212	    -2.0981	    -5.4550	    11.8332	    -3.6087	     5.2032	    -4.4479	
    12.5046	    -1.1749	    -1.6785	    -2.6016	    -2.4338	    -5.4550	    10.8261	    -3.5248	     5.2872	    -4.7836	
    12.4207	    -1.1749	    -2.0142	    -2.1820	    -2.7695	    -5.4550	     9.9030	    -3.3569	     5.2872	    -5.1193	
    12.2528	    -1.3428	    -2.4338	    -1.7624	    -3.1052	    -5.3711	     9.2316	    -3.1891	     5.2872	    -5.4550	
    12.0010	    -1.6785	    -2.8534	    -1.3428	    -3.3569	    -5.2032	     8.8120	    -2.9373	     5.3711	    -5.6229	
    11.5814	    -2.2659	    -3.2730	    -1.0071	    -3.6087	    -5.0354	     8.5602	    -2.7695	     5.3711	    -5.7907	
    11.0779	    -2.9373	    -3.6926	    -0.6714	    -3.8605	    -4.8676	     8.5602	    -2.6016	     5.3711	    -5.7907	
    10.4065	    -3.7766	    -4.1962	    -0.5875	    -4.1122	    -4.7836	     8.7280	    -2.6855	     5.2032	    -5.7907	
     9.7351	    -4.6997	    -4.6997	    -0.5875	    -4.4479	    -4.6997	     8.9798	    -2.9373	     4.7836	    -5.7907	
     8.9798	    -5.7068	    -5.2032	    -0.8392	    -4.7836	    -4.7836	     9.3155	    -3.5248	     4.1962	    -5.9586	
     8.1406	    -6.6299	    -5.7068	    -1.2589	    -5.2032	    -4.9515	     9.5673	    -4.3640	     3.4409	    -6.2943	
     7.4692	    -7.3013	    -6.1264	    -1.7624	    -5.5389	    -5.2032	     9.8190	    -5.3711	     2.5177	    -6.7139	
     6.9656	    -7.7209	    -6.2943	    -2.2659	    -5.7068	    -5.4550	    10.0708	    -6.2943	     1.6785	    -7.2174	
     6.7978	    -7.8049	    -6.2103	    -2.6016	    -5.6229	    -5.5389	    10.3226	    -7.0496	     0.9232	    -7.7209	
     6.9656	    -7.3853	    -5.7907	    -2.8534	    -5.2872	    -5.5389	    10.6583	    -7.5531	     0.3357	    -8.1406	
     7.4692	    -6.6299	    -5.1193	    -2.9373	    -4.8676	    -5.4550	    11.0779	    -7.7209	     0.0839	    -8.3923	
     8.3084	    -5.6229	    -4.1962	    -2.8534	    -4.2801	    -5.3711	    11.4136	    -7.6370	     0.0839	    -8.5602	
     9.3994	    -4.3640	    -3.1052	    -2.6855	    -3.6087	    -5.2872	    11.7493	    -7.3013	     0.2518	    -8.6441	
    10.5743	    -3.0212	    -1.8463	    -2.5177	    -3.0212	    -5.2872	    12.1689	    -6.7978	     0.5875	    -8.6441	
    11.8332	    -1.5945	    -0.5875	    -2.3499	    -2.3499	    -5.2872	    12.5885	    -6.1264	     1.0071	    -8.5602	
    13.0920	    -0.1678	     0.7553	    -2.0981	    -1.5945	    -5.2872	    13.0920	    -5.3711	     1.5106	    -8.3923	
    14.2670	     1.0071	     2.0981	    -1.7624	    -0.8392	    -5.2032	    13.7634	    -4.4479	     2.1820	    -8.1406	
    15.2740	     2.0981	     3.2730	    -1.5945	     0.0000	    -5.0354	    14.5187	    -3.4409	     2.8534	    -7.8888	
    16.0294	     2.9373	     4.2801	    -1.4267	     0.8392	    -4.8676	    15.3580	    -2.5177	     3.5248	    -7.4692	
    16.4490	     3.4409	     5.1193	    -1.3428	     1.5945	    -4.6997	    16.2811	    -1.6785	     4.1122	    -6.9656	
    16.5329	     3.6926	     5.7068	    -1.4267	     2.2659	    -4.5319	    17.2882	    -1.0910	     4.6158	    -6.3782	
    16.1972	     3.6087	     5.9586	    -1.6785	     2.7695	    -4.4479	    18.2953	    -0.7553	     4.9515	    -5.7907	
    15.5258	     3.1891	     5.8746	    -2.0142	     2.9373	    -4.4479	    19.1345	    -0.6714	     5.2032	    -5.2032	
    14.6027	     2.5177	     5.5389	    -2.5177	     2.8534	    -4.4479	    19.7220	    -0.9232	     5.2032	    -4.6158	
    13.5117	     1.8463	     5.0354	    -3.0212	     2.5177	    -4.5319	    19.9738	    -1.3428	     5.2032	    -4.0283	
    12.4207	     1.0910	     4.4479	    -3.4409	     1.9302	    -4.6158	    20.0577	    -1.8463	     5.0354	    -3.5248	
    11.4975	     0.5035	     3.9444	    -3.6926	     1.3428	    -4.6997	    19.8898	    -2.3499	     4.9515	    -3.1052	
    10.8261	     0.2518	     3.5248	    -3.7766	     0.8392	    -4.6158	    19.5541	    -2.6855	     4.9515	    -2.6855	
    10.4904	     0.2518	     3.2730	    -3.4409	     0.5035	    -4.2801	    19.2184	    -2.8534	     5.1193	    -2.3499	
    10.4904	     0.5875	     3.1052	    -2.9373	     0.4196	    -3.8605	    18.8828	    -2.7695	     5.4550	    -1.9302	
    10.7422	     1.1749	     3.1052	    -2.2659	     0.3357	    -3.3569	    18.4631	    -2.6016	     5.7907	    -1.5945	
    11.2457	     1.8463	     3.1052	    -1.5106	     0.3357	    -2.7695	    18.0435	    -2.2659	     6.2103	    -1.2589	
    11.8332	     2.6016	     3.0212	    -0.7553	     0.3357	    -2.1820	    17.5400	    -1.9302	     6.6299	    -1.1749	
    12.4207	     3.2730	     2.6855	    -0.2518	     0.1678	    -1.7624	    16.9525	    -1.7624	     6.9656	    -1.0910	
    12.9242	     3.7766	     2.2659	     0.0839	    -0.1678	    -1.4267	    16.1972	    -1.6785	     7.0496	    -1.2589	
    13.2599	     4.1122	     1.5945	     0.2518	    -0.5875	    -1.3428	    15.4419	    -1.6785	     7.0496	    -1.5945	
    13.4277	     4.1962	     0.8392	     0.1678	    -1.0910	    -1.3428	    14.6027	    -1.8463	     6.8817	    -2.0142	
    13.4277	     4.1122	     0.0839	    -0.0839	    -1.5106	    -1.4267	    14.0152	    -1.9302	     6.6299	    -2.5177	
    13.2599	     3.9444	    -0.5875	    -0.5035	    -1.6785	    -1.5945	    13.6795	    -2.0981	     6.2103	    -3.0212	
    12.9242	     3.6087	    -1.0071	    -1.0071	    -1.5945	    -1.8463	    13.6795	    -2.2659	     5.7907	    -3.4409	
    12.3367	     3.1891	    -1.3428	    -1.5945	    -1.2589	    -2.1820	    14.0991	    -2.3499	     5.2872	    -3.7766	
    11.5814	     2.6016	    -1.4267	    -2.2659	    -0.7553	    -2.6016	    14.6866	    -2.3499	     4.8676	    -4.0283	
    10.5743	     1.8463	    -1.5106	    -3.1052	    -0.1678	    -3.1891	    15.5258	    -2.3499	     4.5319	    -4.1962	
     9.4833	     1.0071	    -1.5106	    -4.1122	     0.4196	    -3.8605	    16.3651	    -2.3499	     4.2801	    -4.1962	
     8.3084	     0.0839	    -1.4267	    -5.1193	     1.0071	    -4.6158	    17.2043	    -2.3499	     4.1962	    -4.1962	
     7.2174	    -0.8392	    -1.3428	    -6.1264	     1.4267	    -5.3711	    17.9596	    -2.3499	     4.1122	    -4.1122	
     6.2103	    -1.5945	    -1.1749	    -6.9656	     1.7624	    -5.9586	    18.6310	    -2.2659	     4.1962	    -4.0283	
     5.4550	    -2.1820	    -1.0071	    -7.5531	     1.9302	    -6.4621	    19.1345	    -2.2659	     4.3640	    -3.9444	
     4.8676	    -2.6016	    -0.7553	    -7.8049	     1.8463	    -6.6299	    19.3863	    -2.1820	     4.5319	    -3.9444	
     4.5319	    -2.8534	    -0.5875	    -7.8049	     1.6785	    -6.6299	    19.4702	    -2.0981	     4.6158	    -4.0283	
     4.3640	    -3.0212	    -0.5035	    -7.5531	     1.1749	    -6.3782	    19.2184	    -2.1820	     4.6997	    -4.2801	
     4.2801	    -3.1891	    -0.5035	    -7.2174	     0.5875	    -5.9586	    18.7988	    -2.4338	     4.6158	    -4.5319	
     4.1962	    -3.3569	    -0.7553	    -6.9656	    -0.3357	    -5.6229	    18.2114	    -2.8534	     4.3640	    -4.9515	
     4.1122	    -3.5248	    -1.2589	    -6.8817	    -1.3428	    -5.4550	    17.2882	    -3.3569	     4.0283	    -5.3711	
     3.8605	    -3.8605	    -2.0142	    -6.9656	    -2.6016	    -5.3711	    16.2811	    -4.0283	     3.6926	    -5.8746	
     3.5248	    -4.2801	    -2.8534	    -7.3013	    -3.8605	    -5.6229	    15.1901	    -4.6158	     3.2730	    -6.3782	
     3.1052	    -4.7836	    -3.8605	    -8.0566	    -5.2032	    -6.0425	    14.0991	    -5.2032	     2.7695	    -6.8817	
     2.5177	    -5.2872	    -4.7836	    -9.0637	    -6.3782	    -6.7978	    13.0920	    -5.7068	     2.2659	    -7.3853	
     1.9302	    -5.8746	    -5.7907	   -10.4065	    -7.4692	    -7.8049	    12.3367	    -6.1264	     1.6785	    -7.7209	
     1.1749	    -6.4621	    -6.6299	   -12.0850	    -8.2245	    -8.9798	    11.8332	    -6.4621	     1.0910	    -7.9727	
     0.4196	    -7.1335	    -7.3853	   -13.9313	    -8.8120	   -10.4065	    11.5814	    -6.8817	     0.4196	    -8.1406	
    -0.4196	    -7.8888	    -7.9727	   -15.8615	    -9.1476	   -11.9171	    11.5814	    -7.3013	    -0.2518	    -8.3084	
    -1.3428	    -8.8120	    -8.4763	   -17.7917	    -9.2316	   -13.5117	    11.8332	    -7.8888	    -1.0910	    -8.3084	
    -2.3499	    -9.8190	    -8.9798	   -19.6381	    -9.1476	   -15.1062	    12.1689	    -8.5602	    -1.9302	    -8.3084	
    -3.3569	   -10.9940	    -9.5673	   -21.3165	    -9.0637	   -16.6168	    12.5046	    -9.5673	    -2.9373	    -8.3923	
    -4.3640	   -12.4207	   -10.2386	   -22.7432	    -9.0637	   -18.1274	    12.8403	   -10.7422	    -4.1122	    -8.5602	
    -5.3711	   -13.7634	   -10.9100	   -23.9182	    -9.1476	   -19.4702	    13.0081	   -12.1689	    -5.2872	    -8.8120	
    -6.2943	   -15.1062	   -11.6653	   -24.7574	    -9.3155	   -20.5612	    13.0081	   -13.6795	    -6.4621	    -9.2316	
    -7.0496	   -16.2811	   -12.4207	   -25.1770	    -9.5673	   -21.4005	    12.9242	   -15.0223	    -7.4692	    -9.7351	
    -7.5531	   -17.0364	   -13.0920	   -25.1770	    -9.9030	   -21.7361	    12.6724	   -16.1972	    -8.1406	   -10.1547	
    -7.7209	   -17.5400	   -13.5956	   -24.6735	   -10.1547	   -21.6522	    12.3367	   -17.0364	    -8.5602	   -10.5743	
    -7.7209	   -17.6239	   -13.9313	   -23.8342	   -10.4904	   -21.1487	    11.9171	   -17.4561	    -8.5602	   -10.8261	
    -7.4692	   -17.5400	   -14.1830	   -22.6593	   -10.8261	   -20.3094	    11.3297	   -17.5400	    -8.3084	   -11.0779	
    -7.0496	   -17.2043	   -14.3509	   -21.4005	   -11.2457	   -19.3024	    10.6583	   -17.4561	    -7.8888	   -11.3297	
    -6.6299	   -16.8686	   -14.3509	   -20.0577	   -11.5814	   -18.2953	     9.9030	   -17.1204	    -7.3853	   -11.5814	
    -6.2103	   -16.3651	   -14.1830	   -18.7149	   -12.0010	   -17.2043	     9.2316	   -16.8686	    -6.8817	   -11.8332	
    -5.7068	   -15.8615	   -13.9313	   -17.3721	   -12.2528	   -16.1972	     8.7280	   -16.4490	    -6.3782	   -12.0850	
    -5.2032	   -15.3580	   -13.5956	   -16.1133	   -12.4207	   -15.2740	     8.3923	   -16.1133	    -5.7907	   -12.1689	
    -4.7836	   -14.8544	   -13.0920	   -14.8544	   -12.3367	   -14.4348	     8.3923	   -15.6937	    -5.2032	   -12.0010	
    -4.2801	   -14.3509	   -12.5885	   -13.8474	   -12.1689	   -13.6795	     8.7280	   -15.3580	    -4.5319	   -11.7493	
    -3.9444	   -13.9313	   -12.0010	   -12.9242	   -11.8332	   -13.0920	     9.3155	   -15.0223	    -3.9444	   -11.2457	
    -3.6926	   -13.6795	   -11.4136	   -12.2528	   -11.3297	   -12.6724	    10.2386	   -14.7705	    -3.3569	   -10.7422	
    -3.5248	   -13.5117	   -10.9940	   -11.8332	   -10.7422	   -12.4207	    11.3297	   -14.6027	    -2.9373	   -10.1547	
    -3.5248	   -13.4277	   -10.5743	   -11.6653	   -10.0708	   -12.4207	    12.5046	   -14.4348	    -2.5177	    -9.6512	
    -3.6926	   -13.5117	   -10.2386	   -11.7493	    -9.5673	   -12.5046	    13.7634	   -14.2670	    -2.2659	    -9.0637	
    -4.0283	   -13.6795	   -10.0708	   -12.0850	    -8.9798	   -12.6724	    14.9384	   -14.0152	    -2.0981	    -8.6441	
    -4.3640	   -13.9313	    -9.9030	   -12.5885	    -8.4763	   -12.9242	    16.0294	   -13.7634	    -1.9302	    -8.3084	
    -4.6997	   -14.0991	    -9.7351	   -13.1760	    -8.0566	   -13.1760	    16.9525	   -13.4277	    -1.8463	    -8.1406	
    -4.8676	   -14.1830	    -9.5673	   -13.5956	    -7.7209	   -13.3438	    17.7078	   -13.0081	    -1.8463	    -8.1406	
    -4.7836	   -14.0991	    -9.3155	   -13.9313	    -7.3853	   -13.3438	    18.2114	   -12.6724	    -1.9302	    -8.3923	
    -4.3640	   -13.8474	    -9.1476	   -14.0152	    -7.3013	   -13.2599	    18.4631	   -12.2528	    -2.0142	    -8.8120	
    -3.6926	   -13.3438	    -8.9798	   -13.8474	    -7.3013	   -13.1760	    18.3792	   -11.9171	    -2.0981	    -9.3994	
    -2.6855	   -12.8403	    -8.8120	   -13.4277	    -7.6370	   -13.0081	    17.9596	   -11.5814	    -2.2659	   -10.0708	
    -1.6785	   -12.2528	    -8.8120	   -12.8403	    -8.1406	   -12.9242	    17.2882	   -11.3297	    -2.4338	   -10.8261	
    -0.5035	   -11.5814	    -8.8959	   -12.2528	    -8.8959	   -12.7563	    16.4490	   -11.1618	    -2.6016	   -11.6653	
     0.6714	   -10.9940	    -9.1476	   -11.4975	    -9.7351	   -12.6724	    15.5258	   -10.9940	    -2.7695	   -12.5046	
     1.6785	   -10.4904	    -9.3994	   -10.7422	   -10.6583	   -12.5046	    14.6866	   -10.7422	    -3.0212	   -13.1760	
     2.5177	   -10.1547	    -9.7351	   -10.0708	   -11.4975	   -12.3367	    13.9313	   -10.5743	    -3.2730	   -13.8474	
     3.0212	   -10.0708	   -10.0708	    -9.5673	   -12.3367	   -12.3367	    13.4277	   -10.4065	    -3.6087	   -14.2670	
     3.1891	   -10.2386	   -10.5743	    -9.3155	   -13.0081	   -12.4207	    13.1760	   -10.3226	    -3.8605	   -14.5187	
     3.0212	   -10.5743	   -10.9940	    -9.3155	   -13.5117	   -12.6724	    13.0920	   -10.3226	    -4.1962	   -14.5187	
     2.5177	   -11.1618	   -11.4975	    -9.5673	   -13.7634	   -12.9242	    13.1760	   -10.4904	    -4.4479	   -14.3509	
     1.8463	   -11.8332	   -11.8332	    -9.9869	   -13.9313	   -13.1760	    13.4277	   -10.8261	    -4.7836	   -14.0991	
     1.0071	   -12.5885	   -12.1689	   -10.5743	   -13.8474	   -13.4277	    13.5956	   -11.2457	    -5.1193	   -13.6795	
     0.0839	   -13.3438	   -12.4207	   -11.1618	   -13.7634	   -13.5956	    13.6795	   -11.8332	    -5.4550	   -13.3438	
    -0.8392	   -14.0991	   -12.7563	   -11.6653	   -13.5956	   -13.7634	    13.6795	   -12.5046	    -5.7907	   -12.9242	
    -1.6785	   -14.7705	   -13.0920	   -12.1689	   -13.5117	   -13.9313	    13.5956	   -13.2599	    -6.2103	   -12.5885	
    -2.3499	   -15.2740	   -13.4277	   -12.5885	   -13.5117	   -14.0152	    13.3438	   -14.0152	    -6.5460	   -12.2528	
    -2.7695	   -15.6097	   -13.7634	   -12.7563	   -13.4277	   -14.1830	    13.0081	   -14.7705	    -6.8817	   -12.0850	
    -2.8534	   -15.6937	   -14.0152	   -12.8403	   -13.4277	   -14.3509	    12.5885	   -15.3580	    -7.1335	   -12.0010	
    -2.6855	   -15.6937	   -14.3509	   -12.6724	   -13.4277	   -14.6027	    12.0850	   -15.8615	    -7.4692	   -12.0850	
    -2.0981	   -15.6097	   -14.6027	   -12.4207	   -13.5117	   -14.8544	    11.5814	   -16.3651	    -7.8049	   -12.3367	
    -1.3428	   -15.3580	   -14.9384	   -11.9171	   -13.6795	   -15.1901	    11.1618	   -16.7007	    -8.2245	   -12.8403	
    -0.3357	   -15.1062	   -15.3580	   -11.4136	   -13.7634	   -15.4419	    10.6583	   -16.9525	    -8.7280	   -13.4277	
     0.9232	   -14.6866	   -15.6937	   -10.7422	   -14.0152	   -15.6937	    10.2386	   -17.1204	    -9.0637	   -14.0991	
     2.2659	   -14.2670	   -15.9454	   -10.0708	   -14.1830	   -15.7776	     9.8190	   -17.2043	    -9.3994	   -14.6866	
     3.6087	   -13.7634	   -16.1972	    -9.3155	   -14.4348	   -15.6937	     9.4833	   -17.1204	    -9.5673	   -15.1062	
     4.8676	   -13.3438	   -16.2811	    -8.6441	   -14.7705	   -15.5258	     9.1476	   -16.9525	    -9.6512	   -15.4419	
     5.9586	   -12.9242	   -16.3651	    -8.1406	   -15.0223	   -15.2740	     8.8959	   -16.8686	    -9.5673	   -15.4419	
     6.6299	   -12.5885	   -16.3651	    -7.7209	   -15.3580	   -14.9384	     8.6441	   -16.7007	    -9.5673	   -15.3580	
     6.8817	   -12.4207	   -16.2811	    -7.5531	   -15.5258	   -14.5187	     8.6441	   -16.6168	    -9.4833	   -15.0223	
     6.7139	   -12.4207	   -16.1133	    -7.6370	   -15.6937	   -14.1830	     8.8120	   -16.4490	    -9.3994	   -14.6027	
     6.2103	   -12.5046	   -15.7776	    -7.8049	   -15.6937	   -13.9313	     9.1476	   -16.1972	    -9.3155	   -14.0991	
     5.3711	   -12.7563	   -15.3580	    -8.2245	   -15.6097	   -13.6795	     9.7351	   -15.8615	    -9.2316	   -13.6795	
     4.2801	   -13.0081	   -14.9384	    -8.6441	   -15.6097	   -13.5117	    10.4065	   -15.3580	    -9.1476	   -13.3438	
     3.1891	   -13.2599	   -14.3509	    -9.1476	   -15.5258	   -13.4277	    11.1618	   -14.7705	    -9.0637	   -13.1760	
     2.2659	   -13.5117	   -13.8474	    -9.5673	   -15.3580	   -13.4277	    11.9171	   -14.1830	    -9.0637	   -13.0920	
     1.5106	   -13.5117	   -13.2599	    -9.8190	   -15.1901	   -13.3438	    12.7563	   -13.6795	    -9.0637	   -13.0920	
     1.0910	   -13.4277	   -12.6724	    -9.9030	   -14.8544	   -13.1760	    13.5956	   -13.0920	    -8.8959	   -13.0920	
     1.0910	   -13.0920	   -12.1689	    -9.6512	   -14.3509	   -12.7563	    14.5187	   -12.5046	    -8.6441	   -13.0081	
     1.3428	   -12.6724	   -11.8332	    -9.0637	   -13.6795	   -12.0850	    15.2740	   -11.8332	    -8.1406	   -12.9242	
     1.9302	   -12.0850	   -11.5814	    -8.2245	   -13.0081	   -11.2457	    16.0294	   -11.0779	    -7.5531	   -12.6724	
     2.6855	   -11.4136	   -11.3297	    -7.2174	   -12.3367	   -10.1547	    16.6168	   -10.3226	    -6.7978	   -12.5046	
     3.5248	   -10.7422	   -11.2457	    -6.1264	   -11.7493	    -8.9798	    17.0364	    -9.4833	    -5.9586	   -12.1689	
     4.3640	    -9.9869	   -11.2457	    -5.1193	   -11.2457	    -7.7209	    17.2043	    -8.8120	    -5.0354	   -11.9171	
     5.2032	    -9.2316	   -11.3297	    -4.1122	   -10.9940	    -6.6299	    17.1204	    -8.2245	    -4.2801	   -11.5814	
     5.7907	    -8.6441	   -11.4975	    -3.3569	   -10.9940	    -5.7068	    16.7847	    -7.7209	    -3.6087	   -11.4136	
     6.2103	    -8.2245	   -11.7493	    -2.8534	   -11.1618	    -4.9515	    16.1133	    -7.3853	    -3.1052	   -11.2457	
     6.3782	    -7.9727	   -12.0010	    -2.6016	   -11.4975	    -4.4479	    15.4419	    -7.0496	    -2.8534	   -11.1618	
     6.3782	    -7.8049	   -12.1689	    -2.4338	   -11.8332	    -4.1962	    14.7705	    -6.7139	    -2.7695	   -11.0779	
     6.2943	    -7.8888	   -12.1689	    -2.4338	   -12.0850	    -4.1122	    14.2670	    -6.2943	    -2.7695	   -10.9100	
     6.0425	    -7.9727	   -12.0010	    -2.4338	   -12.1689	    -4.1122	    14.0991	    -5.7068	    -2.7695	   -10.6583	
     5.8746	    -8.0566	   -11.5814	    -2.5177	   -12.0010	    -4.1962	    14.3509	    -5.0354	    -2.6855	   -10.2386	
     5.6229	    -8.1406	   -10.9940	    -2.5177	   -11.5814	    -4.3640	    14.8544	    -4.1122	    -2.5177	    -9.5673	
     5.4550	    -8.2245	   -10.2386	    -2.4338	   -10.9940	    -4.4479	    15.6937	    -3.1052	    -2.1820	    -8.6441	
     5.3711	    -8.3084	    -9.3994	    -2.1820	   -10.3226	    -4.4479	    16.5329	    -2.0981	    -1.6785	    -7.6370	
     5.2872	    -8.3084	    -8.5602	    -1.9302	    -9.5673	    -4.2801	    17.4561	    -1.1749	    -1.0071	    -6.4621	
     5.4550	    -8.2245	    -7.7209	    -1.5945	    -8.8959	    -3.9444	    18.2953	    -0.3357	    -0.4196	    -5.3711	
     5.7068	    -7.8888	    -6.8817	    -1.1749	    -8.3923	    -3.6087	    18.9667	     0.3357	     0.2518	    -4.3640	
     6.1264	    -7.4692	    -6.1264	    -0.7553	    -7.9727	    -3.2730	    19.3863	     0.7553	     0.8392	    -3.6087	
     6.7139	    -6.8817	    -5.4550	    -0.5035	    -7.8049	    -3.1052	    19.4702	     0.8392	     1.1749	    -3.1891	
     7.3853	    -6.2943	    -5.1193	    -0.5035	    -7.8888	    -3.1052	    19.3024	     0.6714	     1.2589	    -3.2730	
     7.8888	    -5.7068	    -5.0354	    -0.8392	    -8.1406	    -3.3569	    18.7149	     0.0839	     1.0071	    -3.7766	
     8.2245	    -5.2872	    -5.2872	    -1.4267	    -8.5602	    -3.8605	    17.9596	    -0.7553	     0.3357	    -4.7836	
     8.3084	    -5.1193	    -5.7907	    -2.3499	    -9.2316	    -4.6158	    16.9525	    -2.0142	    -0.6714	    -6.1264	
     8.1406	    -5.1193	    -6.5460	    -3.4409	    -9.9030	    -5.5389	    15.7776	    -3.5248	    -1.9302	    -7.8049	
     7.5531	    -5.4550	    -7.5531	    -4.8676	   -10.7422	    -6.5460	    14.6027	    -5.2032	    -3.3569	    -9.5673	
     6.7139	    -5.8746	    -8.6441	    -6.2943	   -11.4136	    -7.5531	    13.4277	    -6.8817	    -4.7836	   -11.2457	
     5.7068	    -6.5460	    -9.7351	    -7.8049	   -12.0850	    -8.4763	    12.4207	    -8.4763	    -6.1264	   -12.8403	
     4.5319	    -7.2174	   -10.7422	    -9.1476	   -12.5885	    -9.2316	    11.6653	    -9.8190	    -7.2174	   -14.0991	
     3.3569	    -7.8888	   -11.5814	   -10.1547	   -12.7563	    -9.7351	    11.2457	   -10.7422	    -7.8888	   -14.9384	
     2.3499	    -8.3923	   -12.0850	   -10.9100	   -12.5885	    -9.9869	    11.2457	   -11.1618	    -8.1406	   -15.3580	
     1.5945	    -8.7280	   -12.1689	   -11.0779	   -12.0850	    -9.8190	    11.6653	   -11.0779	    -7.8888	   -15.3580	
     1.0910	    -8.8120	   -12.0010	   -10.9100	   -11.3297	    -9.3994	    12.5885	   -10.5743	    -7.3013	   -14.9384	
     0.9232	    -8.7280	   -11.4975	   -10.4065	   -10.3226	    -8.7280	    13.8474	    -9.6512	    -6.4621	   -14.2670	
     0.9232	    -8.4763	   -10.7422	    -9.5673	    -9.2316	    -7.8888	    15.4419	    -8.5602	    -5.4550	   -13.3438	
     1.1749	    -8.1406	    -9.8190	    -8.5602	    -7.9727	    -7.0496	    17.2043	    -7.3013	    -4.2801	   -12.3367	
     1.5945	    -7.6370	    -8.8120	    -7.5531	    -6.7139	    -6.2103	    18.9667	    -5.9586	    -3.1891	   -11.2457	
     2.1820	    -6.9656	    -7.6370	    -6.4621	    -5.4550	    -5.4550	    20.7291	    -4.7836	    -2.0981	   -10.3226	
     2.8534	    -6.2103	    -6.4621	    -5.4550	    -4.2801	    -4.6997	    22.3236	    -3.7766	    -1.1749	    -9.4833	
     3.6926	    -5.3711	    -5.3711	    -4.6158	    -3.2730	    -4.1122	    23.6664	    -3.0212	    -0.4196	    -8.8959	
     4.5319	    -4.5319	    -4.3640	    -3.9444	    -2.4338	    -3.6926	    24.6735	    -2.6016	     0.0000	    -8.6441	
     5.4550	    -3.7766	    -3.5248	    -3.4409	    -2.0142	    -3.5248	    25.0931	    -2.6016	     0.1678	    -8.7280	
     6.2103	    -3.1052	    -2.8534	    -3.1891	    -1.9302	    -3.5248	    25.0931	    -2.9373	     0.0839	    -9.1476	
     6.8817	    -2.6016	    -2.5177	    -3.1891	    -2.3499	    -3.6926	    24.5056	    -3.4409	    -0.2518	    -9.8190	
     7.3013	    -2.4338	    -2.5177	    -3.4409	    -3.1891	    -4.0283	    23.4985	    -4.1962	    -0.6714	   -10.7422	
     7.5531	    -2.4338	    -2.7695	    -3.7766	    -4.4479	    -4.5319	    22.2397	    -4.8676	    -1.1749	   -11.6653	
     7.5531	    -2.6855	    -3.1891	    -4.3640	    -5.8746	    -5.0354	    20.8130	    -5.4550	    -1.6785	   -12.6724	
     7.3013	    -3.1891	    -3.6926	    -4.9515	    -7.4692	    -5.5389	    19.4702	    -5.9586	    -2.0981	   -13.5956	
     6.7978	    -3.9444	    -4.2801	    -5.6229	    -8.8959	    -6.2103	    18.2953	    -6.2943	    -2.4338	   -14.2670	
     6.2103	    -4.7836	    -4.6997	    -6.2943	   -10.1547	    -6.7978	    17.3721	    -6.5460	    -2.6855	   -14.7705	
     5.5389	    -5.6229	    -4.9515	    -7.0496	   -10.9940	    -7.3013	    16.8686	    -6.6299	    -2.7695	   -14.9384	
     4.8676	    -6.3782	    -5.0354	    -7.7209	   -11.4136	    -7.8888	    16.7007	    -6.7139	    -2.6855	   -14.8544	
     4.1962	    -7.0496	    -4.8676	    -8.3084	   -11.4975	    -8.3084	    16.9525	    -6.7139	    -2.6016	   -14.6027	
     3.6087	    -7.4692	    -4.5319	    -8.8959	   -11.2457	    -8.6441	    17.5400	    -6.7139	    -2.5177	   -14.1830	
     3.0212	    -7.8049	    -4.1122	    -9.4833	   -10.6583	    -8.9798	    18.4631	    -6.7139	    -2.5177	   -13.8474	
     2.4338	    -7.9727	    -3.7766	   -10.0708	    -9.9869	    -9.2316	    19.5541	    -6.7139	    -2.6855	   -13.5956	
     1.9302	    -7.9727	    -3.5248	   -10.6583	    -9.1476	    -9.3994	    20.7291	    -6.7139	    -2.9373	   -13.4277	
     1.5106	    -7.8888	    -3.3569	   -11.0779	    -8.3923	    -9.3994	    21.9040	    -6.7139	    -3.2730	   -13.4277	
     1.2589	    -7.6370	    -3.3569	   -11.4136	    -7.7209	    -9.2316	    22.9950	    -6.6299	    -3.6087	   -13.3438	
     1.2589	    -7.2174	    -3.4409	   -11.5814	    -7.0496	    -8.8120	    23.9182	    -6.4621	    -3.7766	   -13.1760	
     1.4267	    -6.5460	    -3.5248	   -11.4136	    -6.4621	    -8.1406	    24.5056	    -6.3782	    -3.7766	   -12.9242	
     1.9302	    -5.7907	    -3.5248	   -11.1618	    -5.9586	    -7.3853	    24.8413	    -6.2943	    -3.6926	   -12.6724	
     2.5177	    -4.9515	    -3.4409	   -10.6583	    -5.4550	    -6.5460	    25.0092	    -6.2103	    -3.6087	   -12.3367	
     3.3569	    -3.9444	    -3.2730	   -10.0708	    -5.0354	    -5.7068	    24.8413	    -6.2103	    -3.4409	   -12.0850	
     4.1962	    -2.9373	    -2.9373	    -9.5673	    -4.6158	    -4.9515	    24.4217	    -6.2943	    -3.2730	   -12.0010	
     5.0354	    -1.9302	    -2.5177	    -9.1476	    -4.2801	    -4.5319	    23.7503	    -6.3782	    -3.2730	   -12.0010	
     5.6229	    -1.1749	    -2.1820	    -9.0637	    -4.1122	    -4.4479	    22.9111	    -6.6299	    -3.3569	   -12.1689	
     5.9586	    -0.6714	    -1.9302	    -9.3155	    -4.1962	    -4.7836	    21.9879	    -6.9656	    -3.5248	   -12.4207	
     5.8746	    -0.4196	    -1.8463	    -9.9869	    -4.3640	    -5.5389	    20.9808	    -7.3853	    -3.8605	   -12.8403	
     5.5389	    -0.5875	    -2.0142	   -10.9940	    -4.6997	    -6.7139	    20.0577	    -7.8888	    -4.1962	   -13.1760	
     4.8676	    -1.0071	    -2.2659	   -12.2528	    -5.0354	    -8.2245	    19.3863	    -8.4763	    -4.5319	   -13.5117	
     3.9444	    -1.5945	    -2.6016	   -13.6795	    -5.2872	    -9.7351	    19.0506	    -9.0637	    -4.9515	   -13.6795	
     2.8534	    -2.3499	    -2.9373	   -15.1901	    -5.4550	   -11.3297	    18.9667	    -9.6512	    -5.2872	   -13.7634	
     1.6785	    -3.1891	    -3.4409	   -16.7847	    -5.5389	   -12.6724	    19.1345	   -10.3226	    -5.6229	   -13.6795	
     0.4196	    -4.1122	    -3.9444	   -18.2114	    -5.6229	   -13.9313	    19.3863	   -11.0779	    -6.0425	   -13.5956	
    -0.9232	    -5.1193	    -4.4479	   -19.6381	    -5.8746	   -15.0223	    19.7220	   -12.0010	    -6.5460	   -13.5117	
    -2.0142	    -6.0425	    -4.9515	   -20.8969	    -6.0425	   -15.7776	    20.0577	   -13.0081	    -7.1335	   -13.5117	
    -2.9373	    -6.7978	    -5.2872	   -21.8201	    -6.2943	   -16.3651	    20.4773	   -13.9313	    -7.7209	   -13.5117	
    -3.3569	    -7.2174	    -5.5389	   -22.3236	    -6.3782	   -16.4490	    20.9808	   -14.6866	    -8.1406	   -13.4277	
    -3.3569	    -7.2174	    -5.4550	   -22.2397	    -6.2943	   -16.1972	    21.5683	   -15.1901	    -8.3084	   -13.3438	
    -2.8534	    -6.7978	    -5.1193	   -21.7361	    -5.9586	   -15.6097	    22.3236	   -15.2740	    -8.2245	   -13.0920	
    -2.0142	    -6.1264	    -4.6158	   -20.7291	    -5.4550	   -14.6866	    22.9950	   -14.9384	    -7.8888	   -12.8403	
    -0.9232	    -5.2872	    -4.1122	   -19.3863	    -4.9515	   -13.5956	    23.6664	   -14.3509	    -7.3853	   -12.5885	
     0.3357	    -4.4479	    -3.6087	   -17.9596	    -4.4479	   -12.5046	    24.2538	   -13.4277	    -6.7978	   -12.4207	
     1.5106	    -3.6087	    -3.1052	   -16.5329	    -4.0283	   -11.4975	    24.6735	   -12.4207	    -6.2103	   -12.3367	
     2.6016	    -2.9373	    -2.7695	   -15.1901	    -3.7766	   -10.5743	    24.9252	   -11.4136	    -5.6229	   -12.5046	
     3.4409	    -2.4338	    -2.6855	   -14.0991	    -3.6087	    -9.9869	    25.0931	   -10.4904	    -5.2032	   -12.6724	
     4.1122	    -2.1820	    -2.6016	   -13.1760	    -3.6087	    -9.4833	    25.2609	    -9.7351	    -4.9515	   -12.9242	
     4.5319	    -2.1820	    -2.6855	   -12.5885	    -3.6087	    -9.2316	    25.3448	    -9.1476	    -4.6158	   -13.0920	
     4.8676	    -2.2659	    -2.7695	   -12.0850	    -3.6087	    -9.0637	    25.5127	    -8.5602	    -4.3640	   -12.9242	
     4.9515	    -2.4338	    -2.7695	   -11.8332	    -3.6087	    -8.8959	    25.6805	    -8.0566	    -4.0283	   -12.5885	
     5.0354	    -2.6855	    -2.6855	   -11.5814	    -3.5248	    -8.7280	    25.9323	    -7.4692	    -3.5248	   -11.9171	
     4.9515	    -2.8534	    -2.5177	   -11.4136	    -3.4409	    -8.6441	    26.1002	    -6.9656	    -2.9373	   -10.9940	
     4.7836	    -3.0212	    -2.2659	   -11.3297	    -3.2730	    -8.4763	    26.3519	    -6.4621	    -2.4338	    -9.9030	
     4.5319	    -3.1891	    -2.0142	   -11.2457	    -3.1052	    -8.3923	    26.5198	    -6.0425	    -1.8463	    -8.7280	
     4.1962	    -3.2730	    -1.6785	   -11.1618	    -3.0212	    -8.3084	    26.7715	    -5.7907	    -1.4267	    -7.6370	
     3.8605	    -3.2730	    -1.3428	   -11.0779	    -2.7695	    -8.2245	    27.0233	    -5.7068	    -1.0071	    -6.7139	
     3.5248	    -3.1052	    -0.9232	   -10.7422	    -2.5177	    -8.0566	    27.2751	    -5.6229	    -0.6714	    -5.9586	
     3.4409	    -2.6855	    -0.3357	   -10.3226	    -2.1820	    -7.7209	    27.6108	    -5.6229	    -0.4196	    -5.4550	
     3.6087	    -2.0142	     0.3357	    -9.6512	    -1.7624	    -7.3013	    27.8625	    -5.4550	     0.0000	    -5.1193	
     4.1122	    -1.0910	     1.1749	    -8.8120	    -1.4267	    -6.6299	    28.1982	    -5.2032	     0.3357	    -4.9515	
     4.7836	     0.0839	     2.1820	    -7.8049	    -1.0071	    -5.7907	    28.4500	    -4.8676	     0.8392	    -5.0354	
     5.7068	     1.4267	     3.1891	    -6.7139	    -0.6714	    -5.0354	    28.6179	    -4.3640	     1.2589	    -5.1193	
     6.6299	     2.6855	     4.1122	    -5.7907	    -0.3357	    -4.1962	    28.8696	    -3.7766	     1.7624	    -5.2872	
     7.5531	     3.8605	     4.9515	    -4.9515	    -0.0839	    -3.5248	    29.1214	    -3.2730	     2.0981	    -5.5389	
     8.3923	     4.7836	     5.4550	    -4.2801	     0.1678	    -3.0212	    29.3732	    -2.7695	     2.3499	    -5.8746	
     9.0637	     5.3711	     5.7907	    -4.0283	     0.3357	    -2.6855	    29.6249	    -2.4338	     2.5177	    -6.2103	
     9.5673	     5.6229	     5.8746	    -3.9444	     0.5035	    -2.5177	    29.8767	    -2.2659	     2.4338	    -6.6299	
     9.8190	     5.6229	     5.7907	    -4.2801	     0.6714	    -2.5177	    30.1285	    -2.0981	     2.2659	    -6.9656	
     9.9030	     5.2872	     5.5389	    -4.7836	     0.9232	    -2.6855	    30.3802	    -2.0981	     1.9302	    -7.3853	
     9.7351	     4.7836	     5.2032	    -5.4550	     1.1749	    -2.9373	    30.7159	    -2.0981	     1.5106	    -7.6370	
     9.3994	     4.1122	     4.9515	    -6.0425	     1.6785	    -3.2730	    31.2195	    -2.0142	     1.0910	    -7.8888	
     8.9798	     3.3569	     4.7836	    -6.6299	     2.2659	    -3.5248	    31.8069	    -1.9302	     0.8392	    -7.8888	
     8.4763	     2.6016	     4.6158	    -7.0496	     3.0212	    -3.7766	    32.5623	    -1.7624	     0.5875	    -7.7209	
     7.9727	     1.9302	     4.6158	    -7.3853	     3.7766	    -4.0283	    33.4015	    -1.5945	     0.5875	    -7.3853	
     7.4692	     1.3428	     4.6158	    -7.5531	     4.4479	    -4.1962	    34.2407	    -1.4267	     0.7553	    -6.9656	
     6.9656	     0.8392	     4.6158	    -7.6370	     4.9515	    -4.2801	    34.9960	    -1.2589	     1.0071	    -6.4621	
     6.6299	     0.5875	     4.6158	    -7.5531	     5.2872	    -4.1962	    35.4996	    -1.1749	     1.4267	    -6.0425	
     6.5460	     0.5035	     4.5319	    -7.3013	     5.2872	    -3.8605	    35.8353	    -1.0910	     1.9302	    -5.6229	
     6.6299	     0.5875	     4.3640	    -6.7139	     5.1193	    -3.2730	    35.7513	    -0.9232	     2.5177	    -5.2872	
     6.9656	     0.9232	     4.1122	    -5.8746	     4.6997	    -2.4338	    35.4996	    -0.7553	     3.1052	    -5.0354	
     7.4692	     1.3428	     3.8605	    -4.8676	     4.1122	    -1.4267	    34.8282	    -0.5035	     3.6926	    -4.9515	
     8.0566	     1.7624	     3.4409	    -3.9444	     3.4409	    -0.3357	    34.0729	    -0.3357	     4.1962	    -4.8676	
     8.5602	     2.1820	     3.0212	    -3.0212	     2.6855	     0.6714	    33.1497	    -0.2518	     4.6158	    -4.9515	
     9.0637	     2.4338	     2.5177	    -2.3499	     1.8463	     1.5106	    32.1426	    -0.2518	     5.0354	    -5.0354	
     9.3994	     2.5177	     1.9302	    -1.9302	     1.0910	     2.0981	    31.1356	    -0.4196	     5.2872	    -5.2872	
     9.5673	     2.3499	     1.2589	    -1.6785	     0.4196	     2.4338	    30.2124	    -0.5875	     5.5389	    -5.5389	
     9.5673	     2.0981	     0.6714	    -1.7624	    -0.2518	     2.5177	    29.5410	    -0.7553	     5.6229	    -5.7907	
     9.3994	     1.6785	     0.1678	    -1.9302	    -0.7553	     2.4338	    29.0375	    -0.9232	     5.7907	    -5.9586	
     9.1476	     1.2589	    -0.2518	    -2.1820	    -1.0071	     2.2659	    28.8696	    -0.8392	     5.9586	    -6.0425	
     8.8959	     0.8392	    -0.4196	    -2.4338	    -1.0910	     2.0981	    29.0375	    -0.5035	     6.2943	    -5.8746	
     8.6441	     0.5035	    -0.3357	    -2.5177	    -0.8392	     2.0142	    29.5410	     0.1678	     6.7978	    -5.3711	
     8.3923	     0.2518	     0.0000	    -2.4338	    -0.3357	     2.0142	    30.2963	     1.0910	     7.4692	    -4.6158	
     8.3084	     0.1678	     0.5875	    -2.2659	     0.3357	     2.0142	    31.1356	     2.2659	     8.2245	    -3.6926	
     8.2245	     0.1678	     1.3428	    -1.8463	     1.0910	     2.1820	    32.1426	     3.3569	     8.9798	    -2.5177	
     8.3084	     0.4196	     2.2659	    -1.3428	     1.9302	     2.2659	    33.0658	     4.4479	     9.5673	    -1.4267	
     8.4763	     0.6714	     3.1891	    -0.6714	     2.6855	     2.3499	    33.8211	     5.2872	    10.1547	    -0.4196	
     8.8120	     1.1749	     4.1122	     0.0839	     3.4409	     2.5177	    34.3246	     5.9586	    10.5743	     0.3357	
     9.3155	     1.9302	     5.0354	     0.9232	     4.0283	     2.8534	    34.7443	     6.3782	    10.9100	     0.9232	
    10.0708	     2.8534	     6.0425	     1.8463	     4.6158	     3.3569	    34.9960	     6.6299	    11.1618	     1.2589	
    10.9940	     4.0283	     7.0496	     2.8534	     5.1193	     3.9444	    35.1639	     6.6299	    11.4975	     1.4267	
    12.0850	     5.2872	     8.0566	     3.8605	     5.6229	     4.6158	    35.3317	     6.5460	    11.6653	     1.4267	
    13.2599	     6.7139	     9.0637	     4.8676	     6.1264	     5.2032	    35.4156	     6.3782	    11.9171	     1.1749	
    14.4348	     8.0566	     9.9030	     5.7068	     6.4621	     5.7907	    35.3317	     6.2943	    12.0850	     0.8392	
    15.5258	     9.2316	    10.5743	     6.4621	     6.5460	     6.2943	    35.1639	     6.2943	    12.2528	     0.3357	
    16.3651	    10.1547	    10.9100	     7.0496	     6.4621	     6.7139	    34.7443	     6.3782	    12.4207	    -0.1678	
    16.8686	    10.8261	    10.9940	     7.3013	     6.2103	     6.8817	    34.1568	     6.5460	    12.5885	    -0.6714	
    17.0364	    11.0779	    10.6583	     7.3013	     5.8746	     7.0496	    33.4015	     6.7139	    12.7563	    -1.1749	
    16.8686	    10.9940	    10.1547	     7.0496	     5.3711	     6.9656	    32.6462	     6.9656	    13.0081	    -1.5106	
    16.3651	    10.6583	     9.4833	     6.4621	     4.8676	     6.7978	    31.9748	     7.0496	    13.1760	    -1.6785	
    15.6097	    10.1547	     8.7280	     5.7907	     4.4479	     6.5460	    31.4713	     7.1335	    13.3438	    -1.6785	
    14.7705	     9.5673	     8.0566	     5.0354	     4.1122	     6.2943	    31.1356	     7.2174	    13.5956	    -1.4267	
    13.9313	     8.9798	     7.5531	     4.2801	     4.0283	     6.0425	    31.2195	     7.3013	    13.8474	    -1.0071	
    13.0920	     8.3923	     7.2174	     3.5248	     4.1122	     5.7068	    31.4713	     7.3853	    14.0991	    -0.4196	
    12.3367	     7.9727	     7.1335	     2.7695	     4.3640	     5.4550	    32.0587	     7.4692	    14.2670	     0.3357	
    11.7493	     7.5531	     7.1335	     2.0981	     4.6997	     5.0354	    32.6462	     7.5531	    14.5187	     1.0910	
    11.1618	     7.2174	     7.2174	     1.4267	     5.1193	     4.5319	    33.3176	     7.6370	    14.6027	     1.7624	
    10.8261	     7.0496	     7.4692	     0.7553	     5.4550	     4.0283	    33.9050	     7.6370	    14.6027	     2.3499	
    10.6583	     6.9656	     7.7209	     0.2518	     5.7068	     3.6087	    34.3246	     7.5531	    14.4348	     2.6855	
    10.7422	     6.9656	     8.0566	    -0.1678	     5.9586	     3.4409	    34.5764	     7.4692	    14.2670	     2.8534	
    10.9100	     6.9656	     8.3084	    -0.2518	     6.0425	     3.4409	    34.6603	     7.3013	    14.0152	     2.8534	
    11.2457	     7.0496	     8.5602	    -0.2518	     5.8746	     3.6926	    34.4086	     7.1335	    13.6795	     2.6016	
    11.5814	     7.0496	     8.6441	    -0.0839	     5.5389	     3.9444	    33.9050	     6.9656	    13.2599	     2.0981	
    12.0010	     7.0496	     8.5602	     0.1678	     5.1193	     4.3640	    33.2336	     6.7978	    12.9242	     1.5106	
    12.2528	     7.0496	     8.3923	     0.5035	     4.6997	     4.6158	    32.5623	     6.6299	    12.5046	     0.8392	
    12.5046	     6.9656	     8.1406	     0.7553	     4.2801	     4.8676	    31.8909	     6.5460	    12.0850	     0.1678	
    12.5885	     6.8817	     7.8888	     0.9232	     3.9444	     4.9515	    31.3034	     6.3782	    11.6653	    -0.5035	
    12.5046	     6.7139	     7.5531	     1.0071	     3.6926	     4.7836	    30.7999	     6.2103	    11.2457	    -1.1749	
    12.2528	     6.4621	     7.2174	     0.7553	     3.6087	     4.3640	    30.4642	     5.9586	    10.6583	    -1.7624	
    11.7493	     6.0425	     6.7978	     0.3357	     3.6087	     3.7766	    30.2963	     5.5389	    10.0708	    -2.1820	
    10.9940	     5.6229	     6.3782	    -0.2518	     3.6087	     2.9373	    30.2963	     5.0354	     9.3994	    -2.6016	
    10.1547	     5.0354	     6.0425	    -1.0910	     3.7766	     1.9302	    30.4642	     4.6158	     8.8120	    -2.7695	
     9.2316	     4.4479	     5.7068	    -1.9302	     3.9444	     0.8392	    30.7999	     4.1962	     8.3084	    -2.7695	
     8.3084	     3.9444	     5.5389	    -2.7695	     4.1962	    -0.2518	    31.3873	     3.8605	     7.8888	    -2.5177	
     7.5531	     3.4409	     5.4550	    -3.6926	     4.4479	    -1.2589	    32.0587	     3.6087	     7.5531	    -2.0981	
     6.8817	     3.1052	     5.5389	    -4.4479	     4.7836	    -2.0981	    32.8979	     3.4409	     7.3853	    -1.5945	
     6.3782	     2.9373	     5.7068	    -5.0354	     5.1193	    -2.6855	    33.7372	     3.3569	     7.2174	    -1.0071	
     6.2943	     3.0212	     6.0425	    -5.3711	     5.5389	    -2.9373	    34.6603	     3.1891	     7.2174	    -0.5035	
     6.4621	     3.4409	     6.3782	    -5.5389	     6.0425	    -2.9373	    35.5835	     3.0212	     7.1335	    -0.0839	
     6.9656	     4.1122	     6.8817	    -5.4550	     6.6299	    -2.6016	    36.3388	     2.7695	     7.1335	     0.1678	
     7.8049	     4.9515	     7.3853	    -5.2032	     7.1335	    -2.0981	    36.9263	     2.5177	     7.0496	     0.1678	
     8.8120	     5.9586	     7.8888	    -4.6997	     7.5531	    -1.4267	    37.3459	     2.2659	     6.9656	     0.0000	
     9.9869	     7.0496	     8.3084	    -4.0283	     7.8888	    -0.6714	    37.4298	     2.0142	     6.9656	    -0.3357	
    11.1618	     8.1406	     8.7280	    -3.2730	     8.1406	     0.1678	    37.4298	     1.8463	     7.0496	    -0.7553	
    12.3367	     9.1476	     9.1476	    -2.3499	     8.2245	     0.9232	    37.2620	     1.8463	     7.1335	    -1.0910	
    13.3438	    10.0708	     9.4833	    -1.4267	     8.2245	     1.5945	    37.0102	     2.0142	     7.3853	    -1.4267	
    14.0991	    10.6583	     9.8190	    -0.6714	     8.1406	     2.0142	    36.6745	     2.2659	     7.5531	    -1.5945	
    14.6027	    10.9940	     9.9869	    -0.0839	     7.9727	     2.2659	    36.3388	     2.6855	     7.7209	    -1.6785	
    14.8544	    10.9940	    10.1547	     0.2518	     7.6370	     2.2659	    36.0870	     3.1891	     7.8888	    -1.6785	
    14.6866	    10.6583	    10.1547	     0.1678	     7.3853	     2.0142	    35.8353	     3.7766	     8.0566	    -1.6785	
    14.2670	     9.9869	    10.1547	    -0.1678	     7.0496	     1.5945	    35.6674	     4.4479	     8.1406	    -1.5106	
[Epoch Header]
[Trial Type]	11
[Accept]	1
[Correct]	0
[RT]	 0.000
[Resp]	0
[Epoch Data]
    -8.7280	   -19.3863	    -5.4550	    -8.6441	    -8.5602	   -13.5956	    14.7705	    -5.0354	    -7.0496	    -5.9586	
    -8.3084	   -19.3863	    -5.6229	    -8.3923	    -8.7280	   -13.7634	    13.7634	    -5.2032	    -7.3853	    -6.6299	
    -7.9727	   -19.4702	    -5.7068	    -8.1406	    -8.8959	   -14.0152	    12.7563	    -5.2032	    -7.7209	    -7.3013	
    -7.5531	   -19.4702	    -5.8746	    -7.8888	    -9.0637	   -14.2670	    11.8332	    -5.1193	    -8.1406	    -7.9727	
    -7.2174	   -19.4702	    -5.9586	    -7.7209	    -9.1476	   -14.5187	    11.0779	    -5.0354	    -8.5602	    -8.5602	
    -6.9656	   -19.4702	    -6.0425	    -7.5531	    -9.2316	   -14.7705	    10.4904	    -4.9515	    -8.9798	    -9.0637	
    -6.7139	   -19.3863	    -6.1264	    -7.4692	    -9.2316	   -15.0223	    10.0708	    -4.9515	    -9.3994	    -9.4833	
    -6.7139	   -19.2184	    -6.1264	    -7.5531	    -9.1476	   -15.3580	     9.8190	    -5.0354	    -9.9030	    -9.7351	
    -6.7978	   -19.1345	    -5.9586	    -7.6370	    -8.9798	   -15.6937	     9.7351	    -5.2032	   -10.3226	    -9.9030	
    -6.9656	   -18.8828	    -5.7907	    -7.8888	    -8.8120	   -16.0294	     9.8190	    -5.2872	   -10.5743	    -9.8190	
    -7.2174	   -18.6310	    -5.4550	    -8.0566	    -8.3923	   -16.2811	     9.9869	    -5.2872	   -10.7422	    -9.5673	
    -7.4692	   -18.2114	    -4.9515	    -8.3084	    -7.8888	   -16.4490	    10.3226	    -5.2872	   -10.7422	    -9.1476	
    -7.6370	   -17.6239	    -4.1962	    -8.4763	    -7.1335	   -16.5329	    10.8261	    -5.1193	   -10.6583	    -8.5602	
    -7.7209	   -16.9525	    -3.2730	    -8.4763	    -6.2103	   -16.5329	    11.4975	    -4.8676	   -10.4065	    -7.8888	
    -7.5531	   -16.0294	    -2.2659	    -8.3923	    -5.0354	   -16.3651	    12.4207	    -4.4479	    -9.9869	    -7.2174	
    -7.1335	   -15.1062	    -1.1749	    -8.1406	    -3.7766	   -15.9454	    13.3438	    -3.9444	    -9.3994	    -6.4621	
    -6.5460	   -14.0991	     0.0000	    -7.7209	    -2.4338	   -15.2740	    14.2670	    -3.2730	    -8.6441	    -5.7068	
    -5.7068	   -13.0920	     1.0071	    -7.1335	    -1.1749	   -14.5187	    14.9384	    -2.4338	    -7.7209	    -5.0354	
    -4.7836	   -12.1689	     1.7624	    -6.5460	    -0.0839	   -13.6795	    15.3580	    -1.5106	    -6.7978	    -4.5319	
    -3.6926	   -11.4975	     2.3499	    -5.8746	     0.5875	   -12.7563	    15.2740	    -0.6714	    -5.9586	    -4.2801	
    -2.6855	   -11.1618	     2.5177	    -5.2872	     0.9232	   -11.8332	    14.8544	     0.1678	    -5.2872	    -4.4479	
    -1.7624	   -11.0779	     2.3499	    -4.8676	     0.8392	   -10.9940	    14.0152	     0.8392	    -4.8676	    -4.8676	
    -0.9232	   -11.4136	     1.7624	    -4.5319	     0.3357	   -10.3226	    12.9242	     1.3428	    -4.6158	    -5.6229	
    -0.4196	   -12.0010	     1.0071	    -4.5319	    -0.5875	    -9.9030	    11.5814	     1.6785	    -4.6158	    -6.4621	
    -0.1678	   -12.8403	     0.0000	    -4.6997	    -1.8463	    -9.6512	    10.3226	     1.8463	    -4.7836	    -7.3853	
    -0.2518	   -13.8474	    -1.1749	    -5.0354	    -3.1891	    -9.5673	     9.1476	     1.7624	    -5.0354	    -8.3084	
    -0.6714	   -14.9384	    -2.3499	    -5.6229	    -4.5319	    -9.8190	     8.1406	     1.5945	    -5.4550	    -9.1476	
    -1.5106	   -16.1972	    -3.5248	    -6.2943	    -5.8746	   -10.3226	     7.4692	     1.1749	    -6.0425	    -9.9030	
    -2.6016	   -17.4561	    -4.6997	    -7.2174	    -7.0496	   -11.0779	     7.0496	     0.5035	    -6.7139	   -10.4904	
    -3.9444	   -18.7149	    -5.6229	    -8.2245	    -8.0566	   -12.0010	     6.7978	    -0.3357	    -7.5531	   -10.8261	
    -5.4550	   -19.8898	    -6.4621	    -9.3994	    -8.8959	   -13.1760	     6.7139	    -1.4267	    -8.3923	   -10.9100	
    -7.0496	   -20.8969	    -7.1335	   -10.6583	    -9.6512	   -14.3509	     6.6299	    -2.6016	    -9.3155	   -10.9100	
    -8.5602	   -21.8201	    -7.7209	   -11.8332	   -10.2386	   -15.6097	     6.4621	    -3.9444	   -10.1547	   -10.6583	
    -9.9869	   -22.6593	    -8.2245	   -12.9242	   -10.8261	   -16.8686	     6.2103	    -5.2032	   -10.9100	   -10.3226	
   -11.1618	   -23.2468	    -8.5602	   -13.8474	   -11.3297	   -18.0435	     5.9586	    -6.3782	   -11.6653	    -9.9030	
   -12.0850	   -23.5825	    -8.8120	   -14.5187	   -11.7493	   -19.1345	     5.5389	    -7.3853	   -12.2528	    -9.5673	
   -12.6724	   -23.7503	    -8.9798	   -14.9384	   -12.0010	   -20.0577	     5.1193	    -8.3084	   -12.9242	    -9.3155	
   -12.8403	   -23.7503	    -9.0637	   -15.1901	   -12.0850	   -20.8130	     4.7836	    -9.0637	   -13.5117	    -9.2316	
   -12.7563	   -23.6664	    -9.1476	   -15.2740	   -12.1689	   -21.4005	     4.3640	    -9.8190	   -14.0991	    -9.4833	
   -12.5046	   -23.4985	    -9.3155	   -15.2740	   -12.1689	   -21.9040	     3.8605	   -10.5743	   -14.8544	   -10.0708	
   -12.0010	   -23.4146	    -9.5673	   -15.1062	   -12.2528	   -22.1558	     3.2730	   -11.3297	   -15.6097	   -10.9100	
   -11.4975	   -23.3307	    -9.9030	   -14.9384	   -12.3367	   -22.3236	     2.5177	   -12.0850	   -16.2811	   -11.9171	
   -10.9940	   -23.3307	   -10.2386	   -14.6866	   -12.5885	   -22.2397	     1.5945	   -12.7563	   -16.8686	   -13.0081	
   -10.5743	   -23.4146	   -10.5743	   -14.3509	   -12.9242	   -22.1558	     0.5035	   -13.2599	   -17.3721	   -14.0991	
   -10.3226	   -23.5825	   -10.9940	   -14.0152	   -13.4277	   -21.9879	    -0.6714	   -13.5956	   -17.6239	   -14.9384	
   -10.3226	   -23.8342	   -11.3297	   -13.7634	   -14.0152	   -21.9040	    -1.9302	   -13.6795	   -17.7917	   -15.6937	
   -10.6583	   -24.2538	   -11.7493	   -13.5956	   -14.6866	   -21.9040	    -3.0212	   -13.5117	   -17.7917	   -16.1133	
   -11.2457	   -24.7574	   -12.1689	   -13.5956	   -15.2740	   -22.1558	    -3.9444	   -13.3438	   -17.7078	   -16.3651	
   -12.0010	   -25.4288	   -12.5046	   -13.7634	   -15.6937	   -22.5754	    -4.5319	   -13.1760	   -17.6239	   -16.3651	
   -13.0081	   -26.1002	   -12.9242	   -14.1830	   -16.0294	   -23.1628	    -4.7836	   -13.0920	   -17.4561	   -16.1972	
   -14.1830	   -26.9394	   -13.3438	   -14.6866	   -16.1972	   -23.9182	    -4.7836	   -13.3438	   -17.4561	   -15.8615	
   -15.3580	   -27.6947	   -13.8474	   -15.2740	   -16.2811	   -24.6735	    -4.5319	   -13.6795	   -17.5400	   -15.6097	
   -16.5329	   -28.5339	   -14.3509	   -16.0294	   -16.1972	   -25.5127	    -4.1962	   -14.2670	   -17.7078	   -15.3580	
   -17.6239	   -29.3732	   -14.9384	   -16.7847	   -16.1972	   -26.3519	    -3.7766	   -15.0223	   -17.9596	   -15.1062	
   -18.6310	   -30.0446	   -15.6097	   -17.5400	   -16.1972	   -27.1072	    -3.4409	   -15.8615	   -18.2114	   -14.9384	
   -19.5541	   -30.7159	   -16.2811	   -18.2953	   -16.2811	   -27.8625	    -3.1891	   -16.7007	   -18.5471	   -14.9384	
   -20.2255	   -31.2195	   -16.9525	   -18.8828	   -16.5329	   -28.3661	    -3.1891	   -17.3721	   -18.7149	   -14.8544	
   -20.6451	   -31.5552	   -17.7078	   -19.3024	   -16.8686	   -28.7018	    -3.4409	   -17.8757	   -18.7149	   -14.9384	
   -20.8969	   -31.7230	   -18.3792	   -19.4702	   -17.4561	   -28.7857	    -3.8605	   -17.8757	   -18.5471	   -15.0223	
   -20.8130	   -31.7230	   -18.9667	   -19.3863	   -18.0435	   -28.5339	    -4.5319	   -17.6239	   -18.2953	   -15.1901	
   -20.6451	   -31.5552	   -19.4702	   -19.1345	   -18.7149	   -28.1982	    -5.2872	   -17.0364	   -18.0435	   -15.4419	
   -20.3094	   -31.3034	   -19.8059	   -18.6310	   -19.3024	   -27.6947	    -6.1264	   -16.2811	   -17.7917	   -15.6937	
   -19.8059	   -30.8838	   -20.0577	   -18.0435	   -19.8898	   -27.1072	    -6.8817	   -15.5258	   -17.7078	   -16.0294	
   -19.2184	   -30.3802	   -20.2255	   -17.3721	   -20.3934	   -26.5198	    -7.5531	   -14.8544	   -17.6239	   -16.3651	
   -18.6310	   -29.8767	   -20.2255	   -16.6168	   -20.8130	   -25.9323	    -8.1406	   -14.0991	   -17.5400	   -16.6168	
   -18.1274	   -29.4571	   -20.1416	   -15.9454	   -21.2326	   -25.4288	    -8.7280	   -13.5117	   -17.6239	   -16.7847	
   -17.7917	   -29.2053	   -20.1416	   -15.3580	   -21.6522	   -25.0092	    -9.0637	   -13.0081	   -17.6239	   -16.7847	
   -17.5400	   -29.1214	   -20.1416	   -14.9384	   -21.9040	   -24.6735	    -9.3994	   -12.6724	   -17.7078	   -16.7007	
   -17.5400	   -29.2053	   -20.0577	   -14.5187	   -22.1558	   -24.4217	    -9.4833	   -12.5046	   -17.8757	   -16.5329	
   -17.7078	   -29.4571	   -19.9738	   -14.2670	   -22.3236	   -24.3378	    -9.3994	   -12.5046	   -17.9596	   -16.1972	
   -17.9596	   -29.7089	   -19.8898	   -14.0991	   -22.3236	   -24.1699	    -9.2316	   -12.6724	   -18.2114	   -15.7776	
   -18.2953	   -30.0446	   -19.7220	   -13.9313	   -22.3236	   -24.0860	    -8.8959	   -13.0081	   -18.4631	   -15.4419	
   -18.7149	   -30.3802	   -19.6381	   -13.8474	   -22.3236	   -24.0860	    -8.3923	   -13.5117	   -18.8828	   -15.1062	
   -19.1345	   -30.7159	   -19.5541	   -13.6795	   -22.3236	   -24.0860	    -7.9727	   -14.0152	   -19.3024	   -14.9384	
   -19.4702	   -30.9677	   -19.3863	   -13.5117	   -22.2397	   -24.1699	    -7.5531	   -14.5187	   -19.8059	   -14.8544	
   -19.6381	   -31.0516	   -19.2184	   -13.1760	   -22.0718	   -24.1699	    -7.1335	   -14.8544	   -20.1416	   -14.8544	
   -19.5541	   -30.9677	   -18.8828	   -12.6724	   -21.7361	   -24.0860	    -6.7139	   -15.0223	   -20.4773	   -14.9384	
   -19.2184	   -30.7159	   -18.5471	   -12.0010	   -21.3165	   -23.9182	    -6.4621	   -14.8544	   -20.5612	   -15.1062	
   -18.5471	   -30.2963	   -18.2114	   -11.1618	   -20.8130	   -23.5825	    -6.2943	   -14.5187	   -20.4773	   -15.2740	
   -17.6239	   -29.7089	   -17.8757	   -10.1547	   -20.3094	   -22.9950	    -6.2103	   -13.9313	   -20.3094	   -15.5258	
   -16.4490	   -28.9536	   -17.6239	    -9.0637	   -19.8059	   -22.3236	    -6.2943	   -13.1760	   -19.9738	   -15.8615	
   -15.0223	   -28.1982	   -17.2882	    -7.8049	   -19.2184	   -21.4844	    -6.5460	   -12.3367	   -19.4702	   -16.1972	
   -13.5117	   -27.3590	   -17.0364	    -6.6299	   -18.7149	   -20.5612	    -6.9656	   -11.4136	   -18.8828	   -16.4490	
   -12.0010	   -26.5198	   -16.6168	    -5.4550	   -18.2953	   -19.7220	    -7.4692	   -10.5743	   -18.3792	   -16.7007	
   -10.5743	   -25.6805	   -16.2811	    -4.4479	   -17.7917	   -18.8828	    -8.0566	    -9.9030	   -17.8757	   -16.8686	
    -9.3994	   -25.0931	   -15.9454	    -3.7766	   -17.5400	   -18.2953	    -8.5602	    -9.5673	   -17.5400	   -16.9525	
    -8.4763	   -24.6735	   -15.6937	    -3.3569	   -17.3721	   -17.8757	    -8.9798	    -9.5673	   -17.4561	   -17.0364	
    -7.9727	   -24.5895	   -15.5258	    -3.3569	   -17.3721	   -17.7917	    -9.2316	    -9.9030	   -17.5400	   -17.1204	
    -7.8049	   -24.7574	   -15.5258	    -3.6087	   -17.6239	   -17.8757	    -9.3155	   -10.4904	   -17.7917	   -17.1204	
    -8.0566	   -25.1770	   -15.5258	    -4.1122	   -17.9596	   -18.2114	    -9.2316	   -11.1618	   -18.2114	   -17.1204	
    -8.5602	   -25.7645	   -15.6937	    -4.6997	   -18.3792	   -18.5471	    -8.9798	   -11.7493	   -18.7149	   -17.0364	
    -9.3155	   -26.4359	   -15.9454	    -5.2872	   -18.8828	   -19.0506	    -8.7280	   -12.2528	   -19.2184	   -16.8686	
   -10.2386	   -27.1072	   -16.1133	    -5.9586	   -19.3863	   -19.5541	    -8.3923	   -12.5046	   -19.5541	   -16.7007	
   -11.1618	   -27.7786	   -16.2811	    -6.4621	   -19.8059	   -19.9738	    -8.1406	   -12.5885	   -19.8898	   -16.4490	
   -12.0850	   -28.2822	   -16.4490	    -6.9656	   -20.2255	   -20.3094	    -7.8049	   -12.4207	   -19.9738	   -16.1133	
   -12.7563	   -28.6179	   -16.4490	    -7.2174	   -20.4773	   -20.4773	    -7.6370	   -12.0010	   -20.0577	   -15.8615	
   -13.0920	   -28.5339	   -16.3651	    -7.3013	   -20.5612	   -20.4773	    -7.4692	   -11.5814	   -19.8898	   -15.6097	
   -13.0081	   -28.1143	   -16.1133	    -7.1335	   -20.6451	   -20.3094	    -7.3853	   -11.0779	   -19.7220	   -15.5258	
   -12.5885	   -27.4429	   -15.7776	    -6.7139	   -20.6451	   -19.9738	    -7.4692	   -10.4904	   -19.4702	   -15.4419	
   -11.8332	   -26.5198	   -15.4419	    -6.1264	   -20.5612	   -19.5541	    -7.5531	    -9.9869	   -19.2184	   -15.3580	
   -10.9100	   -25.4288	   -15.1062	    -5.5389	   -20.4773	   -19.0506	    -7.8049	    -9.4833	   -18.9667	   -15.4419	
    -9.8190	   -24.3378	   -14.7705	    -4.9515	   -20.4773	   -18.6310	    -8.0566	    -9.0637	   -18.7988	   -15.4419	
    -8.7280	   -23.3307	   -14.5187	    -4.6158	   -20.3094	   -18.2953	    -8.3084	    -8.7280	   -18.6310	   -15.5258	
    -7.7209	   -22.4075	   -14.2670	    -4.4479	   -20.2255	   -18.0435	    -8.5602	    -8.6441	   -18.4631	   -15.6097	
    -6.8817	   -21.6522	   -14.0991	    -4.6997	   -19.9738	   -17.8757	    -8.7280	    -8.7280	   -18.4631	   -15.6097	
    -6.2103	   -21.0648	   -13.9313	    -5.2032	   -19.6381	   -17.8757	    -8.6441	    -8.9798	   -18.4631	   -15.5258	
    -5.7907	   -20.7291	   -13.7634	    -6.0425	   -19.2184	   -18.0435	    -8.3923	    -9.5673	   -18.6310	   -15.4419	
    -5.5389	   -20.5612	   -13.5956	    -7.1335	   -18.6310	   -18.3792	    -7.8888	   -10.2386	   -18.7988	   -15.2740	
    -5.4550	   -20.5612	   -13.3438	    -8.2245	   -17.9596	   -18.7988	    -7.1335	   -10.9940	   -19.0506	   -15.0223	
    -5.4550	   -20.5612	   -13.0081	    -9.3994	   -17.1204	   -19.2184	    -6.1264	   -11.7493	   -19.3024	   -14.6866	
    -5.6229	   -20.6451	   -12.4207	   -10.4065	   -16.1133	   -19.6381	    -4.9515	   -12.2528	   -19.4702	   -14.1830	
    -5.8746	   -20.7291	   -11.7493	   -11.3297	   -15.0223	   -19.9738	    -3.7766	   -12.6724	   -19.6381	   -13.6795	
    -6.2943	   -20.8130	   -10.9100	   -12.0850	   -14.0152	   -20.3934	    -2.6016	   -12.7563	   -19.7220	   -13.2599	
    -6.7978	   -20.8969	   -10.1547	   -12.5885	   -13.0920	   -20.6451	    -1.5945	   -12.7563	   -19.8059	   -12.8403	
    -7.4692	   -20.9808	    -9.3994	   -13.0081	   -12.4207	   -20.8969	    -0.9232	   -12.5885	   -19.9738	   -12.5885	
    -8.1406	   -21.0648	    -8.6441	   -13.1760	   -12.0010	   -21.0648	    -0.5875	   -12.3367	   -20.0577	   -12.4207	
    -8.8120	   -20.9808	    -7.9727	   -13.0081	   -11.6653	   -21.0648	    -0.5035	   -11.9171	   -20.0577	   -12.4207	
    -9.3155	   -20.7291	    -7.3013	   -12.5885	   -11.5814	   -20.9808	    -0.7553	   -11.4975	   -20.0577	   -12.4207	
    -9.6512	   -20.2255	    -6.5460	   -11.9171	   -11.5814	   -20.6451	    -1.3428	   -10.9100	   -19.8898	   -12.5046	
    -9.8190	   -19.6381	    -5.8746	   -11.0779	   -11.8332	   -20.2255	    -2.1820	   -10.3226	   -19.5541	   -12.6724	
    -9.8190	   -18.9667	    -5.2872	   -10.1547	   -12.1689	   -19.8059	    -3.1891	    -9.7351	   -19.1345	   -12.7563	
    -9.5673	   -18.2114	    -4.7836	    -9.2316	   -12.5046	   -19.3024	    -4.2801	    -9.0637	   -18.5471	   -12.9242	
    -9.2316	   -17.4561	    -4.3640	    -8.3923	   -12.9242	   -18.9667	    -5.2872	    -8.4763	   -18.0435	   -13.0920	
    -8.8959	   -16.8686	    -4.1962	    -7.8049	   -13.2599	   -18.7149	    -6.1264	    -7.9727	   -17.5400	   -13.2599	
    -8.6441	   -16.5329	    -4.1962	    -7.3853	   -13.4277	   -18.6310	    -6.7139	    -7.6370	   -17.1204	   -13.5117	
    -8.6441	   -16.4490	    -4.5319	    -7.3013	   -13.6795	   -18.7149	    -7.0496	    -7.3853	   -16.9525	   -13.9313	
    -8.8959	   -16.7007	    -4.9515	    -7.5531	   -13.7634	   -19.1345	    -7.0496	    -7.3013	   -16.9525	   -14.2670	
    -9.5673	   -17.2882	    -5.6229	    -8.1406	   -13.8474	   -19.7220	    -6.7978	    -7.2174	   -17.0364	   -14.6866	
   -10.4065	   -18.1274	    -6.2943	    -8.8959	   -13.9313	   -20.4773	    -6.2103	    -7.2174	   -17.2043	   -14.8544	
   -11.4975	   -19.0506	    -6.9656	    -9.7351	   -13.8474	   -21.3165	    -5.3711	    -7.0496	   -17.2882	   -14.9384	
   -12.7563	   -19.9738	    -7.5531	   -10.6583	   -13.8474	   -22.0718	    -4.3640	    -6.9656	   -17.2882	   -14.7705	
   -13.9313	   -20.8130	    -7.9727	   -11.4975	   -13.6795	   -22.9111	    -3.1891	    -6.7978	   -17.2043	   -14.3509	
   -15.0223	   -21.5683	    -8.3084	   -12.2528	   -13.5956	   -23.5825	    -2.0142	    -6.8817	   -17.0364	   -13.8474	
   -16.0294	   -22.2397	    -8.5602	   -13.0081	   -13.4277	   -24.1699	    -0.8392	    -7.1335	   -16.8686	   -13.1760	
   -16.7847	   -22.6593	    -8.7280	   -13.5956	   -13.1760	   -24.5895	     0.2518	    -7.5531	   -16.7007	   -12.5885	
   -17.2043	   -22.9111	    -8.8959	   -14.0991	   -12.8403	   -24.8413	     1.1749	    -8.2245	   -16.5329	   -12.0010	
   -17.3721	   -22.9111	    -8.9798	   -14.5187	   -12.4207	   -24.8413	     1.9302	    -8.9798	   -16.2811	   -11.5814	
   -17.1204	   -22.8271	    -9.0637	   -14.8544	   -11.9171	   -24.6735	     2.4338	    -9.8190	   -16.1133	   -11.2457	
   -16.6168	   -22.4915	    -9.1476	   -15.0223	   -11.4975	   -24.3378	     2.6855	   -10.6583	   -15.8615	   -11.0779	
   -15.9454	   -22.1558	    -9.2316	   -15.1901	   -11.0779	   -23.9182	     2.5177	   -11.4136	   -15.6937	   -11.0779	
   -15.0223	   -21.8201	    -9.2316	   -15.1901	   -10.9100	   -23.3307	     2.0142	   -11.9171	   -15.6097	   -11.2457	
   -14.0991	   -21.4005	    -9.3155	   -15.0223	   -10.9100	   -22.7432	     1.1749	   -12.1689	   -15.4419	   -11.5814	
   -13.2599	   -21.0648	    -9.3155	   -14.7705	   -11.0779	   -22.0718	     0.1678	   -11.9171	   -15.1062	   -11.9171	
   -12.5046	   -20.8130	    -9.3994	   -14.3509	   -11.4136	   -21.4005	    -0.9232	   -11.3297	   -14.6866	   -12.0850	
   -11.9171	   -20.6451	    -9.6512	   -13.8474	   -11.8332	   -20.6451	    -2.0981	   -10.3226	   -14.1830	   -12.2528	
   -11.6653	   -20.6451	    -9.9030	   -13.3438	   -12.2528	   -19.8898	    -3.1052	    -9.2316	   -13.5117	   -12.1689	
   -11.6653	   -20.8969	   -10.3226	   -12.8403	   -12.5885	   -19.3024	    -3.8605	    -8.0566	   -12.9242	   -11.9171	
   -11.9171	   -21.2326	   -10.6583	   -12.3367	   -12.9242	   -18.7149	    -4.3640	    -6.9656	   -12.3367	   -11.5814	
   -12.4207	   -21.6522	   -11.0779	   -11.9171	   -13.0920	   -18.2114	    -4.6997	    -6.0425	   -11.8332	   -11.1618	
   -12.9242	   -22.0718	   -11.3297	   -11.4975	   -13.2599	   -17.7078	    -4.6997	    -5.2032	   -11.4136	   -10.7422	
   -13.5117	   -22.4075	   -11.4136	   -10.9940	   -13.2599	   -17.2882	    -4.5319	    -4.6158	   -11.2457	   -10.3226	
   -13.9313	   -22.7432	   -11.4136	   -10.5743	   -13.1760	   -16.9525	    -4.1122	    -4.1962	   -11.2457	    -9.9030	
   -14.2670	   -22.9950	   -11.3297	   -10.0708	   -13.0081	   -16.6168	    -3.6926	    -3.9444	   -11.3297	    -9.5673	
   -14.3509	   -23.2468	   -11.2457	    -9.7351	   -12.8403	   -16.4490	    -3.1052	    -3.8605	   -11.4975	    -9.2316	
   -14.1830	   -23.4146	   -11.0779	    -9.3155	   -12.6724	   -16.1972	    -2.5177	    -3.7766	   -11.5814	    -8.9798	
   -13.7634	   -23.4146	   -10.9100	    -8.9798	   -12.5046	   -16.1133	    -1.9302	    -3.6926	   -11.5814	    -8.7280	
   -13.0081	   -23.2468	   -10.6583	    -8.6441	   -12.2528	   -15.8615	    -1.2589	    -3.5248	   -11.4136	    -8.5602	
   -11.9171	   -22.8271	   -10.2386	    -8.1406	   -11.8332	   -15.6937	    -0.6714	    -3.3569	   -11.0779	    -8.3084	
   -10.5743	   -22.2397	    -9.7351	    -7.5531	   -11.3297	   -15.2740	     0.0000	    -3.1052	   -10.6583	    -8.1406	
    -9.0637	   -21.4005	    -9.0637	    -6.7978	   -10.6583	   -14.9384	     0.6714	    -2.7695	   -10.1547	    -7.8888	
    -7.4692	   -20.3934	    -8.3923	    -5.9586	    -9.9869	   -14.5187	     1.2589	    -2.4338	    -9.5673	    -7.6370	
    -5.9586	   -19.3863	    -7.7209	    -5.2032	    -9.3155	   -14.0991	     1.7624	    -2.0981	    -9.0637	    -7.4692	
    -4.6997	   -18.5471	    -7.1335	    -4.5319	    -8.8120	   -13.9313	     2.1820	    -1.7624	    -8.5602	    -7.3013	
    -3.6087	   -17.7917	    -6.7139	    -3.9444	    -8.3923	   -13.8474	     2.4338	    -1.5945	    -8.2245	    -7.2174	
    -2.8534	   -17.3721	    -6.5460	    -3.6087	    -8.2245	   -13.9313	     2.5177	    -1.5106	    -8.0566	    -7.2174	
    -2.5177	   -17.2882	    -6.5460	    -3.5248	    -8.3084	   -14.3509	     2.5177	    -1.6785	    -8.1406	    -7.3853	
    -2.6016	   -17.4561	    -6.7139	    -3.7766	    -8.5602	   -14.9384	     2.5177	    -1.9302	    -8.4763	    -7.6370	
    -3.0212	   -17.9596	    -7.1335	    -4.2801	    -8.9798	   -15.7776	     2.5177	    -2.3499	    -9.0637	    -7.9727	
    -3.7766	   -18.7149	    -7.6370	    -5.0354	    -9.4833	   -16.7847	     2.5177	    -2.9373	    -9.8190	    -8.3923	
    -4.6997	   -19.6381	    -8.1406	    -5.9586	   -10.0708	   -17.7917	     2.6016	    -3.4409	   -10.7422	    -8.8120	
    -5.7907	   -20.6451	    -8.5602	    -6.9656	   -10.4904	   -18.7988	     2.7695	    -3.9444	   -11.6653	    -9.1476	
    -6.8817	   -21.7361	    -9.0637	    -7.8888	   -10.8261	   -19.7220	     3.0212	    -4.3640	   -12.4207	    -9.3155	
    -7.9727	   -22.8271	    -9.3994	    -8.7280	   -11.1618	   -20.5612	     3.1891	    -4.6997	   -13.0920	    -9.3155	
    -8.8959	   -23.8342	    -9.8190	    -9.4833	   -11.4136	   -21.1487	     3.2730	    -5.1193	   -13.5956	    -9.2316	
    -9.6512	   -24.7574	   -10.2386	    -9.9869	   -11.6653	   -21.5683	     3.1052	    -5.7068	   -14.0152	    -9.1476	
   -10.1547	   -25.5127	   -10.7422	   -10.3226	   -12.0850	   -21.7361	     2.6855	    -6.4621	   -14.4348	    -9.0637	
   -10.4065	   -26.1002	   -11.2457	   -10.4065	   -12.5046	   -21.7361	     2.0142	    -7.4692	   -14.7705	    -8.9798	
   -10.4065	   -26.5198	   -11.7493	   -10.2386	   -13.0920	   -21.4844	     1.1749	    -8.7280	   -15.0223	    -8.8959	
   -10.1547	   -26.7715	   -12.2528	    -9.9030	   -13.7634	   -20.9808	     0.1678	   -10.1547	   -15.3580	    -9.0637	
    -9.7351	   -26.8555	   -12.6724	    -9.3994	   -14.4348	   -20.4773	    -0.9232	   -11.5814	   -15.6097	    -9.2316	
    -9.2316	   -26.8555	   -13.0920	    -8.8959	   -15.0223	   -19.9738	    -1.9302	   -12.9242	   -15.8615	    -9.6512	
    -8.6441	   -26.7715	   -13.4277	    -8.2245	   -15.6097	   -19.4702	    -2.9373	   -14.0991	   -16.1972	   -10.0708	
    -8.1406	   -26.6037	   -13.7634	    -7.6370	   -16.1972	   -18.9667	    -3.8605	   -15.0223	   -16.4490	   -10.5743	
    -7.6370	   -26.4359	   -14.0991	    -7.0496	   -16.6168	   -18.6310	    -4.6997	   -15.6097	   -16.5329	   -10.9940	
    -7.2174	   -26.2680	   -14.5187	    -6.5460	   -16.9525	   -18.2953	    -5.2872	   -15.7776	   -16.5329	   -11.2457	
    -6.9656	   -26.1002	   -14.8544	    -6.2103	   -17.2043	   -18.1274	    -5.7068	   -15.6937	   -16.3651	   -11.4136	
    -6.7139	   -26.0162	   -15.1901	    -6.0425	   -17.2882	   -18.0435	    -5.8746	   -15.1901	   -16.0294	   -11.3297	
    -6.5460	   -25.9323	   -15.3580	    -6.0425	   -17.1204	   -18.0435	    -5.7907	   -14.5187	   -15.6097	   -10.9940	
    -6.5460	   -25.8484	   -15.5258	    -6.1264	   -16.8686	   -18.1274	    -5.3711	   -13.5956	   -15.1062	   -10.5743	
    -6.5460	   -25.7645	   -15.4419	    -6.2103	   -16.3651	   -18.2953	    -4.6997	   -12.5046	   -14.5187	   -10.0708	
    -6.6299	   -25.7645	   -15.2740	    -6.2943	   -15.7776	   -18.3792	    -3.8605	   -11.3297	   -13.9313	    -9.4833	
    -6.8817	   -25.7645	   -14.9384	    -6.2943	   -15.1062	   -18.3792	    -2.9373	   -10.2386	   -13.4277	    -8.8120	
    -7.0496	   -25.8484	   -14.6027	    -6.0425	   -14.4348	   -18.2114	    -2.0142	    -9.2316	   -13.0081	    -8.2245	
    -7.3013	   -25.8484	   -14.1830	    -5.6229	   -13.8474	   -17.9596	    -1.2589	    -8.3084	   -12.5885	    -7.7209	
    -7.4692	   -25.7645	   -13.7634	    -5.1193	   -13.3438	   -17.6239	    -0.6714	    -7.4692	   -12.2528	    -7.2174	
    -7.4692	   -25.5127	   -13.2599	    -4.3640	   -12.9242	   -17.1204	    -0.2518	    -6.7139	   -12.0010	    -6.9656	
    -7.2174	   -25.0931	   -12.7563	    -3.4409	   -12.7563	   -16.4490	    -0.0839	    -6.1264	   -11.8332	    -6.7978	
    -6.8817	   -24.4217	   -12.2528	    -2.5177	   -12.6724	   -15.7776	    -0.0839	    -5.7068	   -11.7493	    -6.8817	
    -6.2943	   -23.6664	   -11.8332	    -1.5106	   -12.7563	   -15.0223	    -0.3357	    -5.3711	   -11.7493	    -7.2174	
    -5.5389	   -22.8271	   -11.4975	    -0.5875	   -13.0081	   -14.3509	    -0.6714	    -5.2032	   -11.9171	    -7.8049	
    -4.6158	   -22.0718	   -11.3297	     0.2518	   -13.3438	   -13.7634	    -1.1749	    -5.1193	   -12.1689	    -8.5602	
    -3.7766	   -21.3165	   -11.1618	     0.9232	   -13.6795	   -13.2599	    -1.7624	    -5.2032	   -12.5046	    -9.3994	
    -2.9373	   -20.7291	   -11.1618	     1.3428	   -14.0991	   -12.9242	    -2.3499	    -5.3711	   -12.9242	   -10.3226	
    -2.3499	   -20.3934	   -11.2457	     1.5106	   -14.5187	   -12.8403	    -3.0212	    -5.6229	   -13.4277	   -11.3297	
    -2.0142	   -20.2255	   -11.4975	     1.4267	   -14.9384	   -13.0081	    -3.6926	    -5.9586	   -14.0991	   -12.2528	
    -1.8463	   -20.3094	   -11.9171	     0.9232	   -15.3580	   -13.5117	    -4.3640	    -6.3782	   -14.8544	   -13.1760	
    -2.0142	   -20.5612	   -12.4207	     0.2518	   -15.7776	   -14.0991	    -5.0354	    -6.7978	   -15.5258	   -13.8474	
    -2.2659	   -20.9808	   -12.9242	    -0.5875	   -15.9454	   -14.9384	    -5.7068	    -7.2174	   -16.1972	   -14.3509	
    -2.6855	   -21.4005	   -13.4277	    -1.5106	   -16.1133	   -15.6937	    -6.1264	    -7.5531	   -16.6168	   -14.5187	
    -3.0212	   -21.8201	   -13.7634	    -2.4338	   -16.0294	   -16.2811	    -6.3782	    -7.7209	   -16.8686	   -14.2670	
    -3.4409	   -22.1558	   -13.9313	    -3.1891	   -15.7776	   -16.7847	    -6.4621	    -7.7209	   -16.8686	   -13.7634	
    -3.7766	   -22.5754	   -13.9313	    -3.8605	   -15.2740	   -16.9525	    -6.3782	    -7.6370	   -16.7847	   -13.0081	
    -3.9444	   -22.8271	   -13.7634	    -4.2801	   -14.6866	   -17.0364	    -6.0425	    -7.3013	   -16.5329	   -12.0010	
    -4.1122	   -23.0789	   -13.5117	    -4.6158	   -14.0991	   -16.9525	    -5.6229	    -6.9656	   -16.2811	   -10.9940	
    -4.1122	   -23.1628	   -13.1760	    -4.7836	   -13.3438	   -16.7007	    -5.1193	    -6.5460	   -16.0294	    -9.9869	
    -3.9444	   -23.0789	   -12.7563	    -4.6997	   -12.6724	   -16.2811	    -4.6997	    -6.2103	   -15.6937	    -9.0637	
    -3.5248	   -22.8271	   -12.1689	    -4.3640	   -12.0850	   -15.6097	    -4.2801	    -5.7068	   -15.2740	    -8.3084	
    -2.8534	   -22.3236	   -11.5814	    -3.7766	   -11.4975	   -14.7705	    -4.0283	    -5.2032	   -14.6866	    -7.5531	
    -2.0142	   -21.4844	   -10.8261	    -2.9373	   -11.1618	   -13.7634	    -4.0283	    -4.5319	   -14.0152	    -6.9656	
    -0.9232	   -20.5612	   -10.0708	    -1.7624	   -10.9100	   -12.5046	    -4.1962	    -3.6926	   -13.2599	    -6.4621	
     0.2518	   -19.5541	    -9.3155	    -0.5035	   -10.8261	   -11.2457	    -4.6997	    -2.6855	   -12.3367	    -6.0425	
     1.4267	   -18.4631	    -8.5602	     0.8392	   -10.7422	   -10.0708	    -5.2872	    -1.6785	   -11.4136	    -5.7068	
     2.5177	   -17.3721	    -7.7209	     2.1820	   -10.6583	    -8.9798	    -5.9586	    -0.5875	   -10.4904	    -5.4550	
     3.4409	   -16.2811	    -6.7978	     3.2730	   -10.4904	    -8.0566	    -6.4621	     0.4196	    -9.5673	    -5.2032	
     4.1962	   -15.2740	    -5.8746	     4.1962	   -10.1547	    -7.2174	    -6.8817	     1.2589	    -8.8120	    -5.1193	
     4.6997	   -14.4348	    -5.0354	     4.8676	    -9.7351	    -6.5460	    -7.1335	     1.9302	    -8.1406	    -4.9515	
     4.9515	   -13.7634	    -4.2801	     5.2872	    -9.3155	    -5.9586	    -7.3013	     2.3499	    -7.5531	    -4.6997	
     5.0354	   -13.1760	    -3.5248	     5.5389	    -8.8959	    -5.3711	    -7.3013	     2.5177	    -7.0496	    -4.3640	
     5.0354	   -12.6724	    -2.9373	     5.6229	    -8.3923	    -4.9515	    -7.1335	     2.6016	    -6.5460	    -3.8605	
     4.8676	   -12.1689	    -2.3499	     5.6229	    -7.8888	    -4.4479	    -6.7139	     2.4338	    -5.9586	    -3.2730	
     4.6997	   -11.7493	    -1.7624	     5.7068	    -7.3013	    -3.9444	    -6.0425	     2.3499	    -5.3711	    -2.5177	
     4.5319	   -11.3297	    -1.3428	     5.7068	    -6.7139	    -3.5248	    -5.2872	     2.1820	    -4.6997	    -1.5945	
     4.1962	   -11.0779	    -1.0071	     5.7907	    -6.2103	    -3.1891	    -4.3640	     2.0981	    -4.1122	    -0.7553	
     3.9444	   -10.9100	    -0.7553	     5.8746	    -5.7068	    -2.8534	    -3.5248	     2.0981	    -3.4409	     0.0839	
     3.5248	   -10.9100	    -0.6714	     5.9586	    -5.2872	    -2.6016	    -2.7695	     2.1820	    -2.9373	     0.8392	
     3.1891	   -10.9100	    -0.6714	     6.1264	    -4.8676	    -2.5177	    -2.1820	     2.4338	    -2.4338	     1.5106	
     3.0212	   -10.8261	    -0.6714	     6.3782	    -4.5319	    -2.4338	    -1.6785	     2.8534	    -2.0981	     1.9302	
     2.8534	   -10.8261	    -0.6714	     6.6299	    -4.2801	    -2.4338	    -1.4267	     3.2730	    -1.7624	     2.2659	
     2.8534	   -10.6583	    -0.6714	     6.7978	    -4.1122	    -2.5177	    -1.2589	     3.8605	    -1.5945	     2.3499	
     3.1052	   -10.4904	    -0.6714	     6.8817	    -4.0283	    -2.6855	    -1.3428	     4.2801	    -1.5106	     2.2659	
     3.3569	   -10.2386	    -0.6714	     6.7978	    -4.0283	    -3.0212	    -1.5945	     4.6997	    -1.5945	     2.0142	
     3.7766	    -9.9030	    -0.6714	     6.7139	    -4.1962	    -3.3569	    -1.8463	     4.8676	    -1.8463	     1.6785	
     4.2801	    -9.4833	    -0.5875	     6.4621	    -4.2801	    -3.7766	    -1.9302	     5.0354	    -2.1820	     1.1749	
     4.7836	    -9.1476	    -0.4196	     6.1264	    -4.3640	    -4.2801	    -1.9302	     5.0354	    -2.6016	     0.5875	
     5.2872	    -8.7280	    -0.0839	     5.6229	    -4.2801	    -4.7836	    -1.6785	     5.0354	    -3.1052	     0.0000	
     5.5389	    -8.3923	     0.2518	     4.9515	    -4.1962	    -5.3711	    -1.2589	     4.8676	    -3.7766	    -0.7553	
     5.6229	    -8.2245	     0.6714	     4.1122	    -4.0283	    -6.1264	    -0.7553	     4.6997	    -4.5319	    -1.5945	
     5.3711	    -8.2245	     1.0071	     3.1891	    -3.8605	    -6.9656	    -0.1678	     4.3640	    -5.2872	    -2.4338	
     4.8676	    -8.4763	     1.2589	     2.0981	    -3.6926	    -7.8888	     0.3357	     3.8605	    -6.0425	    -3.1891	
     4.1122	    -8.8959	     1.4267	     1.0071	    -3.5248	    -8.8120	     0.9232	     3.4409	    -6.7139	    -3.8605	
     3.1052	    -9.3994	     1.5945	    -0.0839	    -3.3569	    -9.5673	     1.5106	     2.9373	    -7.2174	    -4.2801	
     2.0981	    -9.9869	     1.6785	    -1.0910	    -3.0212	   -10.3226	     2.0981	     2.4338	    -7.5531	    -4.4479	
     1.0910	   -10.5743	     1.8463	    -1.9302	    -2.6016	   -10.9100	     2.6855	     2.0142	    -7.6370	    -4.3640	
     0.2518	   -11.0779	     2.0981	    -2.6016	    -2.0142	   -11.3297	     3.3569	     1.6785	    -7.6370	    -4.0283	
    -0.5035	   -11.4975	     2.3499	    -3.2730	    -1.4267	   -11.4975	     3.9444	     1.3428	    -7.3853	    -3.4409	
    -1.0910	   -11.6653	     2.6855	    -3.7766	    -0.7553	   -11.4975	     4.4479	     1.0910	    -7.0496	    -2.7695	
    -1.3428	   -11.5814	     3.1052	    -4.1122	    -0.0839	   -11.3297	     4.9515	     0.9232	    -6.6299	    -2.0981	
    -1.4267	   -11.2457	     3.5248	    -4.2801	     0.5875	   -10.9100	     5.3711	     0.9232	    -6.1264	    -1.4267	
    -1.3428	   -10.7422	     4.1122	    -4.1962	     1.2589	   -10.4065	     5.7068	     1.0071	    -5.6229	    -0.8392	
    -1.0071	    -9.9869	     4.6158	    -4.0283	     1.8463	    -9.8190	     5.9586	     1.0910	    -5.0354	    -0.2518	
    -0.5875	    -9.1476	     5.2032	    -3.7766	     2.2659	    -9.2316	     6.0425	     1.2589	    -4.5319	     0.1678	
    -0.1678	    -8.3084	     5.7068	    -3.5248	     2.6016	    -8.7280	     6.0425	     1.3428	    -4.1962	     0.5035	
     0.2518	    -7.4692	     6.0425	    -3.4409	     2.7695	    -8.3923	     5.8746	     1.5106	    -3.8605	     0.7553	
     0.5035	    -6.7978	     6.2943	    -3.6087	     2.6855	    -8.3084	     5.6229	     1.5106	    -3.6926	     0.8392	
     0.5035	    -6.4621	     6.2943	    -4.0283	     2.4338	    -8.4763	     5.2032	     1.5106	    -3.6087	     0.9232	
     0.2518	    -6.3782	     6.0425	    -4.7836	     2.0142	    -9.1476	     4.6997	     1.2589	    -3.7766	     0.8392	
    -0.4196	    -6.7978	     5.4550	    -5.8746	     1.4267	   -10.2386	     3.9444	     0.8392	    -4.1122	     0.5875	
    -1.3428	    -7.6370	     4.6997	    -7.4692	     0.5875	   -11.6653	     3.1052	     0.1678	    -4.6997	     0.2518	
    -2.6016	    -8.8120	     3.6926	    -9.3155	    -0.3357	   -13.5117	     2.2659	    -0.6714	    -5.4550	    -0.2518	
    -4.0283	   -10.2386	     2.5177	   -11.4975	    -1.2589	   -15.6097	     1.3428	    -1.7624	    -6.4621	    -0.8392	
    -5.5389	   -11.9171	     1.3428	   -13.6795	    -2.2659	   -17.7917	     0.4196	    -3.0212	    -7.5531	    -1.5106	
    -6.9656	   -13.5117	     0.1678	   -15.7776	    -3.1052	   -19.8898	    -0.3357	    -4.2801	    -8.6441	    -2.2659	
    -8.2245	   -15.1062	    -1.0071	   -17.7078	    -3.8605	   -21.6522	    -0.9232	    -5.4550	    -9.7351	    -2.9373	
    -9.1476	   -16.5329	    -2.0142	   -19.2184	    -4.5319	   -22.9950	    -1.4267	    -6.5460	   -10.7422	    -3.6087	
    -9.8190	   -17.5400	    -2.8534	   -20.2255	    -5.0354	   -23.9182	    -1.9302	    -7.4692	   -11.5814	    -4.1962	
   -10.0708	   -18.1274	    -3.4409	   -20.8130	    -5.3711	   -24.3378	    -2.3499	    -8.2245	   -12.2528	    -4.7836	
    -9.9030	   -18.2953	    -3.8605	   -20.8130	    -5.7068	   -24.2538	    -2.7695	    -8.8959	   -12.8403	    -5.2872	
    -9.3994	   -18.0435	    -4.1122	   -20.2255	    -5.7907	   -23.7503	    -3.1891	    -9.3155	   -13.1760	    -5.6229	
    -8.4763	   -17.3721	    -4.1122	   -19.2184	    -5.8746	   -22.8271	    -3.6926	    -9.6512	   -13.2599	    -5.7907	
    -7.3853	   -16.5329	    -4.1122	   -17.8757	    -5.9586	   -21.5683	    -4.1962	    -9.7351	   -13.1760	    -5.9586	
    -6.1264	   -15.5258	    -4.0283	   -16.2811	    -5.9586	   -20.2255	    -4.6997	    -9.6512	   -12.8403	    -5.9586	
    -4.9515	   -14.5187	    -3.9444	   -14.6866	    -5.9586	   -18.7988	    -5.2032	    -9.3994	   -12.4207	    -5.9586	
    -3.7766	   -13.5956	    -3.8605	   -13.0081	    -5.9586	   -17.4561	    -5.6229	    -9.0637	   -11.9171	    -5.9586	
    -2.7695	   -12.6724	    -3.7766	   -11.4975	    -5.9586	   -16.1972	    -5.8746	    -8.5602	   -11.4136	    -5.9586	
    -2.0142	   -12.0010	    -3.6926	   -10.1547	    -5.8746	   -15.1062	    -5.9586	    -7.8888	   -10.9100	    -5.9586	
    -1.5106	   -11.5814	    -3.5248	    -9.0637	    -5.7907	   -14.2670	    -5.8746	    -7.2174	   -10.4065	    -6.0425	
    -1.3428	   -11.4136	    -3.3569	    -8.3084	    -5.7907	   -13.6795	    -5.7068	    -6.3782	   -10.0708	    -6.0425	
    -1.5106	   -11.6653	    -3.2730	    -7.9727	    -5.7907	   -13.3438	    -5.4550	    -5.3711	    -9.7351	    -5.9586	
    -2.0142	   -12.1689	    -3.2730	    -8.0566	    -5.7907	   -13.2599	    -5.1193	    -4.3640	    -9.3994	    -5.8746	
    -2.7695	   -12.9242	    -3.2730	    -8.3923	    -5.8746	   -13.3438	    -4.7836	    -3.2730	    -9.0637	    -5.6229	
    -3.7766	   -13.8474	    -3.3569	    -8.9798	    -5.9586	   -13.4277	    -4.1962	    -2.1820	    -8.7280	    -5.2872	
    -4.8676	   -14.7705	    -3.3569	    -9.7351	    -5.9586	   -13.5956	    -3.4409	    -1.0071	    -8.2245	    -4.7836	
    -5.8746	   -15.6937	    -3.3569	   -10.6583	    -5.7068	   -13.6795	    -2.5177	     0.0839	    -7.7209	    -4.1122	
    -6.7978	   -16.3651	    -3.2730	   -11.4975	    -5.3711	   -13.7634	    -1.3428	     1.0910	    -7.0496	    -3.2730	
    -7.4692	   -16.9525	    -3.1052	   -12.3367	    -4.9515	   -13.6795	    -0.1678	     2.0142	    -6.3782	    -2.4338	
    -7.8888	   -17.2882	    -2.9373	   -12.9242	    -4.4479	   -13.4277	     1.0071	     2.6016	    -5.7068	    -1.6785	
    -8.0566	   -17.4561	    -2.6855	   -13.3438	    -3.8605	   -13.0920	     2.0142	     2.9373	    -5.0354	    -1.0071	
    -7.9727	   -17.3721	    -2.4338	   -13.4277	    -3.3569	   -12.6724	     2.8534	     3.0212	    -4.5319	    -0.6714	
    -7.7209	   -17.1204	    -2.2659	   -13.3438	    -2.8534	   -12.1689	     3.4409	     2.7695	    -4.2801	    -0.5875	
    -7.2174	   -16.7847	    -2.0142	   -13.0081	    -2.4338	   -11.7493	     3.6926	     2.1820	    -4.1962	    -0.8392	
    -6.6299	   -16.2811	    -1.7624	   -12.5885	    -2.0981	   -11.4136	     3.6087	     1.5106	    -4.3640	    -1.2589	
    -5.8746	   -15.6097	    -1.5106	   -12.0010	    -1.8463	   -11.2457	     3.3569	     0.5875	    -4.7836	    -2.0142	
    -4.9515	   -14.8544	    -1.1749	   -11.3297	    -1.5945	   -11.1618	     2.9373	    -0.2518	    -5.2032	    -2.7695	
    -4.1122	   -13.9313	    -0.8392	   -10.6583	    -1.4267	   -11.1618	     2.5177	    -1.0910	    -5.7068	    -3.6087	
    -3.1891	   -13.0920	    -0.4196	    -9.9869	    -1.3428	   -11.2457	     1.9302	    -1.8463	    -6.2103	    -4.3640	
    -2.4338	   -12.2528	     0.0839	    -9.4833	    -1.3428	   -11.4136	     1.4267	    -2.5177	    -6.6299	    -4.9515	
    -1.9302	   -11.6653	     0.4196	    -9.1476	    -1.4267	   -11.6653	     1.0071	    -3.1052	    -7.0496	    -5.2872	
    -1.7624	   -11.3297	     0.6714	    -9.1476	    -1.5945	   -12.0850	     0.6714	    -3.7766	    -7.3853	    -5.4550	
    -1.9302	   -11.3297	     0.8392	    -9.3994	    -1.7624	   -12.6724	     0.5035	    -4.4479	    -7.7209	    -5.4550	
    -2.4338	   -11.5814	     0.9232	    -9.9869	    -1.8463	   -13.3438	     0.5875	    -5.0354	    -7.9727	    -5.2872	
    -3.1891	   -12.0010	     1.0071	   -10.5743	    -1.8463	   -14.0991	     0.8392	    -5.5389	    -8.1406	    -5.0354	
    -4.0283	   -12.5885	     1.0910	   -11.3297	    -1.7624	   -14.8544	     1.2589	    -5.8746	    -8.3084	    -4.6997	
    -4.8676	   -13.0920	     1.1749	   -11.9171	    -1.6785	   -15.5258	     1.6785	    -5.8746	    -8.2245	    -4.3640	
    -5.6229	   -13.5956	     1.2589	   -12.2528	    -1.5945	   -15.9454	     2.0981	    -5.6229	    -8.0566	    -4.0283	
    -6.2103	   -13.8474	     1.2589	   -12.3367	    -1.5106	   -16.1972	     2.5177	    -5.0354	    -7.7209	    -3.6087	
    -6.5460	   -13.9313	     1.3428	   -12.0010	    -1.4267	   -16.1133	     2.8534	    -4.0283	    -7.3013	    -3.1891	
    -6.5460	   -13.6795	     1.4267	   -11.2457	    -1.3428	   -15.6937	     3.1052	    -2.7695	    -6.7139	    -2.7695	
    -6.2943	   -13.2599	     1.5106	   -10.2386	    -1.1749	   -15.0223	     3.2730	    -1.1749	    -5.9586	    -2.3499	
    -5.7907	   -12.5885	     1.5945	    -8.9798	    -1.0910	   -14.0152	     3.3569	     0.4196	    -5.2032	    -2.0142	
    -5.0354	   -11.9171	     1.6785	    -7.5531	    -0.9232	   -12.8403	     3.2730	     2.0142	    -4.3640	    -1.6785	
    -4.1962	   -11.1618	     1.7624	    -6.0425	    -0.8392	   -11.4975	     3.1052	     3.5248	    -3.4409	    -1.4267	
    -3.3569	   -10.4904	     1.8463	    -4.6158	    -0.7553	   -10.1547	     2.7695	     4.6997	    -2.6016	    -1.1749	
    -2.5177	    -9.9030	     1.8463	    -3.2730	    -0.8392	    -8.8959	     2.4338	     5.7068	    -1.7624	    -1.0071	
    -1.7624	    -9.3155	     1.8463	    -2.0981	    -0.9232	    -7.7209	     2.0981	     6.3782	    -0.9232	    -0.9232	
    -1.0910	    -8.8959	     1.7624	    -1.1749	    -1.1749	    -6.7978	     1.6785	     6.8817	    -0.3357	    -1.0071	
    -0.5875	    -8.6441	     1.5106	    -0.5035	    -1.5945	    -6.2103	     1.2589	     7.1335	     0.1678	    -1.1749	
    -0.2518	    -8.4763	     1.2589	    -0.0839	    -2.1820	    -5.7907	     0.8392	     7.1335	     0.5035	    -1.3428	
    -0.0839	    -8.5602	     0.9232	     0.0839	    -2.7695	    -5.6229	     0.4196	     7.1335	     0.6714	    -1.4267	
    -0.0839	    -8.6441	     0.6714	     0.1678	    -3.4409	    -5.7068	     0.1678	     7.0496	     0.9232	    -1.2589	
    -0.3357	    -8.8959	     0.4196	     0.1678	    -3.8605	    -5.7907	     0.1678	     6.8817	     1.0910	    -0.9232	
    -0.6714	    -9.2316	     0.2518	     0.1678	    -4.1122	    -5.8746	     0.2518	     6.8817	     1.4267	    -0.3357	
    -1.2589	    -9.6512	     0.0839	     0.0839	    -4.1962	    -5.9586	     0.6714	     6.7978	     1.7624	     0.5035	
    -1.8463	   -10.0708	     0.0000	     0.0839	    -4.1122	    -6.0425	     1.1749	     6.8817	     2.1820	     1.4267	
    -2.6016	   -10.4904	     0.0000	     0.0839	    -3.8605	    -6.0425	     1.7624	     6.8817	     2.5177	     2.4338	
    -3.2730	   -10.9100	    -0.0839	     0.0000	    -3.6087	    -5.9586	     2.4338	     6.8817	     2.8534	     3.3569	
    -3.9444	   -11.2457	    -0.0839	    -0.0839	    -3.2730	    -5.8746	     3.0212	     6.9656	     3.1052	     4.1962	
    -4.4479	   -11.4975	    -0.0839	    -0.1678	    -2.9373	    -5.7068	     3.6087	     6.9656	     3.2730	     4.8676	
    -4.6997	   -11.5814	    -0.0839	    -0.0839	    -2.6016	    -5.3711	     4.0283	     6.9656	     3.3569	     5.3711	
    -4.6997	   -11.4975	     0.0000	     0.1678	    -2.2659	    -5.0354	     4.3640	     7.0496	     3.4409	     5.6229	
    -4.4479	   -11.1618	     0.0839	     0.5875	    -1.9302	    -4.5319	     4.6158	     7.2174	     3.5248	     5.7907	
    -3.8605	   -10.7422	     0.1678	     1.0910	    -1.5945	    -4.0283	     4.6997	     7.3853	     3.6087	     5.7068	
    -3.0212	   -10.1547	     0.4196	     1.7624	    -1.2589	    -3.4409	     4.8676	     7.6370	     3.6926	     5.5389	
    -2.0142	    -9.3994	     0.6714	     2.5177	    -0.9232	    -2.8534	     4.9515	     7.9727	     3.6926	     5.2032	
    -0.7553	    -8.5602	     1.0071	     3.1891	    -0.5875	    -2.3499	     5.0354	     8.3923	     3.7766	     4.7836	
     0.5035	    -7.7209	     1.4267	     3.9444	    -0.3357	    -1.8463	     5.1193	     8.7280	     3.7766	     4.3640	
     1.7624	    -6.9656	     1.8463	     4.5319	    -0.1678	    -1.4267	     5.2032	     9.1476	     3.7766	     3.9444	
     2.9373	    -6.2943	     2.1820	     5.1193	    -0.0839	    -1.0910	     5.2032	     9.6512	     3.7766	     3.5248	
     3.9444	    -5.8746	     2.5177	     5.5389	    -0.1678	    -0.8392	     5.2872	     9.9869	     3.6926	     3.1891	
     4.6997	    -5.6229	     2.6855	     5.8746	    -0.3357	    -0.8392	     5.2872	    10.3226	     3.5248	     2.8534	
     5.0354	    -5.6229	     2.8534	     6.0425	    -0.6714	    -0.9232	     5.2872	    10.5743	     3.2730	     2.6016	
     5.2032	    -5.7907	     2.8534	     6.0425	    -1.1749	    -1.0910	     5.2032	    10.7422	     3.0212	     2.2659	
     5.0354	    -6.1264	     2.6855	     5.8746	    -1.6785	    -1.4267	     5.2032	    10.7422	     2.7695	     2.0981	
     4.6997	    -6.5460	     2.5177	     5.6229	    -2.2659	    -1.7624	     5.1193	    10.6583	     2.4338	     1.8463	
     4.2801	    -6.9656	     2.2659	     5.2032	    -2.7695	    -2.1820	     5.0354	    10.4904	     2.0981	     1.6785	
     3.8605	    -7.3853	     2.0981	     4.7836	    -3.1891	    -2.5177	     4.9515	    10.2386	     1.8463	     1.5106	
     3.6087	    -7.5531	     2.0981	     4.3640	    -3.4409	    -2.7695	     4.9515	    10.0708	     1.5106	     1.2589	
     3.5248	    -7.4692	     2.2659	     4.0283	    -3.4409	    -2.9373	     5.0354	     9.8190	     1.3428	     1.0071	
     3.5248	    -7.3013	     2.5177	     3.8605	    -3.2730	    -3.0212	     5.0354	     9.6512	     1.0910	     0.6714	
     3.6926	    -6.8817	     2.8534	     3.7766	    -3.1052	    -2.9373	     5.0354	     9.3994	     0.8392	     0.1678	
     4.0283	    -6.4621	     3.1052	     3.7766	    -2.9373	    -2.7695	     4.8676	     9.1476	     0.5875	    -0.4196	
     4.3640	    -5.9586	     3.3569	     3.9444	    -2.7695	    -2.5177	     4.5319	     8.8959	     0.3357	    -1.0071	
     4.8676	    -5.4550	     3.5248	     4.2801	    -2.6855	    -2.1820	     4.1122	     8.7280	     0.1678	    -1.5106	
     5.3711	    -4.8676	     3.6926	     4.7836	    -2.5177	    -1.8463	     3.7766	     8.5602	     0.0000	    -1.9302	
     6.0425	    -4.2801	     3.7766	     5.4550	    -2.3499	    -1.3428	     3.4409	     8.3923	    -0.0839	    -2.2659	
     6.7139	    -3.6926	     3.9444	     6.2943	    -2.0981	    -0.8392	     3.3569	     8.3084	    -0.0839	    -2.4338	
     7.3853	    -3.1052	     4.0283	     7.1335	    -1.6785	    -0.4196	     3.5248	     8.2245	    -0.0839	    -2.5177	
     7.9727	    -2.5177	     4.2801	     7.9727	    -1.2589	    -0.1678	     3.8605	     8.1406	     0.0000	    -2.3499	
     8.4763	    -2.1820	     4.4479	     8.6441	    -0.7553	     0.0000	     4.4479	     8.0566	     0.0000	    -2.1820	
     8.8120	    -2.0142	     4.6158	     8.9798	    -0.2518	    -0.0839	     5.1193	     7.8888	     0.0000	    -1.8463	
     8.9798	    -2.0981	     4.8676	     9.0637	     0.1678	    -0.4196	     5.8746	     7.7209	     0.0000	    -1.5106	
     8.8120	    -2.3499	     4.9515	     8.8120	     0.5875	    -0.9232	     6.5460	     7.7209	     0.0000	    -1.0910	
     8.4763	    -2.7695	     5.0354	     8.3923	     0.9232	    -1.5106	     7.0496	     7.8049	     0.0839	    -0.5875	
     8.0566	    -3.2730	     5.1193	     7.7209	     1.0910	    -2.1820	     7.4692	     8.1406	     0.1678	    -0.0839	
     7.4692	    -3.7766	     5.2032	     6.9656	     1.0910	    -2.8534	     7.7209	     8.5602	     0.3357	     0.4196	
     6.8817	    -4.2801	     5.2032	     6.1264	     1.0071	    -3.4409	     7.7209	     9.0637	     0.5035	     0.9232	
     6.2943	    -4.6997	     5.2872	     5.3711	     0.8392	    -3.9444	     7.5531	     9.6512	     0.7553	     1.4267	
     5.9586	    -4.9515	     5.3711	     4.7836	     0.6714	    -4.3640	     7.3013	    10.2386	     1.0071	     1.7624	
     5.7068	    -5.0354	     5.5389	     4.4479	     0.5035	    -4.5319	     6.8817	    10.7422	     1.2589	     1.9302	
     5.7068	    -4.8676	     5.8746	     4.2801	     0.4196	    -4.5319	     6.4621	    11.2457	     1.5106	     2.0142	
     5.8746	    -4.6158	     6.2103	     4.4479	     0.5035	    -4.2801	     6.0425	    11.6653	     1.7624	     1.9302	
     6.2103	    -4.1962	     6.5460	     4.6997	     0.5035	    -3.9444	     5.7068	    11.9171	     1.9302	     1.5945	
     6.6299	    -3.8605	     6.7978	     5.1193	     0.5875	    -3.5248	     5.2872	    12.0010	     2.0142	     1.0910	
     7.0496	    -3.4409	     6.8817	     5.6229	     0.5035	    -3.0212	     4.9515	    11.7493	     1.9302	     0.3357	
     7.4692	    -3.1052	     6.8817	     6.2103	     0.4196	    -2.5177	     4.6158	    11.1618	     1.8463	    -0.5035	
     7.8049	    -2.8534	     6.8817	     6.7139	     0.3357	    -2.0142	     4.5319	    10.4904	     1.6785	    -1.2589	
     8.1406	    -2.6016	     6.8817	     7.2174	     0.3357	    -1.5945	     4.5319	     9.5673	     1.5945	    -1.8463	
     8.3923	    -2.4338	     6.8817	     7.6370	     0.3357	    -1.2589	     4.7836	     8.6441	     1.5945	    -2.2659	
     8.4763	    -2.4338	     6.9656	     7.8888	     0.3357	    -1.0910	     5.1193	     7.7209	     1.5945	    -2.3499	
     8.3923	    -2.4338	     7.0496	     7.8888	     0.4196	    -1.0910	     5.7068	     6.9656	     1.5945	    -2.1820	
     8.1406	    -2.5177	     7.1335	     7.8049	     0.5875	    -1.2589	     6.2943	     6.2943	     1.6785	    -1.7624	
     7.7209	    -2.6855	     7.2174	     7.4692	     0.7553	    -1.5945	     7.0496	     5.7907	     1.6785	    -1.1749	
     7.0496	    -3.0212	     7.3013	     7.0496	     0.9232	    -2.0981	     7.7209	     5.4550	     1.6785	    -0.4196	
     6.2103	    -3.3569	     7.3013	     6.5460	     1.1749	    -2.6855	     8.3923	     5.1193	     1.5945	     0.2518	
     5.2032	    -3.8605	     7.3853	     6.0425	     1.4267	    -3.3569	     8.9798	     4.8676	     1.3428	     0.7553	
     4.1962	    -4.3640	     7.3013	     5.4550	     1.5945	    -4.1962	     9.3994	     4.5319	     0.9232	     0.9232	
     3.2730	    -4.8676	     7.2174	     4.7836	     1.6785	    -5.0354	     9.5673	     4.1122	     0.2518	     0.8392	
     2.4338	    -5.3711	     7.1335	     4.1122	     1.5945	    -5.8746	     9.5673	     3.6087	    -0.5875	     0.3357	
     1.8463	    -5.8746	     6.9656	     3.4409	     1.4267	    -6.7139	     9.3155	     3.1891	    -1.4267	    -0.4196	
     1.4267	    -6.2103	     6.7139	     2.9373	     1.1749	    -7.3013	     8.8959	     2.7695	    -2.2659	    -1.3428	
     1.3428	    -6.3782	     6.4621	     2.6016	     0.8392	    -7.6370	     8.3084	     2.5177	    -3.0212	    -2.3499	
     1.5106	    -6.3782	     6.2103	     2.6016	     0.4196	    -7.7209	     7.6370	     2.4338	    -3.6087	    -3.3569	
[Epoch Header]
[Trial Type]	11
[Accept]	1
[Correct]	0
[RT]	 0.000
[Resp]	0
[Epoch Data]
    -7.4692	    -0.6714	     3.6087	     7.1335	     4.6158	     1.5106	   -30.9677	     7.2174	     0.5035	     4.7836	
    -8.0566	    -1.5106	     3.4409	     6.4621	     4.7836	     1.0910	   -30.2963	     7.5531	     0.5875	     4.8676	
    -8.4763	    -2.0142	     3.4409	     5.8746	     4.9515	     0.6714	   -29.6249	     7.8049	     0.6714	     4.9515	
    -8.5602	    -2.2659	     3.6087	     5.6229	     5.2032	     0.5875	   -29.0375	     8.0566	     0.9232	     5.1193	
    -8.3923	    -2.0981	     3.8605	     5.6229	     5.6229	     0.6714	   -28.3661	     8.3084	     1.1749	     5.2032	
    -7.8049	    -1.5106	     4.2801	     5.9586	     6.2103	     1.0910	   -27.8625	     8.5602	     1.4267	     5.2032	
    -7.0496	    -0.7553	     4.6997	     6.4621	     6.7978	     1.6785	   -27.3590	     8.8959	     1.7624	     5.2032	
    -6.2943	     0.1678	     5.1193	     7.1335	     7.4692	     2.4338	   -27.0233	     9.1476	     2.0981	     5.0354	
    -5.4550	     1.1749	     5.5389	     7.8049	     8.0566	     3.1891	   -26.8555	     9.3994	     2.4338	     4.8676	
    -4.7836	     2.0142	     5.7907	     8.3923	     8.5602	     3.9444	   -26.7715	     9.5673	     2.7695	     4.6158	
    -4.2801	     2.7695	     6.0425	     8.8120	     8.8959	     4.5319	   -26.7715	     9.5673	     3.1052	     4.2801	
    -4.0283	     3.2730	     6.0425	     8.9798	     9.1476	     4.8676	   -27.0233	     9.4833	     3.2730	     3.9444	
    -4.1122	     3.5248	     6.0425	     8.8959	     9.2316	     4.7836	   -27.2751	     9.2316	     3.3569	     3.6926	
    -4.5319	     3.4409	     5.7907	     8.3923	     9.1476	     4.2801	   -27.6947	     8.8959	     3.2730	     3.4409	
    -5.2872	     3.1052	     5.5389	     7.4692	     8.8959	     3.5248	   -28.0304	     8.3084	     3.0212	     3.2730	
    -6.2943	     2.4338	     5.1193	     6.2103	     8.6441	     2.3499	   -28.4500	     7.4692	     2.6855	     3.1891	
    -7.6370	     1.5945	     4.6997	     4.6997	     8.2245	     0.9232	   -28.8696	     6.5460	     2.1820	     3.1052	
    -9.1476	     0.5875	     4.1962	     3.0212	     7.7209	    -0.5875	   -29.2053	     5.3711	     1.5106	     3.1891	
   -10.7422	    -0.5035	     3.6926	     1.1749	     7.3013	    -2.1820	   -29.4571	     4.0283	     0.7553	     3.2730	
   -12.3367	    -1.6785	     3.1891	    -0.6714	     6.8817	    -3.7766	   -29.7089	     2.6855	    -0.0839	     3.4409	
   -13.8474	    -2.6855	     2.7695	    -2.5177	     6.4621	    -5.2032	   -29.9606	     1.3428	    -0.8392	     3.6087	
   -15.1901	    -3.4409	     2.5177	    -4.1962	     6.2103	    -6.4621	   -30.1285	     0.1678	    -1.4267	     3.9444	
   -16.2811	    -4.0283	     2.4338	    -5.6229	     6.0425	    -7.4692	   -30.2124	    -0.9232	    -1.9302	     4.2801	
   -17.1204	    -4.3640	     2.5177	    -6.7978	     6.0425	    -8.1406	   -30.3802	    -1.7624	    -2.1820	     4.6158	
   -17.5400	    -4.3640	     2.6855	    -7.3853	     6.0425	    -8.4763	   -30.5481	    -2.2659	    -2.2659	     4.9515	
   -17.7078	    -4.1962	     3.0212	    -7.6370	     6.1264	    -8.4763	   -30.7159	    -2.5177	    -2.0981	     5.2872	
   -17.6239	    -3.8605	     3.3569	    -7.3853	     6.0425	    -8.0566	   -31.0516	    -2.6016	    -1.7624	     5.6229	
   -17.3721	    -3.5248	     3.6926	    -6.7139	     5.8746	    -7.3853	   -31.5552	    -2.3499	    -1.2589	     5.8746	
   -17.0364	    -3.1052	     3.8605	    -5.7068	     5.5389	    -6.4621	   -32.1426	    -2.0142	    -0.7553	     6.0425	
   -16.5329	    -2.8534	     3.9444	    -4.6158	     5.0354	    -5.5389	   -32.8140	    -1.5106	    -0.1678	     6.1264	
   -16.1972	    -2.7695	     3.8605	    -3.4409	     4.2801	    -4.6158	   -33.5693	    -1.0910	     0.2518	     6.1264	
   -15.8615	    -2.8534	     3.5248	    -2.4338	     3.3569	    -3.7766	   -34.4925	    -0.6714	     0.5875	     6.0425	
   -15.6937	    -3.1052	     2.9373	    -1.5945	     2.3499	    -3.1891	   -35.4156	    -0.3357	     0.8392	     5.8746	
   -15.6937	    -3.5248	     2.2659	    -1.0071	     1.2589	    -2.7695	   -36.3388	    -0.0839	     1.0071	     5.7068	
   -15.8615	    -4.1122	     1.5106	    -0.6714	     0.1678	    -2.6016	   -37.1780	     0.1678	     1.0071	     5.6229	
   -16.2811	    -4.6997	     0.6714	    -0.5035	    -0.6714	    -2.5177	   -37.8494	     0.4196	     1.0071	     5.4550	
   -16.7007	    -5.2872	    -0.0839	    -0.5035	    -1.3428	    -2.6016	   -38.2690	     0.7553	     0.8392	     5.4550	
   -17.2043	    -5.8746	    -0.6714	    -0.5035	    -1.7624	    -2.6855	   -38.3530	     1.2589	     0.7553	     5.4550	
   -17.7078	    -6.3782	    -1.1749	    -0.5875	    -1.8463	    -2.8534	   -38.1012	     1.8463	     0.5875	     5.4550	
   -18.1274	    -6.7139	    -1.4267	    -0.5875	    -1.5945	    -2.9373	   -37.4298	     2.5177	     0.4196	     5.4550	
   -18.3792	    -6.8817	    -1.5945	    -0.5035	    -1.0071	    -3.0212	   -36.5906	     3.3569	     0.3357	     5.4550	
   -18.3792	    -6.8817	    -1.5106	    -0.2518	    -0.1678	    -3.0212	   -35.4156	     4.1122	     0.3357	     5.4550	
   -18.2114	    -6.7978	    -1.3428	     0.1678	     0.8392	    -2.7695	   -34.2407	     4.8676	     0.3357	     5.4550	
   -17.7917	    -6.4621	    -1.0910	     0.6714	     1.8463	    -2.4338	   -33.1497	     5.5389	     0.4196	     5.3711	
   -17.2043	    -5.9586	    -0.7553	     1.2589	     2.8534	    -2.0142	   -32.1426	     6.0425	     0.5875	     5.2032	
   -16.4490	    -5.3711	    -0.4196	     1.9302	     3.6926	    -1.4267	   -31.3873	     6.2943	     0.6714	     4.9515	
   -15.5258	    -4.7836	    -0.0839	     2.5177	     4.2801	    -0.8392	   -30.8838	     6.2943	     0.7553	     4.6158	
   -14.6866	    -4.1962	     0.1678	     2.9373	     4.6997	    -0.3357	   -30.6320	     5.9586	     0.8392	     4.1962	
   -13.7634	    -3.6926	     0.3357	     3.3569	     4.7836	     0.1678	   -30.6320	     5.5389	     1.0071	     3.7766	
   -13.0081	    -3.1891	     0.4196	     3.6087	     4.6158	     0.6714	   -30.8838	     5.0354	     1.1749	     3.4409	
   -12.3367	    -2.8534	     0.3357	     3.7766	     4.1122	     1.1749	   -31.2195	     4.5319	     1.3428	     3.1891	
   -11.9171	    -2.7695	     0.1678	     3.7766	     3.3569	     1.5106	   -31.8909	     4.1962	     1.5945	     3.0212	
   -11.7493	    -2.9373	    -0.1678	     3.5248	     2.2659	     1.7624	   -32.7301	     3.8605	     1.7624	     2.9373	
   -12.0010	    -3.4409	    -0.7553	     3.1052	     0.9232	     1.7624	   -33.6533	     3.4409	     1.8463	     2.9373	
   -12.5885	    -4.2801	    -1.4267	     2.4338	    -0.5035	     1.5945	   -34.5764	     3.1052	     1.8463	     2.9373	
   -13.5117	    -5.2032	    -2.1820	     1.5945	    -1.8463	     1.2589	   -35.4156	     2.7695	     1.5945	     3.0212	
   -14.5187	    -6.2103	    -2.8534	     0.6714	    -2.9373	     0.7553	   -35.9192	     2.4338	     1.3428	     3.1891	
   -15.6937	    -7.2174	    -3.4409	    -0.1678	    -3.6926	     0.3357	   -36.1710	     2.1820	     1.0910	     3.6087	
   -16.7847	    -8.0566	    -3.8605	    -0.9232	    -4.1122	    -0.0839	   -36.1710	     2.0142	     0.9232	     4.1962	
   -17.7917	    -8.8120	    -4.1962	    -1.5106	    -4.3640	    -0.4196	   -35.9192	     2.0142	     0.7553	     4.8676	
   -18.5471	    -9.3994	    -4.3640	    -1.9302	    -4.2801	    -0.7553	   -35.4996	     2.0142	     0.5875	     5.6229	
   -19.2184	    -9.8190	    -4.5319	    -2.1820	    -4.1122	    -0.9232	   -34.9960	     2.0981	     0.5875	     6.3782	
   -19.5541	    -9.9030	    -4.5319	    -2.1820	    -3.7766	    -0.9232	   -34.4925	     2.2659	     0.5875	     7.1335	
   -19.5541	    -9.8190	    -4.3640	    -2.0142	    -3.3569	    -0.8392	   -33.9890	     2.4338	     0.6714	     7.7209	
   -19.3024	    -9.3994	    -4.0283	    -1.5945	    -2.8534	    -0.5875	   -33.5693	     2.5177	     0.7553	     8.2245	
   -18.7988	    -8.8120	    -3.6926	    -1.1749	    -2.3499	    -0.1678	   -33.2336	     2.6855	     0.9232	     8.4763	
   -18.0435	    -8.0566	    -3.2730	    -0.6714	    -1.9302	     0.2518	   -32.9819	     2.7695	     1.0071	     8.5602	
   -17.2043	    -7.3013	    -2.8534	    -0.1678	    -1.5945	     0.7553	   -32.8140	     2.8534	     1.0910	     8.3923	
   -16.2811	    -6.6299	    -2.5177	     0.1678	    -1.3428	     1.2589	   -32.7301	     2.9373	     1.0910	     8.0566	
   -15.3580	    -5.9586	    -2.2659	     0.4196	    -1.0910	     1.7624	   -32.6462	     3.0212	     1.1749	     7.6370	
   -14.6027	    -5.3711	    -2.0981	     0.5875	    -0.9232	     2.1820	   -32.5623	     3.1891	     1.1749	     7.1335	
   -14.0152	    -4.9515	    -2.0981	     0.5875	    -0.8392	     2.6016	   -32.5623	     3.3569	     1.0910	     6.6299	
   -13.5956	    -4.8676	    -2.2659	     0.4196	    -0.8392	     2.9373	   -32.6462	     3.5248	     1.0910	     6.1264	
   -13.5117	    -4.9515	    -2.6016	     0.1678	    -1.0071	     3.1052	   -32.8140	     3.5248	     1.0071	     5.7068	
   -13.6795	    -5.2872	    -3.0212	    -0.1678	    -1.3428	     3.0212	   -33.0658	     3.5248	     0.9232	     5.4550	
   -14.0991	    -5.7907	    -3.6087	    -0.6714	    -1.6785	     2.8534	   -33.4015	     3.3569	     0.7553	     5.2872	
   -14.6027	    -6.4621	    -4.1962	    -1.0910	    -2.0142	     2.5177	   -33.6533	     3.1052	     0.6714	     5.3711	
   -15.1901	    -7.1335	    -4.6158	    -1.5106	    -2.3499	     2.0142	   -33.8211	     2.7695	     0.5875	     5.5389	
   -15.6937	    -7.7209	    -4.9515	    -1.6785	    -2.6016	     1.5945	   -33.9050	     2.3499	     0.4196	     5.7907	
   -16.1133	    -8.2245	    -5.1193	    -1.5945	    -2.6855	     1.1749	   -33.9050	     1.8463	     0.2518	     6.0425	
   -16.2811	    -8.4763	    -5.0354	    -1.3428	    -2.7695	     0.7553	   -33.7372	     1.3428	     0.0839	     6.2943	
   -16.1972	    -8.3923	    -4.6997	    -0.8392	    -2.6016	     0.5035	   -33.5693	     0.6714	    -0.1678	     6.3782	
   -15.8615	    -8.0566	    -4.1962	    -0.0839	    -2.4338	     0.4196	   -33.4015	     0.0839	    -0.5035	     6.2103	
   -15.3580	    -7.3853	    -3.4409	     0.8392	    -2.1820	     0.4196	   -33.3176	    -0.5035	    -0.8392	     5.8746	
   -14.6027	    -6.5460	    -2.6855	     1.8463	    -1.8463	     0.5875	   -33.3176	    -1.0071	    -1.2589	     5.2872	
   -13.6795	    -5.5389	    -2.0142	     3.0212	    -1.5945	     1.0071	   -33.5693	    -1.3428	    -1.5106	     4.5319	
   -12.6724	    -4.4479	    -1.4267	     4.2801	    -1.3428	     1.6785	   -34.0729	    -1.4267	    -1.7624	     3.6087	
   -11.6653	    -3.2730	    -0.9232	     5.6229	    -1.1749	     2.4338	   -34.6603	    -1.1749	    -1.9302	     2.6855	
   -10.4904	    -2.2659	    -0.6714	     6.9656	    -1.0910	     3.3569	   -35.4156	    -0.6714	    -2.0142	     1.7624	
    -9.3994	    -1.2589	    -0.4196	     8.3084	    -1.0071	     4.3640	   -36.1710	     0.0000	    -2.0142	     0.9232	
    -8.3084	    -0.3357	    -0.3357	     9.6512	    -1.0910	     5.2872	   -36.9263	     0.7553	    -1.9302	     0.0839	
    -7.3853	     0.3357	    -0.2518	    10.8261	    -1.0910	     6.2103	   -37.5977	     1.4267	    -1.9302	    -0.5035	
    -6.5460	     0.9232	    -0.1678	    11.8332	    -1.1749	     6.8817	   -38.1851	     1.9302	    -2.0142	    -1.0071	
    -5.8746	     1.2589	    -0.1678	    12.5046	    -1.1749	     7.3853	   -38.6047	     2.3499	    -2.0142	    -1.2589	
    -5.4550	     1.5106	    -0.0839	    12.9242	    -1.1749	     7.7209	   -38.8565	     2.5177	    -1.9302	    -1.1749	
    -5.2032	     1.5945	     0.0000	    13.1760	    -1.0071	     7.8888	   -38.7726	     2.6016	    -1.8463	    -0.9232	
    -5.1193	     1.6785	     0.1678	    13.1760	    -0.7553	     7.8888	   -38.3530	     2.6855	    -1.6785	    -0.3357	
    -5.1193	     1.5945	     0.5035	    13.0081	    -0.3357	     7.8049	   -37.6816	     2.6855	    -1.3428	     0.4196	
    -5.3711	     1.5106	     0.7553	    12.6724	     0.2518	     7.5531	   -36.7584	     2.6016	    -1.0071	     1.3428	
    -5.7907	     1.2589	     1.0910	    12.3367	     0.8392	     7.3013	   -35.7513	     2.6016	    -0.6714	     2.2659	
    -6.2103	     1.0071	     1.5106	    11.9171	     1.5106	     6.9656	   -34.5764	     2.6016	    -0.3357	     3.0212	
    -6.7139	     0.7553	     1.8463	    11.4975	     2.0981	     6.6299	   -33.4015	     2.6016	    -0.0839	     3.6926	
    -7.0496	     0.5875	     2.2659	    11.1618	     2.6855	     6.4621	   -32.3944	     2.7695	     0.1678	     4.0283	
    -7.2174	     0.5035	     2.6016	    10.9100	     3.1891	     6.5460	   -31.4713	     3.1052	     0.5035	     4.2801	
    -7.2174	     0.6714	     3.1052	    10.8261	     3.6087	     6.7978	   -30.7159	     3.5248	     0.8392	     4.3640	
    -6.8817	     1.0071	     3.5248	    10.8261	     3.9444	     7.3013	   -30.2124	     4.0283	     1.2589	     4.4479	
    -6.4621	     1.4267	     3.9444	    10.9100	     4.1122	     7.8049	   -29.8767	     4.5319	     1.5945	     4.4479	
    -6.0425	     1.8463	     4.1962	    11.0779	     4.2801	     8.3923	   -29.7928	     4.9515	     1.9302	     4.2801	
    -5.5389	     2.3499	     4.3640	    11.2457	     4.2801	     8.9798	   -29.8767	     5.2872	     2.1820	     4.1122	
    -5.2032	     2.6855	     4.3640	    11.3297	     4.1122	     9.3994	   -30.2124	     5.4550	     2.2659	     3.7766	
    -5.1193	     2.8534	     4.1962	    11.2457	     3.9444	     9.6512	   -30.5481	     5.7068	     2.1820	     3.4409	
    -5.2032	     2.9373	     3.9444	    10.9100	     3.6087	     9.7351	   -30.9677	     5.7907	     2.0981	     3.1052	
    -5.6229	     2.6855	     3.6087	    10.3226	     3.3569	     9.5673	   -31.3034	     5.7907	     1.8463	     2.7695	
    -6.3782	     2.3499	     3.1891	     9.4833	     3.0212	     9.1476	   -31.4713	     5.7907	     1.5106	     2.5177	
    -7.3853	     1.8463	     2.7695	     8.3923	     2.7695	     8.4763	   -31.5552	     5.6229	     1.1749	     2.4338	
    -8.5602	     1.3428	     2.4338	     7.2174	     2.6016	     7.7209	   -31.3034	     5.3711	     0.7553	     2.5177	
    -9.8190	     0.8392	     2.1820	     5.9586	     2.6855	     6.8817	   -30.8838	     5.1193	     0.5035	     2.8534	
   -11.1618	     0.4196	     2.0981	     4.8676	     2.9373	     6.1264	   -30.2124	     4.8676	     0.4196	     3.3569	
   -12.4207	     0.0000	     2.1820	     3.8605	     3.2730	     5.4550	   -29.2892	     4.4479	     0.4196	     4.1122	
   -13.5956	    -0.2518	     2.4338	     3.1052	     3.8605	     4.9515	   -28.2822	     4.1122	     0.5035	     5.0354	
   -14.6027	    -0.4196	     2.7695	     2.6016	     4.6158	     4.6158	   -27.1912	     3.6087	     0.7553	     5.8746	
   -15.2740	    -0.4196	     3.2730	     2.3499	     5.4550	     4.4479	   -26.1002	     3.0212	     1.0910	     6.7978	
   -15.6097	    -0.2518	     3.9444	     2.4338	     6.3782	     4.5319	   -25.0931	     2.4338	     1.4267	     7.4692	
   -15.5258	     0.1678	     4.6997	     2.7695	     7.3013	     4.8676	   -24.2538	     1.9302	     1.8463	     8.1406	
   -15.0223	     0.7553	     5.5389	     3.4409	     8.3084	     5.5389	   -23.5825	     1.5945	     2.4338	     8.6441	
   -14.0991	     1.5945	     6.4621	     4.2801	     9.1476	     6.4621	   -23.1628	     1.5945	     3.0212	     8.8959	
   -12.9242	     2.4338	     7.3013	     5.3711	     9.8190	     7.4692	   -23.0789	     1.9302	     3.6926	     8.8959	
   -11.5814	     3.3569	     7.8888	     6.4621	    10.2386	     8.6441	   -23.2468	     2.6016	     4.2801	     8.6441	
   -10.1547	     4.2801	     8.3923	     7.4692	    10.3226	     9.8190	   -23.7503	     3.6087	     4.6997	     8.1406	
    -8.8120	     5.0354	     8.6441	     8.3923	    10.2386	    10.9100	   -24.4217	     4.6997	     5.0354	     7.4692	
    -7.5531	     5.7068	     8.6441	     8.9798	     9.8190	    11.8332	   -25.3448	     5.7907	     5.2032	     6.7978	
    -6.4621	     6.2103	     8.4763	     9.3155	     9.2316	    12.4207	   -26.2680	     6.7139	     5.2032	     6.0425	
    -5.5389	     6.4621	     8.2245	     9.2316	     8.5602	    12.7563	   -27.1912	     7.3853	     5.1193	     5.4550	
    -4.8676	     6.5460	     7.8888	     8.8120	     7.8049	    12.6724	   -27.8625	     7.8049	     4.9515	     4.9515	
    -4.5319	     6.5460	     7.4692	     8.0566	     7.0496	    12.2528	   -28.3661	     7.8049	     4.6158	     4.6997	
    -4.4479	     6.2943	     7.1335	     7.1335	     6.3782	    11.4975	   -28.5339	     7.5531	     4.2801	     4.5319	
    -4.7836	     5.8746	     6.7139	     5.9586	     5.8746	    10.3226	   -28.4500	     6.9656	     3.7766	     4.4479	
    -5.4550	     5.3711	     6.2943	     4.6997	     5.3711	     9.0637	   -28.1982	     6.2103	     3.1891	     4.5319	
    -6.4621	     4.7836	     5.8746	     3.5248	     5.0354	     7.6370	   -27.7786	     5.2872	     2.5177	     4.6158	
    -7.6370	     4.1962	     5.4550	     2.4338	     4.6997	     6.2943	   -27.2751	     4.2801	     1.9302	     4.8676	
    -8.8959	     3.6087	     5.1193	     1.5945	     4.4479	     5.2032	   -26.6876	     3.2730	     1.4267	     5.1193	
   -10.1547	     3.1891	     4.9515	     1.0910	     4.3640	     4.2801	   -26.1841	     2.5177	     1.0910	     5.5389	
   -11.0779	     3.0212	     4.9515	     0.9232	     4.3640	     3.6926	   -25.6805	     1.9302	     0.9232	     5.8746	
   -11.6653	     3.1052	     5.2032	     1.1749	     4.5319	     3.5248	   -25.2609	     1.5945	     0.9232	     6.2943	
   -11.8332	     3.5248	     5.6229	     1.6785	     4.6997	     3.5248	   -24.9252	     1.4267	     1.0071	     6.6299	
   -11.6653	     4.1122	     6.1264	     2.4338	     4.9515	     3.7766	   -24.6735	     1.5106	     1.0910	     6.8817	
   -11.1618	     4.8676	     6.6299	     3.2730	     5.2872	     4.1122	   -24.5056	     1.5945	     1.3428	     7.0496	
   -10.5743	     5.5389	     7.0496	     4.1122	     5.6229	     4.5319	   -24.5056	     1.6785	     1.4267	     7.0496	
    -9.9030	     6.2103	     7.3853	     4.8676	     5.8746	     4.7836	   -24.5895	     1.6785	     1.5106	     6.9656	
    -9.3155	     6.7139	     7.4692	     5.4550	     6.1264	     4.9515	   -24.7574	     1.5106	     1.3428	     6.7139	
    -8.9798	     7.0496	     7.3013	     5.8746	     6.2943	     4.9515	   -25.1770	     1.1749	     1.0910	     6.2943	
    -8.8959	     6.9656	     6.9656	     6.1264	     6.2943	     4.7836	   -25.5966	     0.7553	     0.6714	     5.7907	
    -9.1476	     6.7139	     6.3782	     6.1264	     6.0425	     4.4479	   -26.1002	     0.3357	     0.1678	     5.1193	
    -9.6512	     6.1264	     5.7907	     5.8746	     5.7907	     3.8605	   -26.6037	    -0.1678	    -0.4196	     4.5319	
   -10.4904	     5.3711	     5.0354	     5.4550	     5.3711	     3.1891	   -27.0233	    -0.5875	    -1.0071	     3.9444	
   -11.5814	     4.3640	     4.3640	     4.7836	     4.9515	     2.4338	   -27.1912	    -1.0071	    -1.5945	     3.5248	
   -12.7563	     3.2730	     3.7766	     3.8605	     4.4479	     1.4267	   -27.2751	    -1.3428	    -2.1820	     3.1052	
   -14.0991	     2.0142	     3.3569	     2.7695	     4.1122	     0.4196	   -27.2751	    -1.7624	    -2.7695	     2.8534	
   -15.4419	     0.7553	     2.9373	     1.5945	     3.6926	    -0.7553	   -27.1072	    -2.0142	    -3.1891	     2.6016	
   -16.7007	    -0.4196	     2.6016	     0.3357	     3.3569	    -1.9302	   -26.8555	    -2.2659	    -3.6087	     2.6016	
   -17.7078	    -1.5106	     2.4338	    -0.7553	     2.9373	    -2.9373	   -26.6037	    -2.4338	    -3.8605	     2.6855	
   -18.6310	    -2.3499	     2.2659	    -1.6785	     2.5177	    -3.8605	   -26.4359	    -2.6016	    -3.9444	     2.8534	
   -19.1345	    -3.0212	     2.1820	    -2.2659	     2.0142	    -4.4479	   -26.4359	    -2.6855	    -3.9444	     3.1052	
   -19.4702	    -3.4409	     2.0981	    -2.5177	     1.5106	    -4.6158	   -26.5198	    -2.7695	    -3.9444	     3.1891	
   -19.3863	    -3.5248	     2.0981	    -2.3499	     1.0071	    -4.5319	   -26.7715	    -3.1052	    -3.8605	     3.1891	
   -19.1345	    -3.5248	     2.0142	    -1.9302	     0.5875	    -4.1122	   -27.1912	    -3.6087	    -3.8605	     3.0212	
   -18.5471	    -3.2730	     1.8463	    -1.1749	     0.1678	    -3.4409	   -27.6108	    -4.3640	    -3.8605	     2.6016	
   -17.7917	    -2.8534	     1.6785	    -0.4196	    -0.1678	    -2.6016	   -28.0304	    -5.2032	    -3.9444	     2.0142	
   -16.9525	    -2.3499	     1.5106	     0.5035	    -0.2518	    -1.6785	   -28.3661	    -6.2103	    -4.1122	     1.3428	
   -15.8615	    -1.5945	     1.4267	     1.5106	    -0.2518	    -0.6714	   -28.6179	    -7.1335	    -4.1962	     0.6714	
   -14.7705	    -0.8392	     1.5106	     2.4338	     0.0000	     0.1678	   -28.7857	    -7.8888	    -4.2801	     0.0000	
   -13.5117	     0.1678	     1.7624	     3.4409	     0.3357	     1.0071	   -28.7018	    -8.3084	    -4.3640	    -0.5875	
   -12.2528	     1.0910	     2.1820	     4.2801	     0.7553	     1.7624	   -28.6179	    -8.3923	    -4.3640	    -1.0071	
   -11.1618	     2.0142	     2.6016	     5.1193	     1.1749	     2.2659	   -28.2822	    -8.0566	    -4.2801	    -1.2589	
   -10.1547	     2.7695	     3.1052	     5.7068	     1.5945	     2.5177	   -27.8625	    -7.3013	    -4.1122	    -1.4267	
    -9.3994	     3.2730	     3.5248	     6.1264	     2.0142	     2.6016	   -27.3590	    -6.3782	    -3.9444	    -1.5106	
    -8.8959	     3.6087	     3.8605	     6.3782	     2.2659	     2.3499	   -26.6876	    -5.2872	    -3.7766	    -1.4267	
    -8.5602	     3.7766	     4.0283	     6.3782	     2.4338	     2.0142	   -25.9323	    -4.1962	    -3.6926	    -1.1749	
    -8.5602	     3.7766	     4.1122	     6.3782	     2.5177	     1.4267	   -25.0931	    -3.2730	    -3.6087	    -0.8392	
    -8.6441	     3.6087	     4.1122	     6.2103	     2.6016	     0.9232	   -24.2538	    -2.5177	    -3.5248	    -0.3357	
    -8.8959	     3.5248	     4.1122	     6.0425	     2.6855	     0.4196	   -23.4985	    -1.8463	    -3.4409	     0.2518	
    -8.9798	     3.4409	     4.0283	     5.8746	     2.8534	     0.0000	   -22.6593	    -1.3428	    -3.2730	     0.9232	
    -8.9798	     3.5248	     4.1122	     5.7068	     3.1052	    -0.1678	   -21.9879	    -0.8392	    -3.1052	     1.5945	
    -8.8120	     3.7766	     4.1962	     5.7068	     3.5248	    -0.1678	   -21.3165	    -0.5035	    -2.9373	     2.1820	
    -8.3923	     4.1962	     4.4479	     5.7068	     3.9444	     0.0000	   -20.7291	    -0.1678	    -2.6855	     2.6855	
    -7.8888	     4.7836	     4.6158	     5.7907	     4.4479	     0.3357	   -20.3094	     0.0000	    -2.5177	     3.0212	
    -7.2174	     5.3711	     4.8676	     5.8746	     4.7836	     0.7553	   -20.2255	     0.0839	    -2.3499	     3.1052	
    -6.5460	     5.9586	     4.9515	     6.0425	     5.1193	     1.1749	   -20.3934	     0.0000	    -2.3499	     3.0212	
    -5.9586	     6.4621	     4.9515	     6.2943	     5.1193	     1.5945	   -20.8130	    -0.2518	    -2.3499	     2.6855	
    -5.4550	     6.7139	     4.7836	     6.6299	     5.0354	     1.9302	   -21.5683	    -0.5035	    -2.6016	     2.1820	
    -5.1193	     6.7139	     4.5319	     6.9656	     4.6997	     2.0981	   -22.4915	    -0.9232	    -2.8534	     1.5106	
    -5.0354	     6.4621	     4.1122	     7.4692	     4.1122	     2.2659	   -23.4985	    -1.2589	    -3.2730	     0.7553	
    -5.1193	     5.9586	     3.5248	     7.9727	     3.3569	     2.2659	   -24.5895	    -1.6785	    -3.6926	    -0.1678	
    -5.5389	     5.1193	     2.8534	     8.3923	     2.5177	     2.1820	   -25.5127	    -1.9302	    -4.1962	    -1.0071	
    -6.1264	     4.1962	     2.0981	     8.7280	     1.6785	     2.0142	   -26.4359	    -2.1820	    -4.5319	    -1.7624	
    -6.8817	     3.1891	     1.4267	     9.0637	     0.9232	     1.8463	   -27.1072	    -2.2659	    -4.7836	    -2.2659	
    -7.7209	     2.1820	     0.8392	     9.3155	     0.2518	     1.6785	   -27.6108	    -2.1820	    -4.7836	    -2.4338	
    -8.5602	     1.4267	     0.4196	     9.3994	    -0.3357	     1.5106	   -27.8625	    -1.9302	    -4.5319	    -2.3499	
    -9.2316	     0.7553	     0.1678	     9.4833	    -0.6714	     1.4267	   -27.9465	    -1.5106	    -4.1122	    -1.8463	
    -9.8190	     0.3357	     0.0000	     9.5673	    -0.8392	     1.3428	   -27.8625	    -1.0071	    -3.5248	    -1.1749	
   -10.3226	     0.0000	     0.0000	     9.4833	    -0.9232	     1.3428	   -27.5269	    -0.4196	    -2.8534	    -0.4196	
   -10.6583	    -0.1678	     0.0000	     9.3994	    -1.0071	     1.5945	   -27.1072	     0.2518	    -2.2659	     0.4196	
   -10.7422	    -0.2518	     0.0000	     9.3155	    -0.9232	     1.9302	   -26.5198	     0.9232	    -1.6785	     1.1749	
   -10.6583	    -0.1678	     0.0839	     9.3994	    -0.7553	     2.4338	   -25.9323	     1.5106	    -1.2589	     1.7624	
   -10.4065	     0.0000	     0.0000	     9.5673	    -0.5875	     3.1891	   -25.3448	     2.0142	    -1.0071	     2.0981	
    -9.9869	     0.2518	    -0.0839	     9.8190	    -0.5035	     3.9444	   -24.9252	     2.1820	    -0.9232	     2.1820	
    -9.6512	     0.4196	    -0.4196	     9.9869	    -0.5035	     4.6158	   -24.6735	     2.0142	    -1.0910	     1.9302	
    -9.3994	     0.5035	    -1.0071	    10.0708	    -0.8392	     5.1193	   -24.8413	     1.4267	    -1.5945	     1.4267	
    -9.3994	     0.3357	    -1.9302	     9.9030	    -1.4267	     5.2872	   -25.2609	     0.5035	    -2.3499	     0.5875	
    -9.6512	    -0.0839	    -3.1052	     9.4833	    -2.2659	     5.2032	   -26.0162	    -0.9232	    -3.2730	    -0.3357	
   -10.2386	    -0.8392	    -4.6158	     8.8959	    -3.3569	     4.6997	   -27.0233	    -2.6016	    -4.4479	    -1.5106	
   -11.0779	    -1.7624	    -6.2103	     7.9727	    -4.4479	     4.0283	   -28.0304	    -4.5319	    -5.7068	    -2.6016	
   -12.0850	    -2.8534	    -7.8049	     7.0496	    -5.5389	     3.1052	   -29.0375	    -6.4621	    -6.9656	    -3.6926	
   -13.1760	    -3.9444	    -9.2316	     5.9586	    -6.5460	     2.0981	   -29.8767	    -8.2245	    -8.0566	    -4.5319	
   -14.2670	    -5.1193	   -10.4065	     4.7836	    -7.3013	     1.0071	   -30.5481	    -9.8190	    -8.9798	    -5.1193	
   -15.2740	    -6.1264	   -11.2457	     3.6926	    -7.8049	     0.0000	   -30.8838	   -10.9100	    -9.7351	    -5.2872	
   -16.2811	    -7.0496	   -11.6653	     2.6855	    -8.0566	    -0.8392	   -31.0516	   -11.4975	   -10.1547	    -5.2032	
   -17.2043	    -7.7209	   -11.8332	     1.6785	    -8.1406	    -1.6785	   -30.8838	   -11.5814	   -10.3226	    -4.8676	
   -17.9596	    -8.2245	   -11.5814	     0.8392	    -7.9727	    -2.3499	   -30.6320	   -11.0779	   -10.1547	    -4.3640	
   -18.6310	    -8.4763	   -11.0779	     0.0000	    -7.8049	    -2.9373	   -30.2963	   -10.1547	    -9.7351	    -3.6926	
   -19.1345	    -8.6441	   -10.4065	    -0.6714	    -7.7209	    -3.3569	   -30.1285	    -9.0637	    -9.2316	    -3.0212	
   -19.5541	    -8.5602	    -9.7351	    -1.2589	    -7.6370	    -3.6926	   -30.1285	    -7.8049	    -8.5602	    -2.3499	
   -19.7220	    -8.4763	    -8.9798	    -1.6785	    -7.7209	    -3.8605	   -30.3802	    -6.7139	    -8.0566	    -1.8463	
   -19.6381	    -8.2245	    -8.3084	    -2.0142	    -7.8888	    -3.9444	   -30.8838	    -5.7907	    -7.5531	    -1.5106	
   -19.3863	    -7.8888	    -7.8049	    -2.1820	    -8.1406	    -3.9444	   -31.3873	    -5.0354	    -7.1335	    -1.2589	
   -18.8828	    -7.4692	    -7.4692	    -2.1820	    -8.3923	    -3.7766	   -31.9748	    -4.3640	    -6.7139	    -1.1749	
   -18.2114	    -7.0496	    -7.2174	    -2.0981	    -8.5602	    -3.6087	   -32.5623	    -3.8605	    -6.3782	    -1.1749	
   -17.4561	    -6.6299	    -7.2174	    -2.0142	    -8.8120	    -3.3569	   -33.0658	    -3.4409	    -6.1264	    -1.2589	
   -16.6168	    -6.2943	    -7.3013	    -1.9302	    -8.8959	    -3.1052	   -33.5693	    -3.1891	    -5.7907	    -1.3428	
   -15.9454	    -5.9586	    -7.5531	    -2.0142	    -8.8959	    -3.0212	   -33.9890	    -3.1891	    -5.5389	    -1.5945	
   -15.3580	    -5.7068	    -7.8049	    -2.0981	    -8.8959	    -2.9373	   -34.4086	    -3.2730	    -5.3711	    -1.7624	
   -15.0223	    -5.5389	    -8.0566	    -2.3499	    -8.8120	    -3.0212	   -34.6603	    -3.5248	    -5.2032	    -1.9302	
   -14.9384	    -5.5389	    -8.3923	    -2.8534	    -8.7280	    -3.2730	   -34.7443	    -3.9444	    -5.2032	    -2.0981	
   -15.1062	    -5.7907	    -8.7280	    -3.4409	    -8.6441	    -3.6926	   -34.6603	    -4.5319	    -5.2032	    -2.2659	
   -15.5258	    -6.1264	    -9.0637	    -4.1962	    -8.5602	    -4.2801	   -34.4086	    -5.1193	    -5.2872	    -2.3499	
   -16.2811	    -6.7139	    -9.3994	    -5.1193	    -8.4763	    -4.9515	   -33.9890	    -5.8746	    -5.6229	    -2.4338	
   -17.1204	    -7.3853	    -9.6512	    -6.0425	    -8.3923	    -5.7068	   -33.4015	    -6.6299	    -5.9586	    -2.5177	
   -18.0435	    -8.1406	    -9.9030	    -6.9656	    -8.3923	    -6.4621	   -32.8140	    -7.3013	    -6.4621	    -2.6016	
   -19.0506	    -8.9798	    -9.9869	    -7.8049	    -8.3084	    -7.1335	   -32.2266	    -7.8888	    -7.0496	    -2.6016	
   -20.0577	    -9.6512	   -10.0708	    -8.5602	    -8.2245	    -7.6370	   -31.6391	    -8.3084	    -7.6370	    -2.6855	
   -20.8969	   -10.2386	    -9.9869	    -9.0637	    -8.1406	    -7.9727	   -31.1356	    -8.4763	    -8.0566	    -2.6016	
   -21.5683	   -10.6583	    -9.8190	    -9.3994	    -7.9727	    -8.0566	   -30.7159	    -8.3084	    -8.3084	    -2.5177	
   -21.9879	   -10.8261	    -9.6512	    -9.4833	    -7.7209	    -7.9727	   -30.3802	    -7.9727	    -8.4763	    -2.4338	
   -22.1558	   -10.8261	    -9.3994	    -9.3994	    -7.4692	    -7.8049	   -30.1285	    -7.5531	    -8.5602	    -2.4338	
   -22.0718	   -10.6583	    -9.3155	    -9.2316	    -7.2174	    -7.5531	   -29.8767	    -6.9656	    -8.4763	    -2.4338	
   -21.8201	   -10.4065	    -9.2316	    -9.0637	    -7.1335	    -7.3013	   -29.8767	    -6.5460	    -8.4763	    -2.6016	
   -21.4005	   -10.1547	    -9.3994	    -8.8959	    -7.0496	    -7.2174	   -29.8767	    -6.2103	    -8.3084	    -2.8534	
   -20.8130	    -9.8190	    -9.5673	    -8.8120	    -7.0496	    -7.1335	   -29.9606	    -5.8746	    -8.0566	    -3.1052	
   -20.0577	    -9.3994	    -9.7351	    -8.6441	    -7.0496	    -7.0496	   -30.0446	    -5.6229	    -7.7209	    -3.2730	
   -19.2184	    -8.8120	    -9.8190	    -8.5602	    -7.0496	    -6.9656	   -30.1285	    -5.3711	    -7.3013	    -3.4409	
   -18.2953	    -8.1406	    -9.7351	    -8.3923	    -6.8817	    -6.7139	   -29.9606	    -5.2032	    -6.7978	    -3.4409	
   -17.2882	    -7.4692	    -9.4833	    -8.3923	    -6.5460	    -6.4621	   -29.7089	    -5.1193	    -6.2943	    -3.4409	
   -16.4490	    -6.7139	    -9.0637	    -8.3923	    -6.0425	    -6.1264	   -29.2892	    -5.2032	    -5.8746	    -3.2730	
   -15.6937	    -6.0425	    -8.5602	    -8.4763	    -5.4550	    -5.7907	   -28.7018	    -5.4550	    -5.4550	    -3.0212	
   -15.1062	    -5.5389	    -7.9727	    -8.6441	    -4.8676	    -5.5389	   -27.9465	    -5.9586	    -5.1193	    -2.7695	
   -14.7705	    -5.2032	    -7.3853	    -8.8959	    -4.4479	    -5.2872	   -27.2751	    -6.4621	    -4.8676	    -2.3499	
   -14.6027	    -5.0354	    -6.7978	    -9.2316	    -4.1122	    -5.1193	   -26.5198	    -7.0496	    -4.7836	    -1.9302	
   -14.6866	    -5.0354	    -6.2943	    -9.4833	    -3.8605	    -4.8676	   -25.6805	    -7.3853	    -4.6158	    -1.5106	
   -14.8544	    -5.2872	    -5.7907	    -9.6512	    -3.6087	    -4.6997	   -24.8413	    -7.5531	    -4.4479	    -0.9232	
   -15.1901	    -5.5389	    -5.2872	    -9.7351	    -3.5248	    -4.5319	   -23.9182	    -7.3853	    -4.2801	    -0.4196	
   -15.5258	    -5.8746	    -4.8676	    -9.6512	    -3.3569	    -4.2801	   -22.9950	    -6.8817	    -3.9444	     0.2518	
   -15.8615	    -6.1264	    -4.4479	    -9.3155	    -3.1052	    -3.9444	   -22.1558	    -5.9586	    -3.5248	     0.8392	
   -15.9454	    -6.1264	    -4.0283	    -8.7280	    -2.8534	    -3.6087	   -21.3165	    -4.8676	    -3.0212	     1.4267	
   -15.8615	    -5.9586	    -3.6087	    -7.8049	    -2.4338	    -3.0212	   -20.6451	    -3.5248	    -2.4338	     1.9302	
   -15.5258	    -5.5389	    -3.1891	    -6.6299	    -2.0142	    -2.3499	   -20.0577	    -2.0981	    -1.9302	     2.3499	
   -14.9384	    -4.9515	    -2.7695	    -5.2032	    -1.5106	    -1.5945	   -19.7220	    -0.8392	    -1.3428	     2.6855	
   -14.2670	    -4.1962	    -2.5177	    -3.7766	    -1.0910	    -0.6714	   -19.5541	     0.2518	    -0.9232	     2.6855	
   -13.4277	    -3.3569	    -2.2659	    -2.3499	    -0.6714	     0.1678	   -19.6381	     1.0071	    -0.5875	     2.6016	
   -12.5885	    -2.4338	    -2.0142	    -0.9232	    -0.3357	     1.1749	   -19.8898	     1.5106	    -0.2518	     2.4338	
   -11.6653	    -1.4267	    -1.8463	     0.4196	     0.0000	     2.1820	   -20.3094	     1.7624	     0.0839	     2.1820	
   -10.7422	    -0.5035	    -1.6785	     1.6785	     0.1678	     3.2730	   -20.8130	     1.8463	     0.4196	     2.0142	
    -9.9869	     0.3357	    -1.5106	     2.8534	     0.3357	     4.3640	   -21.4844	     1.9302	     0.9232	     1.8463	
    -9.4833	     0.9232	    -1.4267	     3.7766	     0.3357	     5.2872	   -22.1558	     1.8463	     1.3428	     1.8463	
    -9.3155	     1.2589	    -1.5106	     4.4479	     0.3357	     6.0425	   -22.7432	     1.7624	     1.8463	     1.9302	
    -9.5673	     1.3428	    -1.6785	     4.8676	     0.1678	     6.6299	   -23.3307	     1.5945	     2.3499	     2.0981	
   -10.1547	     1.0910	    -1.9302	     4.9515	     0.0839	     6.8817	   -23.7503	     1.3428	     2.6855	     2.3499	
   -11.0779	     0.5875	    -2.2659	     4.6997	     0.0000	     6.8817	   -24.0021	     1.0071	     2.8534	     2.6016	
   -12.2528	    -0.1678	    -2.6016	     4.1122	     0.0000	     6.6299	   -24.0860	     0.5875	     2.9373	     2.8534	
   -13.6795	    -1.0910	    -3.0212	     3.1891	     0.0000	     6.1264	   -24.0860	     0.1678	     2.8534	     3.1052	
   -15.1901	    -2.0981	    -3.3569	     2.0981	     0.0000	     5.4550	   -24.0021	    -0.4196	     2.6855	     3.3569	
   -16.5329	    -3.1052	    -3.6087	     0.9232	     0.0000	     4.6997	   -23.8342	    -0.9232	     2.4338	     3.6926	
   -17.7917	    -4.0283	    -3.7766	    -0.2518	     0.1678	     3.8605	   -23.5825	    -1.4267	     2.1820	     3.9444	
   -18.6310	    -4.7836	    -3.8605	    -1.2589	     0.3357	     3.1052	   -23.2468	    -1.7624	     1.9302	     4.1962	
   -18.9667	    -5.2872	    -3.6926	    -1.9302	     0.5875	     2.6016	   -22.8271	    -2.0142	     1.7624	     4.4479	
   -18.7988	    -5.3711	    -3.4409	    -2.1820	     1.0071	     2.2659	   -22.3236	    -2.0981	     1.5945	     4.6158	
   -18.1274	    -5.0354	    -3.0212	    -2.0981	     1.3428	     2.1820	   -21.8201	    -2.0142	     1.5945	     4.7836	
   -17.1204	    -4.5319	    -2.6016	    -1.7624	     1.6785	     2.3499	   -21.4844	    -1.7624	     1.5106	     4.7836	
   -15.7776	    -3.7766	    -2.2659	    -1.0910	     1.9302	     2.6016	   -21.2326	    -1.5106	     1.5106	     4.6158	
   -14.2670	    -2.8534	    -1.9302	    -0.3357	     2.0142	     3.0212	   -21.1487	    -1.1749	     1.4267	     4.4479	
   -12.7563	    -1.8463	    -1.6785	     0.4196	     1.9302	     3.3569	   -21.2326	    -0.7553	     1.3428	     4.1122	
   -11.2457	    -0.8392	    -1.4267	     1.2589	     1.8463	     3.7766	   -21.3165	    -0.2518	     1.1749	     3.7766	
    -9.9030	     0.2518	    -1.1749	     2.0981	     1.6785	     4.1962	   -21.3165	     0.3357	     1.0910	     3.4409	
    -8.6441	     1.2589	    -1.0071	     2.8534	     1.5106	     4.6158	   -21.2326	     1.0071	     1.0910	     3.1052	
    -7.6370	     2.1820	    -0.7553	     3.5248	     1.5106	     4.9515	   -20.8969	     1.6785	     1.1749	     3.0212	
    -6.7978	     3.0212	    -0.4196	     4.0283	     1.5106	     5.1193	   -20.3094	     2.2659	     1.3428	     2.9373	
    -6.2103	     3.7766	     0.0000	     4.4479	     1.6785	     5.2032	   -19.4702	     2.7695	     1.5106	     3.1052	
    -5.8746	     4.3640	     0.5875	     4.6158	     2.0142	     5.1193	   -18.5471	     3.1891	     1.5945	     3.3569	
    -5.7068	     4.7836	     1.1749	     4.6997	     2.3499	     4.8676	   -17.3721	     3.2730	     1.7624	     3.8605	
    -5.7068	     5.1193	     1.8463	     4.6997	     2.6855	     4.6158	   -16.2811	     3.1052	     1.8463	     4.3640	
    -5.7907	     5.3711	     2.5177	     4.6997	     3.1052	     4.3640	   -15.1901	     2.7695	     1.8463	     5.0354	
    -5.8746	     5.6229	     3.2730	     4.6997	     3.6087	     4.2801	   -14.2670	     2.1820	     1.7624	     5.7068	
    -5.9586	     5.7907	     4.0283	     4.7836	     4.0283	     4.2801	   -13.4277	     1.5945	     1.6785	     6.3782	
    -5.9586	     6.0425	     4.6997	     5.0354	     4.4479	     4.4479	   -12.6724	     1.1749	     1.5945	     6.9656	
    -5.7907	     6.3782	     5.3711	     5.4550	     4.8676	     4.8676	   -12.0850	     0.9232	     1.5945	     7.4692	
    -5.5389	     6.7978	     6.0425	     6.0425	     5.2872	     5.3711	   -11.5814	     1.0071	     1.6785	     7.9727	
    -5.1193	     7.3013	     6.6299	     6.8817	     5.5389	     6.1264	   -11.1618	     1.4267	     1.8463	     8.2245	
    -4.6997	     7.8888	     7.2174	     7.7209	     5.8746	     6.8817	   -10.9100	     2.1820	     2.0142	     8.3923	
    -4.1122	     8.4763	     7.6370	     8.6441	     6.0425	     7.7209	   -10.8261	     3.1052	     2.1820	     8.3084	
    -3.6087	     8.8959	     7.9727	     9.3155	     6.0425	     8.4763	   -10.9100	     4.0283	     2.2659	     8.0566	
    -3.1891	     9.3155	     8.1406	     9.8190	     6.0425	     9.1476	   -10.9940	     4.7836	     2.2659	     7.5531	
    -2.9373	     9.4833	     8.2245	    10.0708	     5.9586	     9.7351	   -11.1618	     5.4550	     2.1820	     7.0496	
    -2.7695	     9.4833	     8.1406	    10.0708	     5.8746	    10.1547	   -11.2457	     5.9586	     2.0981	     6.5460	
    -2.7695	     9.3994	     8.1406	     9.8190	     5.8746	    10.4065	   -11.2457	     6.2943	     2.0142	     6.1264	
    -2.8534	     9.1476	     8.0566	     9.2316	     5.8746	    10.4904	   -11.0779	     6.4621	     2.0142	     5.7907	
    -3.1052	     8.7280	     7.9727	     8.5602	     6.0425	    10.4065	   -10.6583	     6.4621	     1.9302	     5.7068	
    -3.4409	     8.3923	     8.0566	     7.8049	     6.3782	    10.1547	   -10.1547	     6.2943	     1.7624	     5.7068	
    -3.6926	     8.0566	     8.3084	     7.0496	     6.8817	     9.8190	    -9.4833	     6.0425	     1.6785	     5.9586	
    -3.9444	     7.8049	     8.7280	     6.4621	     7.4692	     9.3155	    -8.7280	     5.8746	     1.6785	     6.3782	
    -4.1962	     7.6370	     9.1476	     5.9586	     8.0566	     8.8120	    -7.8888	     5.7907	     1.7624	     6.9656	
    -4.2801	     7.6370	     9.7351	     5.7068	     8.6441	     8.4763	    -7.0496	     5.7907	     2.0142	     7.6370	
    -4.1962	     7.6370	    10.2386	     5.7068	     9.1476	     8.1406	    -6.4621	     5.9586	     2.2659	     8.3923	
    -4.1122	     7.8049	    10.7422	     5.8746	     9.4833	     7.9727	    -5.9586	     6.2943	     2.6855	     9.0637	
    -3.7766	     8.1406	    11.1618	     6.2103	     9.8190	     7.9727	    -5.5389	     6.7139	     3.1052	     9.7351	
    -3.2730	     8.6441	    11.6653	     6.7139	    10.1547	     8.1406	    -5.2032	     7.3013	     3.6087	    10.4065	
    -2.5177	     9.3155	    12.2528	     7.4692	    10.5743	     8.6441	    -4.8676	     7.9727	     4.1962	    10.9100	
    -1.5106	    10.1547	    12.8403	     8.3923	    10.9940	     9.3994	    -4.6997	     8.7280	     4.8676	    11.4136	
    -0.5035	    11.1618	    13.4277	     9.4833	    11.3297	    10.4065	    -4.6997	     9.6512	     5.5389	    11.8332	
     0.6714	    12.1689	    13.9313	    10.7422	    11.4975	    11.4136	    -4.8676	    10.6583	     6.2943	    12.1689	
     1.8463	    13.1760	    14.3509	    12.0010	    11.4975	    12.5885	    -5.3711	    11.5814	     7.0496	    12.3367	
     2.8534	    14.0991	    14.5187	    13.1760	    11.3297	    13.6795	    -6.1264	    12.4207	     7.8049	    12.3367	
     3.6926	    14.7705	    14.5187	    14.2670	    10.9100	    14.5187	    -7.1335	    13.2599	     8.3923	    12.2528	
     4.2801	    15.3580	    14.3509	    15.1901	    10.3226	    15.2740	    -8.1406	    13.9313	     8.8959	    12.0850	
     4.6997	    15.6097	    13.9313	    15.7776	     9.7351	    15.7776	    -9.2316	    14.5187	     9.3155	    11.9171	
     4.9515	    15.7776	    13.5117	    16.1972	     9.1476	    16.0294	   -10.0708	    15.1062	     9.6512	    11.7493	
     4.9515	    15.7776	    13.0920	    16.3651	     8.7280	    16.1133	   -10.7422	    15.6937	     9.9869	    11.7493	
     4.8676	    15.6097	    12.7563	    16.3651	     8.5602	    16.0294	   -11.0779	    16.1972	    10.3226	    11.8332	
     4.6997	    15.4419	    12.5885	    16.1972	     8.6441	    15.8615	   -10.9940	    16.7007	    10.7422	    12.1689	
     4.4479	    15.1901	    12.5885	    15.9454	     8.8959	    15.6097	   -10.5743	    17.2043	    11.1618	    12.6724	
     4.1122	    14.8544	    12.7563	    15.6097	     9.4833	    15.3580	    -9.9030	    17.6239	    11.5814	    13.2599	
     3.6926	    14.5187	    13.0081	    15.1062	    10.0708	    15.1062	    -9.0637	    17.8757	    12.0010	    13.9313	
     3.1891	    14.1830	    13.3438	    14.4348	    10.6583	    14.7705	    -8.1406	    17.9596	    12.2528	    14.6027	
     2.6016	    13.7634	    13.5956	    13.6795	    11.1618	    14.4348	    -7.3013	    17.8757	    12.5046	    15.1901	
     2.0142	    13.2599	    13.8474	    12.8403	    11.4975	    14.0991	    -6.5460	    17.4561	    12.5885	    15.6097	
     1.5106	    12.9242	    14.0152	    12.0010	    11.8332	    13.9313	    -5.8746	    16.9525	    12.5885	    15.8615	
     1.0910	    12.5885	    14.1830	    11.3297	    12.0850	    13.9313	    -5.2872	    16.3651	    12.5046	    15.9454	
     0.9232	    12.5046	    14.3509	    10.8261	    12.2528	    14.1830	    -4.8676	    15.6937	    12.4207	    15.9454	
     0.9232	    12.5046	    14.4348	    10.4904	    12.4207	    14.4348	    -4.6158	    15.0223	    12.2528	    15.7776	
     1.0071	    12.5885	    14.4348	    10.3226	    12.5046	    14.7705	    -4.5319	    14.4348	    12.1689	    15.4419	
     1.1749	    12.6724	    14.3509	    10.1547	    12.4207	    15.1062	    -4.6158	    13.8474	    12.0010	    15.1062	
     1.4267	    12.8403	    14.2670	    10.0708	    12.2528	    15.3580	    -4.8676	    13.3438	    11.8332	    14.6866	
     1.5106	    13.0081	    14.0991	     9.9869	    12.0010	    15.3580	    -5.2872	    12.7563	    11.4975	    14.2670	
     1.5106	    13.0081	    13.7634	     9.7351	    11.5814	    15.1901	    -5.8746	    12.1689	    11.0779	    13.7634	
     1.2589	    12.8403	    13.5117	     9.3994	    11.0779	    14.6866	    -6.4621	    11.4975	    10.4065	    13.1760	
     0.9232	    12.5046	    13.0920	     8.8959	    10.5743	    13.8474	    -7.0496	    10.7422	     9.6512	    12.5885	
     0.3357	    12.0010	    12.5885	     8.3084	     9.9869	    12.8403	    -7.5531	    10.0708	     8.8120	    12.0850	
    -0.4196	    11.4136	    12.1689	     7.5531	     9.4833	    11.7493	    -7.8888	     9.4833	     7.8888	    11.5814	
    -1.1749	    10.7422	    11.6653	     6.8817	     9.0637	    10.5743	    -7.9727	     9.2316	     7.2174	    11.2457	
    -1.9302	    10.0708	    11.3297	     6.2943	     8.8120	     9.4833	    -7.8049	     9.1476	     6.6299	    11.0779	
    -2.6016	     9.4833	    11.1618	     5.8746	     8.8120	     8.4763	    -7.3853	     9.3155	     6.2103	    11.0779	
    -3.1052	     9.0637	    11.0779	     5.6229	     9.0637	     7.6370	    -6.7139	     9.5673	     5.9586	    11.1618	
    -3.3569	     8.8959	    11.2457	     5.5389	     9.3994	     6.9656	    -5.8746	     9.9030	     5.8746	    11.3297	
    -3.3569	     9.0637	    11.5814	     5.7907	     9.9869	     6.5460	    -4.9515	    10.1547	     5.7068	    11.4975	
    -2.9373	     9.4833	    12.1689	     6.2943	    10.5743	     6.3782	    -4.0283	    10.4065	     5.6229	    11.5814	
    -2.2659	    10.2386	    12.7563	     6.9656	    11.2457	     6.4621	    -3.3569	    10.4904	     5.4550	    11.5814	
    -1.2589	    11.2457	    13.4277	     7.8049	    11.8332	     6.7139	    -2.8534	    10.4065	     5.2032	    11.4975	
    -0.0839	    12.4207	    14.0152	     8.6441	    12.2528	     7.2174	    -2.6855	    10.2386	     4.9515	    11.1618	
     1.1749	    13.5956	    14.4348	     9.3994	    12.4207	     7.7209	    -2.9373	     9.9030	     4.6158	    10.6583	
     2.4338	    14.7705	    14.6866	     9.9030	    12.3367	     8.2245	    -3.4409	     9.3994	     4.1962	     9.9869	
     3.6087	    15.8615	    14.7705	    10.3226	    12.1689	     8.6441	    -4.1122	     8.8959	     3.7766	     9.2316	
     4.6997	    16.7847	    14.6866	    10.4904	    11.8332	     8.9798	    -4.7836	     8.3084	     3.3569	     8.3923	
     5.5389	    17.4561	    14.5187	    10.5743	    11.5814	     9.2316	    -5.4550	     7.8049	     2.9373	     7.6370	
     6.1264	    17.9596	    14.1830	    10.4065	    11.3297	     9.3155	    -5.9586	     7.2174	     2.5177	     6.9656	
     6.3782	    18.1274	    13.6795	    10.0708	    10.9940	     9.3155	    -6.3782	     6.7139	     2.1820	     6.2943	
     6.3782	    17.8757	    13.1760	     9.6512	    10.6583	     9.0637	    -6.5460	     6.1264	     1.7624	     5.7907	
     5.9586	    17.3721	    12.5046	     9.0637	    10.2386	     8.7280	    -6.6299	     5.5389	     1.3428	     5.2872	
     5.2872	    16.6168	    11.7493	     8.4763	     9.8190	     8.2245	    -6.5460	     4.9515	     0.8392	     4.7836	
     4.3640	    15.6097	    11.0779	     7.8049	     9.4833	     7.6370	    -6.2943	     4.3640	     0.4196	     4.4479	
     3.3569	    14.6866	    10.4904	     7.1335	     9.1476	     7.0496	    -5.7907	     4.0283	    -0.0839	     4.2801	
     2.2659	    13.6795	    10.0708	     6.6299	     9.0637	     6.4621	    -5.1193	     3.8605	    -0.4196	     4.1962	
     1.3428	    12.8403	     9.9030	     6.2103	     8.9798	     6.1264	    -4.3640	     3.9444	    -0.5875	     4.3640	
     0.5035	    12.0850	     9.9030	     5.9586	     9.1476	     5.8746	    -3.6087	     4.2801	    -0.6714	     4.6997	
    -0.1678	    11.5814	    10.1547	     5.7907	     9.3155	     5.7907	    -2.8534	     4.7836	    -0.5035	     5.2032	
    -0.5875	    11.3297	    10.5743	     5.8746	     9.6512	     5.8746	    -2.1820	     5.3711	    -0.2518	     5.8746	
    -0.6714	    11.3297	    11.1618	     6.1264	     9.9869	     6.2103	    -1.5945	     6.0425	     0.2518	     6.6299	
    -0.5035	    11.5814	    11.7493	     6.6299	    10.4065	     6.6299	    -1.1749	     6.6299	     0.7553	     7.4692	
    -0.0839	    11.8332	    12.1689	     7.1335	    10.7422	     7.0496	    -0.9232	     7.1335	     1.2589	     8.1406	
     0.3357	    12.0850	    12.4207	     7.5531	    10.9940	     7.3853	    -0.9232	     7.2174	     1.6785	     8.5602	
     0.8392	    12.1689	    12.4207	     7.8049	    10.9940	     7.4692	    -1.2589	     6.9656	     1.8463	     8.7280	
     1.0910	    12.0850	    12.0850	     7.8049	    10.7422	     7.2174	    -1.8463	     6.2103	     1.7624	     8.6441	
     1.1749	    11.8332	    11.4975	     7.5531	    10.4065	     6.7139	    -2.6016	     5.1193	     1.5106	     8.2245	
     1.1749	    11.4975	    10.8261	     7.1335	     9.9030	     6.0425	    -3.4409	     3.7766	     1.0071	     7.6370	
     0.9232	    10.9940	     9.9869	     6.6299	     9.2316	     5.2032	    -4.4479	     2.2659	     0.4196	     6.8817	
     0.5875	    10.4065	     9.0637	     6.1264	     8.5602	     4.4479	    -5.3711	     0.8392	    -0.1678	     6.1264	
     0.0839	     9.6512	     8.1406	     5.7068	     7.8049	     3.6087	    -6.2103	    -0.4196	    -0.6714	     5.5389	
    -0.5875	     8.8120	     7.1335	     5.2032	     7.0496	     2.8534	    -6.8817	    -1.5106	    -1.0071	     5.1193	
    -1.2589	     7.8888	     6.2103	     4.6997	     6.2943	     2.1820	    -7.4692	    -2.4338	    -1.2589	     4.7836	
    -1.9302	     6.7978	     5.2872	     4.1962	     5.6229	     1.5945	    -7.7209	    -3.1052	    -1.3428	     4.6997	
    -2.6855	     5.7068	     4.5319	     3.6926	     5.1193	     1.0910	    -7.8049	    -3.6926	    -1.3428	     4.6997	
    -3.4409	     4.6997	     3.7766	     3.2730	     4.7836	     0.5875	    -7.5531	    -4.0283	    -1.2589	     4.7836	
    -4.1962	     3.6926	     3.1891	     2.8534	     4.6158	     0.1678	    -7.0496	    -4.1962	    -1.0071	     4.9515	
    -4.9515	     2.8534	     2.7695	     2.4338	     4.5319	    -0.2518	    -6.4621	    -4.1122	    -0.8392	     5.1193	
[Epoch Header]
[Trial Type]	11
[Accept]	1
[Correct]	0
[RT]	 0.000
[Resp]	0
[Epoch Data]
     6.4621	     1.7624	    -0.8392	     3.6087	     1.3428	    12.5885	     8.7280	    -2.3499	    -0.2518	    -1.5945	
     7.1335	     2.0142	    -1.2589	     4.3640	     1.0910	    13.2599	     8.6441	    -2.5177	    -0.0839	    -1.6785	
     7.4692	     1.9302	    -1.7624	     4.8676	     0.7553	    13.7634	     8.5602	    -2.5177	     0.1678	    -1.5106	
     7.5531	     1.5106	    -2.5177	     5.0354	     0.3357	    14.0152	     8.6441	    -2.4338	     0.4196	    -1.0910	
     7.2174	     0.8392	    -3.2730	     5.0354	     0.0000	    14.0991	     8.8120	    -2.0981	     0.8392	    -0.4196	
     6.6299	     0.0000	    -4.1122	     4.6997	    -0.2518	    14.0152	     9.0637	    -1.5945	     1.2589	     0.4196	
     5.8746	    -1.0071	    -4.9515	     4.2801	    -0.4196	    13.7634	     9.3155	    -0.7553	     1.8463	     1.4267	
     4.8676	    -2.0142	    -5.6229	     3.7766	    -0.4196	    13.5956	     9.6512	     0.2518	     2.4338	     2.6016	
     3.8605	    -3.0212	    -6.1264	     3.1891	    -0.3357	    13.4277	     9.9869	     1.3428	     3.1891	     3.8605	
     2.8534	    -4.0283	    -6.4621	     2.8534	    -0.1678	    13.4277	    10.2386	     2.6016	     4.0283	     5.1193	
     2.0981	    -4.7836	    -6.6299	     2.6016	     0.1678	    13.6795	    10.5743	     3.9444	     4.9515	     6.2943	
     1.5106	    -5.2872	    -6.4621	     2.6855	     0.5035	    14.0991	    10.7422	     5.1193	     5.7907	     7.3013	
     1.1749	    -5.5389	    -6.2103	     3.1052	     0.9232	    14.6866	    10.9100	     6.2103	     6.6299	     8.1406	
     1.2589	    -5.4550	    -5.7907	     3.8605	     1.2589	    15.5258	    10.9100	     7.0496	     7.3853	     8.7280	
     1.5945	    -5.2032	    -5.3711	     4.7836	     1.5945	    16.4490	    10.8261	     7.5531	     7.9727	     9.0637	
     2.1820	    -4.8676	    -4.9515	     5.7907	     1.6785	    17.4561	    10.4065	     7.7209	     8.3923	     9.0637	
     3.0212	    -4.3640	    -4.7836	     6.8817	     1.5945	    18.3792	     9.9030	     7.6370	     8.5602	     8.8120	
     4.0283	    -3.8605	    -4.7836	     7.9727	     1.2589	    19.1345	     9.2316	     7.2174	     8.5602	     8.3923	
     5.0354	    -3.3569	    -4.7836	     8.9798	     0.9232	    19.8898	     8.5602	     6.5460	     8.3923	     7.8049	
     6.1264	    -2.8534	    -4.9515	     9.9030	     0.5035	    20.3934	     8.0566	     5.9586	     8.2245	     7.0496	
     7.1335	    -2.2659	    -5.0354	    10.8261	     0.2518	    20.8130	     7.8049	     5.3711	     7.9727	     6.3782	
     8.1406	    -1.5945	    -4.9515	    11.5814	     0.0839	    21.1487	     7.8049	     4.9515	     7.8888	     5.7907	
     8.9798	    -1.0910	    -4.7836	    12.2528	     0.0839	    21.3165	     7.9727	     4.7836	     7.8049	     5.3711	
     9.5673	    -0.5875	    -4.5319	    12.6724	     0.2518	    21.4844	     8.3923	     4.7836	     7.8888	     5.1193	
     9.9869	    -0.1678	    -4.1122	    12.8403	     0.5875	    21.5683	     8.8959	     5.0354	     8.0566	     5.0354	
    10.0708	     0.0839	    -3.6926	    12.7563	     1.0071	    21.5683	     9.5673	     5.4550	     8.3923	     5.2032	
     9.9869	     0.1678	    -3.1891	    12.4207	     1.5106	    21.4844	    10.4065	     5.9586	     8.7280	     5.5389	
     9.5673	     0.0000	    -2.7695	    11.7493	     2.0142	    21.3165	    11.2457	     6.5460	     9.1476	     5.9586	
     8.9798	    -0.1678	    -2.3499	    10.9100	     2.4338	    20.9808	    12.1689	     6.9656	     9.4833	     6.4621	
     8.3084	    -0.5035	    -2.0981	     9.8190	     2.7695	    20.6451	    13.0920	     7.2174	     9.7351	     6.8817	
     7.6370	    -0.9232	    -1.8463	     8.5602	     3.0212	    20.3094	    13.8474	     7.3013	     9.9030	     7.3013	
     6.9656	    -1.2589	    -1.6785	     7.3853	     3.1891	    19.8898	    14.5187	     7.3013	     9.9030	     7.6370	
     6.3782	    -1.5945	    -1.6785	     6.2943	     3.1891	    19.6381	    14.9384	     7.2174	     9.8190	     7.8888	
     5.8746	    -1.7624	    -1.7624	     5.4550	     3.1052	    19.3863	    15.1901	     7.0496	     9.6512	     7.9727	
     5.5389	    -1.9302	    -1.9302	     4.8676	     2.9373	    19.3024	    15.1062	     6.8817	     9.4833	     7.9727	
     5.3711	    -2.0142	    -2.1820	     4.4479	     2.6016	    19.2184	    14.7705	     6.5460	     9.2316	     7.8888	
     5.2872	    -2.0981	    -2.6016	     4.3640	     2.0981	    19.2184	    14.1830	     6.2103	     8.9798	     7.7209	
     5.3711	    -2.0981	    -3.1052	     4.3640	     1.5106	    19.1345	    13.3438	     5.6229	     8.6441	     7.3853	
     5.5389	    -2.1820	    -3.6087	     4.4479	     0.8392	    19.0506	    12.4207	     4.9515	     8.1406	     6.8817	
     5.7907	    -2.1820	    -4.1962	     4.4479	     0.0839	    18.8828	    11.2457	     4.1962	     7.5531	     6.2943	
     6.0425	    -2.2659	    -4.7836	     4.3640	    -0.5875	    18.5471	    10.1547	     3.2730	     6.8817	     5.6229	
     6.2103	    -2.3499	    -5.3711	     4.0283	    -1.1749	    18.1274	     9.1476	     2.3499	     6.0425	     5.0354	
     6.2943	    -2.5177	    -5.7907	     3.4409	    -1.6785	    17.5400	     8.3084	     1.4267	     5.2032	     4.4479	
     6.2103	    -2.6855	    -6.1264	     2.6855	    -2.0142	    16.7847	     7.7209	     0.6714	     4.3640	     4.1122	
     6.0425	    -2.9373	    -6.2103	     1.7624	    -2.1820	    15.8615	     7.3853	     0.0839	     3.6087	     3.9444	
     5.8746	    -3.1891	    -6.1264	     0.9232	    -2.0981	    14.8544	     7.3853	    -0.2518	     3.0212	     4.0283	
     5.6229	    -3.3569	    -5.8746	     0.0839	    -1.7624	    13.7634	     7.6370	    -0.3357	     2.5177	     4.2801	
     5.3711	    -3.5248	    -5.4550	    -0.6714	    -1.4267	    12.7563	     8.1406	    -0.1678	     2.1820	     4.6158	
     5.1193	    -3.7766	    -5.0354	    -1.2589	    -1.0071	    11.7493	     8.6441	     0.2518	     2.0142	     5.0354	
     4.9515	    -4.1122	    -4.6997	    -1.6785	    -0.7553	    10.9100	     9.2316	     0.8392	     2.0142	     5.4550	
     4.9515	    -4.4479	    -4.3640	    -1.9302	    -0.5875	    10.2386	     9.6512	     1.4267	     2.0981	     5.7068	
     5.0354	    -4.7836	    -4.2801	    -2.0142	    -0.5875	     9.8190	     9.8190	     2.0981	     2.3499	     5.7068	
     5.3711	    -5.0354	    -4.1122	    -1.9302	    -0.8392	     9.5673	     9.9030	     2.7695	     2.5177	     5.5389	
     6.0425	    -5.1193	    -4.1122	    -1.7624	    -1.0910	     9.6512	     9.7351	     3.3569	     2.7695	     5.0354	
     6.9656	    -4.8676	    -4.0283	    -1.3428	    -1.4267	     9.9030	     9.4833	     3.7766	     2.9373	     4.4479	
     8.2245	    -4.3640	    -3.8605	    -0.7553	    -1.7624	    10.4065	     9.1476	     4.1122	     3.0212	     3.6926	
     9.6512	    -3.6087	    -3.6926	    -0.1678	    -2.0981	    11.1618	     8.8120	     4.3640	     3.1052	     2.8534	
    11.2457	    -2.6016	    -3.4409	     0.5875	    -2.1820	    12.0010	     8.6441	     4.4479	     3.1052	     2.0142	
    12.7563	    -1.5945	    -3.1052	     1.2589	    -2.0981	    12.9242	     8.5602	     4.3640	     3.1052	     1.2589	
    14.1830	    -0.5875	    -2.6855	     2.0142	    -1.9302	    13.7634	     8.6441	     4.0283	     2.9373	     0.5035	
    15.2740	     0.2518	    -2.2659	     2.6855	    -1.5945	    14.5187	     8.7280	     3.6087	     2.6855	    -0.0839	
    15.9454	     1.0071	    -1.8463	     3.3569	    -1.1749	    15.1901	     8.8959	     2.9373	     2.3499	    -0.5875	
    16.3651	     1.5106	    -1.4267	     3.9444	    -0.7553	    15.7776	     9.1476	     2.2659	     1.9302	    -0.9232	
    16.3651	     1.7624	    -1.0071	     4.5319	    -0.2518	    16.3651	     9.5673	     1.6785	     1.5945	    -1.0910	
    16.1133	     2.0142	    -0.5035	     5.0354	     0.4196	    16.8686	    10.1547	     1.0910	     1.3428	    -0.9232	
    15.6937	     2.0981	     0.0000	     5.4550	     1.2589	    17.3721	    10.9100	     0.7553	     1.2589	    -0.5875	
    15.1062	     2.1820	     0.5035	     5.8746	     2.0981	    17.7078	    11.8332	     0.5035	     1.3428	     0.0839	
    14.4348	     2.1820	     0.9232	     6.2103	     3.1052	    17.8757	    12.8403	     0.4196	     1.4267	     0.9232	
    13.7634	     2.0981	     1.3428	     6.3782	     4.0283	    17.9596	    13.8474	     0.5035	     1.6785	     1.8463	
    13.0081	     2.0142	     1.5945	     6.5460	     5.0354	    17.8757	    14.6866	     0.7553	     2.0142	     2.9373	
    12.3367	     1.9302	     1.8463	     6.6299	     5.8746	    17.6239	    15.4419	     1.0071	     2.2659	     4.0283	
    11.8332	     1.9302	     2.0981	     6.7139	     6.7978	    17.4561	    16.0294	     1.4267	     2.6855	     5.0354	
    11.5814	     2.0142	     2.2659	     6.8817	     7.5531	    17.2882	    16.3651	     1.9302	     3.0212	     5.9586	
    11.6653	     2.3499	     2.4338	     7.3013	     8.2245	    17.2882	    16.5329	     2.4338	     3.4409	     6.7978	
    12.0850	     2.7695	     2.6016	     7.8888	     8.8120	    17.3721	    16.3651	     3.1052	     3.8605	     7.3853	
    12.9242	     3.2730	     2.8534	     8.6441	     9.1476	    17.6239	    16.0294	     3.6926	     4.2801	     7.8049	
    14.0152	     4.0283	     3.1891	     9.5673	     9.4833	    17.9596	    15.6097	     4.2801	     4.6997	     8.1406	
    15.3580	     4.7836	     3.5248	    10.4904	     9.6512	    18.3792	    15.0223	     4.8676	     5.0354	     8.3923	
    16.7847	     5.6229	     4.0283	    11.4975	     9.8190	    18.7988	    14.5187	     5.3711	     5.4550	     8.4763	
    18.2114	     6.3782	     4.4479	    12.4207	     9.8190	    19.2184	    14.0152	     5.7907	     5.8746	     8.4763	
    19.3863	     6.8817	     4.6997	    13.1760	     9.6512	    19.5541	    13.5117	     6.0425	     6.2943	     8.4763	
    20.2255	     7.3013	     4.8676	    13.6795	     9.3155	    19.7220	    12.9242	     6.2103	     6.6299	     8.3923	
    20.7291	     7.3013	     4.7836	    13.9313	     8.6441	    19.8059	    12.3367	     6.0425	     6.8817	     8.3084	
    20.8130	     7.0496	     4.3640	    13.9313	     7.8888	    19.7220	    11.6653	     5.7068	     6.9656	     8.1406	
    20.4773	     6.3782	     3.7766	    13.6795	     6.8817	    19.5541	    11.0779	     5.2872	     7.0496	     7.9727	
    19.8059	     5.4550	     2.9373	    13.0920	     5.7907	    19.2184	    10.4904	     4.6997	     6.9656	     7.8049	
    18.9667	     4.4479	     2.0142	    12.4207	     4.6997	    18.8828	    10.0708	     4.1122	     6.7978	     7.5531	
    17.8757	     3.2730	     1.1749	    11.6653	     3.7766	    18.4631	     9.9030	     3.6087	     6.5460	     7.3013	
    16.7847	     2.0981	     0.3357	    10.8261	     2.9373	    18.0435	     9.8190	     3.1052	     6.1264	     6.9656	
    15.7776	     1.0071	    -0.4196	     9.9869	     2.3499	    17.5400	     9.9030	     2.7695	     5.7068	     6.7139	
    14.8544	     0.1678	    -1.0071	     9.3155	     1.8463	    17.1204	     9.9869	     2.5177	     5.2872	     6.5460	
    14.2670	    -0.3357	    -1.4267	     8.7280	     1.5945	    16.7007	    10.1547	     2.5177	     4.9515	     6.3782	
    14.0152	    -0.5035	    -1.5945	     8.5602	     1.5945	    16.5329	    10.3226	     2.7695	     4.6997	     6.3782	
    14.1830	    -0.2518	    -1.4267	     8.5602	     1.8463	    16.6168	    10.4904	     3.1891	     4.6997	     6.3782	
    14.7705	     0.3357	    -1.0910	     8.9798	     2.1820	    16.9525	    10.7422	     3.7766	     4.7836	     6.4621	
    15.6937	     1.2589	    -0.4196	     9.6512	     2.6855	    17.4561	    10.9100	     4.4479	     4.9515	     6.3782	
    16.7847	     2.4338	     0.2518	    10.4065	     3.2730	    18.2114	    11.1618	     5.1193	     5.2032	     6.2943	
    18.0435	     3.6926	     1.0910	    11.3297	     3.8605	    18.9667	    11.3297	     5.7068	     5.3711	     5.9586	
    19.2184	     4.8676	     1.9302	    12.1689	     4.3640	    19.8059	    11.4136	     6.2103	     5.5389	     5.5389	
    20.3094	     5.9586	     2.6855	    12.8403	     4.8676	    20.4773	    11.4975	     6.5460	     5.6229	     4.9515	
    21.2326	     6.8817	     3.3569	    13.3438	     5.2872	    21.0648	    11.4975	     6.7139	     5.6229	     4.2801	
    21.9040	     7.5531	     3.9444	    13.6795	     5.6229	    21.5683	    11.4975	     6.7139	     5.5389	     3.6087	
    22.4075	     8.0566	     4.3640	    13.8474	     5.9586	    21.9879	    11.5814	     6.6299	     5.4550	     2.9373	
    22.5754	     8.3923	     4.6997	    13.7634	     6.2103	    22.2397	    11.6653	     6.5460	     5.2872	     2.5177	
    22.5754	     8.5602	     4.9515	    13.5956	     6.3782	    22.5754	    11.8332	     6.5460	     5.2872	     2.1820	
    22.3236	     8.4763	     5.2032	    13.3438	     6.4621	    22.8271	    12.0010	     6.7139	     5.3711	     2.0981	
    21.8201	     8.3084	     5.3711	    13.0081	     6.4621	    23.1628	    12.0850	     6.8817	     5.4550	     2.1820	
    21.1487	     7.8888	     5.4550	    12.5046	     6.3782	    23.3307	    12.0850	     7.1335	     5.7068	     2.3499	
    20.3094	     7.3853	     5.4550	    11.9171	     6.1264	    23.5825	    12.0010	     7.3013	     5.8746	     2.6016	
    19.4702	     6.7978	     5.2872	    11.2457	     5.7907	    23.6664	    11.8332	     7.3013	     5.9586	     2.7695	
    18.7149	     6.3782	     5.2032	    10.6583	     5.5389	    23.8342	    11.7493	     7.3013	     6.0425	     3.0212	
    18.1274	     6.0425	     5.1193	    10.1547	     5.3711	    24.0860	    11.7493	     7.2174	     6.1264	     3.1891	
    17.8757	     6.0425	     5.2032	     9.9030	     5.4550	    24.5056	    11.8332	     7.2174	     6.2103	     3.4409	
    17.9596	     6.2943	     5.3711	     9.9030	     5.6229	    25.0931	    11.8332	     7.3013	     6.2943	     3.6087	
    18.2953	     6.7139	     5.7068	    10.3226	     5.9586	    25.7645	    11.8332	     7.5531	     6.4621	     3.8605	
    18.8828	     7.3853	     6.2103	    10.9100	     6.4621	    26.6037	    11.8332	     7.8888	     6.7139	     4.0283	
    19.6381	     8.2245	     6.7978	    11.6653	     7.0496	    27.3590	    11.7493	     8.2245	     6.9656	     4.1122	
    20.4773	     9.1476	     7.5531	    12.4207	     7.7209	    27.9465	    11.5814	     8.5602	     7.2174	     4.1962	
    21.3165	    10.1547	     8.3923	    13.1760	     8.3923	    28.3661	    11.4975	     8.8120	     7.3853	     4.2801	
    22.0718	    11.0779	     9.2316	    13.6795	     9.1476	    28.5339	    11.4136	     8.9798	     7.5531	     4.2801	
    22.5754	    11.9171	    10.0708	    14.0152	     9.8190	    28.5339	    11.4136	     8.9798	     7.8049	     4.3640	
    22.9950	    12.5885	    10.8261	    14.0152	    10.4065	    28.3661	    11.4975	     8.9798	     7.9727	     4.5319	
    22.9950	    13.0081	    11.3297	    13.8474	    10.9940	    27.9465	    11.6653	     8.8120	     8.2245	     4.7836	
    22.8271	    13.0920	    11.6653	    13.5117	    11.3297	    27.4429	    11.8332	     8.6441	     8.3923	     5.1193	
    22.3236	    12.9242	    11.7493	    12.9242	    11.4975	    26.7715	    12.0010	     8.3084	     8.5602	     5.4550	
    21.4844	    12.4207	    11.4975	    12.2528	    11.4975	    26.0162	    12.1689	     7.8049	     8.5602	     5.7907	
    20.3934	    11.6653	    11.0779	    11.4136	    11.3297	    25.1770	    12.3367	     7.2174	     8.3923	     6.0425	
    18.9667	    10.7422	    10.4065	    10.5743	    10.9940	    24.4217	    12.5046	     6.6299	     8.0566	     6.1264	
    17.5400	     9.6512	     9.7351	     9.6512	    10.5743	    23.5825	    12.6724	     6.0425	     7.7209	     6.2103	
    15.9454	     8.5602	     8.8959	     8.8120	    10.2386	    22.9111	    13.0081	     5.6229	     7.4692	     6.2103	
    14.4348	     7.5531	     8.2245	     8.0566	     9.9869	    22.4075	    13.3438	     5.6229	     7.3013	     6.3782	
    13.1760	     6.6299	     7.6370	     7.5531	     9.9030	    22.0718	    13.8474	     6.0425	     7.3853	     6.5460	
    12.1689	     6.0425	     7.3013	     7.2174	     9.9030	    21.9879	    14.3509	     6.8817	     7.6370	     6.7978	
    11.6653	     5.8746	     7.1335	     7.2174	     9.9869	    22.0718	    14.7705	     7.9727	     8.1406	     7.0496	
    11.5814	     5.9586	     7.1335	     7.3013	    10.0708	    22.2397	    15.1062	     9.2316	     8.6441	     7.2174	
    11.9171	     6.2943	     7.3013	     7.5531	    10.1547	    22.5754	    15.3580	    10.4904	     9.2316	     7.3853	
    12.6724	     6.9656	     7.5531	     7.9727	    10.1547	    22.9950	    15.3580	    11.5814	     9.7351	     7.3853	
    13.5117	     7.6370	     7.7209	     8.3084	     9.9869	    23.4146	    15.1062	    12.5046	    10.1547	     7.3013	
    14.5187	     8.3084	     7.7209	     8.7280	     9.7351	    23.7503	    14.6027	    13.1760	    10.3226	     6.9656	
    15.4419	     8.8959	     7.5531	     8.8959	     9.3155	    23.9182	    13.9313	    13.5956	    10.4065	     6.3782	
    16.2811	     9.3994	     7.3013	     8.9798	     8.7280	    23.8342	    13.0920	    13.8474	    10.4065	     5.7907	
    16.7847	     9.5673	     6.8817	     8.8959	     8.2245	    23.5825	    12.1689	    13.8474	    10.2386	     5.1193	
    17.0364	     9.6512	     6.3782	     8.5602	     7.6370	    22.9950	    11.3297	    13.6795	    10.0708	     4.6158	
    16.9525	     9.4833	     5.7907	     8.0566	     7.2174	    22.1558	    10.6583	    13.3438	     9.8190	     4.1962	
    16.6168	     9.1476	     5.3711	     7.3853	     6.9656	    21.1487	    10.2386	    12.8403	     9.4833	     3.9444	
    16.0294	     8.7280	     5.0354	     6.4621	     6.8817	    20.0577	    10.0708	    12.2528	     9.2316	     3.7766	
    15.2740	     8.2245	     4.7836	     5.5389	     6.8817	    18.7988	    10.1547	    11.4975	     8.8959	     3.7766	
    14.3509	     7.7209	     4.6158	     4.5319	     7.1335	    17.5400	    10.4065	    10.6583	     8.4763	     3.8605	
    13.3438	     7.0496	     4.4479	     3.6926	     7.3853	    16.3651	    10.7422	     9.8190	     8.0566	     3.9444	
    12.3367	     6.4621	     4.4479	     2.9373	     7.6370	    15.3580	    11.0779	     8.8959	     7.5531	     3.9444	
    11.4136	     5.8746	     4.4479	     2.5177	     7.8049	    14.5187	    11.4136	     8.1406	     7.1335	     3.9444	
    10.6583	     5.4550	     4.5319	     2.2659	     7.9727	    13.9313	    11.6653	     7.4692	     6.7139	     3.9444	
    10.1547	     5.2032	     4.6158	     2.3499	     8.1406	    13.5956	    11.7493	     7.0496	     6.3782	     3.8605	
     9.9030	     5.0354	     4.6997	     2.6855	     8.1406	    13.5117	    11.6653	     6.7139	     6.0425	     3.7766	
     9.8190	     5.0354	     4.7836	     3.2730	     8.0566	    13.6795	    11.4975	     6.6299	     5.7068	     3.5248	
     9.9030	     5.0354	     4.8676	     3.9444	     7.8049	    13.9313	    11.1618	     6.6299	     5.4550	     3.2730	
    10.0708	     5.1193	     4.7836	     4.6997	     7.3853	    14.3509	    10.6583	     6.7139	     5.1193	     2.8534	
    10.3226	     5.0354	     4.5319	     5.4550	     6.7978	    14.8544	     9.9869	     6.7139	     4.6997	     2.3499	
    10.6583	     4.8676	     4.1962	     6.1264	     6.0425	    15.2740	     9.3155	     6.6299	     4.2801	     1.8463	
    10.9940	     4.6158	     3.6087	     6.6299	     5.1193	    15.6097	     8.4763	     6.4621	     3.6926	     1.2589	
    11.1618	     4.1962	     2.9373	     6.8817	     4.0283	    15.7776	     7.6370	     6.1264	     3.1891	     0.7553	
    11.3297	     3.5248	     2.0981	     6.7978	     2.8534	    15.7776	     6.8817	     5.7068	     2.5177	     0.1678	
    11.2457	     2.7695	     1.1749	     6.4621	     1.7624	    15.4419	     6.1264	     5.0354	     1.6785	    -0.4196	
    10.9940	     1.8463	     0.2518	     5.7907	     0.7553	    14.7705	     5.6229	     4.2801	     0.8392	    -1.0071	
    10.5743	     0.8392	    -0.7553	     4.9515	    -0.1678	    13.9313	     5.2872	     3.2730	     0.0000	    -1.5106	
     9.9030	    -0.3357	    -1.7624	     3.9444	    -0.8392	    12.9242	     5.0354	     2.1820	    -0.9232	    -1.9302	
     9.1476	    -1.4267	    -2.6855	     2.8534	    -1.4267	    11.7493	     5.0354	     1.0071	    -1.7624	    -2.2659	
     8.2245	    -2.6016	    -3.5248	     1.9302	    -1.8463	    10.6583	     5.0354	    -0.1678	    -2.6016	    -2.3499	
     7.3013	    -3.6087	    -4.2801	     1.1749	    -2.2659	     9.7351	     5.2032	    -1.3428	    -3.2730	    -2.3499	
     6.4621	    -4.5319	    -4.9515	     0.5875	    -2.5177	     8.8959	     5.3711	    -2.4338	    -3.8605	    -2.1820	
     5.7068	    -5.2872	    -5.5389	     0.3357	    -2.6016	     8.3084	     5.7068	    -3.2730	    -4.2801	    -2.0142	
     5.1193	    -5.8746	    -5.9586	     0.3357	    -2.6016	     7.9727	     6.0425	    -3.8605	    -4.4479	    -1.8463	
     4.7836	    -6.2943	    -6.2103	     0.5875	    -2.5177	     7.9727	     6.4621	    -4.2801	    -4.4479	    -1.6785	
     4.6158	    -6.4621	    -6.4621	     1.0910	    -2.4338	     8.1406	     6.7978	    -4.4479	    -4.3640	    -1.6785	
     4.6158	    -6.5460	    -6.7139	     1.7624	    -2.2659	     8.5602	     7.0496	    -4.5319	    -4.2801	    -1.9302	
     4.6997	    -6.5460	    -6.9656	     2.3499	    -2.2659	     8.8959	     7.1335	    -4.4479	    -4.1122	    -2.2659	
     4.8676	    -6.5460	    -7.3013	     2.9373	    -2.3499	     9.2316	     7.0496	    -4.3640	    -4.0283	    -2.8534	
     5.1193	    -6.4621	    -7.5531	     3.4409	    -2.5177	     9.4833	     6.8817	    -4.2801	    -3.9444	    -3.5248	
     5.4550	    -6.2943	    -7.8049	     3.9444	    -2.7695	     9.6512	     6.5460	    -4.2801	    -3.8605	    -4.1122	
     5.9586	    -5.9586	    -7.8049	     4.4479	    -2.8534	     9.7351	     6.2103	    -4.2801	    -3.7766	    -4.6997	
     6.6299	    -5.5389	    -7.6370	     5.0354	    -3.0212	     9.7351	     5.8746	    -4.2801	    -3.6087	    -5.1193	
     7.3853	    -5.0354	    -7.3013	     5.7068	    -3.0212	     9.6512	     5.5389	    -4.2801	    -3.4409	    -5.4550	
     8.1406	    -4.5319	    -6.7978	     6.2103	    -2.9373	     9.4833	     5.3711	    -4.2801	    -3.1891	    -5.5389	
     8.8959	    -4.1122	    -6.1264	     6.6299	    -2.6855	     9.2316	     5.3711	    -4.1962	    -2.9373	    -5.5389	
     9.5673	    -3.7766	    -5.3711	     6.8817	    -2.2659	     8.7280	     5.5389	    -4.1122	    -2.6855	    -5.2872	
    10.0708	    -3.5248	    -4.6158	     6.7978	    -1.7624	     8.2245	     5.8746	    -3.8605	    -2.3499	    -4.9515	
    10.3226	    -3.5248	    -3.9444	     6.6299	    -1.1749	     7.6370	     6.2943	    -3.5248	    -2.0142	    -4.4479	
    10.4904	    -3.6087	    -3.2730	     6.2103	    -0.6714	     7.0496	     6.7978	    -3.1891	    -1.6785	    -3.9444	
    10.3226	    -3.8605	    -2.8534	     5.7907	    -0.1678	     6.6299	     7.1335	    -2.7695	    -1.4267	    -3.5248	
    10.0708	    -4.1962	    -2.6016	     5.3711	     0.2518	     6.3782	     7.4692	    -2.4338	    -1.2589	    -3.1052	
     9.7351	    -4.5319	    -2.6016	     5.0354	     0.5035	     6.2943	     7.6370	    -2.0142	    -1.2589	    -2.9373	
     9.3994	    -4.8676	    -2.6855	     4.8676	     0.7553	     6.4621	     7.8049	    -1.6785	    -1.3428	    -2.8534	
     9.2316	    -5.1193	    -2.9373	     4.9515	     0.9232	     6.8817	     7.9727	    -1.2589	    -1.5106	    -3.0212	
     9.3994	    -5.1193	    -3.1891	     5.2872	     1.0071	     7.4692	     7.9727	    -0.8392	    -1.7624	    -3.2730	
     9.9869	    -4.8676	    -3.4409	     5.8746	     0.9232	     8.2245	     7.8049	    -0.3357	    -1.9302	    -3.7766	
    11.0779	    -4.4479	    -3.6926	     6.5460	     0.7553	     9.0637	     7.4692	     0.1678	    -2.0142	    -4.3640	
    12.5885	    -3.9444	    -3.9444	     7.3013	     0.3357	     9.8190	     6.8817	     0.5875	    -2.0981	    -5.0354	
    14.4348	    -3.4409	    -4.2801	     7.8888	    -0.2518	    10.5743	     6.0425	     0.8392	    -2.2659	    -5.7907	
    16.5329	    -2.8534	    -4.6158	     8.4763	    -0.9232	    11.1618	     5.0354	     0.9232	    -2.5177	    -6.6299	
    18.7988	    -2.4338	    -4.9515	     8.8120	    -1.6785	    11.4975	     4.1122	     0.6714	    -2.7695	    -7.4692	
    21.1487	    -2.0981	    -5.2872	     8.9798	    -2.3499	    11.6653	     3.2730	     0.0000	    -3.1891	    -8.3084	
    23.3307	    -1.9302	    -5.6229	     8.8959	    -2.9373	    11.6653	     2.6016	    -0.9232	    -3.6926	    -9.1476	
    25.1770	    -1.8463	    -5.8746	     8.7280	    -3.4409	    11.4975	     2.0981	    -2.1820	    -4.3640	   -10.0708	
    26.6876	    -1.9302	    -6.0425	     8.3084	    -3.8605	    11.1618	     1.7624	    -3.5248	    -5.0354	   -10.9100	
    27.7786	    -2.0981	    -6.1264	     7.8888	    -4.1962	    10.7422	     1.6785	    -5.0354	    -5.7068	   -11.6653	
    28.4500	    -2.3499	    -5.9586	     7.3853	    -4.3640	    10.3226	     1.8463	    -6.2943	    -6.2943	   -12.2528	
    28.8696	    -2.5177	    -5.6229	     6.8817	    -4.3640	     9.9869	     2.2659	    -7.3013	    -6.7139	   -12.5046	
    29.0375	    -2.6855	    -5.0354	     6.4621	    -4.1962	     9.7351	     2.9373	    -7.9727	    -6.9656	   -12.4207	
    29.0375	    -2.6855	    -4.3640	     6.1264	    -3.8605	     9.5673	     3.7766	    -8.2245	    -6.8817	   -12.0850	
    28.8696	    -2.6855	    -3.5248	     5.9586	    -3.5248	     9.5673	     4.6997	    -8.0566	    -6.7139	   -11.4136	
    28.6179	    -2.6016	    -2.6855	     5.8746	    -3.0212	     9.6512	     5.7068	    -7.6370	    -6.4621	   -10.6583	
    28.4500	    -2.3499	    -1.8463	     5.9586	    -2.6016	     9.8190	     6.5460	    -7.0496	    -6.0425	    -9.8190	
    28.3661	    -2.0142	    -1.0910	     6.2943	    -2.0142	    10.1547	     7.2174	    -6.2943	    -5.6229	    -8.8959	
    28.4500	    -1.5106	    -0.3357	     6.7978	    -1.4267	    10.6583	     7.8049	    -5.4550	    -5.2032	    -8.0566	
    28.8696	    -0.7553	     0.4196	     7.4692	    -0.6714	    11.3297	     8.1406	    -4.6997	    -4.7836	    -7.3013	
    29.4571	     0.0839	     1.0071	     8.3084	     0.1678	    12.0010	     8.3084	    -3.9444	    -4.4479	    -6.7139	
    30.1285	     1.0071	     1.5945	     9.2316	     1.0910	    12.8403	     8.3084	    -3.2730	    -4.0283	    -6.3782	
    30.9677	     2.0142	     2.0142	    10.1547	     1.9302	    13.5956	     8.0566	    -2.7695	    -3.7766	    -6.2103	
    31.7230	     3.0212	     2.3499	    10.9100	     2.6855	    14.4348	     7.8049	    -2.3499	    -3.6087	    -6.2943	
    32.4783	     3.9444	     2.6016	    11.5814	     3.4409	    15.1901	     7.4692	    -2.0142	    -3.6087	    -6.6299	
    33.0658	     4.6997	     2.7695	    12.0850	     4.0283	    15.8615	     7.2174	    -1.5945	    -3.6087	    -7.0496	
    33.4854	     5.3711	     2.9373	    12.3367	     4.5319	    16.5329	     7.1335	    -1.1749	    -3.6926	    -7.5531	
    33.8211	     5.8746	     3.1052	    12.4207	     5.0354	    17.2043	     7.3013	    -0.5035	    -3.6087	    -8.0566	
    33.9050	     6.1264	     3.2730	    12.4207	     5.5389	    17.7078	     7.6370	     0.1678	    -3.5248	    -8.3923	
    33.8211	     6.2103	     3.4409	    12.3367	     5.9586	    18.1274	     8.3084	     0.8392	    -3.3569	    -8.5602	
    33.5693	     6.2103	     3.6926	    12.1689	     6.4621	    18.4631	     9.1476	     1.5106	    -3.1052	    -8.3923	
    33.2336	     5.9586	     4.0283	    11.9171	     6.9656	    18.6310	    10.1547	     2.0142	    -2.7695	    -8.0566	
    32.8140	     5.7068	     4.2801	    11.8332	     7.4692	    18.7149	    11.0779	     2.4338	    -2.4338	    -7.4692	
    32.3944	     5.3711	     4.6158	    11.7493	     7.8049	    18.5471	    11.9171	     2.6855	    -2.0142	    -6.6299	
    32.0587	     4.9515	     4.7836	    11.7493	     7.9727	    18.2953	    12.5046	     2.7695	    -1.5945	    -5.7907	
    31.6391	     4.6997	     4.9515	    11.7493	     7.9727	    17.9596	    12.8403	     2.6855	    -1.2589	    -4.8676	
    31.3034	     4.3640	     5.0354	    11.9171	     7.8888	    17.5400	    12.8403	     2.6016	    -1.0071	    -4.1962	
    31.0516	     4.1962	     4.9515	    12.0850	     7.7209	    17.2043	    12.6724	     2.4338	    -0.7553	    -3.6926	
    30.8838	     4.1122	     4.7836	    12.4207	     7.3853	    16.9525	    12.3367	     2.3499	    -0.6714	    -3.5248	
    30.7159	     4.1122	     4.6158	    12.7563	     7.0496	    16.8686	    11.9171	     2.2659	    -0.5035	    -3.6087	
    30.7159	     4.1122	     4.4479	    13.1760	     6.6299	    16.8686	    11.4136	     2.3499	    -0.4196	    -3.9444	
    30.6320	     4.1962	     4.1962	    13.5117	     6.2103	    16.9525	    10.8261	     2.5177	    -0.3357	    -4.5319	
    30.6320	     4.2801	     4.1122	    13.8474	     5.7068	    17.0364	    10.2386	     2.6855	    -0.1678	    -5.2032	
    30.4642	     4.2801	     3.9444	    14.0152	     5.2872	    17.1204	     9.5673	     3.0212	     0.0839	    -5.8746	
    30.2963	     4.2801	     3.8605	    14.0991	     4.8676	    17.1204	     8.9798	     3.3569	     0.2518	    -6.5460	
    29.9606	     4.2801	     3.8605	    14.0991	     4.5319	    17.2043	     8.4763	     3.6926	     0.5035	    -7.1335	
    29.6249	     4.1962	     3.8605	    14.0152	     4.2801	    17.2043	     8.1406	     4.0283	     0.8392	    -7.4692	
    29.2053	     4.0283	     4.0283	    13.8474	     4.1122	    17.3721	     7.8888	     4.3640	     1.1749	    -7.6370	
    28.8696	     3.8605	     4.1962	    13.7634	     4.0283	    17.7078	     7.8888	     4.6997	     1.4267	    -7.5531	
    28.4500	     3.6926	     4.5319	    13.7634	     4.1962	    18.0435	     8.1406	     5.1193	     1.7624	    -7.2174	
    28.1143	     3.5248	     4.8676	    13.8474	     4.4479	    18.6310	     8.5602	     5.4550	     2.0981	    -6.7139	
    27.6947	     3.3569	     5.2872	    13.9313	     4.7836	    19.2184	     9.2316	     5.7068	     2.4338	    -5.9586	
    27.2751	     3.2730	     5.7068	    14.0991	     5.2872	    19.8059	     9.9869	     6.0425	     2.7695	    -5.0354	
    26.7715	     3.1052	     5.9586	    14.3509	     5.8746	    20.3094	    10.8261	     6.2943	     3.1891	    -4.0283	
    26.2680	     2.9373	     6.2103	    14.5187	     6.3782	    20.8130	    11.5814	     6.4621	     3.5248	    -3.0212	
    25.8484	     2.8534	     6.3782	    14.6866	     6.8817	    21.1487	    12.3367	     6.5460	     3.7766	    -2.0981	
    25.5127	     2.8534	     6.4621	    14.9384	     7.3853	    21.3165	    13.0081	     6.6299	     3.9444	    -1.3428	
    25.4288	     3.0212	     6.5460	    15.1062	     7.8049	    21.4844	    13.5956	     6.5460	     4.1122	    -0.8392	
    25.5127	     3.3569	     6.6299	    15.2740	     8.2245	    21.5683	    14.0152	     6.5460	     4.2801	    -0.5875	
    25.8484	     3.9444	     6.7139	    15.5258	     8.6441	    21.5683	    14.3509	     6.5460	     4.3640	    -0.5875	
    26.3519	     4.5319	     6.7139	    15.7776	     8.8959	    21.6522	    14.4348	     6.6299	     4.4479	    -0.7553	
    27.0233	     5.2872	     6.7978	    15.9454	     8.9798	    21.6522	    14.4348	     6.7978	     4.5319	    -1.1749	
    27.6108	     5.9586	     6.8817	    16.1133	     8.9798	    21.6522	    14.2670	     7.0496	     4.6158	    -1.6785	
    28.1982	     6.6299	     6.8817	    16.1972	     8.8120	    21.5683	    13.9313	     7.2174	     4.6158	    -2.3499	
    28.5339	     7.1335	     6.7978	    16.0294	     8.3923	    21.3165	    13.4277	     7.3013	     4.5319	    -3.0212	
    28.7018	     7.4692	     6.6299	    15.6937	     7.8888	    20.9808	    12.9242	     7.3013	     4.2801	    -3.6926	
    28.6179	     7.5531	     6.2943	    15.1901	     7.3013	    20.5612	    12.3367	     7.2174	     3.9444	    -4.2801	
    28.1982	     7.3013	     5.8746	    14.5187	     6.7139	    19.9738	    11.8332	     7.0496	     3.5248	    -4.7836	
    27.6108	     6.9656	     5.3711	    13.7634	     6.1264	    19.3024	    11.4136	     6.7978	     3.0212	    -5.1193	
    26.8555	     6.4621	     4.8676	    12.9242	     5.6229	    18.7149	    11.0779	     6.5460	     2.5177	    -5.2032	
    25.9323	     5.8746	     4.3640	    12.1689	     5.2032	    18.1274	    10.9940	     6.2103	     2.0981	    -5.0354	
    25.0931	     5.2872	     4.0283	    11.4136	     5.0354	    17.6239	    11.0779	     5.8746	     1.8463	    -4.6158	
    24.1699	     4.6158	     3.6926	    10.7422	     5.0354	    17.2043	    11.2457	     5.5389	     1.6785	    -3.9444	
    23.2468	     4.0283	     3.5248	    10.0708	     5.0354	    16.7847	    11.5814	     5.2032	     1.6785	    -3.1052	
    22.4075	     3.5248	     3.3569	     9.5673	     5.0354	    16.5329	    11.8332	     4.9515	     1.7624	    -2.1820	
    21.6522	     3.0212	     3.2730	     9.0637	     5.1193	    16.2811	    12.0010	     4.6158	     1.9302	    -1.1749	
    21.0648	     2.6855	     3.1891	     8.6441	     5.2032	    16.1133	    12.0850	     4.4479	     2.1820	    -0.2518	
    20.6451	     2.5177	     3.2730	     8.4763	     5.3711	    16.1133	    12.1689	     4.1962	     2.3499	     0.5875	
    20.4773	     2.5177	     3.3569	     8.3084	     5.5389	    16.1972	    12.2528	     4.1122	     2.6016	     1.1749	
    20.5612	     2.6855	     3.4409	     8.3923	     5.7907	    16.4490	    12.1689	     3.9444	     2.7695	     1.5106	
    20.7291	     2.8534	     3.5248	     8.3923	     5.9586	    16.7847	    12.0010	     3.7766	     2.9373	     1.5945	
    20.9808	     3.0212	     3.3569	     8.5602	     6.0425	    17.2043	    11.7493	     3.6926	     3.0212	     1.4267	
    21.2326	     3.1052	     3.1052	     8.5602	     5.9586	    17.6239	    11.3297	     3.5248	     3.0212	     1.1749	
    21.4005	     3.0212	     2.6855	     8.6441	     5.7068	    18.0435	    10.9100	     3.5248	     3.0212	     0.8392	
    21.5683	     2.8534	     2.1820	     8.5602	     5.3711	    18.4631	    10.4904	     3.6087	     3.1052	     0.4196	
    21.6522	     2.6016	     1.5945	     8.3923	     4.8676	    18.7988	    10.1547	     3.7766	     3.1891	     0.0839	
    21.7361	     2.2659	     1.0071	     8.2245	     4.4479	    18.9667	     9.9869	     4.1962	     3.2730	    -0.1678	
    21.5683	     1.8463	     0.4196	     7.9727	     3.8605	    19.0506	     9.9869	     4.6997	     3.4409	    -0.3357	
    21.4005	     1.4267	    -0.0839	     7.6370	     3.3569	    18.9667	    10.0708	     5.2032	     3.6087	    -0.4196	
    21.0648	     0.9232	    -0.5035	     7.2174	     2.7695	    18.7149	    10.2386	     5.6229	     3.6926	    -0.4196	
    20.5612	     0.4196	    -0.9232	     6.8817	     2.3499	    18.3792	    10.4904	     6.0425	     3.7766	    -0.2518	
    20.0577	     0.0839	    -1.0910	     6.5460	     2.0142	    18.0435	    10.9100	     6.3782	     3.8605	    -0.0839	
    19.5541	    -0.1678	    -1.0071	     6.2103	     1.9302	    17.7917	    11.4136	     6.6299	     4.0283	     0.3357	
    19.1345	    -0.0839	    -0.6714	     6.1264	     2.0981	    17.5400	    12.0010	     6.7978	     4.1962	     0.9232	
    19.0506	     0.2518	     0.0000	     6.1264	     2.6016	    17.4561	    12.7563	     7.0496	     4.4479	     1.7624	
    19.1345	     1.0071	     1.0071	     6.4621	     3.3569	    17.6239	    13.5956	     7.2174	     4.6997	     2.6016	
    19.5541	     2.0142	     2.3499	     7.0496	     4.3640	    17.9596	    14.4348	     7.4692	     5.1193	     3.5248	
    20.3094	     3.2730	     3.7766	     7.8888	     5.5389	    18.4631	    15.1901	     7.8049	     5.6229	     4.4479	
    21.3165	     4.6997	     5.2032	     8.9798	     6.6299	    19.0506	    15.7776	     8.2245	     6.2103	     5.2872	
    22.4075	     6.0425	     6.4621	    10.1547	     7.5531	    19.7220	    16.1133	     8.6441	     6.7139	     5.8746	
    23.4146	     7.1335	     7.3853	    11.3297	     8.1406	    20.3094	    16.1133	     9.0637	     7.2174	     6.2943	
    24.2538	     7.8049	     7.8049	    12.3367	     8.3923	    20.7291	    15.7776	     9.3155	     7.5531	     6.4621	
    24.7574	     8.0566	     7.7209	    13.0081	     8.2245	    20.9808	    15.1062	     9.3155	     7.5531	     6.2103	
    25.0092	     7.8049	     7.1335	    13.2599	     7.7209	    20.8969	    14.0991	     8.9798	     7.3013	     5.7907	
    24.7574	     7.1335	     6.2103	    13.1760	     6.8817	    20.5612	    13.0081	     8.3923	     6.8817	     5.1193	
    24.1699	     5.9586	     4.8676	    12.5046	     5.8746	    19.9738	    11.9171	     7.4692	     6.1264	     4.2801	
    23.2468	     4.5319	     3.3569	    11.4975	     4.7836	    19.1345	    10.8261	     6.3782	     5.2032	     3.2730	
    21.9040	     2.8534	     1.7624	    10.1547	     3.6087	    18.1274	     9.8190	     5.1193	     4.1962	     2.1820	
    20.3934	     1.0910	     0.1678	     8.4763	     2.4338	    17.0364	     9.0637	     3.7766	     3.1891	     1.1749	
    18.7149	    -0.6714	    -1.2589	     6.7978	     1.4267	    15.8615	     8.4763	     2.5177	     2.1820	     0.2518	
    17.0364	    -2.1820	    -2.5177	     5.2032	     0.5875	    14.8544	     8.1406	     1.5106	     1.4267	    -0.3357	
    15.4419	    -3.6087	    -3.5248	     3.7766	    -0.1678	    14.0152	     7.9727	     0.6714	     0.8392	    -0.7553	
    13.9313	    -4.7836	    -4.3640	     2.6855	    -0.7553	    13.4277	     7.9727	     0.2518	     0.5035	    -0.7553	
    12.5046	    -5.7907	    -4.9515	     1.8463	    -1.2589	    13.0920	     7.9727	     0.0839	     0.3357	    -0.5875	
    11.2457	    -6.6299	    -5.3711	     1.4267	    -1.7624	    12.9242	     8.1406	     0.1678	     0.3357	    -0.2518	
    10.1547	    -7.1335	    -5.5389	     1.2589	    -2.0981	    13.0920	     8.3084	     0.5875	     0.5035	     0.2518	
     9.4833	    -7.3013	    -5.5389	     1.4267	    -2.2659	    13.5956	     8.5602	     1.3428	     0.7553	     0.8392	
     9.0637	    -7.1335	    -5.2872	     2.0142	    -2.3499	    14.3509	     8.7280	     2.2659	     1.1749	     1.5106	
     9.1476	    -6.7139	    -4.8676	     3.0212	    -2.3499	    15.2740	     8.8959	     3.2730	     1.6785	     2.0142	
     9.4833	    -5.9586	    -4.2801	     4.1962	    -2.4338	    16.4490	     8.7280	     4.4479	     2.2659	     2.5177	
    10.0708	    -5.1193	    -3.7766	     5.4550	    -2.6855	    17.6239	     8.3923	     5.5389	     2.8534	     2.7695	
    10.8261	    -4.2801	    -3.3569	     6.7978	    -3.0212	    18.7149	     7.8049	     6.4621	     3.3569	     2.7695	
    11.5814	    -3.4409	    -3.0212	     7.8888	    -3.4409	    19.6381	     7.0496	     7.3013	     3.6926	     2.6016	
    12.4207	    -2.6855	    -2.8534	     8.8120	    -3.8605	    20.3094	     6.2943	     7.8049	     3.8605	     2.1820	
    13.1760	    -2.0981	    -2.6855	     9.3155	    -4.1962	    20.4773	     5.5389	     8.0566	     3.8605	     1.5106	
    13.8474	    -1.6785	    -2.6855	     9.5673	    -4.5319	    20.3934	     4.9515	     7.9727	     3.6926	     0.7553	
    14.3509	    -1.4267	    -2.6855	     9.4833	    -4.7836	    19.8898	     4.5319	     7.7209	     3.3569	     0.0000	
    14.6866	    -1.3428	    -2.7695	     9.1476	    -4.8676	    19.1345	     4.2801	     7.2174	     3.0212	    -0.6714	
    14.8544	    -1.4267	    -2.8534	     8.5602	    -4.9515	    18.2114	     4.2801	     6.7139	     2.6855	    -1.2589	
    14.8544	    -1.5945	    -3.0212	     7.8049	    -4.8676	    17.2882	     4.4479	     6.2103	     2.3499	    -1.5945	
    14.6866	    -1.9302	    -3.2730	     6.9656	    -4.6997	    16.3651	     4.7836	     5.7068	     2.1820	    -1.6785	
    14.3509	    -2.2659	    -3.4409	     6.1264	    -4.4479	    15.6097	     5.2872	     5.2872	     2.0142	    -1.5106	
    13.8474	    -2.7695	    -3.6087	     5.2032	    -4.1122	    14.9384	     5.9586	     4.7836	     1.9302	    -1.1749	
    13.2599	    -3.1891	    -3.6926	     4.2801	    -3.6926	    14.2670	     6.7139	     4.2801	     1.8463	    -0.8392	
    12.6724	    -3.6926	    -3.7766	     3.4409	    -3.3569	    13.7634	     7.5531	     3.6926	     1.7624	    -0.5035	
    12.0010	    -4.1122	    -3.8605	     2.7695	    -2.9373	    13.3438	     8.3923	     3.1052	     1.6785	    -0.3357	
    11.4975	    -4.3640	    -3.9444	     2.1820	    -2.5177	    13.0081	     9.3155	     2.6016	     1.5106	    -0.2518	
    11.0779	    -4.3640	    -3.8605	     1.7624	    -2.0981	    12.8403	    10.0708	     2.1820	     1.4267	    -0.4196	
    10.9100	    -4.1122	    -3.7766	     1.6785	    -1.6785	    12.9242	    10.6583	     1.9302	     1.3428	    -0.6714	
    10.9100	    -3.6926	    -3.5248	     1.8463	    -1.3428	    13.1760	    11.0779	     1.8463	     1.2589	    -1.0071	
    11.1618	    -3.1052	    -3.2730	     2.3499	    -1.0910	    13.6795	    11.3297	     1.8463	     1.1749	    -1.5106	
    11.6653	    -2.3499	    -3.0212	     3.0212	    -0.8392	    14.3509	    11.3297	     1.8463	     1.1749	    -2.0142	
    12.1689	    -1.5106	    -2.7695	     3.8605	    -0.6714	    15.1901	    11.1618	     1.8463	     1.0910	    -2.5177	
    12.8403	    -0.6714	    -2.5177	     4.8676	    -0.5035	    16.1972	    10.9100	     1.6785	     0.9232	    -3.1052	
    13.4277	     0.0839	    -2.3499	     5.8746	    -0.4196	    17.2882	    10.5743	     1.5106	     0.8392	    -3.5248	
    14.0152	     0.8392	    -2.0981	     6.7978	    -0.4196	    18.2953	    10.1547	     1.2589	     0.7553	    -3.9444	
    14.5187	     1.3428	    -2.0142	     7.5531	    -0.5035	    19.2184	     9.8190	     1.0910	     0.7553	    -4.1122	
    14.7705	     1.6785	    -2.0142	     8.1406	    -0.6714	    19.8898	     9.4833	     0.9232	     0.8392	    -4.1962	
    14.7705	     1.8463	    -2.1820	     8.3923	    -0.9232	    20.3094	     9.1476	     0.7553	     0.8392	    -4.1122	
    14.5187	     1.6785	    -2.3499	     8.2245	    -1.2589	    20.3934	     8.9798	     0.5875	     0.9232	    -4.0283	
    14.0152	     1.1749	    -2.6016	     7.7209	    -1.7624	    20.1416	     8.8959	     0.3357	     0.9232	    -3.7766	
    13.3438	     0.5875	    -2.9373	     6.8817	    -2.1820	    19.5541	     8.9798	     0.0000	     0.8392	    -3.5248	
    12.5046	    -0.1678	    -3.1891	     5.7907	    -2.5177	    18.6310	     9.3155	    -0.4196	     0.7553	    -3.2730	
    11.6653	    -1.0071	    -3.3569	     4.6158	    -2.7695	    17.6239	     9.8190	    -0.7553	     0.5875	    -2.9373	
    10.8261	    -1.7624	    -3.5248	     3.5248	    -2.9373	    16.4490	    10.4065	    -1.1749	     0.3357	    -2.6855	
    10.0708	    -2.4338	    -3.6087	     2.5177	    -2.8534	    15.3580	    11.1618	    -1.5106	     0.1678	    -2.5177	
     9.4833	    -2.9373	    -3.6087	     1.6785	    -2.6855	    14.5187	    11.8332	    -1.7624	    -0.0839	    -2.5177	
     9.1476	    -3.2730	    -3.6087	     1.0910	    -2.3499	    13.8474	    12.5046	    -1.9302	    -0.4196	    -2.6016	
     8.8959	    -3.4409	    -3.6087	     0.8392	    -2.0981	    13.5117	    12.9242	    -1.9302	    -0.7553	    -2.9373	
     8.8959	    -3.4409	    -3.5248	     0.8392	    -1.9302	    13.3438	    13.0081	    -1.8463	    -1.1749	    -3.4409	
     8.8959	    -3.3569	    -3.6087	     1.0071	    -2.0981	    13.3438	    12.6724	    -1.6785	    -1.5945	    -4.1122	
     8.9798	    -3.1891	    -3.8605	     1.2589	    -2.6016	    13.4277	    11.8332	    -1.4267	    -2.0981	    -4.8676	
     8.9798	    -3.1052	    -4.1962	     1.5106	    -3.4409	    13.5117	    10.4904	    -1.0910	    -2.6016	    -5.7907	
     8.8959	    -3.0212	    -4.6997	     1.8463	    -4.5319	    13.5956	     8.8120	    -0.8392	    -3.0212	    -6.7139	
     8.7280	    -2.9373	    -5.2032	     2.1820	    -5.7068	    13.7634	     7.0496	    -0.5875	    -3.4409	    -7.6370	
     8.5602	    -2.9373	    -5.7068	     2.3499	    -6.7978	    13.7634	     5.3711	    -0.3357	    -3.8605	    -8.5602	
     8.3084	    -2.9373	    -6.1264	     2.3499	    -7.6370	    13.7634	     3.8605	    -0.2518	    -4.2801	    -9.4833	
     7.8888	    -3.0212	    -6.4621	     2.1820	    -8.3084	    13.5117	     2.6855	    -0.2518	    -4.6997	   -10.2386	
     7.4692	    -3.1052	    -6.7139	     1.8463	    -8.7280	    13.1760	     1.8463	    -0.4196	    -5.2032	   -10.9940	
     6.9656	    -3.4409	    -6.8817	     1.3428	    -8.9798	    12.5885	     1.4267	    -0.7553	    -5.7068	   -11.4975	
     6.2943	    -3.7766	    -7.1335	     0.7553	    -8.9798	    11.8332	     1.2589	    -1.0910	    -6.1264	   -11.9171	
     5.7068	    -4.1962	    -7.3013	     0.0839	    -8.8120	    11.0779	     1.4267	    -1.4267	    -6.4621	   -12.0010	
     5.0354	    -4.6997	    -7.4692	    -0.6714	    -8.4763	    10.2386	     1.8463	    -1.7624	    -6.7978	   -11.8332	
     4.4479	    -5.1193	    -7.5531	    -1.2589	    -8.0566	     9.3994	     2.5177	    -2.0981	    -6.9656	   -11.4975	
     4.0283	    -5.5389	    -7.5531	    -1.7624	    -7.4692	     8.6441	     3.2730	    -2.4338	    -7.0496	   -11.0779	
     3.7766	    -5.7068	    -7.3013	    -2.1820	    -6.8817	     8.0566	     4.1122	    -2.6855	    -7.0496	   -10.6583	
     3.7766	    -5.6229	    -6.9656	    -2.2659	    -6.1264	     7.5531	     4.9515	    -2.9373	    -6.9656	   -10.2386	
     4.1122	    -5.2872	    -6.3782	    -2.0981	    -5.3711	     7.3013	     5.7907	    -3.0212	    -6.7978	    -9.9030	
     4.6997	    -4.6997	    -5.6229	    -1.6785	    -4.6158	     7.2174	     6.4621	    -3.1052	    -6.6299	    -9.6512	
     5.6229	    -3.7766	    -4.6158	    -1.0910	    -3.8605	     7.3853	     6.9656	    -3.0212	    -6.3782	    -9.5673	
     6.7978	    -2.5177	    -3.6087	    -0.2518	    -3.1052	     7.6370	     7.3853	    -2.7695	    -6.2103	    -9.6512	
     8.2245	    -1.1749	    -2.4338	     0.5875	    -2.3499	     8.0566	     7.5531	    -2.5177	    -5.9586	    -9.9869	
     9.7351	     0.3357	    -1.2589	     1.5106	    -1.6785	     8.5602	     7.5531	    -2.0981	    -5.7907	   -10.3226	
    11.2457	     1.9302	    -0.0839	     2.3499	    -1.1749	     9.1476	     7.4692	    -1.5945	    -5.6229	   -10.7422	
    12.7563	     3.4409	     0.9232	     3.1891	    -0.7553	     9.7351	     7.2174	    -1.0071	    -5.5389	   -11.1618	
    14.0991	     4.9515	     1.8463	     3.7766	    -0.5035	    10.3226	     6.9656	    -0.3357	    -5.3711	   -11.4975	
    15.2740	     6.1264	     2.5177	     4.2801	    -0.4196	    10.9100	     6.6299	     0.4196	    -5.2032	   -11.7493	
    16.1972	     7.1335	     2.9373	     4.5319	    -0.5035	    11.4136	     6.3782	     1.1749	    -4.9515	   -11.7493	
    16.7847	     7.7209	     3.1891	     4.6997	    -0.5875	    11.8332	     6.2103	     2.0142	    -4.6158	   -11.4975	
    17.0364	     8.0566	     3.2730	     4.6158	    -0.7553	    12.0850	     6.2103	     2.7695	    -4.2801	   -11.0779	
    17.0364	     8.0566	     3.1891	     4.4479	    -0.9232	    12.3367	     6.2943	     3.6087	    -3.7766	   -10.4065	
    16.7007	     7.8049	     3.0212	     4.2801	    -1.0071	    12.4207	     6.4621	     4.2801	    -3.2730	    -9.6512	
    16.1972	     7.3853	     2.8534	     4.1122	    -1.1749	    12.5885	     6.7978	     4.8676	    -2.7695	    -8.8120	
    15.6097	     6.7139	     2.6016	     4.1122	    -1.1749	    12.8403	     7.1335	     5.2032	    -2.2659	    -7.8888	
    15.0223	     5.9586	     2.2659	     4.2801	    -1.1749	    13.1760	     7.4692	     5.3711	    -1.7624	    -6.9656	
    14.5187	     5.2032	     2.0142	     4.6997	    -1.1749	    13.7634	     7.8049	     5.2032	    -1.3428	    -6.1264	
    14.0991	     4.4479	     1.8463	     5.3711	    -1.2589	    14.5187	     8.0566	     4.9515	    -1.0071	    -5.3711	
    13.8474	     3.7766	     1.5945	     6.2943	    -1.4267	    15.5258	     8.2245	     4.5319	    -0.7553	    -4.7836	
    13.7634	     3.2730	     1.3428	     7.3853	    -1.6785	    16.6168	     8.0566	     4.1122	    -0.6714	    -4.3640	
    13.8474	     2.8534	     0.9232	     8.6441	    -2.1820	    17.7078	     7.8049	     3.5248	    -0.5875	    -4.2801	
    13.9313	     2.4338	     0.2518	     9.9869	    -2.8534	    18.7149	     7.2174	     2.9373	    -0.7553	    -4.3640	
    14.1830	     2.0981	    -0.5035	    11.2457	    -3.6926	    19.7220	     6.4621	     2.4338	    -0.9232	    -4.6997	
    14.5187	     1.8463	    -1.3428	    12.5046	    -4.6158	    20.5612	     5.5389	     1.9302	    -1.1749	    -5.2032	
    14.8544	     1.7624	    -2.1820	    13.6795	    -5.4550	    21.3165	     4.5319	     1.5945	    -1.4267	    -5.7068	
    15.2740	     1.7624	    -2.8534	    14.6866	    -6.1264	    22.0718	     3.6926	     1.5106	    -1.5106	    -6.0425	
    15.6937	     1.9302	    -3.3569	    15.6097	    -6.5460	    22.6593	     3.0212	     1.5945	    -1.4267	    -6.2943	
[Epoch Header]
[Trial Type]	11
[Accept]	1
[Correct]	0
[RT]	 0.000
[Resp]	0
[Epoch Data]
   -22.3236	   -23.3307	   -21.6522	   -12.1689	   -20.7291	   -43.1366	     6.7139	   -17.8757	   -10.4065	   -11.8332	
   -21.9879	   -22.7432	   -21.3165	   -11.9171	   -20.4773	   -42.7170	     6.1264	   -17.6239	   -10.3226	   -12.2528	
   -21.6522	   -22.1558	   -21.0648	   -11.9171	   -20.4773	   -42.4652	     5.4550	   -17.6239	   -10.4904	   -12.9242	
   -21.3165	   -21.7361	   -21.0648	   -12.0850	   -20.5612	   -42.3813	     4.6997	   -17.6239	   -10.7422	   -13.5956	
   -21.0648	   -21.4005	   -21.1487	   -12.5885	   -20.7291	   -42.4652	     4.0283	   -17.7078	   -11.1618	   -14.2670	
   -20.8130	   -21.1487	   -21.4005	   -13.1760	   -20.8969	   -42.7170	     3.6087	   -17.7078	   -11.5814	   -14.8544	
   -20.7291	   -21.0648	   -21.6522	   -13.9313	   -21.1487	   -43.0527	     3.2730	   -17.6239	   -12.0010	   -15.3580	
   -20.6451	   -21.1487	   -21.9040	   -14.6866	   -21.2326	   -43.3884	     3.2730	   -17.4561	   -12.4207	   -15.6097	
   -20.7291	   -21.3165	   -22.1558	   -15.2740	   -21.3165	   -43.7241	     3.5248	   -17.2882	   -12.6724	   -15.6937	
   -20.8130	   -21.5683	   -22.4075	   -15.6937	   -21.3165	   -43.9758	     3.9444	   -16.9525	   -12.8403	   -15.4419	
   -20.8969	   -21.9040	   -22.4915	   -15.8615	   -21.1487	   -44.0598	     4.6158	   -16.5329	   -12.8403	   -15.0223	
   -21.0648	   -22.1558	   -22.4075	   -15.7776	   -20.8969	   -44.0598	     5.4550	   -16.1972	   -12.8403	   -14.3509	
   -21.0648	   -22.3236	   -22.1558	   -15.4419	   -20.3934	   -43.9758	     6.3782	   -15.7776	   -12.7563	   -13.7634	
   -21.1487	   -22.4915	   -21.8201	   -14.9384	   -19.8898	   -43.8080	     7.3013	   -15.4419	   -12.6724	   -13.0920	
   -21.1487	   -22.4915	   -21.4005	   -14.2670	   -19.2184	   -43.6401	     8.2245	   -15.2740	   -12.6724	   -12.5885	
   -21.1487	   -22.4075	   -20.8130	   -13.5956	   -18.4631	   -43.3044	     9.0637	   -15.2740	   -12.7563	   -12.0850	
   -20.8969	   -22.0718	   -20.1416	   -12.6724	   -17.6239	   -42.8848	     9.8190	   -15.4419	   -12.8403	   -11.7493	
   -20.4773	   -21.5683	   -19.3863	   -11.6653	   -16.7847	   -42.2974	    10.4904	   -15.7776	   -13.0081	   -11.5814	
   -19.8059	   -20.7291	   -18.4631	   -10.4065	   -15.8615	   -41.5421	    10.9940	   -16.1133	   -13.1760	   -11.5814	
   -18.8828	   -19.8059	   -17.6239	    -9.1476	   -15.1062	   -40.7867	    11.2457	   -16.6168	   -13.3438	   -11.7493	
   -17.7917	   -18.7988	   -16.8686	    -7.7209	   -14.4348	   -39.9475	    11.3297	   -17.2043	   -13.5117	   -12.1689	
   -16.6168	   -17.7917	   -16.2811	    -6.4621	   -14.0991	   -39.2761	    11.1618	   -17.8757	   -13.6795	   -12.7563	
   -15.3580	   -16.8686	   -15.9454	    -5.3711	   -14.0152	   -38.6887	    10.8261	   -18.6310	   -13.8474	   -13.4277	
   -14.2670	   -16.1133	   -15.8615	    -4.4479	   -14.2670	   -38.2690	    10.3226	   -19.3024	   -14.0152	   -14.0152	
   -13.2599	   -15.6097	   -16.0294	    -3.9444	   -14.7705	   -37.9333	     9.6512	   -19.9738	   -14.0991	   -14.6027	
   -12.5046	   -15.4419	   -16.4490	    -3.6926	   -15.5258	   -37.8494	     8.9798	   -20.3934	   -14.1830	   -15.1062	
   -12.0850	   -15.6097	   -17.0364	    -3.8605	   -16.3651	   -37.8494	     8.3084	   -20.7291	   -14.3509	   -15.4419	
   -12.0010	   -16.0294	   -17.7078	    -4.3640	   -17.2043	   -38.0173	     7.6370	   -20.7291	   -14.4348	   -15.6097	
   -12.1689	   -16.6168	   -18.4631	    -5.2032	   -17.9596	   -38.2690	     7.1335	   -20.4773	   -14.4348	   -15.7776	
   -12.5885	   -17.2882	   -19.0506	    -6.1264	   -18.6310	   -38.5208	     6.7139	   -19.8898	   -14.4348	   -15.7776	
   -13.2599	   -18.1274	   -19.6381	    -7.0496	   -19.0506	   -38.7726	     6.5460	   -19.1345	   -14.3509	   -15.7776	
   -14.0152	   -18.8828	   -20.0577	    -7.9727	   -19.3863	   -39.1083	     6.5460	   -18.2114	   -14.1830	   -15.6097	
   -14.8544	   -19.6381	   -20.2255	    -8.8120	   -19.3863	   -39.3600	     6.7978	   -17.3721	   -14.0152	   -15.4419	
   -15.7776	   -20.2255	   -20.3934	    -9.5673	   -19.3024	   -39.7797	     7.0496	   -16.6168	   -13.7634	   -15.1901	
   -16.6168	   -20.6451	   -20.3094	   -10.0708	   -18.9667	   -40.1154	     7.4692	   -16.0294	   -13.4277	   -14.7705	
   -17.2882	   -20.8130	   -20.1416	   -10.2386	   -18.5471	   -40.2832	     7.8888	   -15.4419	   -13.0081	   -14.4348	
   -17.7078	   -20.8130	   -19.8898	   -10.1547	   -18.0435	   -40.1993	     8.3084	   -14.9384	   -12.5046	   -13.9313	
   -17.8757	   -20.4773	   -19.4702	    -9.6512	   -17.3721	   -39.8636	     8.6441	   -14.2670	   -11.8332	   -13.4277	
   -17.7078	   -19.8059	   -18.8828	    -8.8959	   -16.7007	   -39.1083	     8.9798	   -13.4277	   -11.1618	   -12.9242	
   -17.2043	   -18.9667	   -18.2953	    -7.8049	   -16.0294	   -38.1851	     9.2316	   -12.5885	   -10.3226	   -12.5046	
   -16.5329	   -18.0435	   -17.5400	    -6.7139	   -15.4419	   -37.0102	     9.3155	   -11.7493	    -9.6512	   -12.2528	
   -15.7776	   -16.9525	   -16.7007	    -5.6229	   -14.9384	   -35.9192	     9.3155	   -10.9100	    -8.9798	   -12.1689	
   -14.9384	   -15.7776	   -15.9454	    -4.6997	   -14.6027	   -34.9960	     9.2316	   -10.1547	    -8.5602	   -12.3367	
   -14.1830	   -14.6027	   -15.1062	    -3.9444	   -14.2670	   -34.1568	     9.0637	    -9.5673	    -8.3084	   -12.6724	
   -13.4277	   -13.5117	   -14.4348	    -3.3569	   -14.0991	   -33.4854	     8.9798	    -9.0637	    -8.0566	   -13.0920	
   -12.7563	   -12.5046	   -13.7634	    -2.9373	   -13.8474	   -32.9819	     8.9798	    -8.6441	    -7.8888	   -13.5956	
   -12.2528	   -11.6653	   -13.2599	    -2.6016	   -13.6795	   -32.7301	     8.9798	    -8.3084	    -7.8049	   -14.0152	
   -11.9171	   -11.0779	   -13.0081	    -2.5177	   -13.5117	   -32.7301	     9.1476	    -8.0566	    -7.6370	   -14.3509	
   -11.8332	   -10.8261	   -12.9242	    -2.6016	   -13.3438	   -32.9819	     9.3994	    -7.8049	    -7.5531	   -14.6027	
   -11.8332	   -10.7422	   -12.9242	    -2.8534	   -13.0920	   -33.3176	     9.8190	    -7.7209	    -7.4692	   -14.6866	
   -12.0010	   -10.9100	   -12.9242	    -3.2730	   -12.7563	   -33.9050	    10.4065	    -7.7209	    -7.5531	   -14.7705	
   -12.1689	   -11.0779	   -12.8403	    -3.6926	   -12.2528	   -34.4925	    11.1618	    -7.8888	    -7.6370	   -14.6866	
   -12.3367	   -11.4136	   -12.6724	    -4.1122	   -11.5814	   -35.0800	    12.0850	    -8.2245	    -7.8049	   -14.5187	
   -12.5885	   -11.8332	   -12.4207	    -4.5319	   -10.9100	   -35.6674	    13.0081	    -8.8120	    -8.0566	   -14.2670	
   -12.8403	   -12.2528	   -12.0850	    -4.9515	   -10.1547	   -36.0870	    13.8474	    -9.6512	    -8.3084	   -14.0152	
   -13.0920	   -12.6724	   -11.7493	    -5.2872	    -9.5673	   -36.5067	    14.7705	   -10.6583	    -8.4763	   -13.7634	
   -13.1760	   -13.0081	   -11.4136	    -5.4550	    -8.9798	   -36.6745	    15.5258	   -11.6653	    -8.6441	   -13.5956	
   -13.0920	   -13.0920	   -10.9100	    -5.4550	    -8.5602	   -36.5906	    16.2811	   -12.5885	    -8.7280	   -13.4277	
   -12.7563	   -12.9242	   -10.4065	    -5.2032	    -8.2245	   -36.4227	    16.8686	   -13.3438	    -8.7280	   -13.4277	
   -12.0850	   -12.4207	    -9.8190	    -4.8676	    -8.0566	   -36.0031	    17.2882	   -13.8474	    -8.7280	   -13.5117	
   -11.2457	   -11.6653	    -9.2316	    -4.2801	    -7.9727	   -35.4996	    17.5400	   -14.0991	    -8.7280	   -13.6795	
   -10.1547	   -10.7422	    -8.6441	    -3.6087	    -7.9727	   -34.9121	    17.7078	   -14.1830	    -8.8120	   -14.0152	
    -8.9798	    -9.7351	    -8.1406	    -2.9373	    -8.0566	   -34.3246	    17.7078	   -14.0991	    -8.8959	   -14.3509	
    -7.8049	    -8.7280	    -7.6370	    -2.1820	    -8.1406	   -33.6533	    17.6239	   -13.8474	    -8.8120	   -14.6866	
    -6.6299	    -7.7209	    -7.3013	    -1.5106	    -8.2245	   -32.9819	    17.4561	   -13.4277	    -8.7280	   -14.8544	
    -5.7068	    -6.7139	    -6.8817	    -0.8392	    -8.2245	   -32.3944	    17.2882	   -12.9242	    -8.4763	   -15.0223	
    -5.0354	    -5.9586	    -6.6299	    -0.4196	    -8.2245	   -31.8069	    17.0364	   -12.5046	    -8.2245	   -14.9384	
    -4.6997	    -5.2872	    -6.3782	    -0.1678	    -8.1406	   -31.4713	    16.7007	   -12.0850	    -7.9727	   -14.8544	
    -4.6158	    -4.7836	    -6.2103	    -0.0839	    -8.1406	   -31.3034	    16.4490	   -11.9171	    -7.8049	   -14.6027	
    -4.8676	    -4.5319	    -6.1264	    -0.2518	    -8.0566	   -31.3034	    16.0294	   -11.8332	    -7.7209	   -14.4348	
    -5.3711	    -4.4479	    -6.0425	    -0.5875	    -8.0566	   -31.3873	    15.6937	   -12.0010	    -7.6370	   -14.1830	
    -5.9586	    -4.4479	    -5.8746	    -1.0910	    -7.9727	   -31.5552	    15.4419	   -12.2528	    -7.6370	   -13.9313	
    -6.6299	    -4.6158	    -5.7907	    -1.5945	    -7.8049	   -31.7230	    15.3580	   -12.7563	    -7.7209	   -13.6795	
    -7.2174	    -4.7836	    -5.6229	    -2.0981	    -7.6370	   -31.8909	    15.3580	   -13.2599	    -7.8049	   -13.5117	
    -7.7209	    -5.0354	    -5.4550	    -2.6016	    -7.3853	   -32.0587	    15.5258	   -13.9313	    -7.9727	   -13.3438	
    -8.1406	    -5.2872	    -5.2032	    -2.9373	    -7.1335	   -32.2266	    15.7776	   -14.4348	    -8.0566	   -13.2599	
    -8.2245	    -5.5389	    -5.0354	    -3.1891	    -6.7139	   -32.2266	    16.1133	   -14.8544	    -8.1406	   -13.1760	
    -8.1406	    -5.6229	    -4.8676	    -3.1052	    -6.3782	   -32.0587	    16.3651	   -15.0223	    -8.0566	   -13.1760	
    -7.8049	    -5.6229	    -4.6997	    -2.8534	    -6.0425	   -31.7230	    16.5329	   -14.7705	    -7.9727	   -13.0920	
    -7.2174	    -5.4550	    -4.6158	    -2.5177	    -5.7907	   -31.2195	    16.5329	   -14.1830	    -7.6370	   -13.0081	
    -6.4621	    -5.2872	    -4.6158	    -1.9302	    -5.6229	   -30.7159	    16.4490	   -13.3438	    -7.3013	   -12.9242	
    -5.6229	    -5.1193	    -4.7836	    -1.3428	    -5.6229	   -30.2124	    16.2811	   -12.3367	    -6.9656	   -12.9242	
    -4.6997	    -4.9515	    -4.9515	    -0.7553	    -5.7068	   -29.7928	    15.9454	   -11.3297	    -6.6299	   -12.8403	
    -3.9444	    -4.7836	    -5.2872	    -0.1678	    -5.8746	   -29.3732	    15.5258	   -10.3226	    -6.2943	   -12.9242	
    -3.2730	    -4.6997	    -5.7068	     0.4196	    -6.0425	   -29.1214	    15.1901	    -9.4833	    -6.0425	   -12.9242	
    -2.6855	    -4.6158	    -6.1264	     0.9232	    -6.2103	   -28.9536	    14.9384	    -8.7280	    -5.9586	   -12.9242	
    -2.3499	    -4.7836	    -6.7139	     1.2589	    -6.3782	   -28.9536	    14.6866	    -8.2245	    -5.9586	   -12.9242	
    -2.1820	    -5.0354	    -7.2174	     1.5106	    -6.5460	   -29.1214	    14.6027	    -7.8888	    -6.0425	   -12.8403	
    -2.2659	    -5.3711	    -7.8888	     1.5106	    -6.7139	   -29.5410	    14.6027	    -7.7209	    -6.1264	   -12.5885	
    -2.4338	    -5.8746	    -8.4763	     1.4267	    -6.8817	   -30.1285	    14.7705	    -7.6370	    -6.2943	   -12.2528	
    -2.7695	    -6.4621	    -8.9798	     1.1749	    -6.8817	   -30.7159	    15.0223	    -7.5531	    -6.3782	   -11.7493	
    -3.1891	    -7.0496	    -9.3994	     0.9232	    -6.8817	   -31.3873	    15.3580	    -7.3853	    -6.2943	   -11.0779	
    -3.6926	    -7.5531	    -9.7351	     0.6714	    -6.8817	   -31.8909	    15.8615	    -7.1335	    -6.2103	   -10.3226	
    -4.1122	    -8.0566	    -9.8190	     0.4196	    -6.7139	   -32.3105	    16.3651	    -6.7139	    -6.0425	    -9.4833	
    -4.6158	    -8.3923	    -9.8190	     0.2518	    -6.5460	   -32.6462	    16.8686	    -6.2943	    -5.7907	    -8.8120	
    -5.0354	    -8.6441	    -9.6512	     0.1678	    -6.3782	   -32.8979	    17.3721	    -5.8746	    -5.7068	    -8.3084	
    -5.3711	    -8.6441	    -9.2316	     0.2518	    -6.1264	   -33.0658	    17.8757	    -5.6229	    -5.7068	    -8.0566	
    -5.5389	    -8.4763	    -8.6441	     0.4196	    -5.8746	   -33.0658	    18.2953	    -5.4550	    -5.7907	    -8.0566	
    -5.5389	    -8.0566	    -7.9727	     0.7553	    -5.6229	   -32.8979	    18.6310	    -5.3711	    -5.9586	    -8.3923	
    -5.2032	    -7.3853	    -7.1335	     1.1749	    -5.2872	   -32.5623	    18.7988	    -5.5389	    -6.2103	    -8.8959	
    -4.6997	    -6.5460	    -6.1264	     1.7624	    -4.9515	   -32.0587	    18.9667	    -5.7068	    -6.3782	    -9.6512	
    -4.0283	    -5.5389	    -5.2032	     2.3499	    -4.5319	   -31.4713	    19.0506	    -5.8746	    -6.5460	   -10.5743	
    -3.1891	    -4.6158	    -4.1962	     2.9373	    -4.1122	   -30.8838	    19.0506	    -6.1264	    -6.7139	   -11.4975	
    -2.3499	    -3.6926	    -3.3569	     3.4409	    -3.6926	   -30.2963	    18.9667	    -6.4621	    -6.8817	   -12.5046	
    -1.5945	    -2.9373	    -2.6855	     3.7766	    -3.4409	   -29.7928	    18.7988	    -6.7139	    -7.1335	   -13.4277	
    -0.9232	    -2.3499	    -2.1820	     3.7766	    -3.3569	   -29.4571	    18.6310	    -7.0496	    -7.3853	   -14.2670	
    -0.5875	    -2.0142	    -1.9302	     3.4409	    -3.5248	   -29.2892	    18.3792	    -7.3853	    -7.8049	   -15.1062	
    -0.5035	    -2.0142	    -2.0981	     2.6855	    -4.0283	   -29.5410	    17.9596	    -7.8888	    -8.3084	   -15.7776	
    -0.8392	    -2.3499	    -2.6855	     1.4267	    -4.9515	   -30.0446	    17.4561	    -8.5602	    -8.9798	   -16.3651	
    -1.4267	    -2.9373	    -3.6087	    -0.0839	    -6.1264	   -30.9677	    16.9525	    -9.3994	    -9.9030	   -16.9525	
    -2.3499	    -3.7766	    -4.8676	    -1.8463	    -7.4692	   -32.0587	    16.4490	   -10.4904	   -10.9100	   -17.3721	
    -3.3569	    -4.6997	    -6.1264	    -3.6926	    -8.8120	   -33.2336	    16.0294	   -11.6653	   -11.9171	   -17.7917	
    -4.3640	    -5.7068	    -7.3853	    -5.4550	    -9.9869	   -34.4925	    15.8615	   -12.8403	   -12.9242	   -17.9596	
    -5.2032	    -6.5460	    -8.5602	    -7.1335	   -10.9940	   -35.7513	    15.7776	   -14.0152	   -13.6795	   -18.0435	
    -6.0425	    -7.3853	    -9.3994	    -8.4763	   -11.7493	   -36.8423	    15.8615	   -14.9384	   -14.1830	   -17.8757	
    -6.6299	    -7.9727	   -10.0708	    -9.7351	   -12.1689	   -37.8494	    16.0294	   -15.7776	   -14.5187	   -17.6239	
    -7.0496	    -8.4763	   -10.5743	   -10.5743	   -12.4207	   -38.6047	    16.1133	   -16.4490	   -14.6027	   -17.2882	
    -7.3013	    -8.8120	   -10.8261	   -11.1618	   -12.4207	   -39.1922	    16.1133	   -16.9525	   -14.6027	   -16.9525	
    -7.3853	    -8.9798	   -10.9100	   -11.4136	   -12.4207	   -39.5279	    15.9454	   -17.2043	   -14.3509	   -16.7007	
    -7.2174	    -8.9798	   -10.9940	   -11.3297	   -12.2528	   -39.6957	    15.5258	   -17.3721	   -14.0991	   -16.5329	
    -6.9656	    -8.8959	   -10.9940	   -11.0779	   -12.1689	   -39.6118	    14.9384	   -17.4561	   -13.6795	   -16.5329	
    -6.5460	    -8.7280	   -10.9940	   -10.5743	   -12.1689	   -39.4440	    14.0991	   -17.4561	   -13.2599	   -16.6168	
    -6.2103	    -8.5602	   -11.1618	   -10.1547	   -12.3367	   -39.2761	    13.0920	   -17.4561	   -12.9242	   -16.8686	
    -5.9586	    -8.3923	   -11.3297	    -9.6512	   -12.5885	   -39.0244	    12.0010	   -17.3721	   -12.6724	   -17.2043	
    -5.8746	    -8.3923	   -11.6653	    -9.3155	   -13.0081	   -38.8565	    10.7422	   -17.3721	   -12.5046	   -17.6239	
    -5.9586	    -8.5602	   -12.0850	    -8.9798	   -13.5956	   -38.7726	     9.4833	   -17.2882	   -12.4207	   -17.9596	
    -6.3782	    -8.9798	   -12.5885	    -8.8959	   -14.3509	   -38.6887	     8.3084	   -17.1204	   -12.4207	   -18.3792	
    -7.1335	    -9.6512	   -13.2599	    -8.8959	   -15.2740	   -38.8565	     7.1335	   -16.9525	   -12.5885	   -18.7149	
    -8.2245	   -10.4904	   -13.9313	    -9.0637	   -16.1972	   -39.1083	     6.0425	   -16.7847	   -12.8403	   -19.0506	
    -9.5673	   -11.4975	   -14.7705	    -9.4833	   -17.2043	   -39.6118	     5.2032	   -16.7847	   -13.2599	   -19.3024	
   -10.9940	   -12.5885	   -15.5258	    -9.9030	   -18.0435	   -40.1993	     4.5319	   -16.8686	   -13.6795	   -19.5541	
   -12.5885	   -13.6795	   -16.2811	   -10.4904	   -18.7988	   -40.7867	     4.1122	   -17.1204	   -14.0991	   -19.5541	
   -14.0152	   -14.6866	   -16.8686	   -10.9940	   -19.2184	   -41.4581	     3.9444	   -17.3721	   -14.6027	   -19.5541	
   -15.4419	   -15.6097	   -17.3721	   -11.5814	   -19.3863	   -42.1295	     3.9444	   -17.7078	   -15.0223	   -19.3863	
   -16.7007	   -16.3651	   -17.7917	   -12.1689	   -19.3863	   -42.8009	     4.2801	   -17.9596	   -15.4419	   -19.3024	
   -17.7078	   -17.0364	   -18.1274	   -12.5885	   -19.2184	   -43.3044	     4.6158	   -18.2953	   -15.7776	   -19.1345	
   -18.4631	   -17.4561	   -18.2953	   -12.8403	   -18.9667	   -43.7241	     5.1193	   -18.5471	   -16.1133	   -18.9667	
   -18.9667	   -17.7078	   -18.4631	   -12.8403	   -18.7149	   -43.8919	     5.6229	   -18.7149	   -16.2811	   -18.7988	
   -18.9667	   -17.7078	   -18.4631	   -12.5046	   -18.5471	   -43.8919	     6.0425	   -18.7149	   -16.3651	   -18.7149	
   -18.7149	   -17.5400	   -18.3792	   -11.8332	   -18.4631	   -43.6401	     6.2943	   -18.7149	   -16.3651	   -18.7149	
   -18.1274	   -17.2043	   -18.3792	   -10.9100	   -18.5471	   -43.1366	     6.2943	   -18.5471	   -16.3651	   -18.8828	
   -17.3721	   -16.7847	   -18.3792	    -9.9030	   -18.7988	   -42.5491	     6.1264	   -18.2953	   -16.1972	   -19.0506	
   -16.4490	   -16.2811	   -18.4631	    -8.7280	   -19.3024	   -41.7938	     5.7068	   -18.0435	   -15.9454	   -19.3024	
   -15.5258	   -15.7776	   -18.4631	    -7.5531	   -19.8059	   -40.9546	     5.1193	   -17.7078	   -15.6937	   -19.6381	
   -14.5187	   -15.2740	   -18.5471	    -6.4621	   -20.3934	   -40.1154	     4.4479	   -17.2882	   -15.2740	   -19.8898	
   -13.5117	   -14.6866	   -18.4631	    -5.5389	   -20.9808	   -39.2761	     3.8605	   -16.9525	   -14.8544	   -20.0577	
   -12.6724	   -14.1830	   -18.4631	    -4.6997	   -21.4005	   -38.5208	     3.3569	   -16.6168	   -14.5187	   -20.3094	
   -12.0010	   -13.9313	   -18.4631	    -4.1962	   -21.7361	   -37.9333	     2.9373	   -16.4490	   -14.1830	   -20.4773	
   -11.5814	   -13.7634	   -18.4631	    -3.8605	   -21.9040	   -37.5137	     2.8534	   -16.3651	   -14.0152	   -20.6451	
   -11.4136	   -13.9313	   -18.6310	    -3.8605	   -21.9040	   -37.3459	     2.8534	   -16.5329	   -13.9313	   -20.8130	
   -11.5814	   -14.3509	   -18.7988	    -4.0283	   -21.8201	   -37.2620	     3.1052	   -16.7847	   -14.0152	   -20.8969	
   -12.0010	   -14.9384	   -19.0506	    -4.2801	   -21.7361	   -37.3459	     3.5248	   -17.2043	   -14.0991	   -20.8969	
   -12.5885	   -15.6937	   -19.3024	    -4.6158	   -21.4844	   -37.4298	     4.0283	   -17.7078	   -14.3509	   -20.8130	
   -13.3438	   -16.4490	   -19.5541	    -4.9515	   -21.2326	   -37.5977	     4.6997	   -18.1274	   -14.6027	   -20.6451	
   -14.0991	   -17.2882	   -19.7220	    -5.2872	   -20.9808	   -37.7655	     5.2872	   -18.4631	   -14.8544	   -20.4773	
   -14.7705	   -17.8757	   -19.7220	    -5.5389	   -20.5612	   -37.9333	     5.9586	   -18.7149	   -15.1901	   -20.3094	
   -15.2740	   -18.2953	   -19.5541	    -5.6229	   -20.1416	   -38.0173	     6.3782	   -18.8828	   -15.4419	   -20.1416	
   -15.5258	   -18.4631	   -19.2184	    -5.5389	   -19.7220	   -37.9333	     6.7139	   -18.7988	   -15.6097	   -20.0577	
   -15.5258	   -18.3792	   -18.7149	    -5.4550	   -19.2184	   -37.7655	     6.7978	   -18.5471	   -15.7776	   -20.0577	
   -15.3580	   -18.1274	   -18.0435	    -5.2032	   -18.7988	   -37.5137	     6.7139	   -18.2953	   -15.8615	   -20.1416	
   -14.9384	   -17.7078	   -17.4561	    -4.9515	   -18.3792	   -37.1780	     6.4621	   -17.9596	   -15.8615	   -20.4773	
   -14.4348	   -17.2043	   -16.9525	    -4.6997	   -18.1274	   -36.8423	     6.0425	   -17.7917	   -15.9454	   -20.8969	
   -13.7634	   -16.7847	   -16.5329	    -4.4479	   -17.9596	   -36.5906	     5.5389	   -17.6239	   -16.0294	   -21.4005	
   -13.1760	   -16.3651	   -16.3651	    -4.2801	   -17.9596	   -36.4227	     5.2032	   -17.7078	   -16.1133	   -21.9040	
   -12.5046	   -16.1133	   -16.2811	    -4.0283	   -17.9596	   -36.2549	     4.8676	   -17.7917	   -16.0294	   -22.4075	
   -11.8332	   -15.9454	   -16.3651	    -3.8605	   -18.0435	   -36.2549	     4.6997	   -17.9596	   -15.9454	   -22.8271	
   -11.3297	   -15.8615	   -16.5329	    -3.5248	   -18.2114	   -36.2549	     4.6158	   -18.2114	   -15.7776	   -22.9950	
   -10.8261	   -15.9454	   -16.7847	    -3.1891	   -18.3792	   -36.3388	     4.7836	   -18.4631	   -15.6097	   -23.0789	
   -10.4904	   -16.1133	   -17.0364	    -2.8534	   -18.6310	   -36.5067	     4.9515	   -18.7149	   -15.4419	   -22.9950	
   -10.3226	   -16.2811	   -17.2043	    -2.5177	   -18.7988	   -36.6745	     5.2872	   -18.7988	   -15.3580	   -22.8271	
   -10.4065	   -16.3651	   -17.3721	    -2.0981	   -19.0506	   -36.8423	     5.5389	   -18.7988	   -15.2740	   -22.4075	
   -10.4904	   -16.5329	   -17.4561	    -1.7624	   -19.1345	   -36.9263	     5.9586	   -18.5471	   -15.1062	   -21.9040	
   -10.8261	   -16.6168	   -17.3721	    -1.4267	   -19.3024	   -36.9263	     6.2943	   -17.9596	   -14.9384	   -21.3165	
   -11.2457	   -16.7007	   -17.2882	    -1.2589	   -19.3863	   -36.8423	     6.5460	   -17.2043	   -14.6866	   -20.6451	
   -11.6653	   -16.7847	   -17.1204	    -1.0910	   -19.4702	   -36.7584	     6.7978	   -16.1972	   -14.2670	   -19.9738	
   -12.0850	   -16.8686	   -16.8686	    -0.9232	   -19.3863	   -36.5067	     7.0496	   -15.0223	   -13.8474	   -19.3024	
   -12.4207	   -16.7847	   -16.5329	    -0.7553	   -19.2184	   -36.0870	     7.3013	   -13.7634	   -13.3438	   -18.7988	
   -12.5046	   -16.6168	   -16.1133	    -0.4196	   -18.7149	   -35.6674	     7.6370	   -12.5885	   -12.7563	   -18.4631	
   -12.2528	   -16.1133	   -15.4419	    -0.0839	   -18.0435	   -34.9960	     8.1406	   -11.5814	   -12.1689	   -18.2953	
   -11.7493	   -15.4419	   -14.6866	     0.5035	   -17.1204	   -34.3246	     8.7280	   -10.7422	   -11.6653	   -18.2953	
   -10.8261	   -14.4348	   -13.7634	     1.2589	   -16.0294	   -33.5693	     9.3994	   -10.2386	   -11.1618	   -18.4631	
    -9.6512	   -13.2599	   -12.7563	     2.1820	   -14.8544	   -32.8140	    10.1547	    -9.9869	   -10.7422	   -18.7149	
    -8.3084	   -11.9171	   -11.6653	     3.1052	   -13.6795	   -32.0587	    10.8261	    -9.8190	   -10.3226	   -18.9667	
    -6.9656	   -10.5743	   -10.7422	     4.0283	   -12.5885	   -31.3873	    11.4975	    -9.8190	   -10.0708	   -19.2184	
    -5.5389	    -9.3994	    -9.9030	     4.7836	   -11.6653	   -30.9677	    12.0010	    -9.9869	    -9.8190	   -19.4702	
    -4.3640	    -8.3923	    -9.2316	     5.2872	   -11.0779	   -30.7159	    12.2528	   -10.0708	    -9.7351	   -19.7220	
    -3.3569	    -7.6370	    -8.8120	     5.5389	   -10.8261	   -30.7159	    12.3367	   -10.3226	    -9.8190	   -19.8898	
    -2.6016	    -7.1335	    -8.6441	     5.6229	   -10.7422	   -30.9677	    12.2528	   -10.4904	   -10.1547	   -19.9738	
    -2.0142	    -6.8817	    -8.5602	     5.3711	   -10.9100	   -31.3873	    12.0850	   -10.6583	   -10.5743	   -20.0577	
    -1.7624	    -6.7978	    -8.4763	     4.9515	   -11.0779	   -32.0587	    11.9171	   -10.7422	   -10.9940	   -20.0577	
    -1.6785	    -6.8817	    -8.4763	     4.4479	   -11.2457	   -32.6462	    11.9171	   -10.6583	   -11.4136	   -19.8898	
    -1.7624	    -7.0496	    -8.3923	     3.9444	   -11.3297	   -33.2336	    12.0850	   -10.4904	   -11.6653	   -19.5541	
    -2.0142	    -7.3013	    -8.2245	     3.4409	   -11.2457	   -33.7372	    12.3367	   -10.2386	   -11.9171	   -19.1345	
    -2.3499	    -7.6370	    -8.0566	     3.0212	   -10.9940	   -34.0729	    12.8403	    -9.8190	   -12.0010	   -18.5471	
    -2.8534	    -7.9727	    -7.8888	     2.6855	   -10.7422	   -34.1568	    13.2599	    -9.3994	   -12.0850	   -17.9596	
    -3.3569	    -8.3084	    -7.7209	     2.5177	   -10.3226	   -34.0729	    13.8474	    -8.9798	   -12.0850	   -17.2882	
    -3.8605	    -8.6441	    -7.5531	     2.5177	    -9.9869	   -33.9050	    14.2670	    -8.4763	   -12.0010	   -16.7847	
    -4.1962	    -8.8120	    -7.4692	     2.6855	    -9.5673	   -33.4854	    14.6866	    -7.9727	   -11.8332	   -16.3651	
    -4.4479	    -8.8959	    -7.3853	     2.9373	    -9.1476	   -32.9819	    14.9384	    -7.3853	   -11.6653	   -16.1133	
    -4.3640	    -8.8120	    -7.3013	     3.4409	    -8.8120	   -32.3105	    15.1062	    -6.7139	   -11.4136	   -16.0294	
    -4.1122	    -8.6441	    -7.3013	     4.0283	    -8.4763	   -31.4713	    15.0223	    -6.0425	   -11.0779	   -16.1133	
    -3.6087	    -8.2245	    -7.3853	     4.7836	    -8.3084	   -30.6320	    14.6866	    -5.2872	   -10.6583	   -16.2811	
    -2.9373	    -7.8049	    -7.5531	     5.6229	    -8.2245	   -29.6249	    14.2670	    -4.6158	   -10.1547	   -16.6168	
    -2.0981	    -7.2174	    -7.8049	     6.5460	    -8.3084	   -28.7018	    13.7634	    -3.8605	    -9.6512	   -16.8686	
    -1.2589	    -6.6299	    -8.0566	     7.3853	    -8.3084	   -27.8625	    13.2599	    -3.2730	    -9.1476	   -17.1204	
    -0.5035	    -6.0425	    -8.3923	     8.1406	    -8.4763	   -27.1072	    12.7563	    -2.9373	    -8.6441	   -17.3721	
     0.0839	    -5.6229	    -8.7280	     8.7280	    -8.5602	   -26.6037	    12.4207	    -2.7695	    -8.2245	   -17.5400	
     0.4196	    -5.2872	    -9.1476	     8.9798	    -8.8120	   -26.3519	    12.0850	    -3.0212	    -7.9727	   -17.7917	
     0.4196	    -5.2872	    -9.4833	     9.0637	    -9.0637	   -26.3519	    11.9171	    -3.4409	    -7.8888	   -18.0435	
     0.2518	    -5.3711	    -9.7351	     8.8959	    -9.3155	   -26.6876	    11.9171	    -4.0283	    -7.8888	   -18.2114	
    -0.1678	    -5.6229	    -9.9030	     8.5602	    -9.4833	   -27.1072	    12.1689	    -4.7836	    -7.8888	   -18.2953	
    -0.7553	    -5.9586	    -9.9030	     8.1406	    -9.5673	   -27.5269	    12.5046	    -5.4550	    -7.8888	   -18.1274	
    -1.2589	    -6.2943	    -9.7351	     7.6370	    -9.6512	   -28.0304	    13.0081	    -6.2103	    -7.8049	   -17.7917	
    -1.8463	    -6.6299	    -9.4833	     7.1335	    -9.7351	   -28.5339	    13.5956	    -6.7978	    -7.7209	   -17.2882	
    -2.2659	    -6.7978	    -9.0637	     6.6299	    -9.7351	   -28.7857	    14.1830	    -7.3853	    -7.5531	   -16.7007	
    -2.5177	    -6.8817	    -8.3923	     6.2103	    -9.6512	   -28.9536	    14.7705	    -7.7209	    -7.3013	   -16.1133	
    -2.4338	    -6.6299	    -7.5531	     5.8746	    -9.3994	   -28.8696	    15.3580	    -7.8049	    -7.0496	   -15.5258	
    -2.0981	    -6.0425	    -6.5460	     5.8746	    -9.0637	   -28.5339	    15.9454	    -7.6370	    -6.7139	   -15.0223	
    -1.4267	    -5.2872	    -5.4550	     5.9586	    -8.5602	   -28.0304	    16.3651	    -7.3013	    -6.3782	   -14.6027	
    -0.5875	    -4.3640	    -4.2801	     6.2103	    -7.9727	   -27.3590	    16.7007	    -6.7978	    -6.0425	   -14.4348	
     0.4196	    -3.1891	    -3.1052	     6.5460	    -7.2174	   -26.7715	    16.8686	    -6.2103	    -5.8746	   -14.6027	
     1.5106	    -2.0142	    -2.0142	     6.8817	    -6.3782	   -26.1841	    16.8686	    -5.6229	    -5.8746	   -14.9384	
     2.6855	    -0.6714	    -1.0071	     7.1335	    -5.4550	   -25.6805	    16.9525	    -5.1193	    -5.9586	   -15.5258	
     3.8605	     0.5875	    -0.0839	     7.2174	    -4.4479	   -25.3448	    16.9525	    -4.6158	    -6.2103	   -16.1972	
     4.8676	     1.8463	     0.7553	     7.2174	    -3.4409	   -25.0931	    17.0364	    -4.1962	    -6.5460	   -17.0364	
     5.7068	     2.9373	     1.4267	     7.1335	    -2.5177	   -25.0931	    17.1204	    -3.7766	    -6.9656	   -17.7917	
     6.2943	     3.8605	     2.0142	     6.8817	    -1.6785	   -25.1770	    17.3721	    -3.4409	    -7.4692	   -18.4631	
     6.5460	     4.4479	     2.3499	     6.3782	    -1.0910	   -25.5127	    17.6239	    -3.2730	    -7.9727	   -19.0506	
     6.4621	     4.7836	     2.5177	     5.7907	    -0.6714	   -26.0162	    17.9596	    -3.1052	    -8.6441	   -19.4702	
     5.8746	     4.6997	     2.5177	     5.0354	    -0.5035	   -26.6876	    18.2953	    -3.1891	    -9.2316	   -19.6381	
     5.0354	     4.3640	     2.4338	     4.1122	    -0.5035	   -27.5269	    18.7149	    -3.3569	    -9.8190	   -19.6381	
     3.9444	     3.6926	     2.2659	     3.1891	    -0.5035	   -28.4500	    19.3024	    -3.6926	   -10.4065	   -19.4702	
     2.6016	     2.9373	     2.0981	     2.1820	    -0.5035	   -29.4571	    19.9738	    -4.0283	   -10.8261	   -19.1345	
     1.2589	     2.0981	     2.0142	     1.2589	    -0.5035	   -30.3802	    20.6451	    -4.3640	   -11.1618	   -18.6310	
     0.0000	     1.2589	     1.9302	     0.4196	    -0.4196	   -31.3034	    21.4844	    -4.6158	   -11.2457	   -18.0435	
    -1.1749	     0.5035	     1.8463	    -0.4196	    -0.2518	   -32.0587	    22.3236	    -4.6997	   -11.1618	   -17.3721	
    -2.1820	    -0.1678	     1.7624	    -1.1749	    -0.0839	   -32.7301	    23.0789	    -4.6997	   -10.9940	   -16.7007	
    -2.9373	    -0.7553	     1.7624	    -1.8463	     0.1678	   -33.2336	    23.7503	    -4.6158	   -10.7422	   -16.1972	
    -3.4409	    -1.1749	     1.6785	    -2.5177	     0.3357	   -33.6533	    24.1699	    -4.5319	   -10.4065	   -15.6937	
    -3.6087	    -1.4267	     1.5945	    -3.1052	     0.5875	   -33.8211	    24.4217	    -4.2801	   -10.0708	   -15.4419	
    -3.5248	    -1.5106	     1.4267	    -3.6087	     0.7553	   -33.9890	    24.4217	    -4.1122	    -9.8190	   -15.3580	
    -3.2730	    -1.4267	     1.3428	    -4.1122	     0.9232	   -34.0729	    24.1699	    -3.9444	    -9.6512	   -15.3580	
    -2.7695	    -1.2589	     1.1749	    -4.5319	     1.0071	   -34.1568	    23.5825	    -3.8605	    -9.5673	   -15.4419	
    -2.2659	    -0.9232	     1.0071	    -4.9515	     0.9232	   -34.2407	    22.9111	    -3.6926	    -9.4833	   -15.6097	
    -1.6785	    -0.5875	     0.7553	    -5.2872	     0.8392	   -34.4086	    22.0718	    -3.5248	    -9.4833	   -15.7776	
    -1.2589	    -0.3357	     0.5035	    -5.6229	     0.5875	   -34.4925	    21.2326	    -3.3569	    -9.4833	   -16.0294	
    -0.9232	    -0.1678	     0.2518	    -5.9586	     0.2518	   -34.6603	    20.3934	    -3.1891	    -9.3994	   -16.1133	
    -0.8392	     0.0000	     0.0000	    -6.3782	    -0.0839	   -34.7443	    19.6381	    -2.9373	    -9.3155	   -16.1972	
    -0.9232	     0.0000	    -0.2518	    -6.8817	    -0.5875	   -34.8282	    19.0506	    -2.7695	    -9.0637	   -16.1972	
    -1.0910	     0.0000	    -0.4196	    -7.3853	    -1.0071	   -34.8282	    18.7149	    -2.6016	    -8.7280	   -15.9454	
    -1.3428	     0.0000	    -0.4196	    -8.0566	    -1.2589	   -34.7443	    18.6310	    -2.5177	    -8.2245	   -15.5258	
    -1.6785	     0.0839	    -0.3357	    -8.5602	    -1.3428	   -34.5764	    19.0506	    -2.4338	    -7.6370	   -14.9384	
    -1.9302	     0.1678	    -0.1678	    -9.0637	    -1.1749	   -34.2407	    19.8059	    -2.5177	    -7.0496	   -14.1830	
    -2.2659	     0.0839	     0.0000	    -9.3155	    -0.8392	   -33.8211	    20.8130	    -2.6016	    -6.3782	   -13.3438	
    -2.6855	     0.0000	     0.2518	    -9.4833	    -0.4196	   -33.4015	    22.0718	    -2.7695	    -5.7907	   -12.5046	
    -3.1891	    -0.2518	     0.3357	    -9.4833	     0.0839	   -32.8979	    23.2468	    -3.0212	    -5.2872	   -11.7493	
    -3.7766	    -0.5875	     0.2518	    -9.3994	     0.5035	   -32.3944	    24.1699	    -3.3569	    -5.0354	   -11.3297	
    -4.2801	    -0.9232	     0.1678	    -9.1476	     0.7553	   -31.8909	    24.8413	    -3.7766	    -4.9515	   -11.2457	
    -4.7836	    -1.1749	    -0.0839	    -8.7280	     0.8392	   -31.4713	    25.0092	    -4.1122	    -5.0354	   -11.4136	
    -5.0354	    -1.4267	    -0.3357	    -8.2245	     0.8392	   -31.0516	    24.9252	    -4.4479	    -5.2872	   -11.8332	
    -5.1193	    -1.4267	    -0.5035	    -7.5531	     0.7553	   -30.7159	    24.5895	    -4.7836	    -5.5389	   -12.3367	
    -4.9515	    -1.2589	    -0.5875	    -6.7978	     0.7553	   -30.3802	    24.1699	    -4.9515	    -5.7907	   -13.0081	
    -4.5319	    -0.9232	    -0.5875	    -6.0425	     0.6714	   -30.0446	    23.6664	    -5.0354	    -5.9586	   -13.5956	
    -4.1122	    -0.5875	    -0.5035	    -5.2872	     0.5875	   -29.7928	    23.2468	    -4.9515	    -6.0425	   -14.1830	
    -3.6926	    -0.1678	    -0.3357	    -4.6158	     0.5875	   -29.6249	    22.8271	    -4.9515	    -6.0425	   -14.6866	
    -3.3569	     0.1678	    -0.0839	    -4.1122	     0.5035	   -29.6249	    22.4915	    -4.8676	    -5.9586	   -15.1062	
    -3.1891	     0.4196	     0.1678	    -3.8605	     0.4196	   -29.6249	    22.2397	    -4.8676	    -5.9586	   -15.4419	
    -3.1891	     0.5035	     0.4196	    -3.9444	     0.2518	   -29.8767	    22.0718	    -4.9515	    -5.9586	   -15.6097	
    -3.4409	     0.4196	     0.6714	    -4.3640	     0.1678	   -30.2963	    22.0718	    -5.0354	    -5.9586	   -15.6937	
    -3.9444	     0.1678	     0.8392	    -5.0354	     0.0839	   -30.7999	    22.0718	    -5.2032	    -6.0425	   -15.7776	
    -4.7836	    -0.2518	     1.0910	    -5.9586	     0.0000	   -31.5552	    22.2397	    -5.5389	    -6.2103	   -15.6937	
    -5.7907	    -0.8392	     1.2589	    -7.1335	     0.0000	   -32.3105	    22.4075	    -5.7907	    -6.3782	   -15.5258	
    -6.9656	    -1.5106	     1.4267	    -8.3084	     0.0000	   -33.0658	    22.7432	    -5.9586	    -6.4621	   -15.1901	
    -8.1406	    -2.2659	     1.6785	    -9.5673	     0.0839	   -33.7372	    23.1628	    -6.1264	    -6.5460	   -14.7705	
    -9.3994	    -2.9373	     1.8463	   -10.7422	     0.1678	   -34.3246	    23.6664	    -6.0425	    -6.5460	   -14.1830	
   -10.4904	    -3.6087	     2.0981	   -11.7493	     0.2518	   -34.8282	    24.2538	    -5.7907	    -6.4621	   -13.5117	
   -11.4975	    -4.1122	     2.1820	   -12.6724	     0.1678	   -35.2478	    24.7574	    -5.4550	    -6.2943	   -12.9242	
   -12.1689	    -4.5319	     2.0981	   -13.4277	     0.0839	   -35.6674	    25.0931	    -5.0354	    -6.1264	   -12.3367	
   -12.5046	    -4.8676	     1.9302	   -14.0152	    -0.0839	   -36.0031	    25.2609	    -4.6158	    -5.9586	   -11.9171	
   -12.5046	    -4.9515	     1.5106	   -14.3509	    -0.3357	   -36.3388	    25.1770	    -4.2801	    -5.8746	   -11.6653	
   -12.0850	    -4.9515	     0.9232	   -14.5187	    -0.8392	   -36.7584	    24.6735	    -4.0283	    -5.7907	   -11.5814	
   -11.4136	    -4.9515	     0.1678	   -14.5187	    -1.3428	   -37.1780	    23.9182	    -3.8605	    -5.7907	   -11.7493	
   -10.5743	    -4.8676	    -0.7553	   -14.3509	    -2.0981	   -37.5977	    22.8271	    -3.8605	    -5.8746	   -12.0850	
    -9.5673	    -4.8676	    -1.7624	   -14.0991	    -2.8534	   -37.9333	    21.6522	    -3.9444	    -5.9586	   -12.5885	
    -8.6441	    -4.8676	    -2.7695	   -13.5956	    -3.6087	   -38.1012	    20.4773	    -3.9444	    -6.2103	   -13.1760	
    -7.8049	    -4.8676	    -3.6926	   -13.1760	    -4.2801	   -38.2690	    19.3863	    -4.1122	    -6.5460	   -13.7634	
    -7.1335	    -4.9515	    -4.4479	   -12.6724	    -4.8676	   -38.4369	    18.4631	    -4.2801	    -6.8817	   -14.2670	
    -6.7978	    -5.0354	    -5.2032	   -12.4207	    -5.3711	   -38.6047	    17.7078	    -4.5319	    -7.3013	   -14.6866	
    -6.7978	    -5.2872	    -5.7068	   -12.2528	    -5.7068	   -38.9404	    17.1204	    -4.9515	    -7.7209	   -15.0223	
    -6.9656	    -5.5389	    -6.1264	   -12.3367	    -5.9586	   -39.2761	    16.7847	    -5.4550	    -8.1406	   -15.1901	
    -7.5531	    -5.9586	    -6.4621	   -12.5046	    -6.0425	   -39.7797	    16.7007	    -5.9586	    -8.5602	   -15.1901	
    -8.2245	    -6.4621	    -6.6299	   -12.8403	    -6.0425	   -40.1993	    16.8686	    -6.4621	    -8.8959	   -15.1062	
    -9.0637	    -6.9656	    -6.6299	   -13.1760	    -5.9586	   -40.6189	    17.1204	    -6.9656	    -9.0637	   -14.9384	
    -9.9030	    -7.5531	    -6.5460	   -13.4277	    -5.7907	   -40.8707	    17.6239	    -7.2174	    -9.0637	   -14.6027	
   -10.6583	    -8.0566	    -6.3782	   -13.5956	    -5.6229	   -41.0385	    18.1274	    -7.3853	    -8.8959	   -14.2670	
   -11.3297	    -8.4763	    -6.1264	   -13.6795	    -5.3711	   -40.8707	    18.7149	    -7.3853	    -8.5602	   -13.8474	
   -11.5814	    -8.5602	    -5.7068	   -13.5117	    -5.0354	   -40.5350	    19.2184	    -7.3013	    -8.1406	   -13.4277	
   -11.4975	    -8.3923	    -5.2032	   -13.1760	    -4.6997	   -39.8636	    19.8059	    -7.1335	    -7.4692	   -12.9242	
   -11.0779	    -7.9727	    -4.5319	   -12.6724	    -4.2801	   -38.9404	    20.3094	    -6.7978	    -6.7139	   -12.4207	
   -10.2386	    -7.1335	    -3.8605	   -11.9171	    -3.8605	   -37.9333	    20.6451	    -6.3782	    -5.8746	   -11.9171	
    -9.1476	    -6.2103	    -3.1052	   -11.1618	    -3.4409	   -36.7584	    20.8969	    -5.7907	    -5.0354	   -11.5814	
    -7.8888	    -5.1193	    -2.4338	   -10.2386	    -3.1891	   -35.4996	    20.8969	    -5.1193	    -4.2801	   -11.3297	
    -6.5460	    -4.1122	    -1.8463	    -9.2316	    -3.0212	   -34.3246	    20.7291	    -4.4479	    -3.6087	   -11.1618	
    -5.2872	    -3.1052	    -1.4267	    -8.1406	    -2.9373	   -33.2336	    20.4773	    -3.6926	    -3.1891	   -11.0779	
    -4.0283	    -2.2659	    -1.0910	    -7.1335	    -3.0212	   -32.2266	    20.1416	    -3.1052	    -2.8534	   -11.1618	
    -3.0212	    -1.5945	    -0.9232	    -6.0425	    -3.1891	   -31.3873	    19.8059	    -2.5177	    -2.6855	   -11.2457	
    -2.2659	    -1.2589	    -0.9232	    -5.2032	    -3.5248	   -30.6320	    19.4702	    -2.1820	    -2.6855	   -11.4136	
    -1.8463	    -1.0910	    -1.0071	    -4.5319	    -3.9444	   -30.0446	    19.3024	    -1.8463	    -2.8534	   -11.5814	
    -1.6785	    -1.3428	    -1.2589	    -4.0283	    -4.3640	   -29.7089	    19.1345	    -1.7624	    -3.1052	   -11.8332	
    -1.8463	    -1.7624	    -1.5945	    -3.7766	    -4.8676	   -29.4571	    19.2184	    -1.8463	    -3.4409	   -12.0850	
    -2.2659	    -2.2659	    -1.9302	    -3.5248	    -5.2872	   -29.3732	    19.3863	    -2.0142	    -3.7766	   -12.1689	
    -2.7695	    -2.9373	    -2.0981	    -3.3569	    -5.5389	   -29.3732	    19.8059	    -2.0981	    -4.0283	   -12.1689	
    -3.3569	    -3.5248	    -2.0981	    -3.0212	    -5.5389	   -29.2892	    20.4773	    -2.1820	    -4.1122	   -11.8332	
    -3.9444	    -3.9444	    -2.0142	    -2.6016	    -5.2872	   -29.1214	    21.3165	    -2.0981	    -4.0283	   -11.1618	
    -4.4479	    -4.2801	    -1.7624	    -2.0981	    -4.8676	   -28.8696	    22.2397	    -1.6785	    -3.7766	   -10.3226	
    -4.7836	    -4.3640	    -1.3428	    -1.4267	    -4.2801	   -28.5339	    23.1628	    -1.0071	    -3.3569	    -9.2316	
    -5.0354	    -4.2801	    -0.8392	    -0.6714	    -3.5248	   -28.1143	    24.1699	     0.0000	    -2.7695	    -8.0566	
    -4.8676	    -3.9444	    -0.1678	     0.0839	    -2.6855	   -27.6108	    25.0092	     1.2589	    -2.0142	    -6.8817	
    -4.5319	    -3.2730	     0.5035	     0.9232	    -1.8463	   -27.0233	    25.8484	     2.7695	    -1.2589	    -5.7907	
    -3.8605	    -2.4338	     1.1749	     1.7624	    -1.0071	   -26.4359	    26.3519	     4.3640	    -0.3357	    -4.9515	
    -3.0212	    -1.5106	     1.9302	     2.5177	    -0.3357	   -25.7645	    26.6876	     5.9586	     0.5875	    -4.4479	
    -1.9302	    -0.4196	     2.6016	     3.3569	     0.1678	   -25.0092	    26.6037	     7.3853	     1.5106	    -4.1122	
    -0.7553	     0.7553	     3.1891	     4.1122	     0.5875	   -24.3378	    26.3519	     8.6441	     2.2659	    -4.1122	
     0.4196	     1.8463	     3.7766	     4.8676	     0.8392	   -23.5825	    25.8484	     9.6512	     2.9373	    -4.3640	
     1.5106	     2.9373	     4.2801	     5.5389	     1.0910	   -22.9111	    25.1770	    10.4065	     3.5248	    -4.7836	
     2.6016	     3.8605	     4.7836	     6.1264	     1.3428	   -22.3236	    24.5895	    10.9100	     3.8605	    -5.2872	
     3.5248	     4.6997	     5.1193	     6.4621	     1.5106	   -21.9040	    24.0021	    11.0779	     4.0283	    -5.8746	
     4.1962	     5.2032	     5.4550	     6.5460	     1.6785	   -21.6522	    23.4985	    11.0779	     4.1122	    -6.4621	
     4.6158	     5.4550	     5.7068	     6.3782	     1.7624	   -21.6522	    23.1628	    10.9100	     4.0283	    -6.8817	
     4.6997	     5.4550	     5.7068	     5.9586	     1.8463	   -21.8201	    22.9950	    10.4904	     3.8605	    -7.1335	
     4.4479	     5.2032	     5.7068	     5.4550	     1.9302	   -22.1558	    23.0789	     9.9869	     3.7766	    -7.1335	
     4.0283	     4.7836	     5.7068	     4.7836	     2.0981	   -22.4915	    23.4146	     9.4833	     3.7766	    -6.8817	
     3.5248	     4.2801	     5.7068	     4.1962	     2.2659	   -22.9111	    23.9182	     9.0637	     3.9444	    -6.2103	
     2.9373	     3.6926	     5.7907	     3.7766	     2.5177	   -23.1628	    24.6735	     8.7280	     4.2801	    -5.2872	
     2.4338	     3.2730	     6.0425	     3.3569	     2.8534	   -23.3307	    25.4288	     8.5602	     4.7836	    -4.1962	
     2.0981	     2.9373	     6.3782	     3.1891	     3.2730	   -23.3307	    26.1841	     8.5602	     5.5389	    -2.8534	
     2.0142	     2.7695	     6.8817	     3.1052	     3.8605	   -23.0789	    26.8555	     8.8120	     6.4621	    -1.5106	
     2.0981	     2.9373	     7.5531	     3.2730	     4.4479	   -22.6593	    27.5269	     9.2316	     7.4692	    -0.1678	
     2.4338	     3.3569	     8.4763	     3.6087	     5.2032	   -21.9879	    28.1143	     9.9030	     8.4763	     1.1749	
     3.0212	     4.1122	     9.3994	     4.0283	     6.0425	   -21.3165	    28.6179	    10.6583	     9.4833	     2.2659	
     3.7766	     5.0354	    10.4065	     4.5319	     6.8817	   -20.5612	    29.0375	    11.3297	    10.3226	     3.1052	
     4.6158	     5.9586	    11.2457	     5.0354	     7.5531	   -19.8059	    29.2053	    12.0010	    11.0779	     3.6087	
     5.3711	     6.9656	    11.9171	     5.4550	     8.1406	   -19.2184	    29.2892	    12.5046	    11.4975	     3.8605	
     6.1264	     7.8049	    12.2528	     5.7068	     8.4763	   -18.7988	    29.2053	    12.7563	    11.6653	     3.7766	
     6.7139	     8.4763	    12.2528	     5.8746	     8.7280	   -18.5471	    28.9536	    12.8403	    11.5814	     3.4409	
     7.1335	     8.8959	    12.0850	     5.8746	     8.7280	   -18.4631	    28.7018	    12.8403	    11.2457	     2.9373	
     7.4692	     9.0637	    11.6653	     5.7907	     8.6441	   -18.3792	    28.5339	    12.6724	    10.8261	     2.4338	
     7.5531	     8.9798	    11.0779	     5.6229	     8.4763	   -18.3792	    28.3661	    12.5885	    10.4904	     1.9302	
     7.3853	     8.7280	    10.4904	     5.2872	     8.2245	   -18.3792	    28.4500	    12.5046	    10.0708	     1.6785	
     7.0496	     8.2245	     9.9030	     4.8676	     8.0566	   -18.4631	    28.6179	    12.5046	     9.8190	     1.5106	
     6.5460	     7.6370	     9.3155	     4.2801	     7.8888	   -18.6310	    28.9536	    12.5046	     9.5673	     1.5106	
     5.7907	     6.8817	     8.8959	     3.5248	     7.7209	   -18.9667	    29.4571	    12.5046	     9.4833	     1.7624	
     4.8676	     6.1264	     8.5602	     2.7695	     7.6370	   -19.3024	    30.0446	    12.4207	     9.3994	     2.0981	
     3.9444	     5.4550	     8.3923	     2.0981	     7.5531	   -19.8059	    30.7159	    12.2528	     9.3994	     2.6855	
     3.0212	     4.8676	     8.3923	     1.5106	     7.6370	   -20.2255	    31.5552	    12.1689	     9.5673	     3.4409	
     2.2659	     4.4479	     8.5602	     1.0910	     7.8049	   -20.5612	    32.3944	    12.0850	     9.8190	     4.3640	
     1.5945	     4.1962	     8.8959	     1.0071	     8.0566	   -20.7291	    33.2336	    12.1689	    10.3226	     5.3711	
     1.1749	     4.1122	     9.3994	     1.1749	     8.3923	   -20.7291	    34.0729	    12.4207	    10.8261	     6.4621	
     1.0071	     4.1962	     9.8190	     1.5945	     8.7280	   -20.5612	    34.7443	    12.7563	    11.4975	     7.4692	
     0.9232	     4.2801	    10.1547	     2.2659	     8.9798	   -20.1416	    35.0800	    13.0920	    12.1689	     8.3084	
     1.0910	     4.3640	    10.3226	     3.0212	     9.1476	   -19.6381	    35.1639	    13.4277	    12.8403	     8.9798	
     1.4267	     4.4479	    10.3226	     3.7766	     8.9798	   -19.1345	    34.8282	    13.7634	    13.3438	     9.3994	
     1.7624	     4.4479	    10.0708	     4.4479	     8.7280	   -18.7149	    34.2407	    13.9313	    13.5956	     9.4833	
     2.1820	     4.2801	     9.6512	     4.8676	     8.3084	   -18.4631	    33.4854	    14.0152	    13.7634	     9.2316	
     2.5177	     4.1122	     9.0637	     5.0354	     7.8888	   -18.4631	    32.7301	    14.0991	    13.6795	     8.8120	
     2.8534	     3.8605	     8.3923	     4.8676	     7.3853	   -18.5471	    31.8909	    14.0991	    13.3438	     8.3084	
     3.0212	     3.5248	     7.7209	     4.4479	     6.9656	   -18.8828	    31.2195	    14.0152	    12.9242	     7.7209	
     3.0212	     3.1891	     7.0496	     3.6926	     6.7139	   -19.3024	    30.7999	    14.0152	    12.4207	     7.2174	
     2.7695	     2.6855	     6.2943	     2.6855	     6.4621	   -19.9738	    30.5481	    13.9313	    11.8332	     6.7139	
     2.2659	     2.1820	     5.6229	     1.5106	     6.4621	   -20.7291	    30.5481	    13.8474	    11.1618	     6.3782	
     1.4267	     1.5106	     5.0354	     0.0000	     6.3782	   -21.6522	    30.6320	    13.5117	    10.4904	     6.0425	
     0.3357	     0.6714	     4.3640	    -1.5106	     6.4621	   -22.7432	    30.7999	    13.0920	     9.7351	     5.7907	
    -1.0071	    -0.3357	     3.7766	    -3.0212	     6.4621	   -23.8342	    30.9677	    12.5046	     8.9798	     5.6229	
    -2.4338	    -1.3428	     3.1891	    -4.4479	     6.4621	   -24.9252	    31.1356	    11.7493	     8.3084	     5.5389	
    -3.8605	    -2.3499	     2.6855	    -5.7068	     6.3782	   -25.9323	    31.2195	    10.9100	     7.7209	     5.5389	
    -5.2032	    -3.1891	     2.2659	    -6.6299	     6.3782	   -26.6876	    31.3034	     9.9869	     7.3013	     5.4550	
    -6.2103	    -3.7766	     2.0142	    -7.1335	     6.3782	   -27.2751	    31.3034	     9.0637	     6.8817	     5.4550	
    -6.7978	    -4.0283	     1.9302	    -7.3013	     6.3782	   -27.4429	    31.3034	     8.1406	     6.5460	     5.3711	
    -6.9656	    -4.0283	     2.0142	    -7.0496	     6.4621	   -27.5269	    31.3034	     7.3013	     6.2943	     5.0354	
    -6.7978	    -3.6926	     2.0981	    -6.4621	     6.6299	   -27.2751	    31.3034	     6.6299	     6.0425	     4.6158	
    -6.2103	    -3.1052	     2.2659	    -5.5389	     6.6299	   -27.0233	    31.2195	     6.0425	     5.9586	     4.1122	
    -5.4550	    -2.4338	     2.3499	    -4.5319	     6.6299	   -26.6876	    30.9677	     5.6229	     5.8746	     3.3569	
    -4.5319	    -1.6785	     2.3499	    -3.3569	     6.4621	   -26.2680	    30.5481	     5.2872	     5.7907	     2.5177	
    -3.6087	    -1.0071	     2.2659	    -2.1820	     6.1264	   -25.8484	    29.9606	     5.2032	     5.7068	     1.6785	
    -2.6855	    -0.3357	     2.0981	    -1.1749	     5.6229	   -25.5127	    29.2053	     5.2032	     5.7068	     0.8392	
    -1.8463	     0.1678	     1.8463	    -0.2518	     5.1193	   -25.2609	    28.4500	     5.2032	     5.7068	     0.1678	
    -1.1749	     0.6714	     1.6785	     0.4196	     4.6158	   -25.0931	    27.6947	     5.3711	     5.7068	    -0.4196	
    -0.6714	     0.9232	     1.4267	     0.9232	     4.1122	   -25.0931	    27.0233	     5.5389	     5.7907	    -0.7553	
    -0.3357	     1.1749	     1.3428	     1.0910	     3.7766	   -25.0931	    26.5198	     5.6229	     5.9586	    -0.8392	
    -0.1678	     1.2589	     1.4267	     1.0071	     3.6087	   -25.1770	    26.3519	     5.7907	     6.1264	    -0.7553	
    -0.1678	     1.3428	     1.5945	     0.7553	     3.5248	   -25.3448	    26.3519	     5.9586	     6.2943	    -0.4196	
    -0.1678	     1.4267	     1.9302	     0.4196	     3.7766	   -25.5127	    26.6876	     6.0425	     6.5460	     0.1678	
    -0.2518	     1.5106	     2.5177	    -0.0839	     4.1962	   -25.6805	    27.3590	     6.1264	     6.7139	     0.8392	
    -0.3357	     1.5945	     3.1891	    -0.6714	     4.6997	   -25.8484	    28.1143	     6.1264	     6.8817	     1.5945	
    -0.4196	     1.6785	     3.9444	    -1.3428	     5.2872	   -26.0162	    29.0375	     6.0425	     6.9656	     2.3499	
    -0.5035	     1.8463	     4.6997	    -2.0142	     5.7068	   -26.1841	    29.8767	     5.8746	     6.7978	     2.8534	
    -0.5035	     2.0142	     5.2872	    -2.6855	     6.1264	   -26.3519	    30.5481	     5.6229	     6.4621	     3.1052	
    -0.5035	     2.2659	     5.7907	    -3.2730	     6.2943	   -26.6037	    31.0516	     5.3711	     5.9586	     3.1052	
    -0.4196	     2.6016	     6.0425	    -3.7766	     6.2943	   -26.7715	    31.3034	     5.1193	     5.2872	     2.6855	
    -0.1678	     3.0212	     6.2103	    -4.0283	     6.1264	   -26.8555	    31.3873	     4.8676	     4.4479	     2.0142	
     0.2518	     3.4409	     6.2943	    -4.1122	     5.8746	   -26.8555	    31.2195	     4.6997	     3.6926	     1.1749	
[Epoch Header]
[Trial Type]	11
[Accept]	1
[Correct]	0
[RT]	 0.000
[Resp]	0
[Epoch Data]
     0.8392	    -1.0910	    -3.0212	    -1.0910	     3.2730	     3.8605	    -4.8676	     0.3357	     5.4550	   -19.0506	
     0.1678	    -1.8463	    -3.7766	    -1.6785	     2.2659	     3.6087	    -5.5389	    -0.5875	     4.8676	   -19.7220	
    -0.6714	    -2.6855	    -4.4479	    -2.5177	     1.3428	     3.1891	    -6.1264	    -1.5106	     4.3640	   -20.1416	
    -1.6785	    -3.6926	    -5.0354	    -3.4409	     0.5035	     2.8534	    -6.5460	    -2.1820	     3.9444	   -20.3934	
    -2.8534	    -4.6997	    -5.5389	    -4.4479	    -0.0839	     2.4338	    -6.7978	    -2.7695	     3.6926	   -20.4773	
    -3.9444	    -5.6229	    -5.7907	    -5.2872	    -0.5035	     2.1820	    -6.8817	    -3.1052	     3.6926	   -20.2255	
    -5.1193	    -6.4621	    -6.0425	    -6.0425	    -0.7553	     1.9302	    -6.7978	    -3.2730	     3.7766	   -19.8898	
    -6.2103	    -7.2174	    -6.2103	    -6.6299	    -0.8392	     1.7624	    -6.7139	    -3.2730	     3.9444	   -19.4702	
    -7.2174	    -7.8049	    -6.2943	    -6.9656	    -0.8392	     1.7624	    -6.5460	    -3.1891	     4.2801	   -18.9667	
    -7.8888	    -8.0566	    -6.3782	    -7.0496	    -0.7553	     1.8463	    -6.4621	    -2.8534	     4.5319	   -18.3792	
    -8.3923	    -8.1406	    -6.2103	    -6.8817	    -0.6714	     2.0142	    -6.3782	    -2.4338	     4.8676	   -17.9596	
    -8.5602	    -7.8888	    -6.0425	    -6.4621	    -0.5035	     2.3499	    -6.3782	    -1.9302	     5.2032	   -17.6239	
    -8.3923	    -7.4692	    -5.8746	    -5.9586	    -0.2518	     2.6855	    -6.5460	    -1.2589	     5.5389	   -17.3721	
    -8.1406	    -6.8817	    -5.6229	    -5.3711	    -0.0839	     3.1052	    -6.7978	    -0.5875	     5.7907	   -17.2882	
    -7.7209	    -6.2103	    -5.3711	    -4.7836	     0.0000	     3.4409	    -7.3853	     0.0000	     5.9586	   -17.3721	
    -7.3853	    -5.5389	    -5.2872	    -4.3640	     0.0000	     3.6926	    -8.1406	     0.5035	     6.1264	   -17.6239	
    -7.0496	    -5.0354	    -5.2872	    -3.9444	    -0.0839	     3.8605	    -9.0637	     0.9232	     6.2943	   -17.9596	
    -6.7978	    -4.6997	    -5.4550	    -3.6926	    -0.4196	     3.9444	   -10.3226	     1.0910	     6.2103	   -18.3792	
    -6.7978	    -4.6158	    -5.8746	    -3.6087	    -0.8392	     3.8605	   -11.5814	     1.0910	     6.1264	   -18.9667	
    -7.0496	    -4.9515	    -6.4621	    -3.6926	    -1.5106	     3.6926	   -13.0081	     0.7553	     5.7907	   -19.5541	
    -7.6370	    -5.6229	    -7.2174	    -3.9444	    -2.2659	     3.3569	   -14.3509	     0.2518	     5.2872	   -20.1416	
    -8.4763	    -6.5460	    -8.1406	    -4.3640	    -3.1891	     2.9373	   -15.6937	    -0.4196	     4.7836	   -20.6451	
    -9.5673	    -7.7209	    -9.0637	    -4.9515	    -4.1122	     2.5177	   -16.7847	    -1.1749	     4.2801	   -20.9808	
   -10.7422	    -8.9798	    -9.9869	    -5.6229	    -4.8676	     2.0142	   -17.5400	    -1.9302	     3.9444	   -20.9808	
   -12.0010	   -10.2386	   -10.7422	    -6.4621	    -5.6229	     1.5106	   -18.0435	    -2.6016	     3.7766	   -20.8130	
   -13.2599	   -11.3297	   -11.4136	    -7.3013	    -6.1264	     1.0071	   -18.2114	    -3.1052	     3.6087	   -20.4773	
   -14.4348	   -12.3367	   -11.8332	    -8.2245	    -6.4621	     0.5035	   -17.9596	    -3.5248	     3.5248	   -19.9738	
   -15.3580	   -13.0081	   -12.1689	    -9.1476	    -6.6299	    -0.0839	   -17.5400	    -3.8605	     3.4409	   -19.5541	
   -16.1133	   -13.5117	   -12.4207	    -9.9869	    -6.5460	    -0.5875	   -16.9525	    -4.1122	     3.4409	   -19.0506	
   -16.6168	   -13.6795	   -12.3367	   -10.6583	    -6.2943	    -1.1749	   -16.1133	    -4.1962	     3.4409	   -18.6310	
   -16.7007	   -13.5956	   -12.1689	   -11.0779	    -5.8746	    -1.6785	   -15.2740	    -4.1962	     3.5248	   -18.3792	
   -16.6168	   -13.1760	   -11.7493	   -11.3297	    -5.3711	    -2.0142	   -14.5187	    -4.0283	     3.6087	   -18.2114	
   -16.1972	   -12.6724	   -11.1618	   -11.3297	    -4.7836	    -2.3499	   -13.7634	    -3.7766	     3.6087	   -18.3792	
   -15.6937	   -12.0010	   -10.5743	   -11.1618	    -4.1962	    -2.6016	   -13.1760	    -3.5248	     3.6087	   -18.7149	
   -15.1062	   -11.3297	   -10.0708	   -10.9100	    -3.6926	    -2.8534	   -12.6724	    -3.2730	     3.5248	   -19.2184	
   -14.6027	   -10.8261	    -9.5673	   -10.6583	    -3.2730	    -3.0212	   -12.3367	    -2.9373	     3.3569	   -19.8898	
   -14.2670	   -10.4065	    -9.3155	   -10.4065	    -2.9373	    -3.2730	   -12.1689	    -2.7695	     3.0212	   -20.6451	
   -14.0991	   -10.3226	    -9.1476	   -10.3226	    -2.7695	    -3.6087	   -12.0010	    -2.6855	     2.6855	   -21.3165	
   -14.1830	   -10.4065	    -9.2316	   -10.4065	    -2.7695	    -4.0283	   -11.8332	    -2.6855	     2.2659	   -21.8201	
   -14.5187	   -10.7422	    -9.4833	   -10.6583	    -2.7695	    -4.4479	   -11.7493	    -2.8534	     1.8463	   -22.2397	
   -15.0223	   -11.3297	    -9.8190	   -11.0779	    -2.8534	    -5.0354	   -11.6653	    -3.2730	     1.2589	   -22.4915	
   -15.6937	   -12.0010	   -10.2386	   -11.6653	    -2.9373	    -5.6229	   -11.4975	    -3.8605	     0.5875	   -22.6593	
   -16.2811	   -12.6724	   -10.5743	   -12.2528	    -3.0212	    -6.1264	   -11.3297	    -4.6158	    -0.0839	   -22.6593	
   -16.8686	   -13.2599	   -10.8261	   -12.7563	    -2.9373	    -6.6299	   -11.0779	    -5.5389	    -0.7553	   -22.5754	
   -17.2882	   -13.6795	   -10.9100	   -13.1760	    -2.6855	    -6.8817	   -10.8261	    -6.3782	    -1.2589	   -22.4075	
   -17.5400	   -13.9313	   -10.8261	   -13.3438	    -2.3499	    -7.0496	   -10.4904	    -7.2174	    -1.7624	   -22.1558	
   -17.6239	   -14.0152	   -10.6583	   -13.5117	    -2.0142	    -7.0496	   -10.2386	    -7.8049	    -2.1820	   -21.9040	
   -17.5400	   -13.9313	   -10.4065	   -13.4277	    -1.7624	    -6.9656	   -10.1547	    -8.2245	    -2.4338	   -21.6522	
   -17.2882	   -13.6795	   -10.1547	   -13.3438	    -1.5106	    -6.7978	   -10.1547	    -8.4763	    -2.7695	   -21.5683	
   -16.9525	   -13.3438	    -9.9030	   -13.1760	    -1.4267	    -6.7139	   -10.4065	    -8.5602	    -3.1052	   -21.5683	
   -16.3651	   -12.9242	    -9.6512	   -13.0081	    -1.5106	    -6.6299	   -10.7422	    -8.6441	    -3.4409	   -21.8201	
   -15.6937	   -12.2528	    -9.3994	   -12.8403	    -1.5945	    -6.5460	   -11.2457	    -8.8959	    -3.8605	   -22.3236	
   -14.8544	   -11.5814	    -9.2316	   -12.6724	    -1.7624	    -6.4621	   -11.6653	    -9.1476	    -4.2801	   -22.9950	
   -13.9313	   -10.7422	    -8.9798	   -12.4207	    -1.9302	    -6.4621	   -12.1689	    -9.4833	    -4.7836	   -23.7503	
   -12.9242	    -9.9030	    -8.7280	   -12.1689	    -2.0981	    -6.2943	   -12.5885	    -9.8190	    -5.2032	   -24.6735	
   -11.8332	    -8.9798	    -8.4763	   -11.7493	    -2.1820	    -6.2103	   -12.9242	   -10.0708	    -5.5389	   -25.4288	
   -10.7422	    -7.9727	    -8.0566	   -11.3297	    -2.1820	    -5.9586	   -13.0920	   -10.2386	    -5.7907	   -26.1841	
    -9.6512	    -7.0496	    -7.6370	   -10.7422	    -2.0981	    -5.7068	   -13.0920	   -10.2386	    -5.8746	   -26.7715	
    -8.5602	    -6.1264	    -7.1335	   -10.1547	    -1.8463	    -5.3711	   -12.9242	   -10.1547	    -5.9586	   -27.1072	
    -7.6370	    -5.2872	    -6.4621	    -9.6512	    -1.5106	    -5.2032	   -12.5885	    -9.9869	    -5.8746	   -27.2751	
    -6.7139	    -4.4479	    -5.6229	    -9.1476	    -1.0910	    -5.0354	   -12.0850	    -9.7351	    -5.7907	   -27.2751	
    -5.8746	    -3.6926	    -4.6997	    -8.8120	    -0.5875	    -5.0354	   -11.4136	    -9.4833	    -5.7068	   -27.1072	
    -5.1193	    -3.0212	    -3.6087	    -8.3923	     0.0000	    -5.0354	   -10.5743	    -9.1476	    -5.4550	   -26.7715	
    -4.5319	    -2.3499	    -2.5177	    -8.1406	     0.6714	    -4.9515	    -9.6512	    -8.8959	    -5.2032	   -26.2680	
    -3.9444	    -1.7624	    -1.3428	    -7.8049	     1.3428	    -4.9515	    -8.5602	    -8.5602	    -4.9515	   -25.6805	
    -3.5248	    -1.1749	    -0.1678	    -7.4692	     2.0981	    -4.8676	    -7.5531	    -8.2245	    -4.6158	   -25.0092	
    -3.1891	    -0.6714	     0.9232	    -7.1335	     2.9373	    -4.7836	    -6.6299	    -7.8888	    -4.2801	   -24.3378	
    -2.9373	    -0.1678	     1.8463	    -6.8817	     3.6926	    -4.6997	    -5.8746	    -7.6370	    -3.9444	   -23.6664	
    -2.6855	     0.2518	     2.5177	    -6.5460	     4.3640	    -4.6997	    -5.2872	    -7.3853	    -3.5248	   -22.9950	
    -2.5177	     0.6714	     3.0212	    -6.2943	     5.0354	    -4.5319	    -5.0354	    -7.2174	    -3.1052	   -22.4915	
    -2.2659	     1.0910	     3.2730	    -6.1264	     5.4550	    -4.4479	    -5.1193	    -7.0496	    -2.6855	   -21.9879	
    -2.0981	     1.5106	     3.2730	    -5.8746	     5.7907	    -4.2801	    -5.4550	    -6.9656	    -2.2659	   -21.7361	
    -1.8463	     1.8463	     3.0212	    -5.6229	     5.7907	    -4.0283	    -6.0425	    -6.9656	    -1.9302	   -21.6522	
    -1.6785	     2.0981	     2.4338	    -5.2872	     5.5389	    -3.7766	    -6.7978	    -7.0496	    -1.7624	   -21.8201	
    -1.4267	     2.1820	     1.6785	    -4.9515	     5.0354	    -3.6087	    -7.7209	    -7.0496	    -1.6785	   -22.1558	
    -1.2589	     2.2659	     0.8392	    -4.6158	     4.2801	    -3.3569	    -8.8120	    -7.0496	    -1.8463	   -22.7432	
    -1.0071	     2.1820	    -0.0839	    -4.2801	     3.4409	    -3.1891	    -9.8190	    -6.9656	    -2.0142	   -23.3307	
    -0.8392	     2.0981	    -0.9232	    -3.8605	     2.4338	    -3.0212	   -10.7422	    -6.7139	    -2.2659	   -23.8342	
    -0.5875	     2.0142	    -1.5945	    -3.3569	     1.5106	    -2.8534	   -11.4975	    -6.2943	    -2.4338	   -24.3378	
    -0.3357	     1.9302	    -2.1820	    -2.8534	     0.6714	    -2.6016	   -12.0010	    -5.7907	    -2.6016	   -24.5895	
    -0.0839	     1.7624	    -2.5177	    -2.2659	     0.0000	    -2.4338	   -12.1689	    -5.2032	    -2.6016	   -24.6735	
     0.0000	     1.5945	    -2.6855	    -1.7624	    -0.4196	    -2.2659	   -12.0850	    -4.6158	    -2.5177	   -24.5056	
     0.0000	     1.4267	    -2.6016	    -1.4267	    -0.6714	    -2.0981	   -11.7493	    -4.1962	    -2.4338	   -24.3378	
    -0.0839	     1.1749	    -2.4338	    -1.1749	    -0.5875	    -2.0142	   -11.0779	    -3.8605	    -2.3499	   -24.0021	
    -0.3357	     0.7553	    -2.1820	    -1.1749	    -0.4196	    -2.0142	   -10.1547	    -3.7766	    -2.2659	   -23.6664	
    -0.6714	     0.3357	    -1.8463	    -1.2589	     0.0839	    -1.9302	    -8.9798	    -3.6926	    -2.2659	   -23.4146	
    -1.1749	    -0.2518	    -1.5945	    -1.4267	     0.5875	    -1.8463	    -7.8049	    -3.7766	    -2.2659	   -23.1628	
    -1.5945	    -0.8392	    -1.4267	    -1.6785	     1.2589	    -1.7624	    -6.6299	    -3.8605	    -2.2659	   -23.0789	
    -1.9302	    -1.2589	    -1.3428	    -1.8463	     2.0142	    -1.4267	    -5.5389	    -4.0283	    -2.1820	   -22.9111	
    -2.0981	    -1.5945	    -1.1749	    -1.8463	     2.6855	    -1.0910	    -4.6997	    -4.1122	    -2.0142	   -22.8271	
    -1.9302	    -1.6785	    -1.0910	    -1.6785	     3.3569	    -0.5875	    -4.1962	    -4.1122	    -1.6785	   -22.7432	
    -1.5106	    -1.5106	    -0.9232	    -1.3428	     3.9444	     0.0000	    -4.0283	    -4.0283	    -1.3428	   -22.6593	
    -0.7553	    -1.0910	    -0.9232	    -0.9232	     4.3640	     0.5875	    -4.1122	    -3.7766	    -1.0071	   -22.6593	
     0.1678	    -0.6714	    -0.9232	    -0.3357	     4.6997	     1.0910	    -4.4479	    -3.3569	    -0.5875	   -22.8271	
     1.2589	    -0.1678	    -1.0071	     0.1678	     4.8676	     1.5106	    -5.0354	    -2.8534	    -0.1678	   -22.9950	
     2.2659	     0.2518	    -1.2589	     0.6714	     4.8676	     1.8463	    -5.7068	    -2.3499	     0.0839	   -23.1628	
     3.2730	     0.5875	    -1.5106	     1.0910	     4.7836	     2.0142	    -6.4621	    -1.8463	     0.2518	   -23.4146	
     4.0283	     0.8392	    -1.9302	     1.3428	     4.5319	     2.0142	    -7.1335	    -1.6785	     0.3357	   -23.7503	
     4.6997	     0.9232	    -2.3499	     1.4267	     4.1962	     1.9302	    -7.7209	    -1.6785	     0.1678	   -24.0860	
     5.0354	     0.9232	    -2.6855	     1.3428	     3.8605	     1.5945	    -8.1406	    -2.0142	    -0.1678	   -24.4217	
     5.2872	     0.7553	    -3.0212	     1.0071	     3.5248	     1.1749	    -8.2245	    -2.5177	    -0.5875	   -24.7574	
     5.2872	     0.5035	    -3.2730	     0.5035	     3.2730	     0.8392	    -8.0566	    -3.1891	    -1.0910	   -24.9252	
     5.1193	     0.2518	    -3.4409	    -0.0839	     3.1891	     0.5035	    -7.5531	    -3.8605	    -1.4267	   -24.8413	
     4.8676	     0.0000	    -3.3569	    -0.7553	     3.3569	     0.3357	    -6.7978	    -4.3640	    -1.6785	   -24.5056	
     4.4479	    -0.3357	    -3.1891	    -1.4267	     3.6087	     0.1678	    -5.7907	    -4.6997	    -1.6785	   -23.9182	
     4.0283	    -0.6714	    -2.9373	    -2.0142	     4.0283	     0.0839	    -4.7836	    -4.8676	    -1.5106	   -23.2468	
     3.6087	    -0.9232	    -2.6855	    -2.6016	     4.4479	     0.0000	    -3.7766	    -4.9515	    -1.2589	   -22.4075	
     3.1891	    -1.0910	    -2.3499	    -2.9373	     4.7836	     0.0000	    -3.0212	    -4.9515	    -0.8392	   -21.5683	
     2.8534	    -1.1749	    -2.0981	    -3.1891	     5.0354	     0.0000	    -2.5177	    -4.8676	    -0.4196	   -20.8130	
     2.6016	    -1.1749	    -1.7624	    -3.1052	     5.1193	     0.1678	    -2.3499	    -4.6997	     0.0839	   -20.1416	
     2.6016	    -1.0071	    -1.5106	    -2.7695	     5.1193	     0.5035	    -2.3499	    -4.4479	     0.6714	   -19.6381	
     2.6855	    -0.6714	    -1.3428	    -2.2659	     4.9515	     1.0910	    -2.6016	    -4.0283	     1.2589	   -19.1345	
     2.9373	    -0.2518	    -1.2589	    -1.6785	     4.6158	     1.7624	    -3.1052	    -3.5248	     2.0142	   -18.7988	
     3.1891	     0.0839	    -1.2589	    -1.0071	     4.1962	     2.5177	    -3.6926	    -2.9373	     2.6855	   -18.5471	
     3.3569	     0.4196	    -1.4267	    -0.5875	     3.7766	     3.2730	    -4.3640	    -2.1820	     3.3569	   -18.3792	
     3.3569	     0.5875	    -1.6785	    -0.2518	     3.1891	     4.0283	    -5.1193	    -1.3428	     4.0283	   -18.2953	
     3.1891	     0.5875	    -2.0981	    -0.2518	     2.6855	     4.6158	    -5.8746	    -0.5875	     4.4479	   -18.2953	
     2.7695	     0.4196	    -2.5177	    -0.4196	     2.1820	     4.9515	    -6.6299	     0.2518	     4.7836	   -18.3792	
     2.0981	     0.0839	    -3.1052	    -0.7553	     1.5945	     5.1193	    -7.2174	     0.9232	     5.0354	   -18.4631	
     1.2589	    -0.4196	    -3.6087	    -1.1749	     1.0910	     5.1193	    -7.7209	     1.5106	     5.2032	   -18.5471	
     0.3357	    -1.1749	    -4.1122	    -1.6785	     0.5875	     4.8676	    -8.0566	     1.9302	     5.2032	   -18.4631	
    -0.7553	    -1.9302	    -4.5319	    -2.2659	     0.1678	     4.3640	    -8.2245	     2.0981	     5.1193	   -18.2953	
    -1.8463	    -2.8534	    -4.9515	    -2.9373	    -0.0839	     3.6087	    -8.0566	     2.0142	     4.9515	   -18.0435	
    -3.0212	    -3.6926	    -5.1193	    -3.7766	    -0.2518	     2.6855	    -7.7209	     1.6785	     4.6997	   -17.7078	
    -4.1122	    -4.6158	    -5.2872	    -4.6997	    -0.2518	     1.5945	    -7.1335	     1.0910	     4.3640	   -17.3721	
    -5.2032	    -5.4550	    -5.3711	    -5.7068	    -0.2518	     0.4196	    -6.4621	     0.2518	     3.9444	   -17.0364	
    -6.1264	    -6.2103	    -5.4550	    -6.7978	    -0.2518	    -0.8392	    -5.7907	    -0.7553	     3.4409	   -16.7847	
    -7.0496	    -6.9656	    -5.4550	    -7.7209	    -0.2518	    -2.0142	    -5.1193	    -1.6785	     2.9373	   -16.7007	
    -7.7209	    -7.5531	    -5.3711	    -8.5602	    -0.2518	    -3.1052	    -4.6158	    -2.6016	     2.4338	   -16.8686	
    -8.3084	    -7.8888	    -5.2872	    -9.0637	    -0.2518	    -4.0283	    -4.2801	    -3.3569	     2.0142	   -17.1204	
    -8.5602	    -8.0566	    -4.9515	    -9.2316	    -0.1678	    -4.7836	    -4.1122	    -3.8605	     1.5945	   -17.4561	
    -8.5602	    -7.9727	    -4.6158	    -9.1476	     0.0000	    -5.2032	    -4.0283	    -4.1962	     1.2589	   -17.7917	
    -8.3084	    -7.6370	    -4.1122	    -8.8120	     0.2518	    -5.3711	    -4.1962	    -4.2801	     1.0071	   -18.2953	
    -7.8888	    -7.3013	    -3.6926	    -8.3923	     0.4196	    -5.3711	    -4.3640	    -4.3640	     0.7553	   -18.7149	
    -7.3853	    -6.7978	    -3.3569	    -7.8049	     0.5875	    -5.2032	    -4.6997	    -4.4479	     0.5035	   -19.1345	
    -6.8817	    -6.4621	    -3.1052	    -7.3013	     0.6714	    -5.1193	    -5.2032	    -4.6158	     0.1678	   -19.6381	
    -6.4621	    -6.1264	    -3.1891	    -6.9656	     0.5875	    -5.0354	    -5.7068	    -4.9515	    -0.2518	   -20.0577	
    -6.2103	    -6.0425	    -3.5248	    -6.7978	     0.3357	    -5.0354	    -6.2943	    -5.4550	    -0.7553	   -20.5612	
    -6.2943	    -6.2103	    -4.1122	    -6.8817	     0.0000	    -5.2872	    -6.8817	    -6.1264	    -1.3428	   -21.1487	
    -6.7139	    -6.6299	    -4.9515	    -7.1335	    -0.5035	    -5.7068	    -7.5531	    -6.8817	    -2.0981	   -21.6522	
    -7.3853	    -7.3013	    -6.0425	    -7.7209	    -1.0910	    -6.2943	    -8.2245	    -7.6370	    -2.9373	   -22.2397	
    -8.3084	    -8.2245	    -7.2174	    -8.4763	    -1.7624	    -7.0496	    -8.8120	    -8.3084	    -3.7766	   -22.8271	
    -9.4833	    -9.3155	    -8.3923	    -9.3155	    -2.3499	    -7.8888	    -9.3994	    -8.8959	    -4.5319	   -23.3307	
   -10.6583	   -10.4904	    -9.4833	   -10.1547	    -2.9373	    -8.6441	    -9.8190	    -9.1476	    -5.2032	   -23.5825	
   -11.8332	   -11.6653	   -10.4065	   -10.8261	    -3.3569	    -9.3155	   -10.0708	    -9.2316	    -5.6229	   -23.7503	
   -12.8403	   -12.7563	   -11.1618	   -11.4136	    -3.6926	    -9.8190	   -10.1547	    -9.0637	    -5.7907	   -23.5825	
   -13.6795	   -13.6795	   -11.6653	   -11.7493	    -3.8605	   -10.1547	   -10.1547	    -8.7280	    -5.8746	   -23.3307	
   -14.1830	   -14.5187	   -12.0010	   -11.8332	    -3.9444	   -10.1547	   -10.0708	    -8.2245	    -5.7907	   -22.9950	
   -14.5187	   -15.1062	   -12.2528	   -11.5814	    -3.9444	    -9.9869	    -9.9869	    -7.6370	    -5.5389	   -22.6593	
   -14.4348	   -15.4419	   -12.2528	   -11.0779	    -3.8605	    -9.4833	    -9.8190	    -6.8817	    -5.2032	   -22.4075	
   -14.0991	   -15.4419	   -12.1689	   -10.3226	    -3.6087	    -8.8120	    -9.6512	    -6.0425	    -4.6997	   -22.1558	
   -13.5956	   -15.1901	   -11.9171	    -9.3994	    -3.3569	    -7.8888	    -9.3994	    -5.2032	    -4.2801	   -22.0718	
   -12.8403	   -14.7705	   -11.5814	    -8.3084	    -3.1052	    -6.9656	    -9.1476	    -4.3640	    -3.7766	   -22.0718	
   -12.0010	   -14.0991	   -11.2457	    -7.2174	    -3.0212	    -5.9586	    -9.0637	    -3.6087	    -3.2730	   -22.3236	
   -11.0779	   -13.3438	   -10.9100	    -6.2103	    -3.0212	    -5.1193	    -9.0637	    -2.9373	    -2.8534	   -22.6593	
   -10.3226	   -12.6724	   -10.6583	    -5.2872	    -3.2730	    -4.4479	    -9.2316	    -2.4338	    -2.5177	   -23.1628	
    -9.6512	   -12.0010	   -10.4904	    -4.5319	    -3.6087	    -3.7766	    -9.5673	    -2.0142	    -2.2659	   -23.6664	
    -9.0637	   -11.4975	   -10.4065	    -3.8605	    -4.0283	    -3.2730	    -9.9869	    -1.5945	    -2.0142	   -24.0860	
    -8.6441	   -11.0779	   -10.4065	    -3.2730	    -4.3640	    -2.7695	   -10.3226	    -1.3428	    -1.6785	   -24.3378	
    -8.3923	   -10.8261	   -10.4065	    -2.9373	    -4.6997	    -2.2659	   -10.5743	    -1.0910	    -1.3428	   -24.3378	
    -8.3084	   -10.6583	   -10.4065	    -2.6855	    -4.7836	    -1.8463	   -10.6583	    -0.8392	    -1.0071	   -24.0860	
    -8.3084	   -10.5743	   -10.4065	    -2.5177	    -4.6997	    -1.5106	   -10.4904	    -0.6714	    -0.5875	   -23.6664	
    -8.3084	   -10.5743	   -10.2386	    -2.4338	    -4.3640	    -1.0910	   -10.0708	    -0.5035	    -0.0839	   -23.0789	
    -8.3923	   -10.4065	    -9.9030	    -2.3499	    -3.7766	    -0.6714	    -9.4833	    -0.3357	     0.4196	   -22.3236	
    -8.3084	   -10.3226	    -9.3155	    -2.2659	    -2.9373	    -0.3357	    -8.6441	    -0.1678	     1.0071	   -21.4844	
    -8.2245	   -10.0708	    -8.6441	    -2.0981	    -2.0142	     0.1678	    -7.6370	    -0.0839	     1.5945	   -20.5612	
    -8.0566	    -9.7351	    -7.8888	    -1.8463	    -0.9232	     0.5875	    -6.5460	     0.0000	     2.2659	   -19.6381	
    -7.7209	    -9.3155	    -6.9656	    -1.4267	     0.1678	     1.1749	    -5.5389	     0.0839	     2.7695	   -18.7988	
    -7.2174	    -8.7280	    -5.9586	    -0.8392	     1.1749	     1.7624	    -4.6158	     0.0839	     3.2730	   -18.0435	
    -6.6299	    -8.0566	    -4.9515	    -0.1678	     2.0981	     2.3499	    -3.9444	     0.0839	     3.6926	   -17.5400	
    -5.8746	    -7.3853	    -4.0283	     0.7553	     2.7695	     3.0212	    -3.6926	     0.0839	     4.0283	   -17.2043	
    -5.0354	    -6.6299	    -3.3569	     1.7624	     3.1891	     3.6926	    -3.8605	     0.0839	     4.1962	   -17.1204	
    -4.1962	    -6.0425	    -2.9373	     2.8534	     3.2730	     4.1962	    -4.4479	     0.0000	     4.3640	   -17.2043	
    -3.3569	    -5.5389	    -2.7695	     3.8605	     3.0212	     4.7836	    -5.5389	    -0.1678	     4.3640	   -17.4561	
    -2.6016	    -5.1193	    -2.8534	     4.8676	     2.4338	     5.2872	    -6.8817	    -0.3357	     4.4479	   -17.7917	
    -1.9302	    -4.7836	    -3.1891	     5.8746	     1.7624	     5.7907	    -8.3084	    -0.4196	     4.4479	   -18.1274	
    -1.4267	    -4.5319	    -3.6087	     6.7978	     0.9232	     6.4621	    -9.7351	    -0.5035	     4.5319	   -18.3792	
    -1.0071	    -4.3640	    -4.1122	     7.6370	     0.1678	     7.1335	   -11.0779	    -0.5035	     4.6997	   -18.6310	
    -0.6714	    -4.2801	    -4.6158	     8.4763	    -0.5035	     7.8888	   -12.1689	    -0.4196	     4.9515	   -18.7149	
    -0.5875	    -4.2801	    -5.2032	     9.0637	    -1.0910	     8.5602	   -12.9242	    -0.2518	     5.2032	   -18.7149	
    -0.6714	    -4.4479	    -5.7068	     9.5673	    -1.5945	     9.0637	   -13.5117	    -0.0839	     5.5389	   -18.5471	
    -0.9232	    -4.6997	    -6.1264	     9.7351	    -1.9302	     9.3155	   -13.7634	     0.0839	     5.7907	   -18.3792	
    -1.3428	    -4.9515	    -6.4621	     9.7351	    -2.1820	     9.4833	   -13.7634	     0.3357	     6.1264	   -17.9596	
    -1.8463	    -5.3711	    -6.7139	     9.5673	    -2.2659	     9.3994	   -13.5117	     0.5875	     6.4621	   -17.5400	
    -2.3499	    -5.7068	    -6.7139	     9.1476	    -2.2659	     9.2316	   -13.0920	     0.8392	     6.7139	   -16.8686	
    -2.9373	    -6.1264	    -6.6299	     8.6441	    -2.1820	     8.8959	   -12.5046	     1.2589	     7.0496	   -16.1133	
    -3.4409	    -6.5460	    -6.4621	     8.0566	    -2.0981	     8.3923	   -11.9171	     1.5945	     7.3013	   -15.3580	
    -4.0283	    -6.8817	    -6.2103	     7.3013	    -2.0142	     7.8049	   -11.4136	     1.9302	     7.4692	   -14.6027	
    -4.4479	    -7.2174	    -6.0425	     6.5460	    -2.0142	     7.1335	   -10.9940	     2.1820	     7.4692	   -13.9313	
    -4.6997	    -7.3853	    -5.7907	     5.7907	    -2.0981	     6.3782	   -10.8261	     2.3499	     7.3013	   -13.4277	
    -4.6997	    -7.3013	    -5.5389	     5.1193	    -2.1820	     5.7068	   -10.8261	     2.4338	     7.1335	   -13.0920	
    -4.2801	    -7.0496	    -5.2872	     4.6158	    -2.2659	     5.1193	   -10.9940	     2.4338	     6.8817	   -13.0081	
    -3.6087	    -6.4621	    -4.8676	     4.2801	    -2.2659	     4.6997	   -11.2457	     2.4338	     6.5460	   -13.0920	
    -2.6016	    -5.5389	    -4.3640	     4.1962	    -2.0981	     4.4479	   -11.5814	     2.4338	     6.2943	   -13.3438	
    -1.2589	    -4.5319	    -3.7766	     4.1962	    -1.8463	     4.3640	   -11.8332	     2.6016	     6.0425	   -13.7634	
     0.2518	    -3.3569	    -3.2730	     4.4479	    -1.4267	     4.3640	   -12.0850	     2.7695	     5.8746	   -14.2670	
     1.7624	    -2.2659	    -2.7695	     4.6997	    -1.0071	     4.5319	   -12.3367	     3.1052	     5.7907	   -14.8544	
     3.1891	    -1.2589	    -2.3499	     5.0354	    -0.5875	     4.6158	   -12.5885	     3.3569	     5.7068	   -15.4419	
     4.3640	    -0.5035	    -2.0142	     5.2872	    -0.2518	     4.6158	   -12.9242	     3.6926	     5.7068	   -16.0294	
     5.3711	    -0.0839	    -1.7624	     5.4550	     0.0000	     4.4479	   -13.1760	     3.9444	     5.6229	   -16.5329	
     6.0425	     0.1678	    -1.6785	     5.4550	     0.1678	     4.1962	   -13.3438	     4.0283	     5.4550	   -16.9525	
     6.3782	     0.2518	    -1.5106	     5.3711	     0.2518	     3.8605	   -13.4277	     4.1962	     5.3711	   -17.3721	
     6.5460	     0.1678	    -1.2589	     5.2032	     0.3357	     3.4409	   -13.3438	     4.2801	     5.2032	   -17.5400	
     6.5460	     0.0839	    -0.9232	     4.9515	     0.4196	     2.9373	   -13.0081	     4.3640	     5.0354	   -17.6239	
     6.4621	    -0.0839	    -0.5875	     4.6158	     0.5035	     2.5177	   -12.3367	     4.2801	     4.9515	   -17.5400	
     6.1264	    -0.3357	    -0.2518	     4.3640	     0.6714	     2.1820	   -11.4975	     4.0283	     4.6997	   -17.2882	
     5.7907	    -0.5875	     0.0839	     4.0283	     0.9232	     1.8463	   -10.4904	     3.5248	     4.3640	   -16.9525	
     5.3711	    -0.8392	     0.3357	     3.7766	     1.0910	     1.5945	    -9.3994	     2.7695	     3.9444	   -16.5329	
     4.8676	    -1.2589	     0.4196	     3.5248	     1.4267	     1.4267	    -8.3923	     1.7624	     3.4409	   -16.1133	
     4.4479	    -1.5106	     0.3357	     3.2730	     1.6785	     1.3428	    -7.6370	     0.6714	     2.8534	   -15.7776	
     4.1962	    -1.6785	     0.2518	     3.1891	     2.0142	     1.5106	    -7.0496	    -0.4196	     2.3499	   -15.4419	
     4.1962	    -1.6785	     0.1678	     3.3569	     2.3499	     1.7624	    -6.7139	    -1.2589	     1.8463	   -15.2740	
     4.4479	    -1.5106	     0.0839	     3.5248	     2.6855	     2.2659	    -6.7139	    -1.8463	     1.5945	   -15.0223	
     4.9515	    -1.1749	     0.0000	     3.8605	     3.1052	     2.8534	    -6.7978	    -2.1820	     1.4267	   -14.9384	
     5.7068	    -0.5875	     0.0000	     4.2801	     3.5248	     3.6087	    -7.0496	    -2.1820	     1.4267	   -14.8544	
     6.5460	     0.0000	     0.0000	     4.5319	     4.0283	     4.2801	    -7.3013	    -2.0142	     1.5106	   -14.8544	
     7.3853	     0.6714	     0.0000	     4.6997	     4.4479	     4.9515	    -7.5531	    -1.6785	     1.6785	   -14.9384	
     8.1406	     1.1749	    -0.0839	     4.6158	     4.7836	     5.5389	    -7.8049	    -1.3428	     1.6785	   -15.1062	
     8.6441	     1.5106	    -0.1678	     4.3640	     5.0354	     5.8746	    -7.9727	    -1.0910	     1.6785	   -15.3580	
     8.8120	     1.5945	    -0.4196	     3.8605	     5.1193	     6.0425	    -8.1406	    -1.0071	     1.4267	   -15.6937	
     8.7280	     1.3428	    -0.7553	     3.1052	     4.9515	     6.0425	    -8.2245	    -1.0071	     1.1749	   -16.1133	
     8.2245	     0.9232	    -1.2589	     2.3499	     4.5319	     5.7907	    -8.3084	    -1.1749	     0.7553	   -16.5329	
     7.4692	     0.2518	    -1.7624	     1.5945	     4.1122	     5.5389	    -8.3084	    -1.4267	     0.3357	   -16.9525	
     6.5460	    -0.5035	    -2.1820	     0.8392	     3.5248	     5.1193	    -8.0566	    -1.7624	     0.0000	   -17.2043	
     5.4550	    -1.2589	    -2.5177	     0.2518	     3.0212	     4.6997	    -7.8049	    -2.0981	    -0.4196	   -17.3721	
     4.2801	    -1.9302	    -2.7695	    -0.2518	     2.6855	     4.1962	    -7.3853	    -2.4338	    -0.6714	   -17.3721	
     3.1891	    -2.5177	    -2.8534	    -0.5875	     2.3499	     3.6926	    -6.8817	    -2.7695	    -0.8392	   -17.2043	
     2.1820	    -2.8534	    -2.7695	    -0.7553	     2.2659	     3.2730	    -6.4621	    -3.0212	    -0.9232	   -17.0364	
     1.4267	    -2.9373	    -2.5177	    -0.8392	     2.1820	     2.9373	    -6.0425	    -3.3569	    -1.0071	   -16.9525	
     0.8392	    -2.7695	    -2.0981	    -0.6714	     2.2659	     2.6855	    -5.8746	    -3.6087	    -1.0910	   -16.8686	
     0.5875	    -2.3499	    -1.6785	    -0.2518	     2.3499	     2.5177	    -5.8746	    -3.8605	    -1.0910	   -16.8686	
     0.6714	    -1.6785	    -1.1749	     0.2518	     2.4338	     2.6016	    -6.0425	    -4.0283	    -1.1749	   -16.9525	
     1.0071	    -0.8392	    -0.6714	     0.9232	     2.5177	     2.8534	    -6.4621	    -4.1122	    -1.0910	   -17.1204	
     1.5106	     0.1678	    -0.1678	     1.6785	     2.5177	     3.1891	    -6.9656	    -4.1122	    -1.0071	   -17.3721	
     2.2659	     1.0910	     0.1678	     2.4338	     2.5177	     3.6926	    -7.6370	    -3.7766	    -0.9232	   -17.6239	
     3.1052	     1.9302	     0.4196	     3.1891	     2.4338	     4.2801	    -8.2245	    -3.2730	    -0.6714	   -17.7917	
     4.1122	     2.6855	     0.5875	     3.8605	     2.4338	     4.8676	    -8.8120	    -2.4338	    -0.3357	   -17.8757	
     5.0354	     3.1891	     0.5875	     4.3640	     2.4338	     5.5389	    -9.3155	    -1.5106	     0.0000	   -17.8757	
     5.8746	     3.5248	     0.5035	     4.6997	     2.4338	     6.1264	    -9.5673	    -0.4196	     0.4196	   -17.8757	
     6.5460	     3.5248	     0.2518	     4.6997	     2.5177	     6.5460	    -9.6512	     0.5875	     0.8392	   -17.7917	
     6.8817	     3.3569	    -0.0839	     4.4479	     2.6016	     6.7139	    -9.5673	     1.4267	     1.1749	   -17.7078	
     6.9656	     2.8534	    -0.4196	     3.8605	     2.7695	     6.7139	    -9.3155	     2.0981	     1.4267	   -17.6239	
     6.7139	     2.2659	    -0.8392	     2.9373	     2.9373	     6.3782	    -8.8120	     2.4338	     1.4267	   -17.5400	
     6.0425	     1.4267	    -1.1749	     1.7624	     3.0212	     5.7068	    -8.1406	     2.5177	     1.3428	   -17.5400	
     5.1193	     0.5035	    -1.5945	     0.4196	     3.1891	     4.8676	    -7.3853	     2.3499	     1.1749	   -17.5400	
     3.9444	    -0.5035	    -1.9302	    -1.0071	     3.1891	     3.8605	    -6.6299	     1.9302	     0.7553	   -17.6239	
     2.6016	    -1.5945	    -2.1820	    -2.5177	     3.1891	     2.7695	    -5.9586	     1.3428	     0.1678	   -17.7917	
     1.0910	    -2.6855	    -2.4338	    -3.9444	     3.1052	     1.5945	    -5.4550	     0.5035	    -0.5035	   -18.1274	
    -0.4196	    -3.6926	    -2.6855	    -5.2032	     2.9373	     0.5035	    -5.2032	    -0.4196	    -1.2589	   -18.5471	
    -1.7624	    -4.5319	    -2.8534	    -6.3782	     2.6016	    -0.4196	    -5.0354	    -1.5945	    -2.0142	   -18.9667	
    -3.0212	    -5.2872	    -3.0212	    -7.3013	     2.3499	    -1.1749	    -5.2032	    -2.7695	    -2.7695	   -19.4702	
    -3.9444	    -5.7068	    -3.0212	    -7.8888	     2.0142	    -1.6785	    -5.5389	    -4.0283	    -3.5248	   -19.9738	
    -4.5319	    -5.8746	    -3.0212	    -8.3084	     1.7624	    -1.9302	    -5.8746	    -5.1193	    -4.1122	   -20.3934	
    -4.6997	    -5.7068	    -2.7695	    -8.4763	     1.6785	    -2.0142	    -6.2103	    -6.0425	    -4.6158	   -20.8130	
    -4.6158	    -5.2872	    -2.5177	    -8.4763	     1.6785	    -1.9302	    -6.5460	    -6.7978	    -5.0354	   -21.2326	
    -4.3640	    -4.6997	    -2.1820	    -8.3923	     1.9302	    -1.8463	    -6.6299	    -7.3853	    -5.2872	   -21.4844	
    -3.8605	    -4.0283	    -1.8463	    -8.3084	     2.1820	    -1.6785	    -6.6299	    -7.7209	    -5.3711	   -21.5683	
    -3.4409	    -3.4409	    -1.5106	    -8.2245	     2.5177	    -1.5945	    -6.3782	    -7.8888	    -5.4550	   -21.5683	
    -3.0212	    -2.8534	    -1.4267	    -8.3084	     2.7695	    -1.6785	    -6.1264	    -7.9727	    -5.4550	   -21.3165	
    -2.7695	    -2.5177	    -1.4267	    -8.5602	     2.8534	    -1.9302	    -5.7068	    -8.0566	    -5.4550	   -20.9808	
    -2.8534	    -2.4338	    -1.6785	    -9.0637	     2.8534	    -2.3499	    -5.3711	    -8.2245	    -5.3711	   -20.4773	
    -3.1052	    -2.6855	    -2.0142	    -9.6512	     2.6855	    -2.9373	    -5.1193	    -8.3923	    -5.3711	   -19.8898	
    -3.6926	    -3.1052	    -2.5177	   -10.4065	     2.3499	    -3.6087	    -4.8676	    -8.7280	    -5.3711	   -19.2184	
    -4.4479	    -3.6926	    -3.1052	   -11.2457	     2.0142	    -4.3640	    -4.7836	    -9.1476	    -5.3711	   -18.4631	
    -5.4550	    -4.5319	    -3.6926	   -12.2528	     1.6785	    -5.1193	    -4.8676	    -9.6512	    -5.3711	   -17.7078	
    -6.6299	    -5.4550	    -4.3640	   -13.2599	     1.2589	    -5.9586	    -4.9515	   -10.1547	    -5.3711	   -17.1204	
    -7.8049	    -6.3782	    -4.9515	   -14.2670	     0.8392	    -6.7978	    -5.2032	   -10.6583	    -5.4550	   -16.5329	
    -9.0637	    -7.3013	    -5.5389	   -15.1901	     0.4196	    -7.5531	    -5.4550	   -11.0779	    -5.4550	   -16.1133	
   -10.2386	    -8.2245	    -5.9586	   -16.0294	     0.0839	    -8.2245	    -5.7907	   -11.4136	    -5.5389	   -15.7776	
   -11.3297	    -8.9798	    -6.3782	   -16.7007	    -0.3357	    -8.8120	    -6.1264	   -11.6653	    -5.5389	   -15.5258	
   -12.2528	    -9.5673	    -6.6299	   -17.2043	    -0.7553	    -9.1476	    -6.5460	   -11.8332	    -5.6229	   -15.4419	
   -13.0081	    -9.9869	    -6.8817	   -17.6239	    -1.2589	    -9.3994	    -7.1335	   -11.9171	    -5.7068	   -15.5258	
   -13.4277	   -10.3226	    -7.1335	   -17.7917	    -1.8463	    -9.4833	    -7.8049	   -11.9171	    -5.9586	   -15.8615	
   -13.6795	   -10.5743	    -7.4692	   -17.7917	    -2.5177	    -9.3994	    -8.5602	   -11.8332	    -6.2103	   -16.3651	
   -13.7634	   -10.7422	    -7.8049	   -17.7917	    -3.2730	    -9.1476	    -9.3994	   -11.7493	    -6.5460	   -16.9525	
   -13.6795	   -10.8261	    -8.1406	   -17.5400	    -4.0283	    -8.8959	   -10.1547	   -11.5814	    -6.7978	   -17.6239	
   -13.5117	   -10.8261	    -8.5602	   -17.2882	    -4.6997	    -8.5602	   -10.8261	   -11.3297	    -6.8817	   -18.2114	
   -13.2599	   -10.9100	    -8.9798	   -17.0364	    -5.2872	    -8.2245	   -11.3297	   -11.0779	    -6.9656	   -18.6310	
   -13.0920	   -10.9940	    -9.4833	   -16.8686	    -5.7907	    -8.0566	   -11.5814	   -10.7422	    -6.9656	   -18.9667	
   -13.0081	   -11.2457	    -9.9869	   -16.8686	    -6.1264	    -8.0566	   -11.5814	   -10.4904	    -6.8817	   -19.0506	
   -13.0920	   -11.5814	   -10.4904	   -16.9525	    -6.3782	    -8.2245	   -11.4975	   -10.3226	    -6.8817	   -19.0506	
   -13.4277	   -12.0850	   -10.9940	   -17.2882	    -6.4621	    -8.6441	   -11.1618	   -10.1547	    -6.7978	   -18.7988	
   -13.9313	   -12.7563	   -11.4975	   -17.7917	    -6.4621	    -9.1476	   -10.6583	   -10.0708	    -6.7978	   -18.4631	
   -14.6027	   -13.6795	   -12.0010	   -18.2953	    -6.4621	    -9.9030	   -10.0708	    -9.9030	    -6.7978	   -18.0435	
   -15.4419	   -14.6027	   -12.3367	   -18.9667	    -6.2943	   -10.6583	    -9.4833	    -9.7351	    -6.7978	   -17.4561	
   -16.4490	   -15.6097	   -12.6724	   -19.6381	    -6.1264	   -11.4136	    -8.8959	    -9.5673	    -6.7139	   -16.9525	
   -17.3721	   -16.6168	   -13.0081	   -20.3934	    -5.8746	   -12.2528	    -8.2245	    -9.3155	    -6.7139	   -16.3651	
   -18.3792	   -17.5400	   -13.2599	   -21.1487	    -5.6229	   -12.9242	    -7.7209	    -9.1476	    -6.7139	   -15.9454	
   -19.2184	   -18.2953	   -13.4277	   -21.7361	    -5.3711	   -13.5117	    -7.3013	    -8.8959	    -6.7139	   -15.6937	
   -19.8059	   -18.7149	   -13.5117	   -22.0718	    -5.1193	   -13.9313	    -6.9656	    -8.8120	    -6.7978	   -15.6937	
   -20.1416	   -18.9667	   -13.5956	   -22.2397	    -4.9515	   -14.0991	    -6.7978	    -8.8120	    -6.7978	   -15.8615	
   -20.2255	   -18.9667	   -13.5956	   -22.0718	    -4.8676	   -14.0152	    -6.7978	    -9.0637	    -6.8817	   -16.3651	
   -19.9738	   -18.7988	   -13.5956	   -21.5683	    -4.8676	   -13.7634	    -7.0496	    -9.3994	    -7.0496	   -17.1204	
   -19.4702	   -18.3792	   -13.5956	   -20.8130	    -5.0354	   -13.3438	    -7.5531	    -9.8190	    -7.2174	   -18.0435	
   -18.6310	   -17.9596	   -13.5956	   -19.8898	    -5.2872	   -12.8403	    -8.2245	   -10.3226	    -7.3013	   -18.9667	
   -17.7078	   -17.3721	   -13.5956	   -18.7988	    -5.7907	   -12.1689	    -8.9798	   -10.8261	    -7.3853	   -19.8898	
   -16.7007	   -16.7847	   -13.5117	   -17.6239	    -6.2943	   -11.4975	    -9.8190	   -11.2457	    -7.4692	   -20.6451	
   -15.6097	   -16.1972	   -13.4277	   -16.4490	    -6.8817	   -10.7422	   -10.5743	   -11.5814	    -7.4692	   -21.2326	
   -14.6027	   -15.6937	   -13.2599	   -15.3580	    -7.3853	   -10.1547	   -11.2457	   -11.7493	    -7.4692	   -21.5683	
   -13.8474	   -15.3580	   -13.0081	   -14.4348	    -7.8049	    -9.5673	   -11.6653	   -11.9171	    -7.4692	   -21.8201	
   -13.2599	   -15.1062	   -12.6724	   -13.6795	    -8.0566	    -9.2316	   -11.9171	   -12.0010	    -7.4692	   -21.7361	
   -12.9242	   -15.0223	   -12.3367	   -13.1760	    -8.0566	    -9.0637	   -11.8332	   -12.0850	    -7.3853	   -21.5683	
   -12.9242	   -15.1062	   -12.0010	   -12.8403	    -8.0566	    -9.0637	   -11.5814	   -12.0850	    -7.3853	   -21.2326	
   -13.1760	   -15.3580	   -11.7493	   -12.6724	    -7.8888	    -9.2316	   -11.0779	   -12.0850	    -7.3013	   -20.7291	
   -13.5117	   -15.6937	   -11.4975	   -12.6724	    -7.6370	    -9.4833	   -10.4065	   -12.0850	    -7.3013	   -20.1416	
   -14.0152	   -16.1133	   -11.4136	   -12.6724	    -7.3013	    -9.8190	    -9.5673	   -12.0850	    -7.1335	   -19.3863	
   -14.5187	   -16.5329	   -11.3297	   -12.6724	    -6.9656	   -10.1547	    -8.7280	   -12.0010	    -6.9656	   -18.5471	
   -14.9384	   -16.8686	   -11.3297	   -12.5885	    -6.5460	   -10.4904	    -7.8049	   -11.9171	    -6.7139	   -17.7078	
   -15.1901	   -17.1204	   -11.2457	   -12.5046	    -6.0425	   -10.6583	    -6.9656	   -11.6653	    -6.3782	   -16.8686	
   -15.1062	   -17.0364	   -10.9940	   -12.2528	    -5.5389	   -10.7422	    -6.2943	   -11.3297	    -5.9586	   -16.0294	
   -14.7705	   -16.6168	   -10.6583	   -11.8332	    -4.9515	   -10.5743	    -5.7068	   -10.9100	    -5.4550	   -15.3580	
   -14.0152	   -15.9454	   -10.2386	   -11.2457	    -4.3640	   -10.1547	    -5.3711	   -10.3226	    -4.9515	   -14.6866	
   -12.9242	   -15.0223	    -9.6512	   -10.4904	    -3.8605	    -9.5673	    -5.3711	    -9.5673	    -4.3640	   -14.3509	
   -11.7493	   -13.9313	    -9.2316	    -9.6512	    -3.5248	    -8.8120	    -5.6229	    -8.8120	    -3.7766	   -14.1830	
   -10.4065	   -12.9242	    -8.8959	    -8.7280	    -3.2730	    -8.0566	    -6.2103	    -7.9727	    -3.2730	   -14.2670	
    -9.2316	   -12.0850	    -8.6441	    -7.9727	    -3.2730	    -7.1335	    -6.9656	    -7.1335	    -2.8534	   -14.6027	
    -8.1406	   -11.3297	    -8.6441	    -7.3013	    -3.2730	    -6.2943	    -7.8049	    -6.3782	    -2.4338	   -15.1062	
    -7.1335	   -10.7422	    -8.6441	    -6.7139	    -3.2730	    -5.3711	    -8.7280	    -5.6229	    -2.0981	   -15.6097	
    -6.2943	   -10.2386	    -8.7280	    -6.2943	    -3.3569	    -4.4479	    -9.4833	    -5.0354	    -1.7624	   -16.1972	
    -5.6229	    -9.8190	    -8.7280	    -5.8746	    -3.2730	    -3.6087	    -9.9869	    -4.6158	    -1.5106	   -16.7847	
    -5.0354	    -9.4833	    -8.6441	    -5.6229	    -3.1891	    -2.8534	   -10.2386	    -4.3640	    -1.2589	   -17.2043	
    -4.6158	    -9.2316	    -8.4763	    -5.2872	    -2.9373	    -2.0981	   -10.2386	    -4.1962	    -1.0910	   -17.5400	
    -4.2801	    -8.9798	    -8.0566	    -5.0354	    -2.5177	    -1.4267	    -9.8190	    -4.0283	    -0.9232	   -17.7078	
    -3.9444	    -8.7280	    -7.5531	    -4.7836	    -1.9302	    -0.9232	    -9.1476	    -3.8605	    -0.8392	   -17.6239	
    -3.6926	    -8.3923	    -6.7978	    -4.4479	    -1.0910	    -0.5035	    -8.0566	    -3.6926	    -0.6714	   -17.4561	
    -3.3569	    -7.9727	    -5.8746	    -4.1122	     0.0000	    -0.2518	    -6.7139	    -3.3569	    -0.4196	   -17.0364	
    -3.0212	    -7.3853	    -4.7836	    -3.6087	     1.1749	     0.0839	    -5.2032	    -2.9373	    -0.1678	   -16.4490	
    -2.5177	    -6.6299	    -3.6087	    -3.0212	     2.4338	     0.3357	    -3.6926	    -2.3499	     0.2518	   -15.8615	
    -2.0142	    -5.7907	    -2.3499	    -2.3499	     3.6926	     0.6714	    -2.1820	    -1.5106	     0.7553	   -15.1062	
    -1.4267	    -4.8676	    -1.1749	    -1.5106	     4.7836	     1.0071	    -1.0071	    -0.4196	     1.3428	   -14.2670	
    -0.8392	    -3.8605	    -0.1678	    -0.5875	     5.6229	     1.4267	    -0.1678	     0.6714	     2.0142	   -13.5117	
    -0.3357	    -2.9373	     0.5035	     0.2518	     6.0425	     1.7624	     0.2518	     1.9302	     2.6855	   -12.9242	
     0.0000	    -2.1820	     0.8392	     1.0071	     6.1264	     2.0142	     0.1678	     2.9373	     3.1891	   -12.4207	
     0.0839	    -1.5945	     0.7553	     1.5945	     5.7068	     2.0981	    -0.4196	     3.6926	     3.6087	   -12.2528	
     0.0000	    -1.3428	     0.2518	     1.8463	     4.9515	     2.0142	    -1.5106	     4.1122	     3.7766	   -12.3367	
    -0.2518	    -1.3428	    -0.5035	     1.8463	     3.9444	     1.8463	    -2.7695	     4.1962	     3.7766	   -12.6724	
    -0.5035	    -1.5106	    -1.4267	     1.5945	     2.8534	     1.5945	    -4.1122	     3.8605	     3.6087	   -13.0920	
    -0.6714	    -1.7624	    -2.3499	     1.3428	     1.8463	     1.4267	    -5.3711	     3.3569	     3.4409	   -13.5956	
    -0.7553	    -2.0142	    -3.1891	     1.0071	     1.0071	     1.2589	    -6.3782	     2.7695	     3.2730	   -14.0152	
    -0.8392	    -2.2659	    -3.7766	     0.5875	     0.3357	     1.1749	    -7.0496	     2.0981	     3.2730	   -14.3509	
    -0.8392	    -2.6016	    -4.2801	     0.1678	    -0.0839	     1.1749	    -7.3853	     1.4267	     3.1891	   -14.5187	
    -1.0071	    -3.0212	    -4.6158	    -0.3357	    -0.3357	     1.0071	    -7.3853	     0.7553	     3.1052	   -14.6866	
    -1.2589	    -3.4409	    -4.8676	    -0.9232	    -0.4196	     0.8392	    -7.2174	     0.1678	     3.0212	   -14.6866	
    -1.7624	    -4.0283	    -5.0354	    -1.4267	    -0.4196	     0.5875	    -6.8817	    -0.3357	     2.9373	   -14.6027	
    -2.3499	    -4.6158	    -5.1193	    -1.8463	    -0.3357	     0.3357	    -6.3782	    -0.6714	     2.8534	   -14.4348	
    -3.1052	    -5.2032	    -5.2032	    -2.1820	    -0.0839	     0.0839	    -5.7907	    -0.8392	     2.7695	   -14.1830	
    -3.7766	    -5.7068	    -5.2032	    -2.3499	     0.2518	     0.0000	    -5.1193	    -0.7553	     2.8534	   -13.7634	
    -4.3640	    -6.1264	    -5.1193	    -2.2659	     0.5035	     0.0000	    -4.6158	    -0.5035	     3.0212	   -13.2599	
    -4.6997	    -6.3782	    -5.1193	    -1.9302	     0.9232	     0.2518	    -4.1122	    -0.0839	     3.2730	   -12.7563	
    -4.7836	    -6.2943	    -4.9515	    -1.4267	     1.2589	     0.7553	    -3.7766	     0.5875	     3.6087	   -12.1689	
    -4.6158	    -6.0425	    -4.7836	    -0.6714	     1.6785	     1.5106	    -3.5248	     1.3428	     4.1122	   -11.4975	
    -4.0283	    -5.4550	    -4.5319	     0.3357	     2.0981	     2.4338	    -3.3569	     2.1820	     4.6158	   -10.9940	
    -3.2730	    -4.6997	    -4.2801	     1.3428	     2.5177	     3.4409	    -3.4409	     3.1052	     5.2032	   -10.5743	
    -2.2659	    -3.8605	    -4.0283	     2.4338	     2.9373	     4.5319	    -3.6087	     3.9444	     5.7068	   -10.2386	
    -1.1749	    -3.0212	    -3.8605	     3.3569	     3.1891	     5.4550	    -3.9444	     4.7836	     6.1264	   -10.1547	
    -0.0839	    -2.1820	    -3.6926	     4.1122	     3.2730	     6.2943	    -4.3640	     5.4550	     6.3782	   -10.1547	
     1.0071	    -1.3428	    -3.6087	     4.6158	     3.3569	     6.9656	    -4.8676	     5.9586	     6.5460	   -10.4065	
     2.0142	    -0.6714	    -3.4409	     4.9515	     3.3569	     7.3853	    -5.3711	     6.2943	     6.5460	   -10.8261	
     2.8534	    -0.0839	    -3.3569	     4.8676	     3.2730	     7.5531	    -5.9586	     6.4621	     6.3782	   -11.2457	
     3.5248	     0.3357	    -3.2730	     4.6158	     3.1891	     7.3853	    -6.4621	     6.3782	     6.0425	   -11.8332	
     4.0283	     0.6714	    -3.1891	     4.0283	     3.1891	     6.9656	    -6.7978	     6.1264	     5.5389	   -12.4207	
     4.3640	     0.8392	    -3.0212	     3.3569	     3.2730	     6.3782	    -6.9656	     5.6229	     4.9515	   -13.0081	
     4.5319	     0.9232	    -2.7695	     2.6855	     3.4409	     5.5389	    -6.8817	     5.1193	     4.2801	   -13.4277	
     4.5319	     0.9232	    -2.4338	     2.0981	     3.6926	     4.6997	    -6.6299	     4.5319	     3.7766	   -13.6795	
     4.6158	     1.0071	    -1.8463	     1.5945	     4.0283	     3.9444	    -6.2103	     4.1122	     3.3569	   -13.7634	
     4.6158	     1.1749	    -1.0910	     1.3428	     4.5319	     3.2730	    -5.6229	     3.7766	     3.0212	   -13.5956	
     4.6158	     1.4267	    -0.1678	     1.2589	     5.0354	     2.6855	    -4.8676	     3.5248	     2.9373	   -13.1760	
     4.6158	     1.7624	     0.8392	     1.2589	     5.6229	     2.3499	    -4.0283	     3.4409	     2.9373	   -12.6724	
     4.6997	     2.0981	     1.9302	     1.5106	     6.2103	     2.2659	    -3.2730	     3.5248	     2.9373	   -12.0850	
     4.8676	     2.6016	     3.0212	     1.9302	     6.7139	     2.3499	    -2.6016	     3.6926	     3.0212	   -11.5814	
     5.1193	     3.2730	     4.1122	     2.6016	     7.1335	     2.6855	    -2.0981	     3.9444	     3.1891	   -11.2457	
     5.4550	     4.0283	     5.2032	     3.4409	     7.4692	     3.3569	    -1.8463	     4.4479	     3.2730	   -10.9100	
     6.0425	     4.9515	     6.2103	     4.5319	     7.7209	     4.1962	    -1.7624	     4.9515	     3.4409	   -10.8261	
     6.7139	     5.8746	     7.0496	     5.8746	     7.9727	     5.3711	    -1.9302	     5.6229	     3.6087	   -10.7422	
     7.4692	     6.9656	     7.8049	     7.3013	     8.1406	     6.6299	    -2.1820	     6.2943	     3.8605	   -10.8261	
     8.3084	     7.8888	     8.3084	     8.8120	     8.3084	     8.0566	    -2.6016	     6.9656	     4.1122	   -10.9100	
     8.9798	     8.8120	     8.6441	    10.1547	     8.3923	     9.3994	    -3.0212	     7.6370	     4.2801	   -10.9940	
     9.5673	     9.3994	     8.6441	    11.4136	     8.3923	    10.6583	    -3.5248	     8.2245	     4.5319	   -11.1618	
     9.9030	     9.7351	     8.3923	    12.3367	     8.2245	    11.7493	    -4.1122	     8.7280	     4.6997	   -11.2457	
     9.9869	     9.7351	     7.9727	    13.0081	     7.8888	    12.5046	    -4.7836	     9.0637	     4.8676	   -11.3297	
     9.8190	     9.5673	     7.3853	    13.4277	     7.6370	    13.0081	    -5.2872	     9.3994	     5.0354	   -11.3297	
     9.4833	     9.1476	     6.7139	    13.5956	     7.3013	    13.3438	    -5.7907	     9.7351	     5.2032	   -11.2457	
     8.9798	     8.7280	     6.0425	    13.5117	     7.1335	    13.3438	    -6.0425	     9.9030	     5.3711	   -11.0779	
     8.4763	     8.2245	     5.5389	    13.3438	     7.2174	    13.2599	    -6.0425	     9.9869	     5.5389	   -10.8261	
     7.8888	     7.7209	     5.1193	    13.0081	     7.4692	    13.0920	    -5.8746	    10.0708	     5.7907	   -10.4904	
     7.4692	     7.3853	     4.9515	    12.5885	     7.8888	    12.7563	    -5.2872	    10.0708	     5.9586	   -10.0708	
     7.0496	     7.1335	     4.9515	    12.0850	     8.5602	    12.4207	    -4.6158	     9.9869	     6.1264	    -9.5673	
     6.7978	     7.1335	     5.2032	    11.5814	     9.3994	    12.0850	    -3.6926	     9.9869	     6.2943	    -8.9798	
     6.7978	     7.3853	     5.7068	    11.2457	    10.3226	    11.8332	    -2.6855	     9.9869	     6.5460	    -8.3923	
     6.9656	     7.8888	     6.4621	    11.0779	    11.4136	    11.6653	    -1.5945	    10.1547	     6.8817	    -7.8049	
     7.3853	     8.6441	     7.3853	    11.1618	    12.5046	    11.7493	    -0.5035	    10.4065	     7.3013	    -7.3013	
     8.0566	     9.7351	     8.3923	    11.4975	    13.5956	    12.0010	     0.5035	    10.8261	     7.8049	    -6.7978	
     8.9798	    10.9100	     9.5673	    12.1689	    14.6027	    12.5046	     1.4267	    11.4136	     8.3923	    -6.4621	
    10.0708	    12.2528	    10.6583	    13.0920	    15.6097	    13.0920	     2.2659	    12.0850	     8.9798	    -6.2103	
    11.3297	    13.6795	    11.8332	    14.1830	    16.5329	    13.8474	     3.0212	    13.0081	     9.6512	    -6.1264	
    12.6724	    15.1062	    13.0081	    15.4419	    17.5400	    14.6027	     3.6926	    14.0152	    10.3226	    -6.1264	
    14.0991	    16.4490	    14.0991	    16.7847	    18.4631	    15.5258	     4.4479	    15.1901	    11.0779	    -6.2103	
    15.5258	    17.7917	    15.1062	    18.1274	    19.3863	    16.3651	     5.1193	    16.3651	    11.8332	    -6.2103	
    16.7847	    18.9667	    16.1133	    19.3024	    20.3094	    17.1204	     5.7907	    17.5400	    12.5046	    -6.2943	
    17.8757	    19.8898	    16.9525	    20.3094	    21.1487	    17.7078	     6.4621	    18.4631	    13.0081	    -6.2943	
    18.7988	    20.6451	    17.7078	    20.8969	    21.9879	    18.1274	     7.1335	    19.2184	    13.4277	    -6.2103	
[Epoch Header]
[Trial Type]	11
[Accept]	1
[Correct]	0
[RT]	 0.000
[Resp]	0
[Epoch Data]
   -15.1901	   -15.8615	   -15.2740	   -13.0920	   -18.1274	    -3.2730	    -7.6370	   -10.4065	   -18.5471	   -25.4288	
   -16.0294	   -16.4490	   -15.6937	   -14.0152	   -17.9596	    -4.1122	    -7.0496	   -10.8261	   -18.7149	   -25.3448	
   -16.7847	   -16.8686	   -16.0294	   -14.8544	   -17.9596	    -4.7836	    -6.6299	   -11.2457	   -18.8828	   -25.1770	
   -17.5400	   -17.2043	   -16.2811	   -15.4419	   -18.0435	    -5.2872	    -6.3782	   -11.5814	   -19.0506	   -25.0931	
   -18.0435	   -17.2882	   -16.4490	   -15.7776	   -18.2114	    -5.5389	    -6.3782	   -11.7493	   -19.1345	   -25.0931	
   -18.3792	   -17.2043	   -16.5329	   -15.6937	   -18.5471	    -5.5389	    -6.6299	   -11.7493	   -19.1345	   -25.1770	
   -18.5471	   -16.9525	   -16.5329	   -15.3580	   -18.8828	    -5.2872	    -7.1335	   -11.5814	   -19.2184	   -25.2609	
   -18.3792	   -16.5329	   -16.4490	   -14.7705	   -19.1345	    -4.9515	    -7.8049	   -11.2457	   -19.2184	   -25.5127	
   -17.9596	   -15.9454	   -16.2811	   -14.0152	   -19.3863	    -4.5319	    -8.4763	   -10.8261	   -19.3024	   -25.7645	
   -17.3721	   -15.2740	   -16.0294	   -13.0920	   -19.4702	    -4.0283	    -9.0637	   -10.4065	   -19.3863	   -26.1841	
   -16.7007	   -14.6027	   -15.6937	   -12.0850	   -19.4702	    -3.5248	    -9.6512	   -10.0708	   -19.5541	   -26.6037	
   -15.9454	   -13.9313	   -15.3580	   -11.2457	   -19.3863	    -3.1052	   -10.1547	    -9.8190	   -19.6381	   -26.9394	
   -15.2740	   -13.4277	   -15.0223	   -10.4904	   -19.3863	    -2.8534	   -10.4904	    -9.6512	   -19.8059	   -27.3590	
   -14.6866	   -13.0920	   -14.8544	   -10.0708	   -19.3863	    -2.8534	   -10.7422	    -9.6512	   -19.9738	   -27.7786	
   -14.4348	   -12.9242	   -14.8544	    -9.9030	   -19.4702	    -3.0212	   -10.9100	    -9.9030	   -20.2255	   -28.1143	
   -14.3509	   -13.0920	   -15.0223	   -10.0708	   -19.5541	    -3.4409	   -10.9940	   -10.3226	   -20.5612	   -28.4500	
   -14.5187	   -13.3438	   -15.2740	   -10.5743	   -19.8059	    -4.0283	   -10.9100	   -10.9940	   -20.9808	   -28.7857	
   -14.8544	   -13.7634	   -15.5258	   -11.3297	   -19.8898	    -4.7836	   -10.6583	   -11.8332	   -21.4005	   -29.0375	
   -15.2740	   -14.2670	   -15.7776	   -12.1689	   -19.9738	    -5.6229	   -10.1547	   -12.5885	   -21.8201	   -29.2053	
   -15.6937	   -14.6866	   -15.9454	   -13.1760	   -19.8059	    -6.4621	    -9.4833	   -13.3438	   -22.2397	   -29.2892	
   -15.9454	   -14.9384	   -15.9454	   -14.1830	   -19.4702	    -7.2174	    -8.6441	   -13.9313	   -22.6593	   -29.2892	
   -15.9454	   -15.0223	   -15.6937	   -15.1062	   -18.8828	    -7.8888	    -7.7209	   -14.4348	   -22.9950	   -29.2053	
   -15.7776	   -14.9384	   -15.2740	   -15.9454	   -18.2114	    -8.4763	    -6.8817	   -14.6866	   -23.2468	   -29.1214	
   -15.1901	   -14.5187	   -14.5187	   -16.6168	   -17.4561	    -8.8120	    -6.0425	   -14.7705	   -23.5825	   -29.1214	
   -14.4348	   -13.8474	   -13.6795	   -17.0364	   -16.6168	    -9.0637	    -5.3711	   -14.7705	   -24.0021	   -29.2053	
   -13.3438	   -13.0081	   -12.6724	   -17.2043	   -15.7776	    -9.1476	    -4.9515	   -14.6027	   -24.3378	   -29.3732	
   -12.1689	   -12.0850	   -11.5814	   -17.2043	   -15.1062	    -9.0637	    -4.7836	   -14.5187	   -24.7574	   -29.7089	
   -10.9940	   -11.0779	   -10.6583	   -17.0364	   -14.6027	    -8.8959	    -5.0354	   -14.3509	   -25.0931	   -30.0446	
    -9.8190	   -10.0708	    -9.9030	   -16.7007	   -14.2670	    -8.6441	    -5.5389	   -14.2670	   -25.5127	   -30.4642	
    -8.8120	    -9.1476	    -9.3155	   -16.3651	   -14.0991	    -8.3084	    -6.3782	   -14.3509	   -25.7645	   -30.9677	
    -7.9727	    -8.3923	    -8.9798	   -16.1133	   -14.0991	    -7.8888	    -7.3013	   -14.5187	   -26.0162	   -31.4713	
    -7.4692	    -7.8049	    -8.8959	   -15.8615	   -14.2670	    -7.5531	    -8.3923	   -14.8544	   -26.1002	   -31.8909	
    -7.2174	    -7.4692	    -9.0637	   -15.7776	   -14.4348	    -7.1335	    -9.3994	   -15.1901	   -26.0162	   -32.1426	
    -7.3013	    -7.3013	    -9.3994	   -15.9454	   -14.6866	    -6.7139	   -10.3226	   -15.5258	   -25.8484	   -32.3944	
    -7.6370	    -7.4692	    -9.8190	   -16.2811	   -14.9384	    -6.3782	   -10.9940	   -15.8615	   -25.4288	   -32.3944	
    -8.3084	    -7.8049	   -10.3226	   -16.7847	   -15.1062	    -6.1264	   -11.3297	   -16.1133	   -25.0092	   -32.1426	
    -9.2316	    -8.3084	   -10.6583	   -17.4561	   -15.1062	    -5.9586	   -11.3297	   -16.2811	   -24.4217	   -31.7230	
   -10.3226	    -8.8120	   -10.9100	   -18.1274	   -15.1062	    -5.8746	   -10.9940	   -16.2811	   -23.7503	   -31.0516	
   -11.5814	    -9.3994	   -11.0779	   -18.8828	   -15.0223	    -5.8746	   -10.3226	   -16.1972	   -23.1628	   -30.2124	
   -12.8403	   -10.0708	   -11.1618	   -19.5541	   -14.8544	    -5.8746	    -9.3994	   -16.0294	   -22.5754	   -29.3732	
   -14.0991	   -10.7422	   -11.2457	   -20.0577	   -14.6866	    -6.0425	    -8.3923	   -15.7776	   -21.9879	   -28.3661	
   -15.2740	   -11.4136	   -11.4136	   -20.4773	   -14.6027	    -6.2103	    -7.3013	   -15.5258	   -21.5683	   -27.5269	
   -16.1972	   -12.0010	   -11.4975	   -20.5612	   -14.4348	    -6.3782	    -6.2943	   -15.2740	   -21.2326	   -26.6876	
   -16.7847	   -12.4207	   -11.6653	   -20.4773	   -14.3509	    -6.5460	    -5.4550	   -14.9384	   -20.9808	   -26.1002	
   -17.0364	   -12.7563	   -11.8332	   -20.1416	   -14.1830	    -6.7139	    -4.6997	   -14.6027	   -20.6451	   -25.6805	
   -16.9525	   -12.8403	   -11.9171	   -19.5541	   -14.0152	    -6.7139	    -4.1122	   -14.2670	   -20.3934	   -25.3448	
   -16.5329	   -12.6724	   -11.8332	   -18.7988	   -13.7634	    -6.6299	    -3.6926	   -13.8474	   -20.1416	   -25.2609	
   -15.8615	   -12.2528	   -11.5814	   -17.8757	   -13.5117	    -6.4621	    -3.5248	   -13.4277	   -19.8059	   -25.2609	
   -15.0223	   -11.7493	   -11.2457	   -17.0364	   -13.2599	    -6.1264	    -3.5248	   -13.0081	   -19.4702	   -25.4288	
   -14.0152	   -10.9940	   -10.9100	   -16.1972	   -13.1760	    -5.8746	    -3.6926	   -12.6724	   -19.1345	   -25.5966	
   -12.9242	   -10.3226	   -10.6583	   -15.3580	   -13.1760	    -5.5389	    -4.1122	   -12.4207	   -18.7988	   -25.7645	
   -11.9171	    -9.5673	   -10.4065	   -14.6866	   -13.2599	    -5.2872	    -4.6997	   -12.2528	   -18.6310	   -26.0162	
   -10.9100	    -9.0637	   -10.3226	   -14.0152	   -13.5956	    -5.0354	    -5.4550	   -12.1689	   -18.4631	   -26.2680	
   -10.0708	    -8.6441	   -10.3226	   -13.5117	   -14.0991	    -4.9515	    -6.2943	   -12.1689	   -18.4631	   -26.5198	
    -9.3994	    -8.4763	   -10.5743	   -13.0920	   -14.6866	    -5.0354	    -7.1335	   -12.2528	   -18.4631	   -26.6876	
    -8.9798	    -8.5602	   -10.9100	   -12.9242	   -15.3580	    -5.2032	    -7.8888	   -12.3367	   -18.6310	   -26.9394	
    -8.7280	    -8.8959	   -11.4136	   -13.0081	   -15.9454	    -5.6229	    -8.5602	   -12.2528	   -18.7149	   -27.1072	
    -8.8120	    -9.3994	   -12.0010	   -13.2599	   -16.3651	    -6.1264	    -8.8959	   -12.1689	   -18.8828	   -27.1912	
    -9.0637	   -10.0708	   -12.6724	   -13.5956	   -16.7847	    -6.7139	    -9.0637	   -11.8332	   -18.9667	   -27.2751	
    -9.4833	   -10.7422	   -13.3438	   -14.0152	   -17.0364	    -7.3013	    -8.9798	   -11.4136	   -19.0506	   -27.1912	
    -9.9869	   -11.4975	   -13.8474	   -14.4348	   -17.1204	    -7.8888	    -8.7280	   -10.9940	   -19.1345	   -27.0233	
   -10.5743	   -12.0010	   -14.2670	   -14.6866	   -17.2043	    -8.3084	    -8.3084	   -10.5743	   -19.2184	   -26.7715	
   -10.9940	   -12.4207	   -14.4348	   -14.7705	   -17.1204	    -8.5602	    -7.8888	   -10.1547	   -19.3024	   -26.6037	
   -11.3297	   -12.5046	   -14.4348	   -14.6027	   -16.9525	    -8.5602	    -7.4692	    -9.9869	   -19.3024	   -26.4359	
   -11.4975	   -12.3367	   -14.1830	   -14.0152	   -16.7007	    -8.2245	    -7.1335	    -9.8190	   -19.3024	   -26.2680	
   -11.4136	   -12.0010	   -13.8474	   -13.0920	   -16.2811	    -7.5531	    -6.8817	    -9.7351	   -19.2184	   -26.1002	
   -11.1618	   -11.4136	   -13.4277	   -11.9171	   -15.8615	    -6.5460	    -6.8817	    -9.7351	   -19.1345	   -26.0162	
   -10.7422	   -10.7422	   -13.0081	   -10.4065	   -15.4419	    -5.2032	    -7.0496	    -9.8190	   -18.9667	   -25.9323	
   -10.0708	   -10.0708	   -12.5885	    -8.7280	   -15.1062	    -3.7766	    -7.3853	   -10.0708	   -18.8828	   -25.9323	
    -9.3994	    -9.3155	   -12.3367	    -7.0496	   -14.9384	    -2.1820	    -7.9727	   -10.4065	   -18.7988	   -26.0162	
    -8.6441	    -8.5602	   -12.0850	    -5.3711	   -14.8544	    -0.5035	    -8.5602	   -10.9100	   -18.7149	   -26.2680	
    -7.8049	    -7.8888	   -11.9171	    -3.7766	   -14.8544	     1.0910	    -9.1476	   -11.3297	   -18.6310	   -26.5198	
    -7.0496	    -7.3013	   -11.7493	    -2.2659	   -14.9384	     2.6016	    -9.6512	   -11.8332	   -18.6310	   -26.7715	
    -6.4621	    -6.8817	   -11.7493	    -1.0910	   -15.1062	     3.9444	    -9.9869	   -12.1689	   -18.6310	   -27.0233	
    -6.1264	    -6.6299	   -11.7493	    -0.2518	   -15.2740	     5.0354	   -10.1547	   -12.4207	   -18.6310	   -27.2751	
    -6.0425	    -6.7139	   -11.8332	     0.3357	   -15.4419	     5.7907	   -10.2386	   -12.4207	   -18.6310	   -27.3590	
    -6.2103	    -7.0496	   -12.0010	     0.5875	   -15.6937	     6.2943	   -10.3226	   -12.1689	   -18.6310	   -27.3590	
    -6.7139	    -7.6370	   -12.1689	     0.5035	   -15.7776	     6.5460	   -10.3226	   -11.7493	   -18.5471	   -27.1912	
    -7.3013	    -8.2245	   -12.3367	     0.2518	   -15.8615	     6.5460	   -10.2386	   -11.0779	   -18.4631	   -26.8555	
    -7.9727	    -8.8959	   -12.3367	    -0.1678	   -15.6937	     6.3782	   -10.1547	   -10.4065	   -18.3792	   -26.5198	
    -8.6441	    -9.4833	   -12.2528	    -0.7553	   -15.4419	     6.2103	    -9.9030	    -9.7351	   -18.2114	   -26.0162	
    -9.1476	    -9.9030	   -12.0010	    -1.1749	   -14.9384	     5.8746	    -9.5673	    -9.0637	   -18.1274	   -25.5966	
    -9.5673	   -10.1547	   -11.5814	    -1.5945	   -14.3509	     5.7068	    -9.1476	    -8.4763	   -17.9596	   -25.0931	
    -9.6512	   -10.0708	   -10.9940	    -1.7624	   -13.5117	     5.5389	    -8.6441	    -7.9727	   -17.8757	   -24.6735	
    -9.5673	    -9.8190	   -10.2386	    -1.7624	   -12.6724	     5.5389	    -7.9727	    -7.5531	   -17.7078	   -24.1699	
    -9.2316	    -9.3994	    -9.5673	    -1.5945	   -11.9171	     5.6229	    -7.4692	    -7.2174	   -17.5400	   -23.7503	
    -8.8120	    -8.8120	    -9.1476	    -1.2589	   -11.3297	     5.7068	    -7.0496	    -7.0496	   -17.4561	   -23.4985	
    -8.3084	    -8.3923	    -8.8959	    -0.8392	   -10.9940	     5.8746	    -6.7978	    -7.0496	   -17.4561	   -23.4146	
    -7.8049	    -7.9727	    -8.9798	    -0.4196	   -11.0779	     5.8746	    -6.8817	    -7.3013	   -17.6239	   -23.4985	
    -7.4692	    -7.7209	    -9.3994	     0.0839	   -11.4136	     5.9586	    -7.3013	    -7.7209	   -17.9596	   -23.8342	
    -7.2174	    -7.6370	    -9.9869	     0.5035	   -12.0850	     5.8746	    -7.8888	    -8.3923	   -18.2953	   -24.2538	
    -7.0496	    -7.6370	   -10.7422	     0.8392	   -12.9242	     5.7907	    -8.6441	    -9.2316	   -18.7149	   -24.7574	
    -7.0496	    -7.8049	   -11.5814	     1.1749	   -13.8474	     5.5389	    -9.5673	   -10.0708	   -19.1345	   -25.3448	
    -7.2174	    -8.1406	   -12.4207	     1.1749	   -14.9384	     5.2032	   -10.5743	   -10.9100	   -19.4702	   -25.8484	
    -7.4692	    -8.5602	   -13.2599	     1.0071	   -16.1133	     4.6158	   -11.4975	   -11.6653	   -19.8898	   -26.2680	
    -7.8888	    -9.2316	   -14.0152	     0.5875	   -17.2043	     3.8605	   -12.4207	   -12.2528	   -20.2255	   -26.6037	
    -8.3923	    -9.9030	   -14.6866	    -0.0839	   -18.2114	     2.9373	   -13.0920	   -12.6724	   -20.5612	   -26.7715	
    -8.9798	   -10.5743	   -15.2740	    -0.9232	   -19.0506	     1.9302	   -13.5956	   -13.0081	   -20.7291	   -26.7715	
    -9.4833	   -11.2457	   -15.6937	    -1.8463	   -19.7220	     0.8392	   -13.7634	   -13.2599	   -20.8969	   -26.6037	
    -9.8190	   -11.7493	   -15.8615	    -2.6855	   -19.9738	    -0.1678	   -13.5956	   -13.4277	   -21.0648	   -26.3519	
   -10.0708	   -12.0010	   -15.8615	    -3.3569	   -19.9738	    -1.0071	   -13.3438	   -13.6795	   -21.0648	   -25.9323	
    -9.9869	   -12.0010	   -15.6097	    -3.8605	   -19.7220	    -1.6785	   -12.8403	   -13.7634	   -21.1487	   -25.4288	
    -9.7351	   -11.8332	   -15.1901	    -4.1122	   -19.3024	    -2.0142	   -12.2528	   -13.7634	   -21.1487	   -25.0092	
    -9.2316	   -11.4136	   -14.6866	    -4.1962	   -18.7988	    -2.0142	   -11.7493	   -13.6795	   -21.1487	   -24.6735	
    -8.5602	   -10.8261	   -14.0991	    -4.0283	   -18.2114	    -1.7624	   -11.3297	   -13.3438	   -21.1487	   -24.4217	
    -7.7209	   -10.1547	   -13.5956	    -3.6926	   -17.6239	    -1.2589	   -10.9940	   -12.8403	   -21.1487	   -24.2538	
    -6.7139	    -9.4833	   -13.0920	    -3.3569	   -17.1204	    -0.5875	   -10.7422	   -12.1689	   -21.0648	   -24.1699	
    -5.7907	    -8.8120	   -12.7563	    -2.9373	   -16.7007	     0.1678	   -10.7422	   -11.2457	   -20.8969	   -24.2538	
    -4.9515	    -8.2245	   -12.4207	    -2.6855	   -16.2811	     0.8392	   -10.7422	   -10.2386	   -20.7291	   -24.4217	
    -4.1962	    -7.8049	   -12.2528	    -2.4338	   -16.0294	     1.3428	   -10.9100	    -9.2316	   -20.5612	   -24.5895	
    -3.6087	    -7.3853	   -12.1689	    -2.3499	   -15.7776	     1.7624	   -11.2457	    -8.3084	   -20.3934	   -24.9252	
    -3.2730	    -7.1335	   -12.1689	    -2.2659	   -15.6937	     1.9302	   -11.5814	    -7.6370	   -20.2255	   -25.2609	
    -3.1891	    -7.0496	   -12.2528	    -2.4338	   -15.6937	     2.0142	   -11.9171	    -7.2174	   -20.0577	   -25.6805	
    -3.3569	    -7.1335	   -12.3367	    -2.6855	   -15.6937	     1.8463	   -12.2528	    -7.1335	   -19.9738	   -25.9323	
    -3.7766	    -7.3853	   -12.4207	    -3.0212	   -15.7776	     1.5945	   -12.5046	    -7.3853	   -19.9738	   -26.1841	
    -4.4479	    -7.7209	   -12.5885	    -3.5248	   -15.7776	     1.1749	   -12.5885	    -8.0566	   -19.9738	   -26.2680	
    -5.3711	    -8.3084	   -12.6724	    -4.1122	   -15.7776	     0.7553	   -12.5046	    -8.9798	   -19.9738	   -26.1841	
    -6.4621	    -8.8959	   -12.7563	    -4.6158	   -15.6097	     0.3357	   -12.2528	   -10.0708	   -19.9738	   -26.0162	
    -7.6370	    -9.4833	   -12.7563	    -5.2032	   -15.4419	    -0.0839	   -11.8332	   -11.2457	   -19.8898	   -25.5966	
    -8.8959	   -10.1547	   -12.7563	    -5.7907	   -15.1062	    -0.4196	   -11.3297	   -12.4207	   -19.7220	   -25.0931	
   -10.2386	   -10.8261	   -12.8403	    -6.2103	   -14.7705	    -0.6714	   -10.7422	   -13.3438	   -19.6381	   -24.5895	
   -11.5814	   -11.4136	   -12.8403	    -6.6299	   -14.4348	    -0.9232	   -10.0708	   -14.0991	   -19.4702	   -24.0021	
   -12.7563	   -11.9171	   -12.9242	    -6.9656	   -14.0991	    -1.0910	    -9.5673	   -14.4348	   -19.3024	   -23.4146	
   -13.6795	   -12.2528	   -12.9242	    -7.0496	   -13.8474	    -1.0071	    -9.0637	   -14.5187	   -19.1345	   -22.9111	
   -14.3509	   -12.3367	   -12.9242	    -6.9656	   -13.5117	    -0.9232	    -8.6441	   -14.3509	   -18.8828	   -22.5754	
   -14.7705	   -12.3367	   -12.8403	    -6.7978	   -13.2599	    -0.5875	    -8.3084	   -14.0152	   -18.7988	   -22.3236	
   -14.8544	   -12.1689	   -12.6724	    -6.4621	   -13.0920	    -0.2518	    -8.1406	   -13.5956	   -18.7149	   -22.3236	
   -14.7705	   -11.9171	   -12.5885	    -6.1264	   -12.9242	     0.0839	    -8.1406	   -13.1760	   -18.7988	   -22.4075	
   -14.5187	   -11.5814	   -12.5885	    -5.8746	   -12.8403	     0.3357	    -8.1406	   -12.7563	   -18.9667	   -22.7432	
   -14.1830	   -11.3297	   -12.5046	    -5.7907	   -12.7563	     0.5875	    -8.3084	   -12.5046	   -19.2184	   -23.1628	
   -13.7634	   -10.9940	   -12.5046	    -5.7068	   -12.6724	     0.6714	    -8.5602	   -12.3367	   -19.5541	   -23.5825	
   -13.2599	   -10.7422	   -12.4207	    -5.7907	   -12.5885	     0.6714	    -8.8120	   -12.1689	   -19.8898	   -24.0021	
   -12.7563	   -10.4904	   -12.4207	    -5.9586	   -12.5885	     0.5035	    -9.1476	   -12.1689	   -20.3094	   -24.3378	
   -12.4207	   -10.3226	   -12.3367	    -6.2943	   -12.5885	     0.2518	    -9.3994	   -12.2528	   -20.8130	   -24.6735	
   -12.2528	   -10.4065	   -12.3367	    -6.7139	   -12.6724	    -0.2518	    -9.7351	   -12.4207	   -21.2326	   -24.9252	
   -12.3367	   -10.6583	   -12.4207	    -7.3013	   -12.8403	    -0.8392	    -9.9869	   -12.7563	   -21.7361	   -25.0931	
   -12.5885	   -11.2457	   -12.6724	    -7.9727	   -13.0920	    -1.5945	   -10.2386	   -13.0920	   -22.2397	   -25.2609	
   -13.0920	   -12.0010	   -12.9242	    -8.8120	   -13.2599	    -2.3499	   -10.2386	   -13.5117	   -22.5754	   -25.2609	
   -13.7634	   -12.8403	   -13.2599	    -9.5673	   -13.5117	    -3.1052	   -10.1547	   -13.8474	   -22.8271	   -25.0931	
   -14.3509	   -13.6795	   -13.5956	   -10.2386	   -13.5956	    -3.6926	    -9.8190	   -14.0991	   -22.8271	   -24.6735	
   -14.9384	   -14.4348	   -13.7634	   -10.7422	   -13.5956	    -4.1122	    -9.2316	   -14.1830	   -22.5754	   -24.0860	
   -15.3580	   -15.0223	   -13.9313	   -11.0779	   -13.4277	    -4.3640	    -8.5602	   -14.0152	   -22.2397	   -23.4146	
   -15.6097	   -15.4419	   -13.9313	   -11.0779	   -13.0920	    -4.4479	    -7.8049	   -13.7634	   -21.6522	   -22.6593	
   -15.6097	   -15.5258	   -13.7634	   -10.8261	   -12.6724	    -4.2801	    -6.9656	   -13.3438	   -20.9808	   -21.9040	
   -15.2740	   -15.2740	   -13.5117	   -10.3226	   -12.0010	    -3.9444	    -6.1264	   -12.8403	   -20.3094	   -21.3165	
   -14.7705	   -14.8544	   -13.0920	    -9.6512	   -11.3297	    -3.5248	    -5.3711	   -12.2528	   -19.5541	   -20.8130	
   -14.0152	   -14.1830	   -12.5885	    -8.8120	   -10.6583	    -2.9373	    -4.8676	   -11.6653	   -18.8828	   -20.6451	
   -13.0920	   -13.4277	   -12.0850	    -8.0566	   -10.1547	    -2.2659	    -4.5319	   -11.1618	   -18.2114	   -20.5612	
   -12.0850	   -12.5885	   -11.6653	    -7.3013	    -9.9030	    -1.5945	    -4.5319	   -10.6583	   -17.7078	   -20.8130	
   -11.1618	   -11.8332	   -11.2457	    -6.6299	    -9.9030	    -0.9232	    -4.8676	   -10.3226	   -17.2043	   -21.0648	
   -10.1547	   -11.1618	   -10.9940	    -6.2103	   -10.0708	    -0.3357	    -5.3711	   -10.0708	   -16.8686	   -21.5683	
    -9.3155	   -10.5743	   -10.8261	    -5.8746	   -10.4904	     0.0839	    -6.0425	    -9.9869	   -16.6168	   -21.9879	
    -8.4763	    -9.9869	   -10.6583	    -5.7068	   -10.9100	     0.5035	    -6.7978	   -10.0708	   -16.4490	   -22.4075	
    -7.7209	    -9.4833	   -10.4065	    -5.6229	   -11.3297	     0.8392	    -7.3853	   -10.2386	   -16.3651	   -22.7432	
    -7.0496	    -9.0637	   -10.0708	    -5.6229	   -11.5814	     1.0071	    -7.7209	   -10.6583	   -16.3651	   -22.9111	
    -6.5460	    -8.8120	    -9.7351	    -5.7068	   -11.6653	     1.0910	    -7.8049	   -10.9940	   -16.2811	   -22.9111	
    -6.1264	    -8.4763	    -9.3155	    -5.8746	   -11.4975	     1.0071	    -7.4692	   -11.4136	   -16.2811	   -22.6593	
    -5.7907	    -8.3084	    -8.8120	    -6.0425	   -11.0779	     0.9232	    -6.8817	   -11.7493	   -16.1972	   -22.2397	
    -5.6229	    -8.2245	    -8.3084	    -6.2103	   -10.4065	     0.8392	    -5.9586	   -11.8332	   -16.1133	   -21.6522	
    -5.6229	    -8.1406	    -7.8049	    -6.2943	    -9.6512	     0.7553	    -4.9515	   -11.8332	   -15.9454	   -20.8969	
    -5.6229	    -8.0566	    -7.3853	    -6.3782	    -8.8959	     0.6714	    -3.8605	   -11.5814	   -15.7776	   -20.0577	
    -5.7068	    -7.9727	    -6.8817	    -6.2943	    -8.0566	     0.6714	    -2.9373	   -11.3297	   -15.4419	   -19.2184	
    -5.7907	    -7.7209	    -6.3782	    -6.1264	    -7.2174	     0.7553	    -2.0142	   -10.9100	   -15.1062	   -18.3792	
    -5.8746	    -7.3013	    -5.8746	    -5.7907	    -6.5460	     0.9232	    -1.3428	   -10.5743	   -14.6866	   -17.6239	
    -5.7907	    -6.6299	    -5.3711	    -5.2872	    -5.8746	     1.2589	    -0.7553	   -10.1547	   -14.2670	   -17.1204	
    -5.6229	    -5.7907	    -4.7836	    -4.6997	    -5.2032	     1.6785	    -0.2518	    -9.7351	   -13.9313	   -16.7847	
    -5.2032	    -4.7836	    -4.1962	    -4.0283	    -4.6158	     2.0981	     0.0000	    -9.3155	   -13.5956	   -16.7007	
    -4.7836	    -3.6087	    -3.6087	    -3.2730	    -4.1962	     2.4338	     0.1678	    -8.9798	   -13.4277	   -16.9525	
    -4.2801	    -2.5177	    -3.1052	    -2.6855	    -3.7766	     2.6855	     0.1678	    -8.6441	   -13.4277	   -17.3721	
    -3.7766	    -1.5106	    -2.7695	    -2.1820	    -3.5248	     2.7695	    -0.0839	    -8.3084	   -13.5117	   -17.9596	
    -3.4409	    -0.7553	    -2.6016	    -1.9302	    -3.3569	     2.6855	    -0.3357	    -8.2245	   -13.8474	   -18.7149	
    -3.1052	    -0.2518	    -2.6016	    -1.8463	    -3.2730	     2.5177	    -0.6714	    -8.2245	   -14.1830	   -19.5541	
    -3.0212	     0.0000	    -2.6855	    -1.9302	    -3.1052	     2.2659	    -1.0071	    -8.3084	   -14.6866	   -20.3094	
    -2.9373	     0.0000	    -2.8534	    -2.0981	    -3.0212	     1.8463	    -1.2589	    -8.4763	   -15.1901	   -21.0648	
    -3.1052	    -0.2518	    -3.1052	    -2.4338	    -2.9373	     1.4267	    -1.4267	    -8.8120	   -15.7776	   -21.5683	
    -3.3569	    -0.7553	    -3.3569	    -2.8534	    -2.8534	     0.9232	    -1.5106	    -9.2316	   -16.1972	   -21.8201	
    -3.6926	    -1.4267	    -3.6926	    -3.3569	    -2.8534	     0.4196	    -1.5106	    -9.7351	   -16.7007	   -21.8201	
    -4.2801	    -2.2659	    -3.9444	    -3.9444	    -2.8534	    -0.0839	    -1.4267	   -10.0708	   -17.0364	   -21.5683	
    -5.0354	    -3.1891	    -4.1962	    -4.5319	    -3.0212	    -0.5035	    -1.3428	   -10.4065	   -17.3721	   -21.0648	
    -5.8746	    -4.1122	    -4.4479	    -5.0354	    -3.2730	    -0.9232	    -1.1749	   -10.5743	   -17.6239	   -20.4773	
    -6.8817	    -5.0354	    -4.6997	    -5.5389	    -3.5248	    -1.2589	    -1.0910	   -10.6583	   -17.7917	   -19.8898	
    -7.8049	    -5.8746	    -4.8676	    -5.9586	    -3.8605	    -1.5945	    -1.0071	   -10.4904	   -17.9596	   -19.3024	
    -8.6441	    -6.4621	    -4.9515	    -6.2943	    -4.1962	    -1.8463	    -1.0910	   -10.3226	   -18.1274	   -18.8828	
    -9.2316	    -6.8817	    -5.0354	    -6.3782	    -4.5319	    -1.9302	    -1.2589	    -9.9869	   -18.2114	   -18.6310	
    -9.5673	    -6.9656	    -5.0354	    -6.2943	    -4.8676	    -1.9302	    -1.5945	    -9.6512	   -18.2953	   -18.4631	
    -9.3994	    -6.7139	    -4.9515	    -5.9586	    -5.1193	    -1.7624	    -1.9302	    -9.3155	   -18.3792	   -18.4631	
    -8.9798	    -6.2103	    -4.8676	    -5.3711	    -5.4550	    -1.4267	    -2.4338	    -8.9798	   -18.3792	   -18.6310	
    -8.1406	    -5.3711	    -4.7836	    -4.6158	    -5.7907	    -0.9232	    -3.0212	    -8.5602	   -18.4631	   -18.8828	
    -7.1335	    -4.3640	    -4.6997	    -3.7766	    -6.0425	    -0.2518	    -3.6087	    -8.2245	   -18.3792	   -19.2184	
    -5.7907	    -3.1891	    -4.5319	    -2.8534	    -6.2943	     0.4196	    -4.1122	    -7.8049	   -18.2953	   -19.4702	
    -4.4479	    -1.9302	    -4.3640	    -1.9302	    -6.3782	     1.2589	    -4.4479	    -7.3853	   -18.1274	   -19.8059	
    -2.9373	    -0.5875	    -4.1122	    -1.0071	    -6.2943	     2.0142	    -4.6997	    -6.8817	   -17.7917	   -19.9738	
    -1.5106	     0.7553	    -3.7766	    -0.0839	    -6.0425	     2.8534	    -4.6997	    -6.2943	   -17.4561	   -19.9738	
    -0.1678	     2.0142	    -3.3569	     0.7553	    -5.6229	     3.5248	    -4.4479	    -5.8746	   -16.9525	   -19.8898	
     1.0071	     3.1891	    -2.8534	     1.4267	    -5.0354	     4.1122	    -4.1962	    -5.5389	   -16.4490	   -19.6381	
     1.8463	     4.1122	    -2.4338	     2.0142	    -4.3640	     4.4479	    -3.7766	    -5.3711	   -16.0294	   -19.3024	
     2.3499	     4.6997	    -2.0981	     2.3499	    -3.7766	     4.5319	    -3.3569	    -5.6229	   -15.8615	   -18.9667	
     2.4338	     4.8676	    -1.9302	     2.5177	    -3.2730	     4.1962	    -2.9373	    -6.1264	   -15.7776	   -18.6310	
     2.0981	     4.7836	    -2.0142	     2.3499	    -2.9373	     3.6087	    -2.5177	    -6.8817	   -15.9454	   -18.4631	
     1.4267	     4.2801	    -2.1820	     1.8463	    -2.7695	     2.8534	    -2.1820	    -7.8049	   -16.1972	   -18.2114	
     0.5035	     3.6087	    -2.5177	     1.2589	    -2.6855	     1.9302	    -1.9302	    -8.6441	   -16.5329	   -18.1274	
    -0.5035	     2.6855	    -2.9373	     0.5035	    -2.8534	     1.0071	    -1.7624	    -9.4833	   -16.7847	   -17.9596	
    -1.5106	     1.8463	    -3.3569	    -0.2518	    -3.1052	     0.2518	    -1.6785	   -10.0708	   -16.9525	   -17.7917	
    -2.2659	     1.0910	    -3.6926	    -0.8392	    -3.5248	    -0.3357	    -1.7624	   -10.4065	   -17.0364	   -17.7078	
    -2.6855	     0.5875	    -3.8605	    -1.2589	    -4.0283	    -0.6714	    -2.0142	   -10.4904	   -17.1204	   -17.6239	
    -2.7695	     0.2518	    -4.0283	    -1.4267	    -4.4479	    -0.6714	    -2.2659	   -10.2386	   -17.0364	   -17.5400	
    -2.5177	     0.1678	    -3.9444	    -1.4267	    -4.8676	    -0.5875	    -2.6855	    -9.8190	   -16.9525	   -17.4561	
    -1.9302	     0.3357	    -3.7766	    -1.1749	    -5.2032	    -0.2518	    -3.1052	    -9.1476	   -16.7847	   -17.4561	
    -1.1749	     0.5875	    -3.6087	    -0.9232	    -5.4550	     0.2518	    -3.5248	    -8.5602	   -16.7007	   -17.4561	
    -0.3357	     1.0071	    -3.3569	    -0.5875	    -5.6229	     0.7553	    -3.9444	    -7.8888	   -16.5329	   -17.5400	
     0.5035	     1.4267	    -3.0212	    -0.2518	    -5.6229	     1.2589	    -4.2801	    -7.3013	   -16.4490	   -17.5400	
     1.2589	     1.8463	    -2.7695	     0.0000	    -5.4550	     1.8463	    -4.6158	    -6.8817	   -16.3651	   -17.5400	
     1.8463	     2.2659	    -2.5177	     0.1678	    -5.1193	     2.2659	    -4.8676	    -6.4621	   -16.3651	   -17.5400	
     2.0981	     2.6016	    -2.2659	     0.1678	    -4.7836	     2.6016	    -5.0354	    -6.2103	   -16.3651	   -17.4561	
     2.0142	     2.6855	    -2.1820	     0.0000	    -4.3640	     2.7695	    -5.1193	    -6.0425	   -16.5329	   -17.4561	
     1.5945	     2.6016	    -2.0981	    -0.3357	    -3.9444	     2.7695	    -5.1193	    -6.0425	   -16.8686	   -17.4561	
     0.8392	     2.3499	    -2.0142	    -0.8392	    -3.6926	     2.6016	    -5.0354	    -6.1264	   -17.1204	   -17.4561	
    -0.1678	     1.9302	    -2.0981	    -1.4267	    -3.4409	     2.3499	    -4.7836	    -6.2943	   -17.4561	   -17.2882	
    -1.2589	     1.5106	    -2.0142	    -2.0981	    -3.2730	     2.0142	    -4.3640	    -6.3782	   -17.6239	   -16.9525	
    -2.4338	     1.0071	    -2.0142	    -2.6855	    -3.0212	     1.6785	    -3.6926	    -6.5460	   -17.7917	   -16.5329	
    -3.6087	     0.5035	    -1.8463	    -3.2730	    -2.7695	     1.4267	    -2.9373	    -6.6299	   -17.7917	   -15.9454	
    -4.6997	     0.1678	    -1.6785	    -3.7766	    -2.5177	     1.1749	    -2.0981	    -6.7139	   -17.7078	   -15.2740	
    -5.7068	    -0.1678	    -1.4267	    -4.0283	    -2.2659	     1.0071	    -1.2589	    -6.7978	   -17.5400	   -14.6027	
    -6.5460	    -0.3357	    -1.0910	    -4.1122	    -1.9302	     1.0071	    -0.5875	    -6.6299	   -17.2043	   -14.0152	
    -7.1335	    -0.3357	    -0.6714	    -3.9444	    -1.6785	     1.2589	     0.0000	    -6.3782	   -16.7847	   -13.5117	
    -7.4692	    -0.2518	    -0.2518	    -3.4409	    -1.5106	     1.6785	     0.2518	    -5.8746	   -16.1972	   -13.0081	
    -7.5531	     0.0000	     0.0839	    -2.8534	    -1.3428	     2.1820	     0.2518	    -5.2872	   -15.5258	   -12.6724	
    -7.3853	     0.2518	     0.4196	    -2.1820	    -1.3428	     2.8534	     0.0000	    -4.6158	   -14.8544	   -12.4207	
    -7.1335	     0.5875	     0.6714	    -1.4267	    -1.3428	     3.4409	    -0.4196	    -4.0283	   -14.1830	   -12.2528	
    -6.7978	     0.9232	     0.7553	    -0.6714	    -1.4267	     4.1122	    -1.0910	    -3.4409	   -13.4277	   -12.1689	
    -6.2943	     1.2589	     0.7553	    -0.0839	    -1.4267	     4.6997	    -1.7624	    -2.8534	   -12.8403	   -12.0850	
    -5.7907	     1.5945	     0.7553	     0.5035	    -1.5106	     5.2032	    -2.4338	    -2.3499	   -12.1689	   -12.0010	
    -5.2872	     1.8463	     0.6714	     1.0071	    -1.4267	     5.7068	    -2.9373	    -1.8463	   -11.5814	   -11.8332	
    -4.8676	     2.0142	     0.5875	     1.2589	    -1.3428	     6.1264	    -3.3569	    -1.3428	   -11.0779	   -11.7493	
    -4.6158	     2.0981	     0.4196	     1.4267	    -1.2589	     6.4621	    -3.6087	    -0.9232	   -10.6583	   -11.4975	
    -4.6158	     1.9302	     0.2518	     1.2589	    -1.0910	     6.6299	    -3.6926	    -0.6714	   -10.4904	   -11.2457	
    -4.8676	     1.6785	     0.0839	     0.8392	    -1.0071	     6.6299	    -3.5248	    -0.5035	   -10.4065	   -10.9100	
    -5.3711	     1.3428	    -0.0839	     0.1678	    -0.9232	     6.4621	    -3.2730	    -0.5875	   -10.4904	   -10.5743	
    -6.1264	     0.7553	    -0.3357	    -0.7553	    -0.9232	     6.0425	    -2.9373	    -0.9232	   -10.6583	   -10.2386	
    -7.1335	     0.1678	    -0.5035	    -1.8463	    -0.9232	     5.4550	    -2.5177	    -1.5106	   -10.9940	    -9.8190	
    -8.3084	    -0.5035	    -0.7553	    -3.1052	    -1.0071	     4.6997	    -2.0981	    -2.2659	   -11.3297	    -9.3155	
    -9.3994	    -1.0910	    -1.0071	    -4.2801	    -1.0910	     3.8605	    -1.7624	    -3.1052	   -11.7493	    -8.8959	
   -10.4065	    -1.5106	    -1.0910	    -5.2872	    -1.1749	     3.1891	    -1.4267	    -3.9444	   -12.0010	    -8.3923	
   -11.0779	    -1.8463	    -1.0910	    -6.1264	    -1.0910	     2.5177	    -1.1749	    -4.6997	   -12.1689	    -7.8888	
   -11.3297	    -1.8463	    -0.9232	    -6.6299	    -0.9232	     2.1820	    -0.8392	    -5.2872	   -12.2528	    -7.3853	
   -11.1618	    -1.5106	    -0.6714	    -6.8817	    -0.6714	     2.0981	    -0.5875	    -5.7068	   -12.1689	    -6.9656	
   -10.5743	    -1.0071	    -0.1678	    -6.7978	    -0.3357	     2.2659	    -0.4196	    -5.7907	   -12.0010	    -6.6299	
    -9.5673	    -0.2518	     0.3357	    -6.3782	     0.0839	     2.5177	    -0.2518	    -5.7068	   -11.7493	    -6.3782	
    -8.2245	     0.6714	     1.0071	    -5.8746	     0.5035	     2.8534	    -0.0839	    -5.5389	   -11.4975	    -6.2103	
    -6.6299	     1.6785	     1.6785	    -5.3711	     0.9232	     3.1891	     0.0839	    -5.1193	   -11.2457	    -6.2943	
    -5.1193	     2.6855	     2.3499	    -4.7836	     1.2589	     3.5248	     0.2518	    -4.6997	   -11.1618	    -6.4621	
    -3.6087	     3.6087	     2.9373	    -4.3640	     1.5945	     3.6926	     0.4196	    -4.2801	   -10.9940	    -6.7978	
    -2.2659	     4.4479	     3.5248	    -4.0283	     1.8463	     3.7766	     0.5035	    -3.6926	   -10.9940	    -7.1335	
    -1.1749	     5.0354	     3.8605	    -3.7766	     2.0142	     3.7766	     0.5035	    -3.1891	   -10.9940	    -7.4692	
    -0.5035	     5.3711	     4.0283	    -3.7766	     1.9302	     3.6087	     0.3357	    -2.7695	   -11.0779	    -7.8888	
    -0.1678	     5.4550	     3.9444	    -3.9444	     1.7624	     3.2730	     0.1678	    -2.4338	   -11.1618	    -8.1406	
    -0.1678	     5.2032	     3.6926	    -4.2801	     1.5106	     2.7695	    -0.0839	    -2.3499	   -11.4136	    -8.3923	
    -0.5875	     4.6997	     3.2730	    -4.6158	     1.2589	     2.0981	    -0.2518	    -2.4338	   -11.7493	    -8.4763	
    -1.1749	     4.0283	     2.9373	    -4.9515	     1.0071	     1.5106	    -0.2518	    -2.7695	   -12.0850	    -8.4763	
    -1.9302	     3.1891	     2.5177	    -5.2032	     0.8392	     0.8392	    -0.0839	    -3.1052	   -12.3367	    -8.2245	
    -2.8534	     2.3499	     2.2659	    -5.3711	     0.7553	     0.2518	     0.2518	    -3.5248	   -12.5885	    -7.8888	
    -3.8605	     1.5106	     1.9302	    -5.5389	     0.6714	    -0.2518	     0.7553	    -3.8605	   -12.7563	    -7.4692	
    -4.9515	     0.6714	     1.6785	    -5.7068	     0.5875	    -0.7553	     1.2589	    -4.1962	   -13.0081	    -7.1335	
    -5.9586	    -0.1678	     1.3428	    -5.8746	     0.5875	    -1.0910	     1.7624	    -4.6158	   -13.1760	    -6.8817	
    -6.9656	    -0.9232	     1.0071	    -6.0425	     0.5035	    -1.4267	     2.2659	    -4.8676	   -13.3438	    -6.7978	
    -7.8888	    -1.6785	     0.5875	    -6.2103	     0.4196	    -1.5106	     2.6016	    -5.1193	   -13.5117	    -6.7978	
    -8.6441	    -2.2659	     0.1678	    -6.2943	     0.3357	    -1.5106	     2.9373	    -5.2032	   -13.6795	    -6.8817	
    -9.1476	    -2.6855	    -0.1678	    -6.2943	     0.2518	    -1.4267	     3.1052	    -5.2032	   -13.7634	    -6.9656	
    -9.5673	    -3.0212	    -0.5875	    -6.2103	     0.1678	    -1.0910	     3.1891	    -4.9515	   -13.8474	    -7.2174	
    -9.7351	    -3.2730	    -0.9232	    -6.0425	     0.0839	    -0.6714	     3.1891	    -4.6158	   -13.8474	    -7.5531	
    -9.8190	    -3.3569	    -1.2589	    -5.7907	     0.0000	    -0.0839	     3.0212	    -4.0283	   -13.7634	    -7.8888	
    -9.7351	    -3.4409	    -1.5945	    -5.5389	    -0.1678	     0.5035	     2.7695	    -3.3569	   -13.5956	    -8.3084	
    -9.6512	    -3.4409	    -1.8463	    -5.2032	    -0.3357	     1.0910	     2.2659	    -2.6855	   -13.3438	    -8.6441	
    -9.6512	    -3.4409	    -2.0142	    -5.0354	    -0.4196	     1.5945	     1.6785	    -2.0142	   -13.0920	    -8.8959	
    -9.6512	    -3.6087	    -2.2659	    -5.0354	    -0.5875	     2.0142	     1.0071	    -1.5106	   -12.7563	    -9.1476	
    -9.8190	    -3.7766	    -2.5177	    -5.1193	    -0.7553	     2.1820	     0.3357	    -1.1749	   -12.5885	    -9.2316	
   -10.1547	    -4.0283	    -2.7695	    -5.2872	    -0.9232	     2.2659	    -0.3357	    -1.0910	   -12.5046	    -9.3155	
   -10.4904	    -4.3640	    -2.9373	    -5.5389	    -1.0910	     2.1820	    -0.9232	    -1.1749	   -12.5046	    -9.3155	
   -10.9100	    -4.6997	    -3.1052	    -5.7907	    -1.2589	     2.0142	    -1.3428	    -1.5106	   -12.5885	    -9.1476	
   -11.2457	    -4.9515	    -3.1052	    -5.9586	    -1.2589	     1.9302	    -1.5106	    -1.9302	   -12.6724	    -8.8120	
   -11.5814	    -5.2032	    -3.0212	    -5.9586	    -1.2589	     1.9302	    -1.4267	    -2.3499	   -12.7563	    -8.3923	
   -11.7493	    -5.2872	    -2.8534	    -5.8746	    -1.0910	     1.9302	    -1.1749	    -2.8534	   -12.7563	    -7.8888	
   -11.8332	    -5.2872	    -2.5177	    -5.5389	    -0.8392	     2.0981	    -0.6714	    -3.3569	   -12.6724	    -7.2174	
   -11.6653	    -5.1193	    -2.0981	    -5.1193	    -0.5035	     2.3499	    -0.1678	    -3.8605	   -12.5046	    -6.6299	
   -11.4136	    -4.9515	    -1.6785	    -4.6158	    -0.1678	     2.6855	     0.3357	    -4.2801	   -12.3367	    -6.1264	
   -10.9940	    -4.6158	    -1.3428	    -3.9444	     0.0839	     3.1052	     0.7553	    -4.6158	   -12.1689	    -5.6229	
   -10.4904	    -4.2801	    -1.0071	    -3.2730	     0.2518	     3.6926	     1.0910	    -4.8676	   -12.0010	    -5.2032	
    -9.8190	    -3.9444	    -0.7553	    -2.6016	     0.3357	     4.3640	     1.1749	    -4.8676	   -11.7493	    -4.8676	
    -9.1476	    -3.5248	    -0.6714	    -1.9302	     0.3357	     5.0354	     1.0910	    -4.6158	   -11.4136	    -4.6158	
    -8.4763	    -3.0212	    -0.5875	    -1.2589	     0.3357	     5.6229	     0.9232	    -4.1962	   -11.0779	    -4.3640	
    -7.8049	    -2.6016	    -0.5035	    -0.7553	     0.2518	     6.2103	     0.5875	    -3.6087	   -10.7422	    -4.2801	
    -7.2174	    -2.1820	    -0.5875	    -0.4196	     0.0839	     6.6299	     0.2518	    -2.9373	   -10.4904	    -4.2801	
    -6.8817	    -1.8463	    -0.6714	    -0.3357	    -0.1678	     6.7978	    -0.1678	    -2.3499	   -10.2386	    -4.2801	
    -6.7978	    -1.8463	    -0.9232	    -0.4196	    -0.4196	     6.7978	    -0.5875	    -1.8463	   -10.0708	    -4.2801	
    -7.0496	    -2.0142	    -1.2589	    -0.6714	    -0.7553	     6.6299	    -1.0071	    -1.4267	    -9.9869	    -4.3640	
    -7.6370	    -2.3499	    -1.7624	    -1.1749	    -1.1749	     6.2103	    -1.3428	    -1.2589	   -10.0708	    -4.3640	
    -8.4763	    -2.9373	    -2.2659	    -1.7624	    -1.5945	     5.6229	    -1.5106	    -1.2589	   -10.1547	    -4.3640	
    -9.3994	    -3.6087	    -2.7695	    -2.3499	    -1.9302	     5.0354	    -1.4267	    -1.4267	   -10.2386	    -4.3640	
   -10.3226	    -4.2801	    -3.1052	    -2.9373	    -2.0981	     4.3640	    -1.0910	    -1.5945	   -10.3226	    -4.1962	
   -11.1618	    -4.8676	    -3.2730	    -3.3569	    -2.0981	     3.7766	    -0.5035	    -1.6785	   -10.1547	    -3.8605	
   -11.7493	    -5.2032	    -3.2730	    -3.6926	    -1.9302	     3.2730	     0.2518	    -1.5945	    -9.9030	    -3.4409	
   -12.2528	    -5.4550	    -3.1052	    -3.8605	    -1.5106	     3.0212	     1.1749	    -1.4267	    -9.5673	    -2.9373	
   -12.5885	    -5.5389	    -2.8534	    -3.7766	    -1.0071	     2.8534	     2.0981	    -1.0071	    -9.0637	    -2.3499	
   -12.6724	    -5.5389	    -2.5177	    -3.6087	    -0.3357	     2.8534	     2.9373	    -0.5035	    -8.5602	    -1.7624	
   -12.6724	    -5.3711	    -2.1820	    -3.3569	     0.3357	     2.9373	     3.6087	     0.0839	    -8.1406	    -1.2589	
   -12.5885	    -5.2032	    -1.8463	    -2.9373	     1.0071	     3.1891	     4.1962	     0.7553	    -7.7209	    -0.8392	
   -12.3367	    -5.0354	    -1.5945	    -2.4338	     1.6785	     3.4409	     4.5319	     1.3428	    -7.3853	    -0.5875	
   -12.0850	    -4.7836	    -1.4267	    -1.8463	     2.1820	     3.7766	     4.6158	     1.8463	    -7.2174	    -0.5035	
   -11.6653	    -4.5319	    -1.2589	    -1.3428	     2.6016	     4.1122	     4.5319	     2.1820	    -7.1335	    -0.5035	
   -11.2457	    -4.2801	    -1.1749	    -0.8392	     2.7695	     4.3640	     4.1962	     2.4338	    -7.1335	    -0.6714	
   -10.8261	    -4.0283	    -1.0910	    -0.3357	     2.8534	     4.6997	     3.7766	     2.6016	    -7.1335	    -0.9232	
   -10.3226	    -3.7766	    -1.0910	     0.1678	     2.6855	     4.9515	     3.1891	     2.6855	    -7.1335	    -1.0910	
    -9.9869	    -3.6087	    -1.0910	     0.5035	     2.4338	     5.2032	     2.6016	     2.8534	    -7.1335	    -1.1749	
    -9.7351	    -3.5248	    -1.0910	     0.7553	     2.0142	     5.3711	     2.0142	     3.0212	    -6.9656	    -1.2589	
    -9.6512	    -3.6087	    -1.1749	     0.7553	     1.4267	     5.5389	     1.4267	     3.2730	    -6.7139	    -1.0910	
    -9.8190	    -3.7766	    -1.2589	     0.5875	     0.8392	     5.7068	     0.9232	     3.4409	    -6.4621	    -0.8392	
   -10.1547	    -4.1122	    -1.4267	     0.2518	     0.3357	     5.7907	     0.5875	     3.6926	    -6.2103	    -0.4196	
   -10.6583	    -4.6158	    -1.5945	    -0.1678	    -0.1678	     5.8746	     0.5035	     3.8605	    -5.9586	     0.1678	
   -11.2457	    -5.2032	    -1.8463	    -0.7553	    -0.5035	     5.8746	     0.5035	     3.9444	    -5.7907	     0.7553	
   -12.0010	    -5.7907	    -2.1820	    -1.3428	    -0.8392	     5.8746	     0.6714	     3.7766	    -5.7068	     1.3428	
   -12.7563	    -6.4621	    -2.5177	    -2.0142	    -1.0071	     5.7907	     0.9232	     3.4409	    -5.7068	     1.8463	
   -13.5117	    -7.0496	    -2.8534	    -2.5177	    -1.1749	     5.7068	     1.1749	     2.9373	    -5.7907	     2.1820	
   -14.0152	    -7.5531	    -3.0212	    -2.8534	    -1.2589	     5.6229	     1.5945	     2.3499	    -5.8746	     2.4338	
   -14.2670	    -7.6370	    -3.0212	    -2.8534	    -1.1749	     5.7068	     2.0142	     1.8463	    -5.8746	     2.5177	
   -14.1830	    -7.4692	    -2.7695	    -2.5177	    -1.0071	     5.9586	     2.5177	     1.5106	    -5.7068	     2.6855	
   -13.5956	    -6.8817	    -2.2659	    -1.7624	    -0.5875	     6.5460	     3.1052	     1.3428	    -5.4550	     2.8534	
   -12.6724	    -5.9586	    -1.6785	    -0.7553	    -0.1678	     7.3013	     3.6087	     1.5106	    -5.0354	     3.0212	
   -11.4136	    -4.7836	    -1.0071	     0.5875	     0.2518	     8.2245	     3.9444	     1.6785	    -4.6158	     3.1052	
   -10.0708	    -3.6087	    -0.5035	     1.9302	     0.5875	     9.2316	     4.0283	     2.0142	    -4.1962	     3.1891	
    -8.6441	    -2.4338	    -0.0839	     3.1891	     0.7553	    10.1547	     3.8605	     2.2659	    -3.9444	     3.1891	
    -7.4692	    -1.4267	     0.0839	     4.1962	     0.8392	    10.9100	     3.5248	     2.4338	    -3.7766	     3.0212	
    -6.3782	    -0.5875	     0.0839	     4.9515	     0.7553	    11.4136	     2.9373	     2.4338	    -3.8605	     2.6855	
    -5.6229	     0.0000	    -0.0839	     5.2872	     0.6714	    11.6653	     2.3499	     2.3499	    -4.1962	     2.1820	
    -5.1193	     0.3357	    -0.3357	     5.2872	     0.5035	    11.5814	     1.7624	     2.1820	    -4.6158	     1.5106	
    -4.9515	     0.4196	    -0.6714	     4.9515	     0.3357	    11.2457	     1.2589	     2.0142	    -5.1193	     0.8392	
    -5.1193	     0.2518	    -1.0910	     4.2801	     0.1678	    10.7422	     0.9232	     1.8463	    -5.6229	     0.1678	
    -5.5389	    -0.1678	    -1.5106	     3.3569	     0.1678	     9.9869	     0.8392	     1.6785	    -6.1264	    -0.3357	
    -6.2103	    -0.7553	    -1.8463	     2.2659	     0.1678	     9.1476	     0.9232	     1.5106	    -6.5460	    -0.7553	
    -7.0496	    -1.4267	    -2.1820	     1.0071	     0.3357	     8.2245	     1.3428	     1.3428	    -6.8817	    -1.0071	
    -7.9727	    -2.0981	    -2.3499	    -0.1678	     0.5875	     7.3853	     1.8463	     1.1749	    -7.0496	    -1.0071	
    -8.8959	    -2.6855	    -2.3499	    -1.2589	     0.9232	     6.6299	     2.4338	     1.0071	    -7.1335	    -0.8392	
    -9.7351	    -3.1052	    -2.2659	    -2.1820	     1.2589	     6.1264	     3.1052	     0.8392	    -7.1335	    -0.5035	
   -10.4065	    -3.3569	    -1.9302	    -2.8534	     1.5945	     5.8746	     3.6087	     0.8392	    -6.9656	    -0.0839	
   -10.7422	    -3.2730	    -1.5106	    -3.2730	     1.8463	     5.8746	     3.9444	     0.8392	    -6.7139	     0.4196	
   -10.7422	    -2.9373	    -1.0071	    -3.2730	     2.0142	     6.1264	     4.1962	     0.9232	    -6.3782	     0.9232	
   -10.4065	    -2.3499	    -0.4196	    -2.9373	     2.0142	     6.6299	     4.2801	     1.0910	    -5.9586	     1.4267	
    -9.8190	    -1.5106	     0.2518	    -2.4338	     1.9302	     7.3013	     4.1962	     1.4267	    -5.6229	     1.6785	
    -8.8959	    -0.5035	     0.8392	    -1.8463	     1.7624	     7.9727	     3.8605	     1.7624	    -5.2032	     1.9302	
    -7.8049	     0.5875	     1.2589	    -1.1749	     1.5945	     8.4763	     3.3569	     2.1820	    -4.8676	     1.8463	
    -6.5460	     1.5106	     1.5106	    -0.6714	     1.1749	     8.8959	     2.6016	     2.5177	    -4.6997	     1.6785	
    -5.2872	     2.3499	     1.5106	    -0.1678	     0.7553	     9.1476	     1.6785	     2.7695	    -4.6158	     1.3428	
    -4.1122	     3.0212	     1.3428	     0.1678	     0.2518	     9.3155	     0.6714	     2.8534	    -4.6158	     0.9232	
    -2.9373	     3.5248	     1.0071	     0.4196	    -0.2518	     9.3155	    -0.3357	     2.9373	    -4.6997	     0.4196	
    -1.8463	     3.7766	     0.5875	     0.6714	    -0.7553	     9.3155	    -1.1749	     2.9373	    -4.9515	    -0.1678	
    -0.9232	     3.8605	     0.0839	     0.8392	    -1.1749	     9.3155	    -1.8463	     2.8534	    -5.3711	    -0.8392	
    -0.3357	     3.6926	    -0.4196	     1.0071	    -1.5945	     9.3994	    -2.2659	     2.8534	    -5.8746	    -1.5945	
     0.0000	     3.4409	    -0.9232	     1.0071	    -1.8463	     9.4833	    -2.3499	     2.8534	    -6.4621	    -2.2659	
     0.0839	     2.9373	    -1.3428	     1.0071	    -2.0142	     9.5673	    -2.1820	     3.0212	    -7.0496	    -2.8534	
    -0.2518	     2.4338	    -1.6785	     0.9232	    -2.0142	     9.8190	    -1.8463	     3.2730	    -7.5531	    -3.2730	
    -0.8392	     1.9302	    -1.9302	     0.7553	    -1.8463	     9.9869	    -1.3428	     3.6087	    -7.8888	    -3.4409	
    -1.5945	     1.3428	    -2.0142	     0.5035	    -1.5106	    10.1547	    -0.8392	     4.0283	    -8.0566	    -3.4409	
    -2.4338	     0.9232	    -1.9302	     0.3357	    -1.0910	    10.3226	    -0.1678	     4.5319	    -8.1406	    -3.2730	
    -3.2730	     0.5035	    -1.7624	     0.0839	    -0.5035	    10.4904	     0.4196	     4.9515	    -8.1406	    -3.0212	
    -3.9444	     0.3357	    -1.5106	     0.0000	     0.1678	    10.5743	     1.0071	     5.2872	    -8.0566	    -2.7695	
    -4.4479	     0.4196	    -1.0071	    -0.0839	     1.0071	    10.6583	     1.5106	     5.6229	    -7.8888	    -2.5177	
    -4.6997	     0.6714	    -0.5035	     0.0000	     1.7624	    10.8261	     2.0142	     5.7907	    -7.7209	    -2.2659	
    -4.5319	     1.1749	     0.1678	     0.2518	     2.5177	    11.1618	     2.2659	     5.8746	    -7.4692	    -2.1820	
    -4.1962	     1.9302	     0.8392	     0.6714	     3.1891	    11.4975	     2.4338	     5.8746	    -7.2174	    -2.2659	
    -3.6087	     2.7695	     1.4267	     1.2589	     3.7766	    11.9171	     2.3499	     5.6229	    -7.0496	    -2.4338	
    -2.7695	     3.6087	     2.0142	     2.0142	     4.1122	    12.4207	     2.0981	     5.2872	    -6.9656	    -2.6855	
    -1.9302	     4.5319	     2.5177	     2.7695	     4.2801	    12.8403	     1.6785	     4.8676	    -6.8817	    -3.0212	
    -1.0071	     5.3711	     2.8534	     3.6926	     4.3640	    13.3438	     1.2589	     4.5319	    -6.7139	    -3.2730	
    -0.0839	     6.0425	     3.1891	     4.5319	     4.1962	    13.7634	     0.7553	     4.1962	    -6.6299	    -3.3569	
     0.6714	     6.6299	     3.2730	     5.2872	     3.9444	    14.1830	     0.2518	     4.0283	    -6.3782	    -3.4409	
     1.1749	     6.8817	     3.2730	     6.0425	     3.6087	    14.5187	    -0.1678	     3.9444	    -6.1264	    -3.4409	
     1.5945	     6.9656	     3.2730	     6.5460	     3.2730	    14.7705	    -0.5035	     3.9444	    -5.8746	    -3.2730	
     1.6785	     6.7978	     3.1052	     6.9656	     2.9373	    15.0223	    -0.5875	     4.1122	    -5.7068	    -3.0212	
     1.6785	     6.4621	     3.0212	     7.3013	     2.6855	    15.2740	    -0.5875	     4.3640	    -5.4550	    -2.7695	
     1.5106	     6.0425	     2.9373	     7.4692	     2.5177	    15.5258	    -0.4196	     4.6158	    -5.2872	    -2.3499	
     1.1749	     5.6229	     2.9373	     7.6370	     2.5177	    15.8615	     0.0000	     4.9515	    -5.0354	    -1.7624	
     0.8392	     5.2872	     3.1052	     7.6370	     2.6016	    16.1133	     0.5035	     5.2032	    -4.8676	    -1.1749	
     0.5035	     4.9515	     3.3569	     7.6370	     2.7695	    16.2811	     1.1749	     5.4550	    -4.6158	    -0.5875	
     0.2518	     4.7836	     3.6087	     7.6370	     3.0212	    16.5329	     1.8463	     5.6229	    -4.4479	     0.0000	
     0.0839	     4.8676	     4.0283	     7.6370	     3.1891	    16.6168	     2.6016	     5.7068	    -4.1962	     0.5035	
     0.1678	     5.2032	     4.4479	     7.7209	     3.5248	    16.7847	     3.3569	     5.7907	    -4.0283	     0.9232	
     0.5035	     5.7907	     5.0354	     7.8888	     3.8605	    16.9525	     4.1122	     5.7907	    -3.8605	     1.2589	
     1.0910	     6.5460	     5.7068	     8.2245	     4.1962	    17.1204	     4.7836	     5.7907	    -3.6926	     1.3428	
     1.8463	     7.4692	     6.3782	     8.5602	     4.5319	    17.2043	     5.3711	     5.7068	    -3.6926	     1.2589	
     2.6855	     8.3923	     6.9656	     8.8959	     4.7836	    17.1204	     5.6229	     5.5389	    -3.6926	     0.8392	
     3.6087	     9.2316	     7.3853	     9.2316	     4.8676	    17.0364	     5.6229	     5.3711	    -3.9444	     0.3357	
     4.4479	     9.8190	     7.6370	     9.3994	     4.8676	    16.7847	     5.4550	     5.2032	    -4.2801	    -0.4196	
     5.2032	    10.3226	     7.8049	     9.4833	     4.6158	    16.5329	     4.9515	     4.9515	    -4.6997	    -1.2589	
     5.7907	    10.6583	     7.7209	     9.3994	     4.2801	    16.1972	     4.3640	     4.8676	    -5.2032	    -2.0981	
     6.2943	    10.7422	     7.5531	     9.1476	     3.7766	    15.8615	     3.6926	     4.6997	    -5.6229	    -2.9373	
     6.4621	    10.5743	     7.3013	     8.7280	     3.1891	    15.4419	     2.9373	     4.6158	    -6.0425	    -3.5248	
     6.4621	    10.2386	     6.9656	     8.1406	     2.6016	    15.0223	     2.2659	     4.4479	    -6.3782	    -3.9444	
     6.2103	     9.7351	     6.5460	     7.4692	     2.0981	    14.6866	     1.6785	     4.3640	    -6.6299	    -4.1122	
     5.6229	     9.1476	     6.1264	     6.7139	     1.6785	    14.3509	     1.2589	     4.3640	    -6.7139	    -3.9444	
     4.8676	     8.3923	     5.7068	     6.0425	     1.3428	    14.0152	     1.0910	     4.3640	    -6.6299	    -3.6087	
     3.8605	     7.5531	     5.2872	     5.2872	     1.0910	    13.6795	     1.2589	     4.4479	    -6.4621	    -3.1891	
     2.6855	     6.7139	     4.8676	     4.5319	     0.9232	    13.3438	     1.5106	     4.4479	    -6.3782	    -2.6016	
[Epoch Header]
[Trial Type]	11
[Accept]	1
[Correct]	0
[RT]	 0.000
[Resp]	0
[Epoch Data]
    -4.9515	    -3.4409	    -3.5248	    -6.6299	     5.6229	     0.6714	     2.7695	   -10.8261	   -20.0577	     5.7068	
    -5.4550	    -3.7766	    -3.1891	    -6.9656	     5.6229	     0.1678	     3.0212	   -11.4136	   -20.2255	     6.2103	
    -5.6229	    -3.8605	    -2.7695	    -6.8817	     5.5389	    -0.2518	     3.1891	   -11.8332	   -20.2255	     6.6299	
    -5.5389	    -3.6926	    -2.2659	    -6.5460	     5.4550	    -0.2518	     3.2730	   -12.0850	   -20.0577	     7.0496	
    -5.1193	    -3.1891	    -1.7624	    -5.8746	     5.2872	     0.0839	     3.2730	   -12.0010	   -19.5541	     7.3013	
    -4.4479	    -2.6016	    -1.2589	    -5.0354	     5.1193	     0.5875	     3.1052	   -11.7493	   -18.9667	     7.5531	
    -3.6926	    -2.0142	    -1.0071	    -4.1122	     4.7836	     1.3428	     2.8534	   -11.2457	   -18.2953	     7.6370	
    -2.8534	    -1.4267	    -0.9232	    -3.2730	     4.3640	     2.0981	     2.6016	   -10.6583	   -17.5400	     7.6370	
    -2.0142	    -0.9232	    -1.0071	    -2.5177	     3.8605	     2.9373	     2.1820	   -10.0708	   -16.8686	     7.4692	
    -1.2589	    -0.5875	    -1.3428	    -1.8463	     3.3569	     3.6926	     1.8463	    -9.4833	   -16.2811	     7.3013	
    -0.5875	    -0.3357	    -1.7624	    -1.3428	     2.8534	     4.3640	     1.5106	    -9.0637	   -15.9454	     6.9656	
     0.0000	    -0.3357	    -2.2659	    -1.0071	     2.4338	     4.7836	     1.2589	    -8.8959	   -15.7776	     6.6299	
     0.4196	    -0.4196	    -2.7695	    -0.9232	     2.1820	     5.0354	     1.1749	    -8.8959	   -15.9454	     6.1264	
     0.5875	    -0.7553	    -3.3569	    -1.0071	     2.0142	     5.0354	     1.1749	    -9.2316	   -16.3651	     5.4550	
     0.6714	    -1.0910	    -3.8605	    -1.4267	     1.9302	     4.6997	     1.3428	    -9.7351	   -16.9525	     4.8676	
     0.5035	    -1.5945	    -4.2801	    -2.0142	     2.0142	     4.1962	     1.6785	   -10.5743	   -17.6239	     4.3640	
     0.2518	    -2.0981	    -4.6158	    -2.7695	     2.0981	     3.4409	     2.0981	   -11.4136	   -18.2114	     3.8605	
    -0.0839	    -2.5177	    -4.6997	    -3.5248	     2.3499	     2.6016	     2.6855	   -12.3367	   -18.7988	     3.5248	
    -0.4196	    -2.8534	    -4.6997	    -4.1962	     2.5177	     1.8463	     3.1891	   -13.1760	   -19.2184	     3.3569	
    -0.6714	    -3.0212	    -4.5319	    -4.6158	     2.7695	     1.3428	     3.7766	   -13.6795	   -19.4702	     3.2730	
    -0.9232	    -3.0212	    -4.2801	    -4.6997	     3.0212	     1.0071	     4.1962	   -13.8474	   -19.4702	     3.2730	
    -0.9232	    -2.7695	    -3.9444	    -4.5319	     3.1891	     1.0071	     4.6158	   -13.5117	   -19.2184	     3.3569	
    -0.7553	    -2.4338	    -3.5248	    -3.9444	     3.3569	     1.3428	     5.0354	   -12.8403	   -18.7149	     3.5248	
    -0.4196	    -1.9302	    -3.1891	    -3.1891	     3.5248	     1.8463	     5.3711	   -11.8332	   -18.1274	     3.6926	
     0.0839	    -1.3428	    -2.9373	    -2.3499	     3.6087	     2.5177	     5.7068	   -10.5743	   -17.3721	     3.9444	
     0.6714	    -0.7553	    -2.7695	    -1.3428	     3.6087	     3.1891	     5.8746	    -9.3155	   -16.5329	     4.1122	
     1.3428	    -0.1678	    -2.7695	    -0.4196	     3.5248	     3.9444	     5.7907	    -7.9727	   -15.7776	     4.2801	
     2.0142	     0.4196	    -2.8534	     0.4196	     3.3569	     4.6158	     5.5389	    -6.7139	   -15.1062	     4.2801	
     2.6016	     0.8392	    -3.1052	     1.1749	     3.0212	     5.2872	     4.9515	    -5.6229	   -14.5187	     4.1962	
     3.1052	     1.0910	    -3.4409	     1.8463	     2.5177	     5.9586	     4.2801	    -4.6997	   -14.0991	     4.0283	
     3.4409	     1.2589	    -3.8605	     2.3499	     1.9302	     6.4621	     3.4409	    -4.0283	   -13.8474	     3.7766	
     3.5248	     1.2589	    -4.3640	     2.7695	     1.4267	     7.0496	     2.6855	    -3.5248	   -13.7634	     3.5248	
     3.4409	     1.1749	    -4.8676	     3.1052	     0.8392	     7.4692	     2.0142	    -3.3569	   -13.8474	     3.1891	
     3.1052	     0.8392	    -5.2032	     3.3569	     0.5035	     7.8049	     1.5945	    -3.3569	   -14.0152	     2.8534	
     2.6016	     0.5035	    -5.4550	     3.4409	     0.1678	     7.9727	     1.4267	    -3.5248	   -14.3509	     2.6016	
     1.9302	     0.0000	    -5.6229	     3.3569	     0.0839	     7.9727	     1.5106	    -3.7766	   -14.6027	     2.4338	
     1.0910	    -0.5875	    -5.6229	     3.1052	     0.1678	     7.8888	     1.9302	    -4.1122	   -14.9384	     2.5177	
     0.0839	    -1.2589	    -5.5389	     2.6016	     0.1678	     7.4692	     2.5177	    -4.5319	   -15.1062	     2.6855	
    -1.0071	    -1.9302	    -5.5389	     1.8463	     0.1678	     6.9656	     3.1052	    -4.9515	   -15.3580	     2.9373	
    -2.0981	    -2.7695	    -5.6229	     0.8392	     0.0000	     6.1264	     3.5248	    -5.4550	   -15.6097	     3.1891	
    -3.2730	    -3.5248	    -5.8746	    -0.3357	    -0.4196	     5.2032	     3.6087	    -6.0425	   -15.8615	     3.3569	
    -4.2801	    -4.2801	    -6.1264	    -1.5945	    -1.0071	     4.1122	     3.4409	    -6.6299	   -16.1972	     3.4409	
    -5.1193	    -4.9515	    -6.5460	    -2.8534	    -1.6785	     3.1052	     2.8534	    -7.3013	   -16.5329	     3.3569	
    -5.7068	    -5.3711	    -6.8817	    -3.8605	    -2.4338	     2.2659	     2.0142	    -8.0566	   -16.8686	     3.1891	
    -5.9586	    -5.5389	    -7.2174	    -4.6158	    -3.1891	     1.6785	     0.8392	    -8.7280	   -17.1204	     3.0212	
    -5.9586	    -5.4550	    -7.4692	    -4.9515	    -3.8605	     1.4267	    -0.4196	    -9.3155	   -17.2043	     2.7695	
    -5.5389	    -5.2032	    -7.5531	    -4.9515	    -4.3640	     1.5106	    -1.7624	    -9.7351	   -17.1204	     2.5177	
    -4.9515	    -4.6997	    -7.4692	    -4.5319	    -4.6997	     1.8463	    -3.1052	   -10.0708	   -16.8686	     2.4338	
    -4.1122	    -4.1122	    -7.3853	    -3.8605	    -4.9515	     2.3499	    -4.1962	   -10.2386	   -16.5329	     2.3499	
    -3.1891	    -3.4409	    -7.2174	    -3.1052	    -4.9515	     2.9373	    -5.1193	   -10.3226	   -16.0294	     2.3499	
    -2.2659	    -3.0212	    -7.1335	    -2.3499	    -4.8676	     3.4409	    -5.7907	   -10.3226	   -15.6097	     2.4338	
    -1.5945	    -2.7695	    -7.2174	    -1.8463	    -4.6997	     3.8605	    -6.2103	   -10.2386	   -15.1901	     2.5177	
    -1.0910	    -2.8534	    -7.4692	    -1.4267	    -4.5319	     4.1122	    -6.5460	   -10.1547	   -14.9384	     2.6855	
    -1.0071	    -3.3569	    -8.0566	    -1.3428	    -4.4479	     4.1962	    -6.6299	   -10.1547	   -14.7705	     2.7695	
    -1.2589	    -4.1962	    -8.8959	    -1.3428	    -4.3640	     4.1962	    -6.5460	   -10.1547	   -14.7705	     2.8534	
    -1.8463	    -5.2872	    -9.8190	    -1.5945	    -4.3640	     4.0283	    -6.3782	   -10.1547	   -14.7705	     3.0212	
    -2.6855	    -6.5460	   -10.7422	    -1.9302	    -4.2801	     3.7766	    -6.0425	   -10.1547	   -14.7705	     3.1891	
    -3.6926	    -7.7209	   -11.5814	    -2.1820	    -4.1122	     3.6087	    -5.5389	   -10.1547	   -14.7705	     3.5248	
    -4.6997	    -8.7280	   -12.0850	    -2.5177	    -3.8605	     3.4409	    -4.7836	   -10.0708	   -14.6866	     3.9444	
    -5.6229	    -9.5673	   -12.2528	    -2.7695	    -3.5248	     3.3569	    -4.0283	    -9.9030	   -14.4348	     4.4479	
    -6.2943	   -10.0708	   -12.2528	    -2.7695	    -3.1052	     3.4409	    -3.1891	    -9.6512	   -14.0991	     5.0354	
    -6.7139	   -10.2386	   -12.0010	    -2.6855	    -2.6855	     3.6087	    -2.3499	    -9.3994	   -13.6795	     5.6229	
    -6.9656	   -10.2386	   -11.6653	    -2.4338	    -2.2659	     3.8605	    -1.6785	    -9.0637	   -13.1760	     6.1264	
    -6.7978	    -9.9869	   -11.2457	    -1.9302	    -1.9302	     4.1962	    -1.0071	    -8.7280	   -12.6724	     6.5460	
    -6.3782	    -9.4833	   -10.7422	    -1.3428	    -1.5106	     4.5319	    -0.5875	    -8.4763	   -12.0850	     6.7139	
    -5.7907	    -8.8959	   -10.2386	    -0.7553	    -1.2589	     4.8676	    -0.3357	    -8.2245	   -11.6653	     6.7139	
    -4.8676	    -8.1406	    -9.7351	    -0.0839	    -1.0071	     5.1193	    -0.3357	    -8.0566	   -11.2457	     6.4621	
    -3.8605	    -7.3013	    -9.3155	     0.5035	    -0.9232	     5.3711	    -0.5035	    -7.8888	   -10.9940	     6.1264	
    -2.8534	    -6.3782	    -8.9798	     1.0910	    -0.8392	     5.6229	    -0.7553	    -7.8049	   -10.7422	     5.7068	
    -1.7624	    -5.4550	    -8.6441	     1.5945	    -0.6714	     5.8746	    -1.1749	    -7.6370	   -10.5743	     5.2032	
    -0.7553	    -4.5319	    -8.3084	     1.9302	    -0.5875	     6.2103	    -1.4267	    -7.3013	   -10.4065	     4.7836	
     0.0839	    -3.6926	    -7.8888	     2.1820	    -0.2518	     6.5460	    -1.5106	    -6.7978	   -10.1547	     4.4479	
     0.7553	    -2.9373	    -7.4692	     2.2659	     0.1678	     6.7978	    -1.4267	    -6.2943	    -9.9869	     4.1962	
     1.1749	    -2.2659	    -6.9656	     2.1820	     0.6714	     6.8817	    -1.0071	    -5.8746	    -9.8190	     4.0283	
     1.3428	    -1.7624	    -6.4621	     1.7624	     1.3428	     6.8817	    -0.3357	    -5.4550	    -9.7351	     4.0283	
     1.2589	    -1.4267	    -5.8746	     1.2589	     2.0142	     6.7139	     0.5875	    -5.1193	    -9.6512	     4.1962	
     1.0071	    -1.2589	    -5.2872	     0.6714	     2.6855	     6.5460	     1.7624	    -4.8676	    -9.5673	     4.5319	
     0.5875	    -1.0910	    -4.6158	     0.0839	     3.3569	     6.2943	     3.1052	    -4.5319	    -9.4833	     5.0354	
     0.0839	    -1.0071	    -3.9444	    -0.5035	     3.9444	     6.0425	     4.4479	    -4.1962	    -9.3155	     5.7068	
    -0.4196	    -1.0071	    -3.2730	    -0.9232	     4.5319	     5.7907	     5.7068	    -3.8605	    -9.1476	     6.3782	
    -0.8392	    -0.9232	    -2.6016	    -1.2589	     5.0354	     5.7068	     6.8817	    -3.4409	    -8.8120	     7.1335	
    -1.2589	    -0.7553	    -1.9302	    -1.4267	     5.4550	     5.6229	     7.8888	    -3.1891	    -8.5602	     7.6370	
    -1.4267	    -0.5875	    -1.3428	    -1.3428	     5.7907	     5.7907	     8.6441	    -2.9373	    -8.3084	     8.0566	
    -1.3428	    -0.2518	    -0.7553	    -1.1749	     6.0425	     6.0425	     9.1476	    -2.7695	    -8.0566	     8.2245	
    -1.0071	     0.2518	    -0.2518	    -0.7553	     6.2103	     6.4621	     9.4833	    -2.7695	    -7.8049	     8.1406	
    -0.5035	     0.7553	     0.1678	    -0.2518	     6.3782	     7.0496	     9.4833	    -2.8534	    -7.7209	     7.8888
[truncated: 3,975,445 more chars]
